# Supplementary material for: A Bayesian model based computational analysis of the relationship between bisulfite accessible single-stranded DNA in chromatin and somatic hypermutation of immunoglobulin genes
Source: PLoS Comput Biol. 2021 Sep 7;17(9):e1009323. doi: 10.1371/journal.pcbi.1009323 (PMC8462741; doi:10.1371/journal.pcbi.1009323)
Supplement: S1 Dataset — (FASTA) [file pcbi.1009323.s005.fasta]

>CONSENSUS
TGTCCCTCACCTGCGGTGTTTATGGTGGGTCCTTCAGTGGTTACTACTGGAGCTGGATCCGCCAGCCCCCAGGGAAGGGG
CTGGAGTACATTGGGGAAATCAATCATAGTGGAAGCACCAACTACAACCCGTCCCTCAAGAGTCGAGTCACCATATCAGT
AGACACGTCCAAGAAACAGCTCTCCCTGAAGTTGAGCTCTGTGAACGCCGCGGACACGGCTGTGTATTACTGTGCGAGAG
TTATTACTAGGGCGAGTCCTGGCACAGACGGGAGGTACGGTATGGACGTCTGGGGCCAAGGGACCACGGTCACCGTCTCC
TCAGGTAAGAATGGCCACTCTAGGGC
>2107_8791_1464|VPRIMER=Ramos_FW|CPRIMER=Ramos_REV|DUPCOUNT=34|CONSCOUNT=357|CIGAR=286M1X2M1X56M
TGTCCCTCACCTGCGGTGTTTATGGTGGGTCCTTCAGTGGTTACTACTGGAGCTGGATCCGCCAGCCCCCAGGGAAGGGG
CTGGAGTACATTGGGGAAATCAATCATAGTGGAAGCACCAACTACAACCCGTCCCTCAAGAGTCGAGTCACCATATCAGT
AGACACGTCCAAGAAACAGCTCTCCCTGAAGTTGAGCTCTGTGAACGCCGCGGACACGGCTGTGTATTACTGTGCGAGAG
TTATTACTAGGGCGAGTCCTGGCACAGACGGGAGGTACGGTATGGATGTTTGGGGCCAAGGGACCACGGTCACCGTCTCC
TCAGGTAAGAATGGCCACTCTAGGGC
>2107_22010_1487|VPRIMER=Ramos_FW|CPRIMER=Ramos_REV|DUPCOUNT=322|CONSCOUNT=3444|CIGAR=279M1X66M
TGTCCCTCACCTGCGGTGTTTATGGTGGGTCCTTCAGTGGTTACTACTGGAGCTGGATCCGCCAGCCCCCAGGGAAGGGG
CTGGAGTACATTGGGGAAATCAATCATAGTGGAAGCACCAACTACAACCCGTCCCTCAAGAGTCGAGTCACCATATCAGT
AGACACGTCCAAGAAACAGCTCTCCCTGAAGTTGAGCTCTGTGAACGCCGCGGACACGGCTGTGTATTACTGTGCGAGAG
TTATTACTAGGGCGAGTCCTGGCACAGACGGGAGGTACGATATGGACGTCTGGGGCCAAGGGACCACGGTCACCGTCTCC
TCAGGTAAGAATGGCCACTCTAGGGC
>2107_21932_1493|VPRIMER=Ramos_FW|CPRIMER=Ramos_REV|DUPCOUNT=5|CONSCOUNT=80|CIGAR=300M2X6M1X37M
TGTCCCTCACCTGCGGTGTTTATGGTGGGTCCTTCAGTGGTTACTACTGGAGCTGGATCCGCCAGCCCCCAGGGAAGGGG
CTGGAGTACATTGGGGAAATCAATCATAGTGGAAGCACCAACTACAACCCGTCCCTCAAGAGTCGAGTCACCATATCAGT
AGACACGTCCAAGAAACAGCTCTCCCTGAAGTTGAGCTCTGTGAACGCCGCGGACACGGCTGTGTATTACTGTGCGAGAG
TTATTACTAGGGCGAGTCCTGGCACAGACGGGAGGTACGGTATGGACGTCTGGGGCCAAGAAACCACGATCACCGTCTCC
TCAGGTAAGAATGGCCACTCTAGGGC
>2107_11895_1498|VPRIMER=Ramos_FW|CPRIMER=Ramos_REV|DUPCOUNT=44949|CONSCOUNT=491348|CIGAR=346M
TGTCCCTCACCTGCGGTGTTTATGGTGGGTCCTTCAGTGGTTACTACTGGAGCTGGATCCGCCAGCCCCCAGGGAAGGGG
CTGGAGTACATTGGGGAAATCAATCATAGTGGAAGCACCAACTACAACCCGTCCCTCAAGAGTCGAGTCACCATATCAGT
AGACACGTCCAAGAAACAGCTCTCCCTGAAGTTGAGCTCTGTGAACGCCGCGGACACGGCTGTGTATTACTGTGCGAGAG
TTATTACTAGGGCGAGTCCTGGCACAGACGGGAGGTACGGTATGGACGTCTGGGGCCAAGGGACCACGGTCACCGTCTCC
TCAGGTAAGAATGGCCACTCTAGGGC
>2107_14341_1532|VPRIMER=Ramos_FW|CPRIMER=Ramos_REV|DUPCOUNT=102|CONSCOUNT=187|CIGAR=270M1X75M
TGTCCCTCACCTGCGGTGTTTATGGTGGGTCCTTCAGTGGTTACTACTGGAGCTGGATCCGCCAGCCCCCAGGGAAGGGG
CTGGAGTACATTGGGGAAATCAATCATAGTGGAAGCACCAACTACAACCCGTCCCTCAAGAGTCGAGTCACCATATCAGT
AGACACGTCCAAGAAACAGCTCTCCCTGAAGTTGAGCTCTGTGAACGCCGCGGACACGGCTGTGTATTACTGTGCGAGAG
TTATTACTAGGGCGAGTCCTGGCACAGACGTGAGGTACGGTATGGACGTCTGGGGCCAAGGGACCACGGTCACCGTCTCC
TCAGGTAAGAATGGCCACTCTAGGGC
>2107_19398_1547|VPRIMER=Ramos_FW|CPRIMER=Ramos_REV|DUPCOUNT=88|CONSCOUNT=212|CIGAR=206M1X139M
TGTCCCTCACCTGCGGTGTTTATGGTGGGTCCTTCAGTGGTTACTACTGGAGCTGGATCCGCCAGCCCCCAGGGAAGGGG
CTGGAGTACATTGGGGAAATCAATCATAGTGGAAGCACCAACTACAACCCGTCCCTCAAGAGTCGAGTCACCATATCAGT
AGACACGTCCAAGAAACAGCTCTCCCTGAAGTTGAGCTCTGTGAACTCCGCGGACACGGCTGTGTATTACTGTGCGAGAG
TTATTACTAGGGCGAGTCCTGGCACAGACGGGAGGTACGGTATGGACGTCTGGGGCCAAGGGACCACGGTCACCGTCTCC
TCAGGTAAGAATGGCCACTCTAGGGC
>2107_17177_1570|VPRIMER=Ramos_FW|CPRIMER=Ramos_REV|DUPCOUNT=32|CONSCOUNT=336|CIGAR=78M2X266M
TGTCCCTCACCTGCGGTGTTTATGGTGGGTCCTTCAGTGGTTACTACTGGAGCTGGATCCGCCAGCCCCCAGGGAAGGAA
CTGGAGTACATTGGGGAAATCAATCATAGTGGAAGCACCAACTACAACCCGTCCCTCAAGAGTCGAGTCACCATATCAGT
AGACACGTCCAAGAAACAGCTCTCCCTGAAGTTGAGCTCTGTGAACGCCGCGGACACGGCTGTGTATTACTGTGCGAGAG
TTATTACTAGGGCGAGTCCTGGCACAGACGGGAGGTACGGTATGGACGTCTGGGGCCAAGGGACCACGGTCACCGTCTCC
TCAGGTAAGAATGGCCACTCTAGGGC
>2107_14704_1609|VPRIMER=Ramos_FW|CPRIMER=Ramos_REV|DUPCOUNT=231|CONSCOUNT=2302|CIGAR=312M1X33M
TGTCCCTCACCTGCGGTGTTTATGGTGGGTCCTTCAGTGGTTACTACTGGAGCTGGATCCGCCAGCCCCCAGGGAAGGGG
CTGGAGTACATTGGGGAAATCAATCATAGTGGAAGCACCAACTACAACCCGTCCCTCAAGAGTCGAGTCACCATATCAGT
AGACACGTCCAAGAAACAGCTCTCCCTGAAGTTGAGCTCTGTGAACGCCGCGGACACGGCTGTGTATTACTGTGCGAGAG
TTATTACTAGGGCGAGTCCTGGCACAGACGGGAGGTACGGTATGGACGTCTGGGGCCAAGGGACCACGGTCATCGTCTCC
TCAGGTAAGAATGGCCACTCTAGGGC
>2107_14336_1617|VPRIMER=Ramos_FW|CPRIMER=Ramos_REV|DUPCOUNT=8|CONSCOUNT=140|CIGAR=250M2X1M1X1M1X4M1X85M
TGTCCCTCACCTGCGGTGTTTATGGTGGGTCCTTCAGTGGTTACTACTGGAGCTGGATCCGCCAGCCCCCAGGGAAGGGG
CTGGAGTACATTGGGGAAATCAATCATAGTGGAAGCACCAACTACAACCCGTCCCTCAAGAGTCGAGTCACCATATCAGT
AGACACGTCCAAGAAACAGCTCTCCCTGAAGTTGAGCTCTGTGAACGCCGCGGACACGGCTGTGTATTACTGTGCGAGAG
TTATTACTAGAACAAATCCTAGCACAGACGGGAGGTACGGTATGGACGTCTGGGGCCAAGGGACCACGGTCACCGTCTCC
TCAGGTAAGAATGGCCACTCTAGGGC
>2107_13638_1627|VPRIMER=Ramos_FW|CPRIMER=Ramos_REV|DUPCOUNT=2|CONSCOUNT=15|CIGAR=48M1X23M1X73M1X122M3X1M1X72M
TGTCCCTCACCTGCGGTGTTTATGGTGGGTCCTTCAGTGGTTACTACTAGAGCTGGATCCGCCAGCCCCCAGAGAAGGGG
CTGGAGTACATTGGGGAAATCAATCATAGTGGAAGCACCAACTACAACCCGTCCCTCAAGAGTCGAATCACCATATCAGT
AGACACGTCCAAGAAACAGCTCTCCCTGAAGTTGAGCTCTGTGAACGCCGCGGACACGGCTGTGTATTACTGTGCGAGAG
TTATTACTAGGGCGAGTCCTGGCACAGACAAAAAGTACGGTATGGACGTCTGGGGCCAAGGGACCACGGTCACCGTCTCC
TCAGGTAAGAATGGCCACTCTAGGGC
>2107_15081_1637|VPRIMER=Ramos_FW|CPRIMER=Ramos_REV|DUPCOUNT=3|CONSCOUNT=43|CIGAR=150M1X56M1X69M1X68M
TGTCCCTCACCTGCGGTGTTTATGGTGGGTCCTTCAGTGGTTACTACTGGAGCTGGATCCGCCAGCCCCCAGGGAAGGGG
CTGGAGTACATTGGGGAAATCAATCATAGTGGAAGCACCAACTACAACCCGTCCCTCAAGAGTCGAGTCATCATATCAGT
AGACACGTCCAAGAAACAGCTCTCCCTGAAGTTGAGCTCTGTGAACGTCGCGGACACGGCTGTGTATTACTGTGCGAGAG
TTATTACTAGGGCGAGTCCTGGCACAGACGGGAGGTATGGTATGGACGTCTGGGGCCAAGGGACCACGGTCACCGTCTCC
TCAGGTAAGAATGGCCACTCTAGGGC
>2107_12554_1647|VPRIMER=Ramos_FW|CPRIMER=Ramos_REV|DUPCOUNT=1|CONSCOUNT=29|CIGAR=9M1X51M1X15M1X49M2X217M
TGTCCCTCATCTGCGGTGTTTATGGTGGGTCCTTCAGTGGTTACTACTGGAGCTGGATCCGTCAGCCCCCAGGGAAGTGG
CTGGAGTACATTGGGGAAATCAATCATAGTGGAAGCACCAACTACAATTCGTCCCTCAAGAGTCGAGTCACCATATCAGT
AGACACGTCCAAGAAACAGCTCTCCCTGAAGTTGAGCTCTGTGAACGCCGCGGACACGGCTGTGTATTACTGTGCGAGAG
TTATTACTAGGGCGAGTCCTGGCACAGACGGGAGGTACGGTATGGACGTCTGGGGCCAAGGGACCACGGTCACCGTCTCC
TCAGGTAAGAATGGCCACTCTAGGGC
>2107_19301_1657|VPRIMER=Ramos_FW|CPRIMER=Ramos_REV|DUPCOUNT=2|CONSCOUNT=21|CIGAR=71M1X138M1X92M1X42M
TGTCCCTCACCTGCGGTGTTTATGGTGGGTCCTTCAGTGGTTACTACTGGAGCTGGATCCGCCAGCCCCCATGGAAGGGG
CTGGAGTACATTGGGGAAATCAATCATAGTGGAAGCACCAACTACAACCCGTCCCTCAAGAGTCGAGTCACCATATCAGT
AGACACGTCCAAGAAACAGCTCTCCCTGAAGTTGAGCTCTGTGAACGCCGTGGACACGGCTGTGTATTACTGTGCGAGAG
TTATTACTAGGGCGAGTCCTGGCACAGACGGGAGGTACGGTATGGACGTCTGGGGCCAAGGGATCACGGTCACCGTCTCC
TCAGGTAAGAATGGCCACTCTAGGGC
>2107_22750_1689|VPRIMER=Ramos_FW|CPRIMER=Ramos_REV|DUPCOUNT=7|CONSCOUNT=87|CIGAR=94M1X116M2X133M
TGTCCCTCACCTGCGGTGTTTATGGTGGGTCCTTCAGTGGTTACTACTGGAGCTGGATCCGCCAGCCCCCAGGGAAGGGG
CTGGAGTACATTGGAGAAATCAATCATAGTGGAAGCACCAACTACAACCCGTCCCTCAAGAGTCGAGTCACCATATCAGT
AGACACGTCCAAGAAACAGCTCTCCCTGAAGTTGAGCTCTGTGAACGCCGCAAACACGGCTGTGTATTACTGTGCGAGAG
TTATTACTAGGGCGAGTCCTGGCACAGACGGGAGGTACGGTATGGACGTCTGGGGCCAAGGGACCACGGTCACCGTCTCC
TCAGGTAAGAATGGCCACTCTAGGGC
>2107_10811_1749|VPRIMER=Ramos_FW|CPRIMER=Ramos_REV|DUPCOUNT=2|CONSCOUNT=38|CIGAR=30M1X35M4X59M1X216M
TGTCCCTCACCTGCGGTGTTTATGGTGGGTTCTTCAGTGGTTACTACTGGAGCTGGATCCGCCAGCTTTTAGGGAAGGGG
CTGGAGTACATTGGGGAAATCAATCATAGTGGAAGCACCAACTACAACCTGTCCCTCAAGAGTCGAGTCACCATATCAGT
AGACACGTCCAAGAAACAGCTCTCCCTGAAGTTGAGCTCTGTGAACGCCGCGGACACGGCTGTGTATTACTGTGCGAGAG
TTATTACTAGGGCGAGTCCTGGCACAGACGGGAGGTACGGTATGGACGTCTGGGGCCAAGGGACCACGGTCACCGTCTCC
TCAGGTAAGAATGGCCACTCTAGGGC
>2107_9610_1753|VPRIMER=Ramos_FW|CPRIMER=Ramos_REV|DUPCOUNT=2|CONSCOUNT=42|CIGAR=196M1X9M1X5M1X133M
TGTCCCTCACCTGCGGTGTTTATGGTGGGTCCTTCAGTGGTTACTACTGGAGCTGGATCCGCCAGCCCCCAGGGAAGGGG
CTGGAGTACATTGGGGAAATCAATCATAGTGGAAGCACCAACTACAACCCGTCCCTCAAGAGTCGAGTCACCATATCAGT
AGACACGTCCAAGAAACAGCTCTCCCTGAAGTTGAGGTCTGTGAACACCGCGAACACGGCTGTGTATTACTGTGCGAGAG
TTATTACTAGGGCGAGTCCTGGCACAGACGGGAGGTACGGTATGGACGTCTGGGGCCAAGGGACCACGGTCACCGTCTCC
TCAGGTAAGAATGGCCACTCTAGGGC
>2107_15725_1770|VPRIMER=Ramos_FW|CPRIMER=Ramos_REV|DUPCOUNT=417|CONSCOUNT=4475|CIGAR=179M1X166M
TGTCCCTCACCTGCGGTGTTTATGGTGGGTCCTTCAGTGGTTACTACTGGAGCTGGATCCGCCAGCCCCCAGGGAAGGGG
CTGGAGTACATTGGGGAAATCAATCATAGTGGAAGCACCAACTACAACCCGTCCCTCAAGAGTCGAGTCACCATATCAGT
AGACACGTCCAAGAAACAGTTCTCCCTGAAGTTGAGCTCTGTGAACGCCGCGGACACGGCTGTGTATTACTGTGCGAGAG
TTATTACTAGGGCGAGTCCTGGCACAGACGGGAGGTACGGTATGGACGTCTGGGGCCAAGGGACCACGGTCACCGTCTCC
TCAGGTAAGAATGGCCACTCTAGGGC
>2107_21072_1786|VPRIMER=Ramos_FW|CPRIMER=Ramos_REV|DUPCOUNT=185|CONSCOUNT=1917|CIGAR=333M1X12M
TGTCCCTCACCTGCGGTGTTTATGGTGGGTCCTTCAGTGGTTACTACTGGAGCTGGATCCGCCAGCCCCCAGGGAAGGGG
CTGGAGTACATTGGGGAAATCAATCATAGTGGAAGCACCAACTACAACCCGTCCCTCAAGAGTCGAGTCACCATATCAGT
AGACACGTCCAAGAAACAGCTCTCCCTGAAGTTGAGCTCTGTGAACGCCGCGGACACGGCTGTGTATTACTGTGCGAGAG
TTATTACTAGGGCGAGTCCTGGCACAGACGGGAGGTACGGTATGGACGTCTGGGGCCAAGGGACCACGGTCACCGTCTCC
TCAGGTAAGAATGACCACTCTAGGGC
>2107_9436_1805|VPRIMER=Ramos_FW|CPRIMER=Ramos_REV|DUPCOUNT=243|CONSCOUNT=2684|CIGAR=150M1X195M
TGTCCCTCACCTGCGGTGTTTATGGTGGGTCCTTCAGTGGTTACTACTGGAGCTGGATCCGCCAGCCCCCAGGGAAGGGG
CTGGAGTACATTGGGGAAATCAATCATAGTGGAAGCACCAACTACAACCCGTCCCTCAAGAGTCGAGTCATCATATCAGT
AGACACGTCCAAGAAACAGCTCTCCCTGAAGTTGAGCTCTGTGAACGCCGCGGACACGGCTGTGTATTACTGTGCGAGAG
TTATTACTAGGGCGAGTCCTGGCACAGACGGGAGGTACGGTATGGACGTCTGGGGCCAAGGGACCACGGTCACCGTCTCC
TCAGGTAAGAATGGCCACTCTAGGGC
>2107_9740_1825|VPRIMER=Ramos_FW|CPRIMER=Ramos_REV|DUPCOUNT=15|CONSCOUNT=64|CIGAR=56M1X289M
TGTCCCTCACCTGCGGTGTTTATGGTGGGTCCTTCAGTGGTTACTACTGGAGCTGGGTCCGCCAGCCCCCAGGGAAGGGG
CTGGAGTACATTGGGGAAATCAATCATAGTGGAAGCACCAACTACAACCCGTCCCTCAAGAGTCGAGTCACCATATCAGT
AGACACGTCCAAGAAACAGCTCTCCCTGAAGTTGAGCTCTGTGAACGCCGCGGACACGGCTGTGTATTACTGTGCGAGAG
TTATTACTAGGGCGAGTCCTGGCACAGACGGGAGGTACGGTATGGACGTCTGGGGCCAAGGGACCACGGTCACCGTCTCC
TCAGGTAAGAATGGCCACTCTAGGGC
>2107_11802_1856|VPRIMER=Ramos_FW|CPRIMER=Ramos_REV|DUPCOUNT=125|CONSCOUNT=1063|CIGAR=165M1X180M
TGTCCCTCACCTGCGGTGTTTATGGTGGGTCCTTCAGTGGTTACTACTGGAGCTGGATCCGCCAGCCCCCAGGGAAGGGG
CTGGAGTACATTGGGGAAATCAATCATAGTGGAAGCACCAACTACAACCCGTCCCTCAAGAGTCGAGTCACCATATCAGT
AGACATGTCCAAGAAACAGCTCTCCCTGAAGTTGAGCTCTGTGAACGCCGCGGACACGGCTGTGTATTACTGTGCGAGAG
TTATTACTAGGGCGAGTCCTGGCACAGACGGGAGGTACGGTATGGACGTCTGGGGCCAAGGGACCACGGTCACCGTCTCC
TCAGGTAAGAATGGCCACTCTAGGGC
>2107_13631_1862|VPRIMER=Ramos_FW|CPRIMER=Ramos_REV|DUPCOUNT=36|CONSCOUNT=437|CIGAR=48M2X296M
TGTCCCTCACCTGCGGTGTTTATGGTGGGTCCTTCAGTGGTTACTACTAAAGCTGGATCCGCCAGCCCCCAGGGAAGGGG
CTGGAGTACATTGGGGAAATCAATCATAGTGGAAGCACCAACTACAACCCGTCCCTCAAGAGTCGAGTCACCATATCAGT
AGACACGTCCAAGAAACAGCTCTCCCTGAAGTTGAGCTCTGTGAACGCCGCGGACACGGCTGTGTATTACTGTGCGAGAG
TTATTACTAGGGCGAGTCCTGGCACAGACGGGAGGTACGGTATGGACGTCTGGGGCCAAGGGACCACGGTCACCGTCTCC
TCAGGTAAGAATGGCCACTCTAGGGC
>2107_14623_1872|VPRIMER=Ramos_FW|CPRIMER=Ramos_REV|DUPCOUNT=2|CONSCOUNT=28|CIGAR=218M1X27M1X99M
TGTCCCTCACCTGCGGTGTTTATGGTGGGTCCTTCAGTGGTTACTACTGGAGCTGGATCCGCCAGCCCCCAGGGAAGGGG
CTGGAGTACATTGGGGAAATCAATCATAGTGGAAGCACCAACTACAACCCGTCCCTCAAGAGTCGAGTCACCATATCAGT
AGACACGTCCAAGAAACAGCTCTCCCTGAAGTTGAGCTCTGTGAACGCCGCGGACACGACTGTGTATTACTGTGCGAGAG
TTATTAGTAGGGCGAGTCCTGGCACAGACGGGAGGTACGGTATGGACGTCTGGGGCCAAGGGACCACGGTCACCGTCTCC
TCAGGTAAGAATGGCCACTCTAGGGC
>2107_20228_1877|VPRIMER=Ramos_FW|CPRIMER=Ramos_REV|DUPCOUNT=1|CONSCOUNT=23|CIGAR=80M1X176M2X3M1X1M1X81M
TGTCCCTCACCTGCGGTGTTTATGGTGGGTCCTTCAGTGGTTACTACTGGAGCTGGATCCGCCAGCCCCCAGGGAAGGGG
TTGGAGTACATTGGGGAAATCAATCATAGTGGAAGCACCAACTACAACCCGTCCCTCAAGAGTCGAGTCACCATATCAGT
AGACACGTCCAAGAAACAGCTCTCCCTGAAGTTGAGCTCTGTGAACGCCGCGGACACGGCTGTGTATTACTGTGCGAGAG
TTATTACTAGGGCGAGTTTTGGTATAGACGGGAGGTACGGTATGGACGTCTGGGGCCAAGGGACCACGGTCACCGTCTCC
TCAGGTAAGAATGGCCACTCTAGGGC
>2107_8108_1909|VPRIMER=Ramos_FW|CPRIMER=Ramos_REV|DUPCOUNT=7|CONSCOUNT=82|CIGAR=39M1X24M1X281M
TGTCCCTCACCTGCGGTGTTTATGGTGGGTCCTTCAGTGATTACTACTGGAGCTGGATCCGCCAACCCCCAGGGAAGGGG
CTGGAGTACATTGGGGAAATCAATCATAGTGGAAGCACCAACTACAACCCGTCCCTCAAGAGTCGAGTCACCATATCAGT
AGACACGTCCAAGAAACAGCTCTCCCTGAAGTTGAGCTCTGTGAACGCCGCGGACACGGCTGTGTATTACTGTGCGAGAG
TTATTACTAGGGCGAGTCCTGGCACAGACGGGAGGTACGGTATGGACGTCTGGGGCCAAGGGACCACGGTCACCGTCTCC
TCAGGTAAGAATGGCCACTCTAGGGC
>2107_23657_1930|VPRIMER=Ramos_FW|CPRIMER=Ramos_REV|DUPCOUNT=12|CONSCOUNT=111|CIGAR=79M1X15M1X250M
TGTCCCTCACCTGCGGTGTTTATGGTGGGTCCTTCAGTGGTTACTACTGGAGCTGGATCCGCCAGCCCCCAGGGAAGGGA
CTGGAGTACATTGGGAAAATCAATCATAGTGGAAGCACCAACTACAACCCGTCCCTCAAGAGTCGAGTCACCATATCAGT
AGACACGTCCAAGAAACAGCTCTCCCTGAAGTTGAGCTCTGTGAACGCCGCGGACACGGCTGTGTATTACTGTGCGAGAG
TTATTACTAGGGCGAGTCCTGGCACAGACGGGAGGTACGGTATGGACGTCTGGGGCCAAGGGACCACGGTCACCGTCTCC
TCAGGTAAGAATGGCCACTCTAGGGC
>2107_13627_1950|VPRIMER=Ramos_FW|CPRIMER=Ramos_REV|DUPCOUNT=7|CONSCOUNT=36|CIGAR=9M1X166M1X6M1X162M
TGTCCCTCATCTGCGGTGTTTATGGTGGGTCCTTCAGTGGTTACTACTGGAGCTGGATCCGCCAGCCCCCAGGGAAGGGG
CTGGAGTACATTGGGGAAATCAATCATAGTGGAAGCACCAACTACAACCCGTCCCTCAAGAGTCGAGTCACCATATCAGT
AGACACGTCCAAGAAATAGCTCTTCCTGAAGTTGAGCTCTGTGAACGCCGCGGACACGGCTGTGTATTACTGTGCGAGAG
TTATTACTAGGGCGAGTCCTGGCACAGACGGGAGGTACGGTATGGACGTCTGGGGCCAAGGGACCACGGTCACCGTCTCC
TCAGGTAAGAATGGCCACTCTAGGGC
>2107_12240_1958|VPRIMER=Ramos_FW|CPRIMER=Ramos_REV|DUPCOUNT=1|CONSCOUNT=24|CIGAR=48M1X59M1X2M1X2M1X231M
TGTCCCTCACCTGCGGTGTTTATGGTGGGTCCTTCAGTGGTTACTACTAGAGCTGGATCCGCCAGCCCCCAGGGAAGGGG
CTGGAGTACATTGGGGAAATCAATCATAATGAAAACACCAACTACAACCCGTCCCTCAAGAGTCGAGTCACCATATCAGT
AGACACGTCCAAGAAACAGCTCTCCCTGAAGTTGAGCTCTGTGAACGCCGCGGACACGGCTGTGTATTACTGTGCGAGAG
TTATTACTAGGGCGAGTCCTGGCACAGACGGGAGGTACGGTATGGACGTCTGGGGCCAAGGGACCACGGTCACCGTCTCC
TCAGGTAAGAATGGCCACTCTAGGGC
>2107_8557_1972|VPRIMER=Ramos_FW|CPRIMER=Ramos_REV|DUPCOUNT=3|CONSCOUNT=40|CIGAR=221M1X17M1X106M
TGTCCCTCACCTGCGGTGTTTATGGTGGGTCCTTCAGTGGTTACTACTGGAGCTGGATCCGCCAGCCCCCAGGGAAGGGG
CTGGAGTACATTGGGGAAATCAATCATAGTGGAAGCACCAACTACAACCCGTCCCTCAAGAGTCGAGTCACCATATCAGT
AGACACGTCCAAGAAACAGCTCTCCCTGAAGTTGAGCTCTGTGAACGCCGCGGACACGGCTATGTATTACTGTGCGAGAA
TTATTACTAGGGCGAGTCCTGGCACAGACGGGAGGTACGGTATGGACGTCTGGGGCCAAGGGACCACGGTCACCGTCTCC
TCAGGTAAGAATGGCCACTCTAGGGC
>2107_12920_1984|VPRIMER=Ramos_FW|CPRIMER=Ramos_REV|DUPCOUNT=2|CONSCOUNT=32|CIGAR=7M1X326M1X11M
TGTCCCTTACCTGCGGTGTTTATGGTGGGTCCTTCAGTGGTTACTACTGGAGCTGGATCCGCCAGCCCCCAGGGAAGGGG
CTGGAGTACATTGGGGAAATCAATCATAGTGGAAGCACCAACTACAACCCGTCCCTCAAGAGTCGAGTCACCATATCAGT
AGACACGTCCAAGAAACAGCTCTCCCTGAAGTTGAGCTCTGTGAACGCCGCGGACACGGCTGTGTATTACTGTGCGAGAG
TTATTACTAGGGCGAGTCCTGGCACAGACGGGAGGTACGGTATGGACGTCTGGGGCCAAGGGACCACGGTCACCGTCTCC
TCAGGTAAGAATGGTCACTCTAGGGC
>2107_20868_1993|VPRIMER=Ramos_FW|CPRIMER=Ramos_REV|DUPCOUNT=351|CONSCOUNT=3715|CIGAR=178M1X167M
TGTCCCTCACCTGCGGTGTTTATGGTGGGTCCTTCAGTGGTTACTACTGGAGCTGGATCCGCCAGCCCCCAGGGAAGGGG
CTGGAGTACATTGGGGAAATCAATCATAGTGGAAGCACCAACTACAACCCGTCCCTCAAGAGTCGAGTCACCATATCAGT
AGACACGTCCAAGAAACAACTCTCCCTGAAGTTGAGCTCTGTGAACGCCGCGGACACGGCTGTGTATTACTGTGCGAGAG
TTATTACTAGGGCGAGTCCTGGCACAGACGGGAGGTACGGTATGGACGTCTGGGGCCAAGGGACCACGGTCACCGTCTCC
TCAGGTAAGAATGGCCACTCTAGGGC
>2107_21223_2002|VPRIMER=Ramos_FW|CPRIMER=Ramos_REV|DUPCOUNT=1|CONSCOUNT=25|CIGAR=23M2X182M1X71M1X66M
TGTCCCTCACCTGCGGTGTTTATAATGGGTCCTTCAGTGGTTACTACTGGAGCTGGATCCGCCAGCCCCCAGGGAAGGGG
CTGGAGTACATTGGGGAAATCAATCATAGTGGAAGCACCAACTACAACCCGTCCCTCAAGAGTCGAGTCACCATATCAGT
AGACACGTCCAAGAAACAGCTCTCCCTGAAGTTGAGCTCTGTGAACGACGCGGACACGGCTGTGTATTACTGTGCGAGAG
TTATTACTAGGGCGAGTCCTGGCACAGACGGGAGGTACGATATGGACGTCTGGGGCCAAGGGACCACGGTCACCGTCTCC
TCAGGTAAGAATGGCCACTCTAGGGC
>2107_22246_2008|VPRIMER=Ramos_FW|CPRIMER=Ramos_REV|DUPCOUNT=405|CONSCOUNT=4147|CIGAR=130M1X215M
TGTCCCTCACCTGCGGTGTTTATGGTGGGTCCTTCAGTGGTTACTACTGGAGCTGGATCCGCCAGCCCCCAGGGAAGGGG
CTGGAGTACATTGGGGAAATCAATCATAGTGGAAGCACCAACTACAACCCATCCCTCAAGAGTCGAGTCACCATATCAGT
AGACACGTCCAAGAAACAGCTCTCCCTGAAGTTGAGCTCTGTGAACGCCGCGGACACGGCTGTGTATTACTGTGCGAGAG
TTATTACTAGGGCGAGTCCTGGCACAGACGGGAGGTACGGTATGGACGTCTGGGGCCAAGGGACCACGGTCACCGTCTCC
TCAGGTAAGAATGGCCACTCTAGGGC
>2107_18197_2022|VPRIMER=Ramos_FW|CPRIMER=Ramos_REV|DUPCOUNT=175|CONSCOUNT=1731|CIGAR=115M1X230M
TGTCCCTCACCTGCGGTGTTTATGGTGGGTCCTTCAGTGGTTACTACTGGAGCTGGATCCGCCAGCCCCCAGGGAAGGGG
CTGGAGTACATTGGGGAAATCAATCATAGTGGAAGTACCAACTACAACCCGTCCCTCAAGAGTCGAGTCACCATATCAGT
AGACACGTCCAAGAAACAGCTCTCCCTGAAGTTGAGCTCTGTGAACGCCGCGGACACGGCTGTGTATTACTGTGCGAGAG
TTATTACTAGGGCGAGTCCTGGCACAGACGGGAGGTACGGTATGGACGTCTGGGGCCAAGGGACCACGGTCACCGTCTCC
TCAGGTAAGAATGGCCACTCTAGGGC
>2107_14568_2029|VPRIMER=Ramos_FW|CPRIMER=Ramos_REV|DUPCOUNT=3|CONSCOUNT=49|CIGAR=218M1X114M1X12M
TGTCCCTCACCTGCGGTGTTTATGGTGGGTCCTTCAGTGGTTACTACTGGAGCTGGATCCGCCAGCCCCCAGGGAAGGGG
CTGGAGTACATTGGGGAAATCAATCATAGTGGAAGCACCAACTACAACCCGTCCCTCAAGAGTCGAGTCACCATATCAGT
AGACACGTCCAAGAAACAGCTCTCCCTGAAGTTGAGCTCTGTGAACGCCGCGGACACGACTGTGTATTACTGTGCGAGAG
TTATTACTAGGGCGAGTCCTGGCACAGACGGGAGGTACGGTATGGACGTCTGGGGCCAAGGGACCACGGTCACCGTCTCC
TCAGGTAAGAATGACCACTCTAGGGC
>2107_21057_2033|VPRIMER=Ramos_FW|CPRIMER=Ramos_REV|DUPCOUNT=1|CONSCOUNT=4|CIGAR=4M1X62M3X276M
TGTCTCTCACCTGCGGTGTTTATGGTGGGTCCTTCAGTGGTTACTACTGGAGCTGGATCCGCCAGCCTTTAGGGAAGGGG
CTGGAGTACATTGGGGAAATCAATCATAGTGGAAGCACCAACTACAACCCGTCCCTCAAGAGTCGAGTCACCATATCAGT
AGACACGTCCAAGAAACAGCTCTCCCTGAAGTTGAGCTCTGTGAACGCCGCGGACACGGCTGTGTATTACTGTGCGAGAG
TTATTACTAGGGCGAGTCCTGGCACAGACGGGAGGTACGGTATGGACGTCTGGGGCCAAGGGACCACGGTCACCGTCTCC
TCAGGTAAGAATGGCCACTCTAGGGC
>2107_21904_2037|VPRIMER=Ramos_FW|CPRIMER=Ramos_REV|DUPCOUNT=119|CONSCOUNT=1271|CIGAR=161M1X184M
TGTCCCTCACCTGCGGTGTTTATGGTGGGTCCTTCAGTGGTTACTACTGGAGCTGGATCCGCCAGCCCCCAGGGAAGGGG
CTGGAGTACATTGGGGAAATCAATCATAGTGGAAGCACCAACTACAACCCGTCCCTCAAGAGTCGAGTCACCATATCAGT
AAACACGTCCAAGAAACAGCTCTCCCTGAAGTTGAGCTCTGTGAACGCCGCGGACACGGCTGTGTATTACTGTGCGAGAG
TTATTACTAGGGCGAGTCCTGGCACAGACGGGAGGTACGGTATGGACGTCTGGGGCCAAGGGACCACGGTCACCGTCTCC
TCAGGTAAGAATGGCCACTCTAGGGC
>2107_21422_2045|VPRIMER=Ramos_FW|CPRIMER=Ramos_REV|DUPCOUNT=1|CONSCOUNT=29|CIGAR=3M1X39M1X2M1X101M1X1M2X112M1X3M1X27M1X49M
TGTTCCTCACCTGCGGTGTTTATGGTGGGTCCTTCAGTGGTTATTATTGGAGCTGGATCCGCCAGCCCCCAGGGAAGGGG
CTGGAGTACATTGGGGAAATCAATCATAGTGGAAGCACCAACTACAACCCGTCCCTCAAGAGTCGAGTTATTATATCAGT
AGACACGTCCAAGAAACAGCTCTCCCTGAAGTTGAGCTCTGTGAACGCCGCGGACACGGCTGTGTATTACTGTGCGAGAG
TTATTACTAGGGCGAGTCCTGGCATAGATGGGAGGTACGGTATGGACGTCTGGGGCTAAGGGACCACGGTCACCGTCTCC
TCAGGTAAGAATGGCCACTCTAGGGC
>2107_21752_2056|VPRIMER=Ramos_FW|CPRIMER=Ramos_REV|DUPCOUNT=187|CONSCOUNT=1906|CIGAR=314M1X31M
TGTCCCTCACCTGCGGTGTTTATGGTGGGTCCTTCAGTGGTTACTACTGGAGCTGGATCCGCCAGCCCCCAGGGAAGGGG
CTGGAGTACATTGGGGAAATCAATCATAGTGGAAGCACCAACTACAACCCGTCCCTCAAGAGTCGAGTCACCATATCAGT
AGACACGTCCAAGAAACAGCTCTCCCTGAAGTTGAGCTCTGTGAACGCCGCGGACACGGCTGTGTATTACTGTGCGAGAG
TTATTACTAGGGCGAGTCCTGGCACAGACGGGAGGTACGGTATGGACGTCTGGGGCCAAGGGACCACGGTCACCATCTCC
TCAGGTAAGAATGGCCACTCTAGGGC
>2107_22989_2070|VPRIMER=Ramos_FW|CPRIMER=Ramos_REV|DUPCOUNT=1|CONSCOUNT=32|CIGAR=14M1X13M1X240M2X2M2X49M1X21M
TGTCCCTCACCTGCAGTGTTTATGGTGGATCCTTCAGTGGTTACTACTGGAGCTGGATCCGCCAGCCCCCAGGGAAGGGG
CTGGAGTACATTGGGGAAATCAATCATAGTGGAAGCACCAACTACAACCCGTCCCTCAAGAGTCGAGTCACCATATCAGT
AGACACGTCCAAGAAACAGCTCTCCCTGAAGTTGAGCTCTGTGAACGCCGCGGACACGGCTGTGTATTACTGTGCGAGAG
TTATTACTAGGGCGAGTCCTGGCACAGACAAGAAATACGGTATGGACGTCTGGGGCCAAGGGACCACGGTCACCGTCTCC
TCAGATAAGAATGGCCACTCTAGGGC
>2107_11276_2080|VPRIMER=Ramos_FW|CPRIMER=Ramos_REV|DUPCOUNT=5|CONSCOUNT=44|CIGAR=130M1X47M1X2M1X164M
TGTCCCTCACCTGCGGTGTTTATGGTGGGTCCTTCAGTGGTTACTACTGGAGCTGGATCCGCCAGCCCCCAGGGAAGGGG
CTGGAGTACATTGGGGAAATCAATCATAGTGGAAGCACCAACTACAACCCATCCCTCAAGAGTCGAGTCACCATATCAGT
AGACACGTCCAAGAAACAACTATCCCTGAAGTTGAGCTCTGTGAACGCCGCGGACACGGCTGTGTATTACTGTGCGAGAG
TTATTACTAGGGCGAGTCCTGGCACAGACGGGAGGTACGGTATGGACGTCTGGGGCCAAGGGACCACGGTCACCGTCTCC
TCAGGTAAGAATGGCCACTCTAGGGC
>2107_19662_2089|VPRIMER=Ramos_FW|CPRIMER=Ramos_REV|DUPCOUNT=158|CONSCOUNT=1431|CIGAR=134M1X211M
TGTCCCTCACCTGCGGTGTTTATGGTGGGTCCTTCAGTGGTTACTACTGGAGCTGGATCCGCCAGCCCCCAGGGAAGGGG
CTGGAGTACATTGGGGAAATCAATCATAGTGGAAGCACCAACTACAACCCGTCCTTCAAGAGTCGAGTCACCATATCAGT
AGACACGTCCAAGAAACAGCTCTCCCTGAAGTTGAGCTCTGTGAACGCCGCGGACACGGCTGTGTATTACTGTGCGAGAG
TTATTACTAGGGCGAGTCCTGGCACAGACGGGAGGTACGGTATGGACGTCTGGGGCCAAGGGACCACGGTCACCGTCTCC
TCAGGTAAGAATGGCCACTCTAGGGC
>2107_13242_2113|VPRIMER=Ramos_FW|CPRIMER=Ramos_REV|DUPCOUNT=2|CONSCOUNT=26|CIGAR=206M1X2M1X1M2X37M1X95M
TGTCCCTCACCTGCGGTGTTTATGGTGGGTCCTTCAGTGGTTACTACTGGAGCTGGATCCGCCAGCCCCCAGGGAAGGGG
CTGGAGTACATTGGGGAAATCAATCATAGTGGAAGCACCAACTACAACCCGTCCCTCAAGAGTCGAGTCACCATATCAGT
AGACACGTCCAAGAAACAGCTCTCCCTGAAGTTGAGCTCTGTGAACACCACAAACACGGCTGTGTATTACTGTGCGAGAG
TTATTACTAGAGCGAGTCCTGGCACAGACGGGAGGTACGGTATGGACGTCTGGGGCCAAGGGACCACGGTCACCGTCTCC
TCAGGTAAGAATGGCCACTCTAGGGC
>2107_9246_2121|VPRIMER=Ramos_FW|CPRIMER=Ramos_REV|DUPCOUNT=311|CONSCOUNT=3415|CIGAR=303M1X42M
TGTCCCTCACCTGCGGTGTTTATGGTGGGTCCTTCAGTGGTTACTACTGGAGCTGGATCCGCCAGCCCCCAGGGAAGGGG
CTGGAGTACATTGGGGAAATCAATCATAGTGGAAGCACCAACTACAACCCGTCCCTCAAGAGTCGAGTCACCATATCAGT
AGACACGTCCAAGAAACAGCTCTCCCTGAAGTTGAGCTCTGTGAACGCCGCGGACACGGCTGTGTATTACTGTGCGAGAG
TTATTACTAGGGCGAGTCCTGGCACAGACGGGAGGTACGGTATGGACGTCTGGGGCCAAGGGATCACGGTCACCGTCTCC
TCAGGTAAGAATGGCCACTCTAGGGC
>2107_12077_2136|VPRIMER=Ramos_FW|CPRIMER=Ramos_REV|DUPCOUNT=178|CONSCOUNT=1946|CIGAR=207M1X138M
TGTCCCTCACCTGCGGTGTTTATGGTGGGTCCTTCAGTGGTTACTACTGGAGCTGGATCCGCCAGCCCCCAGGGAAGGGG
CTGGAGTACATTGGGGAAATCAATCATAGTGGAAGCACCAACTACAACCCGTCCCTCAAGAGTCGAGTCACCATATCAGT
AGACACGTCCAAGAAACAGCTCTCCCTGAAGTTGAGCTCTGTGAACGTCGCGGACACGGCTGTGTATTACTGTGCGAGAG
TTATTACTAGGGCGAGTCCTGGCACAGACGGGAGGTACGGTATGGACGTCTGGGGCCAAGGGACCACGGTCACCGTCTCC
TCAGGTAAGAATGGCCACTCTAGGGC
>2107_20258_2143|VPRIMER=Ramos_FW|CPRIMER=Ramos_REV|DUPCOUNT=2|CONSCOUNT=26|CIGAR=155M1X23M1X70M1X50M1X22M1X21M
TGTCCCTCACCTGCGGTGTTTATGGTGGGTCCTTCAGTGGTTACTACTGGAGCTGGATCCGCCAGCCCCCAGGGAAGGGG
CTGGAGTACATTGGGGAAATCAATCATAGTGGAAGCACCAACTACAACCCGTCCCTCAAGAGTCGAGTCACCATAGCAGT
AGACACGTCCAAGAAACAGGTCTCCCTGAAGTTGAGCTCTGTGAACGCCGCGGACACGGCTGTGTATTACTGTGCGAGAG
TTATTACTAGAGCGAGTCCTGGCACAGACGGGAGGTACGGTATGGACGTCTGGGGCCAAGGAACCACGGTCACCGTCTCC
TCAGATAAGAATGGCCACTCTAGGGC
>2107_13521_2149|VPRIMER=Ramos_FW|CPRIMER=Ramos_REV|DUPCOUNT=92|CONSCOUNT=936|CIGAR=30M2X314M
TGTCCCTCACCTGCGGTGTTTATGGTGGGTTTTTCAGTGGTTACTACTGGAGCTGGATCCGCCAGCCCCCAGGGAAGGGG
CTGGAGTACATTGGGGAAATCAATCATAGTGGAAGCACCAACTACAACCCGTCCCTCAAGAGTCGAGTCACCATATCAGT
AGACACGTCCAAGAAACAGCTCTCCCTGAAGTTGAGCTCTGTGAACGCCGCGGACACGGCTGTGTATTACTGTGCGAGAG
TTATTACTAGGGCGAGTCCTGGCACAGACGGGAGGTACGGTATGGACGTCTGGGGCCAAGGGACCACGGTCACCGTCTCC
TCAGGTAAGAATGGCCACTCTAGGGC
>2107_22611_2160|VPRIMER=Ramos_FW|CPRIMER=Ramos_REV|DUPCOUNT=3|CONSCOUNT=65|CIGAR=295M2X16M1X32M
TGTCCCTCACCTGCGGTGTTTATGGTGGGTCCTTCAGTGGTTACTACTGGAGCTGGATCCGCCAGCCCCCAGGGAAGGGG
CTGGAGTACATTGGGGAAATCAATCATAGTGGAAGCACCAACTACAACCCGTCCCTCAAGAGTCGAGTCACCATATCAGT
AGACACGTCCAAGAAACAGCTCTCCCTGAAGTTGAGCTCTGTGAACGCCGCGGACACGGCTGTGTATTACTGTGCGAGAG
TTATTACTAGGGCGAGTCCTGGCACAGACGGGAGGTACGGTATGGACGTCTGGGGTTAAGGGACCACGGTCACTGTCTCC
TCAGGTAAGAATGGCCACTCTAGGGC
>2107_11410_2186|VPRIMER=Ramos_FW|CPRIMER=Ramos_REV|DUPCOUNT=5|CONSCOUNT=52|CIGAR=286M1X8M2X49M
TGTCCCTCACCTGCGGTGTTTATGGTGGGTCCTTCAGTGGTTACTACTGGAGCTGGATCCGCCAGCCCCCAGGGAAGGGG
CTGGAGTACATTGGGGAAATCAATCATAGTGGAAGCACCAACTACAACCCGTCCCTCAAGAGTCGAGTCACCATATCAGT
AGACACGTCCAAGAAACAGCTCTCCCTGAAGTTGAGCTCTGTGAACGCCGCGGACACGGCTGTGTATTACTGTGCGAGAG
TTATTACTAGGGCGAGTCCTGGCACAGACGGGAGGTACGGTATGGATGTCTGGGGTTAAGGGACCACGGTCACCGTCTCC
TCAGGTAAGAATGGCCACTCTAGGGC
>2107_20043_2197|VPRIMER=Ramos_FW|CPRIMER=Ramos_REV|DUPCOUNT=13|CONSCOUNT=131|CIGAR=1M1X340M1X3M
TATCCCTCACCTGCGGTGTTTATGGTGGGTCCTTCAGTGGTTACTACTGGAGCTGGATCCGCCAGCCCCCAGGGAAGGGG
CTGGAGTACATTGGGGAAATCAATCATAGTGGAAGCACCAACTACAACCCGTCCCTCAAGAGTCGAGTCACCATATCAGT
AGACACGTCCAAGAAACAGCTCTCCCTGAAGTTGAGCTCTGTGAACGCCGCGGACACGGCTGTGTATTACTGTGCGAGAG
TTATTACTAGGGCGAGTCCTGGCACAGACGGGAGGTACGGTATGGACGTCTGGGGCCAAGGGACCACGGTCACCGTCTCC
TCAGGTAAGAATGGCCACTCTAAGGC
>2107_12021_2207|VPRIMER=Ramos_FW|CPRIMER=Ramos_REV|DUPCOUNT=2|CONSCOUNT=53|CIGAR=67M1X139M1X6M1X131M
TGTCCCTCACCTGCGGTGTTTATGGTGGGTCCTTCAGTGGTTACTACTGGAGCTGGATCCGCCAGCCTCCAGGGAAGGGG
CTGGAGTACATTGGGGAAATCAATCATAGTGGAAGCACCAACTACAACCCGTCCCTCAAGAGTCGAGTCACCATATCAGT
AGACACGTCCAAGAAACAGCTCTCCCTGAAGTTGAGCTCTGTGAACGTCGCGGATACGGCTGTGTATTACTGTGCGAGAG
TTATTACTAGGGCGAGTCCTGGCACAGACGGGAGGTACGGTATGGACGTCTGGGGCCAAGGGACCACGGTCACCGTCTCC
TCAGGTAAGAATGGCCACTCTAGGGC
>2107_14109_2215|VPRIMER=Ramos_FW|CPRIMER=Ramos_REV|DUPCOUNT=11|CONSCOUNT=115|CIGAR=128M2X2M3X1M1X209M
TGTCCCTCACCTGCGGTGTTTATGGTGGGTCCTTCAGTGGTTACTACTGGAGCTGGATCCGCCAGCCCCCAGGGAAGGGG
CTGGAGTACATTGGGGAAATCAATCATAGTGGAAGCACCAACTACAACTTGTTTTTTAAGAGTCGAGTCACCATATCAGT
AGACACGTCCAAGAAACAGCTCTCCCTGAAGTTGAGCTCTGTGAACGCCGCGGACACGGCTGTGTATTACTGTGCGAGAG
TTATTACTAGGGCGAGTCCTGGCACAGACGGGAGGTACGGTATGGACGTCTGGGGCCAAGGGACCACGGTCACCGTCTCC
TCAGGTAAGAATGGCCACTCTAGGGC
>2107_7944_2227|VPRIMER=Ramos_FW|CPRIMER=Ramos_REV|DUPCOUNT=4|CONSCOUNT=28|CIGAR=28M1X20M1X140M1X110M1X44M
TGTCCCTCACCTGCGGTGTTTATGGTGGATCCTTCAGTGGTTACTACTGAAGCTGGATCCGCCAGCCCCCAGGGAAGGGG
CTGGAGTACATTGGGGAAATCAATCATAGTGGAAGCACCAACTACAACCCGTCCCTCAAGAGTCGAGTCACCATATCAGT
AGACACGTCCAAGAAACAGCTCTCCCTGAAATTGAGCTCTGTGAACGCCGCGGACACGGCTGTGTATTACTGTGCGAGAG
TTATTACTAGGGCGAGTCCTGGCACAGACGGGAGGTACGGTATGGACGTCTGGGGCCAAGGAACCACGGTCACCGTCTCC
TCAGGTAAGAATGGCCACTCTAGGGC
>2107_19063_2246|VPRIMER=Ramos_FW|CPRIMER=Ramos_REV|DUPCOUNT=74|CONSCOUNT=348|CIGAR=183M1X162M
TGTCCCTCACCTGCGGTGTTTATGGTGGGTCCTTCAGTGGTTACTACTGGAGCTGGATCCGCCAGCCCCCAGGGAAGGGG
CTGGAGTACATTGGGGAAATCAATCATAGTGGAAGCACCAACTACAACCCGTCCCTCAAGAGTCGAGTCACCATATCAGT
AGACACGTCCAAGAAACAGCTCTACCTGAAGTTGAGCTCTGTGAACGCCGCGGACACGGCTGTGTATTACTGTGCGAGAG
TTATTACTAGGGCGAGTCCTGGCACAGACGGGAGGTACGGTATGGACGTCTGGGGCCAAGGGACCACGGTCACCGTCTCC
TCAGGTAAGAATGGCCACTCTAGGGC
>2107_24426_2266|VPRIMER=Ramos_FW|CPRIMER=Ramos_REV|DUPCOUNT=1|CONSCOUNT=13|CIGAR=43M1X24M1X277M
TGTCCCTCACCTGCGGTGTTTATGGTGGGTCCTTCAGTGGTTAATACTGGAGCTGGATCCGCCAGCCCTCAGGGAAGGGG
CTGGAGTACATTGGGGAAATCAATCATAGTGGAAGCACCAACTACAACCCGTCCCTCAAGAGTCGAGTCACCATATCAGT
AGACACGTCCAAGAAACAGCTCTCCCTGAAGTTGAGCTCTGTGAACGCCGCGGACACGGCTGTGTATTACTGTGCGAGAG
TTATTACTAGGGCGAGTCCTGGCACAGACGGGAGGTACGGTATGGACGTCTGGGGCCAAGGGACCACGGTCACCGTCTCC
TCAGGTAAGAATGGCCACTCTAGGGC
>2107_19075_2272|VPRIMER=Ramos_FW|CPRIMER=Ramos_REV|DUPCOUNT=2|CONSCOUNT=25|CIGAR=158M1X74M1X112M
TGTCCCTCACCTGCGGTGTTTATGGTGGGTCCTTCAGTGGTTACTACTGGAGCTGGATCCGCCAGCCCCCAGGGAAGGGG
CTGGAGTACATTGGGGAAATCAATCATAGTGGAAGCACCAACTACAACCCGTCCCTCAAGAGTCGAGTCACCATATCAAT
AGACACGTCCAAGAAACAGCTCTCCCTGAAGTTGAGCTCTGTGAACGCCGCGGACACGGCTGTGTATTACTGTACGAGAG
TTATTACTAGGGCGAGTCCTGGCACAGACGGGAGGTACGGTATGGACGTCTGGGGCCAAGGGACCACGGTCACCGTCTCC
TCAGGTAAGAATGGCCACTCTAGGGC
>2107_16083_2278|VPRIMER=Ramos_FW|CPRIMER=Ramos_REV|DUPCOUNT=138|CONSCOUNT=1473|CIGAR=270M1X75M
TGTCCCTCACCTGCGGTGTTTATGGTGGGTCCTTCAGTGGTTACTACTGGAGCTGGATCCGCCAGCCCCCAGGGAAGGGG
CTGGAGTACATTGGGGAAATCAATCATAGTGGAAGCACCAACTACAACCCGTCCCTCAAGAGTCGAGTCACCATATCAGT
AGACACGTCCAAGAAACAGCTCTCCCTGAAGTTGAGCTCTGTGAACGCCGCGGACACGGCTGTGTATTACTGTGCGAGAG
TTATTACTAGGGCGAGTCCTGGCACAGACGAGAGGTACGGTATGGACGTCTGGGGCCAAGGGACCACGGTCACCGTCTCC
TCAGGTAAGAATGGCCACTCTAGGGC
>2107_16344_2296|VPRIMER=Ramos_FW|CPRIMER=Ramos_REV|DUPCOUNT=4|CONSCOUNT=44|CIGAR=237M1X33M1X74M
TGTCCCTCACCTGCGGTGTTTATGGTGGGTCCTTCAGTGGTTACTACTGGAGCTGGATCCGCCAGCCCCCAGGGAAGGGG
CTGGAGTACATTGGGGAAATCAATCATAGTGGAAGCACCAACTACAACCCGTCCCTCAAGAGTCGAGTCACCATATCAGT
AGACACGTCCAAGAAACAGCTCTCCCTGAAGTTGAGCTCTGTGAACGCCGCGGACACGGCTGTGTATTACTGTGCGAAAG
TTATTACTAGGGCGAGTCCTGGCACAGACGGAAGGTACGGTATGGACGTCTGGGGCCAAGGGACCACGGTCACCGTCTCC
TCAGGTAAGAATGGCCACTCTAGGGC
>2107_24182_2311|VPRIMER=Ramos_FW|CPRIMER=Ramos_REV|DUPCOUNT=6|CONSCOUNT=70|CIGAR=52M1X64M2X227M
TGTCCCTCACCTGCGGTGTTTATGGTGGGTCCTTCAGTGGTTACTACTGGAGTTGGATCCGCCAGCCCCCAGGGAAGGGG
CTGGAGTACATTGGGGAAATCAATCATAGTGGAAGCATTAACTACAACCCGTCCCTCAAGAGTCGAGTCACCATATCAGT
AGACACGTCCAAGAAACAGCTCTCCCTGAAGTTGAGCTCTGTGAACGCCGCGGACACGGCTGTGTATTACTGTGCGAGAG
TTATTACTAGGGCGAGTCCTGGCACAGACGGGAGGTACGGTATGGACGTCTGGGGCCAAGGGACCACGGTCACCGTCTCC
TCAGGTAAGAATGGCCACTCTAGGGC
>2107_15004_2321|VPRIMER=Ramos_FW|CPRIMER=Ramos_REV|DUPCOUNT=78|CONSCOUNT=758|CIGAR=58M1X287M
TGTCCCTCACCTGCGGTGTTTATGGTGGGTCCTTCAGTGGTTACTACTGGAGCTGGATTCGCCAGCCCCCAGGGAAGGGG
CTGGAGTACATTGGGGAAATCAATCATAGTGGAAGCACCAACTACAACCCGTCCCTCAAGAGTCGAGTCACCATATCAGT
AGACACGTCCAAGAAACAGCTCTCCCTGAAGTTGAGCTCTGTGAACGCCGCGGACACGGCTGTGTATTACTGTGCGAGAG
TTATTACTAGGGCGAGTCCTGGCACAGACGGGAGGTACGGTATGGACGTCTGGGGCCAAGGGACCACGGTCACCGTCTCC
TCAGGTAAGAATGGCCACTCTAGGGC
>2107_19834_2328|VPRIMER=Ramos_FW|CPRIMER=Ramos_REV|DUPCOUNT=2|CONSCOUNT=38|CIGAR=72M1X3M4X2M1X146M1X116M
TGTCCCTCACCTGCGGTGTTTATGGTGGGTCCTTCAGTGGTTACTACTGGAGCTGGATCCGCCAGCCCCCAGAGAAAAAA
CTAGAGTACATTGGGGAAATCAATCATAGTGGAAGCACCAACTACAACCCGTCCCTCAAGAGTCGAGTCACCATATCAGT
AGACACGTCCAAGAAACAGCTCTCCCTGAAGTTGAGCTCTGTGAACGCCGCGGACACGGCTGTGTATTATTGTGCGAGAG
TTATTACTAGGGCGAGTCCTGGCACAGACGGGAGGTACGGTATGGACGTCTGGGGCCAAGGGACCACGGTCACCGTCTCC
TCAGGTAAGAATGGCCACTCTAGGGC
>2107_7529_2335|VPRIMER=Ramos_FW|CPRIMER=Ramos_REV|DUPCOUNT=5|CONSCOUNT=39|CIGAR=127M1X140M1X77M
TGTCCCTCACCTGCGGTGTTTATGGTGGGTCCTTCAGTGGTTACTACTGGAGCTGGATCCGCCAGCCCCCAGGGAAGGGG
CTGGAGTACATTGGGGAAATCAATCATAGTGGAAGCACCAACTACAATCCGTCCCTCAAGAGTCGAGTCACCATATCAGT
AGACACGTCCAAGAAACAGCTCTCCCTGAAGTTGAGCTCTGTGAACGCCGCGGACACGGCTGTGTATTACTGTGCGAGAG
TTATTACTAGGGCGAGTCCTGGCACAGATGGGAGGTACGGTATGGACGTCTGGGGCCAAGGGACCACGGTCACCGTCTCC
TCAGGTAAGAATGGCCACTCTAGGGC
>2107_10612_2353|VPRIMER=Ramos_FW|CPRIMER=Ramos_REV|DUPCOUNT=9|CONSCOUNT=58|CIGAR=195M1X83M1X66M
TGTCCCTCACCTGCGGTGTTTATGGTGGGTCCTTCAGTGGTTACTACTGGAGCTGGATCCGCCAGCCCCCAGGGAAGGGG
CTGGAGTACATTGGGGAAATCAATCATAGTGGAAGCACCAACTACAACCCGTCCCTCAAGAGTCGAGTCACCATATCAGT
AGACACGTCCAAGAAACAGCTCTCCCTGAAGTTGAACTCTGTGAACGCCGCGGACACGGCTGTGTATTACTGTGCGAGAG
TTATTACTAGGGCGAGTCCTGGCACAGACGGGAGGTACGATATGGACGTCTGGGGCCAAGGGACCACGGTCACCGTCTCC
TCAGGTAAGAATGGCCACTCTAGGGC
>2107_19886_2365|VPRIMER=Ramos_FW|CPRIMER=Ramos_REV|DUPCOUNT=15|CONSCOUNT=195|CIGAR=269M1X1M1X1M2X71M
TGTCCCTCACCTGCGGTGTTTATGGTGGGTCCTTCAGTGGTTACTACTGGAGCTGGATCCGCCAGCCCCCAGGGAAGGGG
CTGGAGTACATTGGGGAAATCAATCATAGTGGAAGCACCAACTACAACCCGTCCCTCAAGAGTCGAGTCACCATATCAGT
AGACACGTCCAAGAAACAGCTCTCCCTGAAGTTGAGCTCTGTGAACGCCGCGGACACGGCTGTGTATTACTGTGCGAGAG
TTATTACTAGGGCGAGTCCTGGCACAGACAGAAAATACGGTATGGACGTCTGGGGCCAAGGGACCACGGTCACCGTCTCC
TCAGGTAAGAATGGCCACTCTAGGGC
>2107_9688_2374|VPRIMER=Ramos_FW|CPRIMER=Ramos_REV|DUPCOUNT=4|CONSCOUNT=34|CIGAR=13M1X119M1X212M
TGTCCCTCACCTGTGGTGTTTATGGTGGGTCCTTCAGTGGTTACTACTGGAGCTGGATCCGCCAGCCCCCAGGGAAGGGG
CTGGAGTACATTGGGGAAATCAATCATAGTGGAAGCACCAACTACAACCCGTCTCTCAAGAGTCGAGTCACCATATCAGT
AGACACGTCCAAGAAACAGCTCTCCCTGAAGTTGAGCTCTGTGAACGCCGCGGACACGGCTGTGTATTACTGTGCGAGAG
TTATTACTAGGGCGAGTCCTGGCACAGACGGGAGGTACGGTATGGACGTCTGGGGCCAAGGGACCACGGTCACCGTCTCC
TCAGGTAAGAATGGCCACTCTAGGGC
>2107_22726_2380|VPRIMER=Ramos_FW|CPRIMER=Ramos_REV|DUPCOUNT=5|CONSCOUNT=33|CIGAR=1M1X62M1X20M1X175M1X32M1X51M
TATCCCTCACCTGCGGTGTTTATGGTGGGTCCTTCAGTGGTTACTACTGGAGCTGGATCCGCCAACCCCCAGGGAAGGGG
CTGGAATACATTGGGGAAATCAATCATAGTGGAAGCACCAACTACAACCCGTCCCTCAAGAGTCGAGTCACCATATCAGT
AGACACGTCCAAGAAACAGCTCTCCCTGAAGTTGAGCTCTGTGAACGCCGCGGACACGGCTGTGTATTACTGTGCGAGAG
TTATTACTAGGGCGAGTCCTGACACAGACGGGAGGTACGGTATGGACGTCTGGGACCAAGGGACCACGGTCACCGTCTCC
TCAGGTAAGAATGGCCACTCTAGGGC
>2107_18852_2387|VPRIMER=Ramos_FW|CPRIMER=Ramos_REV|DUPCOUNT=5|CONSCOUNT=57|CIGAR=155M1X23M1X25M1X140M
TGTCCCTCACCTGCGGTGTTTATGGTGGGTCCTTCAGTGGTTACTACTGGAGCTGGATCCGCCAGCCCCCAGGGAAGGGG
CTGGAGTACATTGGGGAAATCAATCATAGTGGAAGCACCAACTACAACCCGTCCCTCAAGAGTCGAGTCACCATAGCAGT
AGACACGTCCAAGAAACAGGTCTCCCTGAAGTTGAGCTCTGTGAATGCCGCGGACACGGCTGTGTATTACTGTGCGAGAG
TTATTACTAGGGCGAGTCCTGGCACAGACGGGAGGTACGGTATGGACGTCTGGGGCCAAGGGACCACGGTCACCGTCTCC
TCAGGTAAGAATGGCCACTCTAGGGC
>2107_24623_2395|VPRIMER=Ramos_FW|CPRIMER=Ramos_REV|DUPCOUNT=333|CONSCOUNT=3687|CIGAR=300M1X45M
TGTCCCTCACCTGCGGTGTTTATGGTGGGTCCTTCAGTGGTTACTACTGGAGCTGGATCCGCCAGCCCCCAGGGAAGGGG
CTGGAGTACATTGGGGAAATCAATCATAGTGGAAGCACCAACTACAACCCGTCCCTCAAGAGTCGAGTCACCATATCAGT
AGACACGTCCAAGAAACAGCTCTCCCTGAAGTTGAGCTCTGTGAACGCCGCGGACACGGCTGTGTATTACTGTGCGAGAG
TTATTACTAGGGCGAGTCCTGGCACAGACGGGAGGTACGGTATGGACGTCTGGGGCCAAGAGACCACGGTCACCGTCTCC
TCAGGTAAGAATGGCCACTCTAGGGC
>2107_15878_2402|VPRIMER=Ramos_FW|CPRIMER=Ramos_REV|DUPCOUNT=106|CONSCOUNT=1119|CIGAR=319M1X26M
TGTCCCTCACCTGCGGTGTTTATGGTGGGTCCTTCAGTGGTTACTACTGGAGCTGGATCCGCCAGCCCCCAGGGAAGGGG
CTGGAGTACATTGGGGAAATCAATCATAGTGGAAGCACCAACTACAACCCGTCCCTCAAGAGTCGAGTCACCATATCAGT
AGACACGTCCAAGAAACAGCTCTCCCTGAAGTTGAGCTCTGTGAACGCCGCGGACACGGCTGTGTATTACTGTGCGAGAG
TTATTACTAGGGCGAGTCCTGGCACAGACGGGAGGTACGGTATGGACGTCTGGGGCCAAGGGACCACGGTCACCGTCTCT
TCAGGTAAGAATGGCCACTCTAGGGC
>2107_15544_2408|VPRIMER=Ramos_FW|CPRIMER=Ramos_REV|DUPCOUNT=3|CONSCOUNT=20|CIGAR=166M1X125M1X53M
TGTCCCTCACCTGCGGTGTTTATGGTGGGTCCTTCAGTGGTTACTACTGGAGCTGGATCCGCCAGCCCCCAGGGAAGGGG
CTGGAGTACATTGGGGAAATCAATCATAGTGGAAGCACCAACTACAACCCGTCCCTCAAGAGTCGAGTCACCATATCAGT
AGACACATCCAAGAAACAGCTCTCCCTGAAGTTGAGCTCTGTGAACGCCGCGGACACGGCTGTGTATTACTGTGCGAGAG
TTATTACTAGGGCGAGTCCTGGCACAGACGGGAGGTACGGTATGGACGTCTGAGGCCAAGGGACCACGGTCACCGTCTCC
TCAGGTAAGAATGGCCACTCTAGGGC
>2107_18963_2417|VPRIMER=Ramos_FW|CPRIMER=Ramos_REV|DUPCOUNT=9|CONSCOUNT=130|CIGAR=73M1X104M1X167M
TGTCCCTCACCTGCGGTGTTTATGGTGGGTCCTTCAGTGGTTACTACTGGAGCTGGATCCGCCAGCCCCCAGGAAAGGGG
CTGGAGTACATTGGGGAAATCAATCATAGTGGAAGCACCAACTACAACCCGTCCCTCAAGAGTCGAGTCACCATATCAGT
AGACACGTCCAAGAAACAACTCTCCCTGAAGTTGAGCTCTGTGAACGCCGCGGACACGGCTGTGTATTACTGTGCGAGAG
TTATTACTAGGGCGAGTCCTGGCACAGACGGGAGGTACGGTATGGACGTCTGGGGCCAAGGGACCACGGTCACCGTCTCC
TCAGGTAAGAATGGCCACTCTAGGGC
>2107_24131_2442|VPRIMER=Ramos_FW|CPRIMER=Ramos_REV|DUPCOUNT=2|CONSCOUNT=75|CIGAR=223M1X100M1X21M
TGTCCCTCACCTGCGGTGTTTATGGTGGGTCCTTCAGTGGTTACTACTGGAGCTGGATCCGCCAGCCCCCAGGGAAGGGG
CTGGAGTACATTGGGGAAATCAATCATAGTGGAAGCACCAACTACAACCCGTCCCTCAAGAGTCGAGTCACCATATCAGT
AGACACGTCCAAGAAACAGCTCTCCCTGAAGTTGAGCTCTGTGAACGCCGCGGACACGGCTGTATATTACTGTGCGAGAG
TTATTACTAGGGCGAGTCCTGGCACAGACGGGAGGTACGGTATGGACGTCTGGGGCCAAGGGACCACGGTCACCGTCTCC
TCAGATAAGAATGGCCACTCTAGGGC
>2107_15370_2451|VPRIMER=Ramos_FW|CPRIMER=Ramos_REV|DUPCOUNT=3|CONSCOUNT=66|CIGAR=66M1X167M1X29M1X81M
TGTCCCTCACCTGCGGTGTTTATGGTGGGTCCTTCAGTGGTTACTACTGGAGCTGGATCCGCCAGCTCCCAGGGAAGGGG
CTGGAGTACATTGGGGAAATCAATCATAGTGGAAGCACCAACTACAACCCGTCCCTCAAGAGTCGAGTCACCATATCAGT
AGACACGTCCAAGAAACAGCTCTCCCTGAAGTTGAGCTCTGTGAACGCCGCGGACACGGCTGTGTATTACTGTGTGAGAG
TTATTACTAGGGCGAGTCCTGGCATAGACGGGAGGTACGGTATGGACGTCTGGGGCCAAGGGACCACGGTCACCGTCTCC
TCAGGTAAGAATGGCCACTCTAGGGC
>2107_9481_2458|VPRIMER=Ramos_FW|CPRIMER=Ramos_REV|DUPCOUNT=286|CONSCOUNT=3173|CIGAR=51M1X294M
TGTCCCTCACCTGCGGTGTTTATGGTGGGTCCTTCAGTGGTTACTACTGGAACTGGATCCGCCAGCCCCCAGGGAAGGGG
CTGGAGTACATTGGGGAAATCAATCATAGTGGAAGCACCAACTACAACCCGTCCCTCAAGAGTCGAGTCACCATATCAGT
AGACACGTCCAAGAAACAGCTCTCCCTGAAGTTGAGCTCTGTGAACGCCGCGGACACGGCTGTGTATTACTGTGCGAGAG
TTATTACTAGGGCGAGTCCTGGCACAGACGGGAGGTACGGTATGGACGTCTGGGGCCAAGGGACCACGGTCACCGTCTCC
TCAGGTAAGAATGGCCACTCTAGGGC
>2107_20721_2469|VPRIMER=Ramos_FW|CPRIMER=Ramos_REV|DUPCOUNT=4|CONSCOUNT=51|CIGAR=48M2X58M1X142M1X90M1X3M
TGTCCCTCACCTGCGGTGTTTATGGTGGGTCCTTCAGTGGTTACTACTAAAGCTGGATCCGCCAGCCCCCAGGGAAGGGG
CTGGAGTACATTGGGGAAATCAATCATAATGGAAGCACCAACTACAACCCGTCCCTCAAGAGTCGAGTCACCATATCAGT
AGACACGTCCAAGAAACAGCTCTCCCTGAAGTTGAGCTCTGTGAACGCCGCGGACACGGCTGTGTATTACTGTGCGAGAG
TTATTACTAGGACGAGTCCTGGCACAGACGGGAGGTACGGTATGGACGTCTGGGGCCAAGGGACCACGGTCACCGTCTCC
TCAGGTAAGAATGGCCACTCTAAGGC
>2107_18769_2488|VPRIMER=Ramos_FW|CPRIMER=Ramos_REV|DUPCOUNT=5|CONSCOUNT=20|CIGAR=30M1X154M1X160M
TGTCCCTCACCTGCGGTGTTTATGGTGGGTTCTTCAGTGGTTACTACTGGAGCTGGATCCGCCAGCCCCCAGGGAAGGGG
CTGGAGTACATTGGGGAAATCAATCATAGTGGAAGCACCAACTACAACCCGTCCCTCAAGAGTCGAGTCACCATATCAGT
AGACACGTCCAAGAAACAGCTCTCCTTGAAGTTGAGCTCTGTGAACGCCGCGGACACGGCTGTGTATTACTGTGCGAGAG
TTATTACTAGGGCGAGTCCTGGCACAGACGGGAGGTACGGTATGGACGTCTGGGGCCAAGGGACCACGGTCACCGTCTCC
TCAGGTAAGAATGGCCACTCTAGGGC
>2107_20877_2498|VPRIMER=Ramos_FW|CPRIMER=Ramos_REV|DUPCOUNT=189|CONSCOUNT=1872|CIGAR=108M1X237M
TGTCCCTCACCTGCGGTGTTTATGGTGGGTCCTTCAGTGGTTACTACTGGAGCTGGATCCGCCAGCCCCCAGGGAAGGGG
CTGGAGTACATTGGGGAAATCAATCATAATGGAAGCACCAACTACAACCCGTCCCTCAAGAGTCGAGTCACCATATCAGT
AGACACGTCCAAGAAACAGCTCTCCCTGAAGTTGAGCTCTGTGAACGCCGCGGACACGGCTGTGTATTACTGTGCGAGAG
TTATTACTAGGGCGAGTCCTGGCACAGACGGGAGGTACGGTATGGACGTCTGGGGCCAAGGGACCACGGTCACCGTCTCC
TCAGGTAAGAATGGCCACTCTAGGGC
>2107_21432_2528|VPRIMER=Ramos_FW|CPRIMER=Ramos_REV|DUPCOUNT=3|CONSCOUNT=12|CIGAR=92M1X138M1X1M1X1M1X58M1X51M
TGTCCCTCACCTGCGGTGTTTATGGTGGGTCCTTCAGTGGTTACTACTGGAGCTGGATCCGCCAGCCCCCAGGGAAGGGG
CTGGAGTACATTAGGGAAATCAATCATAGTGGAAGCACCAACTACAACCCGTCCCTCAAGAGTCGAGTCACCATATCAGT
AGACACGTCCAAGAAACAGCTCTCCCTGAAGTTGAGCTCTGTGAACGCCGCGGACACGGCTGTGTATTACTATACAAGAG
TTATTACTAGGGCGAGTCCTGGCACAGACGGGAGGTACGGTATGGACGTCTGGGACCAAGGGACCACGGTCACCGTCTCC
TCAGGTAAGAATGGCCACTCTAGGGC
>2107_8151_2534|VPRIMER=Ramos_FW|CPRIMER=Ramos_REV|DUPCOUNT=453|CONSCOUNT=4674|CIGAR=80M1X265M
TGTCCCTCACCTGCGGTGTTTATGGTGGGTCCTTCAGTGGTTACTACTGGAGCTGGATCCGCCAGCCCCCAGGGAAGGGG
TTGGAGTACATTGGGGAAATCAATCATAGTGGAAGCACCAACTACAACCCGTCCCTCAAGAGTCGAGTCACCATATCAGT
AGACACGTCCAAGAAACAGCTCTCCCTGAAGTTGAGCTCTGTGAACGCCGCGGACACGGCTGTGTATTACTGTGCGAGAG
TTATTACTAGGGCGAGTCCTGGCACAGACGGGAGGTACGGTATGGACGTCTGGGGCCAAGGGACCACGGTCACCGTCTCC
TCAGGTAAGAATGGCCACTCTAGGGC
>2107_9235_2542|VPRIMER=Ramos_FW|CPRIMER=Ramos_REV|DUPCOUNT=1|CONSCOUNT=38|CIGAR=23M1X154M1X167M
TGTCCCTCACCTGCGGTGTTTATAGTGGGTCCTTCAGTGGTTACTACTGGAGCTGGATCCGCCAGCCCCCAGGGAAGGGG
CTGGAGTACATTGGGGAAATCAATCATAGTGGAAGCACCAACTACAACCCGTCCCTCAAGAGTCGAGTCACCATATCAGT
AGACACGTCCAAGAAACAACTCTCCCTGAAGTTGAGCTCTGTGAACGCCGCGGACACGGCTGTGTATTACTGTGCGAGAG
TTATTACTAGGGCGAGTCCTGGCACAGACGGGAGGTACGGTATGGACGTCTGGGGCCAAGGGACCACGGTCACCGTCTCC
TCAGGTAAGAATGGCCACTCTAGGGC
>2107_22939_2552|VPRIMER=Ramos_FW|CPRIMER=Ramos_REV|DUPCOUNT=32|CONSCOUNT=316|CIGAR=110M2X234M
TGTCCCTCACCTGCGGTGTTTATGGTGGGTCCTTCAGTGGTTACTACTGGAGCTGGATCCGCCAGCCCCCAGGGAAGGGG
CTGGAGTACATTGGGGAAATCAATCATAGTAAAAGCACCAACTACAACCCGTCCCTCAAGAGTCGAGTCACCATATCAGT
AGACACGTCCAAGAAACAGCTCTCCCTGAAGTTGAGCTCTGTGAACGCCGCGGACACGGCTGTGTATTACTGTGCGAGAG
TTATTACTAGGGCGAGTCCTGGCACAGACGGGAGGTACGGTATGGACGTCTGGGGCCAAGGGACCACGGTCACCGTCTCC
TCAGGTAAGAATGGCCACTCTAGGGC
>2107_23365_2559|VPRIMER=Ramos_FW|CPRIMER=Ramos_REV|DUPCOUNT=24|CONSCOUNT=218|CIGAR=277M1X17M1X50M
TGTCCCTCACCTGCGGTGTTTATGGTGGGTCCTTCAGTGGTTACTACTGGAGCTGGATCCGCCAGCCCCCAGGGAAGGGG
CTGGAGTACATTGGGGAAATCAATCATAGTGGAAGCACCAACTACAACCCGTCCCTCAAGAGTCGAGTCACCATATCAGT
AGACACGTCCAAGAAACAGCTCTCCCTGAAGTTGAGCTCTGTGAACGCCGCGGACACGGCTGTGTATTACTGTGCGAGAG
TTATTACTAGGGCGAGTCCTGGCACAGACGGGAGGTATGGTATGGACGTCTGGGGTCAAGGGACCACGGTCACCGTCTCC
TCAGGTAAGAATGGCCACTCTAGGGC
>2107_8013_2569|VPRIMER=Ramos_FW|CPRIMER=Ramos_REV|DUPCOUNT=3|CONSCOUNT=61|CIGAR=12M1X58M2X273M
TGTCCCTCACCTACGGTGTTTATGGTGGGTCCTTCAGTGGTTACTACTGGAGCTGGATCCGCCAGCCCCCAAAGAAGGGG
CTGGAGTACATTGGGGAAATCAATCATAGTGGAAGCACCAACTACAACCCGTCCCTCAAGAGTCGAGTCACCATATCAGT
AGACACGTCCAAGAAACAGCTCTCCCTGAAGTTGAGCTCTGTGAACGCCGCGGACACGGCTGTGTATTACTGTGCGAGAG
TTATTACTAGGGCGAGTCCTGGCACAGACGGGAGGTACGGTATGGACGTCTGGGGCCAAGGGACCACGGTCACCGTCTCC
TCAGGTAAGAATGGCCACTCTAGGGC
>2107_7984_2579|VPRIMER=Ramos_FW|CPRIMER=Ramos_REV|DUPCOUNT=2|CONSCOUNT=19|CIGAR=198M1X135M1X2M1X1M1X6M
TGTCCCTCACCTGCGGTGTTTATGGTGGGTCCTTCAGTGGTTACTACTGGAGCTGGATCCGCCAGCCCCCAGGGAAGGGG
CTGGAGTACATTGGGGAAATCAATCATAGTGGAAGCACCAACTACAACCCGTCCCTCAAGAGTCGAGTCACCATATCAGT
AGACACGTCCAAGAAACAGCTCTCCCTGAAGTTGAGCTTTGTGAACGCCGCGGACACGGCTGTGTATTACTGTGCGAGAG
TTATTACTAGGGCGAGTCCTGGCACAGACGGGAGGTACGGTATGGACGTCTGGGGCCAAGGGACCACGGTCACCGTCTCC
TCAGGTAAGAATGGTCATTTTAGGGC
>2107_10121_2589|VPRIMER=Ramos_FW|CPRIMER=Ramos_REV|DUPCOUNT=15|CONSCOUNT=140|CIGAR=1M1X75M1X268M
TATCCCTCACCTGCGGTGTTTATGGTGGGTCCTTCAGTGGTTACTACTGGAGCTGGATCCGCCAGCCCCCAGGGAAGAGG
CTGGAGTACATTGGGGAAATCAATCATAGTGGAAGCACCAACTACAACCCGTCCCTCAAGAGTCGAGTCACCATATCAGT
AGACACGTCCAAGAAACAGCTCTCCCTGAAGTTGAGCTCTGTGAACGCCGCGGACACGGCTGTGTATTACTGTGCGAGAG
TTATTACTAGGGCGAGTCCTGGCACAGACGGGAGGTACGGTATGGACGTCTGGGGCCAAGGGACCACGGTCACCGTCTCC
TCAGGTAAGAATGGCCACTCTAGGGC
>2107_20048_2602|VPRIMER=Ramos_FW|CPRIMER=Ramos_REV|DUPCOUNT=1|CONSCOUNT=18|CIGAR=65M1X2M1X67M1X6M1X2M1X195M1X3M
TGTCCCTCACCTGCGGTGTTTATGGTGGGTCCTTCAGTGGTTACTACTGGAGCTGGATCCGCCAGTCCTCAGGGAAGGGG
CTGGAGTACATTGGGGAAATCAATCATAGTGGAAGCACCAACTACAACCCGTCCCTTAAGAGTTGATTCACCATATCAGT
AGACACGTCCAAGAAACAGCTCTCCCTGAAGTTGAGCTCTGTGAACGCCGCGGACACGGCTGTGTATTACTGTGCGAGAG
TTATTACTAGGGCGAGTCCTGGCACAGACGGGAGGTACGGTATGGACGTCTGGGGCCAAGGGACCACGGTCACCGTCTCC
TCAGGTAAGAATGGCCACTCTATGGC
>2107_7904_2623|VPRIMER=Ramos_FW|CPRIMER=Ramos_REV|DUPCOUNT=2|CONSCOUNT=62|CIGAR=166M1X28M1X74M2X1M1X72M
TGTCCCTCACCTGCGGTGTTTATGGTGGGTCCTTCAGTGGTTACTACTGGAGCTGGATCCGCCAGCCCCCAGGGAAGGGG
CTGGAGTACATTGGGGAAATCAATCATAGTGGAAGCACCAACTACAACCCGTCCCTCAAGAGTCGAGTCACCATATCAGT
AGACACATCCAAGAAACAGCTCTCCCTGAAGTTGAACTCTGTGAACGCCGCGGACACGGCTGTGTATTACTGTGCGAGAG
TTATTACTAGGGCGAGTCCTGGCACAGACGAAAAGTACGGTATGGACGTCTGGGGCCAAGGGACCACGGTCACCGTCTCC
TCAGGTAAGAATGGCCACTCTAGGGC
>2107_13843_2640|VPRIMER=Ramos_FW|CPRIMER=Ramos_REV|DUPCOUNT=265|CONSCOUNT=2845|CIGAR=66M1X279M
TGTCCCTCACCTGCGGTGTTTATGGTGGGTCCTTCAGTGGTTACTACTGGAGCTGGATCCGCCAGCTCCCAGGGAAGGGG
CTGGAGTACATTGGGGAAATCAATCATAGTGGAAGCACCAACTACAACCCGTCCCTCAAGAGTCGAGTCACCATATCAGT
AGACACGTCCAAGAAACAGCTCTCCCTGAAGTTGAGCTCTGTGAACGCCGCGGACACGGCTGTGTATTACTGTGCGAGAG
TTATTACTAGGGCGAGTCCTGGCACAGACGGGAGGTACGGTATGGACGTCTGGGGCCAAGGGACCACGGTCACCGTCTCC
TCAGGTAAGAATGGCCACTCTAGGGC
>2107_17782_2649|VPRIMER=Ramos_FW|CPRIMER=Ramos_REV|DUPCOUNT=2|CONSCOUNT=75|CIGAR=249M1X1M1X22M1X49M1X21M
TGTCCCTCACCTGCGGTGTTTATGGTGGGTCCTTCAGTGGTTACTACTGGAGCTGGATCCGCCAGCCCCCAGGGAAGGGG
CTGGAGTACATTGGGGAAATCAATCATAGTGGAAGCACCAACTACAACCCGTCCCTCAAGAGTCGAGTCACCATATCAGT
AGACACGTCCAAGAAACAGCTCTCCCTGAAGTTGAGCTCTGTGAACGCCGCGGACACGGCTGTGTATTACTGTGCGAGAG
TTATTACTAAGACGAGTCCTGGCACAGACGGGAGATACGGTATGGACGTCTGGGGCCAAGGGACCACGGTCACCGTCTCC
TCAGATAAGAATGGCCACTCTAGGGC
>2107_14920_2656|VPRIMER=Ramos_FW|CPRIMER=Ramos_REV|DUPCOUNT=430|CONSCOUNT=4327|CIGAR=64M1X281M
TGTCCCTCACCTGCGGTGTTTATGGTGGGTCCTTCAGTGGTTACTACTGGAGCTGGATCCGCCAACCCCCAGGGAAGGGG
CTGGAGTACATTGGGGAAATCAATCATAGTGGAAGCACCAACTACAACCCGTCCCTCAAGAGTCGAGTCACCATATCAGT
AGACACGTCCAAGAAACAGCTCTCCCTGAAGTTGAGCTCTGTGAACGCCGCGGACACGGCTGTGTATTACTGTGCGAGAG
TTATTACTAGGGCGAGTCCTGGCACAGACGGGAGGTACGGTATGGACGTCTGGGGCCAAGGGACCACGGTCACCGTCTCC
TCAGGTAAGAATGGCCACTCTAGGGC
>2107_22452_2663|VPRIMER=Ramos_FW|CPRIMER=Ramos_REV|DUPCOUNT=1|CONSCOUNT=12|CIGAR=178M1X8M1X30M1X127M
TGTCCCTCACCTGCGGTGTTTATGGTGGGTCCTTCAGTGGTTACTACTGGAGCTGGATCCGCCAGCCCCCAGGGAAGGGG
CTGGAGTACATTGGGGAAATCAATCATAGTGGAAGCACCAACTACAACCCGTCCCTCAAGAGTCGAGTCACCATATCAGT
AGACACGTCCAAGAAACAACTCTCCCTAAAGTTGAGCTCTGTGAACGCCGCGGACACGACTGTGTATTACTGTGCGAGAG
TTATTACTAGGGCGAGTCCTGGCACAGACGGGAGGTACGGTATGGACGTCTGGGGCCAAGGGACCACGGTCACCGTCTCC
TCAGGTAAGAATGGCCACTCTAGGGC
>2107_21026_2667|VPRIMER=Ramos_FW|CPRIMER=Ramos_REV|DUPCOUNT=2|CONSCOUNT=30|CIGAR=28M1X19M2X161M2X94M1X38M
TGTCCCTCACCTGCGGTGTTTATGGTGGATCCTTCAGTGGTTACTACTAAAGCTGGATCCGCCAGCCCCCAGGGAAGGGG
CTGGAGTACATTGGGGAAATCAATCATAGTGGAAGCACCAACTACAACCCGTCCCTCAAGAGTCGAGTCACCATATCAGT
AGACACGTCCAAGAAACAGCTCTCCCTGAAGTTGAGCTCTGTGAACGCCGCAAACACGGCTGTGTATTACTGTGCGAGAG
TTATTACTAGGGCGAGTCCTGGCACAGACGGGAGGTACGGTATGGACGTCTGGGGCCAAGGGACCACAGTCACCGTCTCC
TCAGGTAAGAATGGCCACTCTAGGGC
>2107_15493_2676|VPRIMER=Ramos_FW|CPRIMER=Ramos_REV|DUPCOUNT=7|CONSCOUNT=80|CIGAR=9M1X21M1X314M
TGTCCCTCATCTGCGGTGTTTATGGTGGGTCTTTCAGTGGTTACTACTGGAGCTGGATCCGCCAGCCCCCAGGGAAGGGG
CTGGAGTACATTGGGGAAATCAATCATAGTGGAAGCACCAACTACAACCCGTCCCTCAAGAGTCGAGTCACCATATCAGT
AGACACGTCCAAGAAACAGCTCTCCCTGAAGTTGAGCTCTGTGAACGCCGCGGACACGGCTGTGTATTACTGTGCGAGAG
TTATTACTAGGGCGAGTCCTGGCACAGACGGGAGGTACGGTATGGACGTCTGGGGCCAAGGGACCACGGTCACCGTCTCC
TCAGGTAAGAATGGCCACTCTAGGGC
>2107_24541_2687|VPRIMER=Ramos_FW|CPRIMER=Ramos_REV|DUPCOUNT=2|CONSCOUNT=10|CIGAR=12M1X1M1X131M1X199M
TGTCCCTCACCTACAGTGTTTATGGTGGGTCCTTCAGTGGTTACTACTGGAGCTGGATCCGCCAGCCCCCAGGGAAGGGG
CTGGAGTACATTGGGGAAATCAATCATAGTGGAAGCACCAACTACAACCCGTCCCTCAAGAGTCGAATCACCATATCAGT
AGACACGTCCAAGAAACAGCTCTCCCTGAAGTTGAGCTCTGTGAACGCCGCGGACACGGCTGTGTATTACTGTGCGAGAG
TTATTACTAGGGCGAGTCCTGGCACAGACGGGAGGTACGGTATGGACGTCTGGGGCCAAGGGACCACGGTCACCGTCTCC
TCAGGTAAGAATGGCCACTCTAGGGC
>2107_18232_2693|VPRIMER=Ramos_FW|CPRIMER=Ramos_REV|DUPCOUNT=295|CONSCOUNT=3328|CIGAR=246M1X99M
TGTCCCTCACCTGCGGTGTTTATGGTGGGTCCTTCAGTGGTTACTACTGGAGCTGGATCCGCCAGCCCCCAGGGAAGGGG
CTGGAGTACATTGGGGAAATCAATCATAGTGGAAGCACCAACTACAACCCGTCCCTCAAGAGTCGAGTCACCATATCAGT
AGACACGTCCAAGAAACAGCTCTCCCTGAAGTTGAGCTCTGTGAACGCCGCGGACACGGCTGTGTATTACTGTGCGAGAG
TTATTATTAGGGCGAGTCCTGGCACAGACGGGAGGTACGGTATGGACGTCTGGGGCCAAGGGACCACGGTCACCGTCTCC
TCAGGTAAGAATGGCCACTCTAGGGC
>2107_12528_2706|VPRIMER=Ramos_FW|CPRIMER=Ramos_REV|DUPCOUNT=2|CONSCOUNT=24|CIGAR=132M1X62M1X150M
TGTCCCTCACCTGCGGTGTTTATGGTGGGTCCTTCAGTGGTTACTACTGGAGCTGGATCCGCCAGCCCCCAGGGAAGGGG
CTGGAGTACATTGGGGAAATCAATCATAGTGGAAGCACCAACTACAACCCGTTCCTCAAGAGTCGAGTCACCATATCAGT
AGACACGTCCAAGAAACAGCTCTCCCTGAAGTTGAACTCTGTGAACGCCGCGGACACGGCTGTGTATTACTGTGCGAGAG
TTATTACTAGGGCGAGTCCTGGCACAGACGGGAGGTACGGTATGGACGTCTGGGGCCAAGGGACCACGGTCACCGTCTCC
TCAGGTAAGAATGGCCACTCTAGGGC
>2107_8357_2712|VPRIMER=Ramos_FW|CPRIMER=Ramos_REV|DUPCOUNT=468|CONSCOUNT=5072|CIGAR=127M1X218M
TGTCCCTCACCTGCGGTGTTTATGGTGGGTCCTTCAGTGGTTACTACTGGAGCTGGATCCGCCAGCCCCCAGGGAAGGGG
CTGGAGTACATTGGGGAAATCAATCATAGTGGAAGCACCAACTACAATCCGTCCCTCAAGAGTCGAGTCACCATATCAGT
AGACACGTCCAAGAAACAGCTCTCCCTGAAGTTGAGCTCTGTGAACGCCGCGGACACGGCTGTGTATTACTGTGCGAGAG
TTATTACTAGGGCGAGTCCTGGCACAGACGGGAGGTACGGTATGGACGTCTGGGGCCAAGGGACCACGGTCACCGTCTCC
TCAGGTAAGAATGGCCACTCTAGGGC
>2107_10385_2717|VPRIMER=Ramos_FW|CPRIMER=Ramos_REV|DUPCOUNT=131|CONSCOUNT=1234|CIGAR=295M2X49M
TGTCCCTCACCTGCGGTGTTTATGGTGGGTCCTTCAGTGGTTACTACTGGAGCTGGATCCGCCAGCCCCCAGGGAAGGGG
CTGGAGTACATTGGGGAAATCAATCATAGTGGAAGCACCAACTACAACCCGTCCCTCAAGAGTCGAGTCACCATATCAGT
AGACACGTCCAAGAAACAGCTCTCCCTGAAGTTGAGCTCTGTGAACGCCGCGGACACGGCTGTGTATTACTGTGCGAGAG
TTATTACTAGGGCGAGTCCTGGCACAGACGGGAGGTACGGTATGGACGTCTGGGGTTAAGGGACCACGGTCACCGTCTCC
TCAGGTAAGAATGGCCACTCTAGGGC
>2107_19279_2749|VPRIMER=Ramos_FW|CPRIMER=Ramos_REV|DUPCOUNT=3|CONSCOUNT=31|CIGAR=166M1X99M1X79M
TGTCCCTCACCTGCGGTGTTTATGGTGGGTCCTTCAGTGGTTACTACTGGAGCTGGATCCGCCAGCCCCCAGGGAAGGGG
CTGGAGTACATTGGGGAAATCAATCATAGTGGAAGCACCAACTACAACCCGTCCCTCAAGAGTCGAGTCACCATATCAGT
AGACACATCCAAGAAACAGCTCTCCCTGAAGTTGAGCTCTGTGAACGCCGCGGACACGGCTGTGTATTACTGTGCGAGAG
TTATTACTAGGGCGAGTCCTGGCACAAACGGGAGGTACGGTATGGACGTCTGGGGCCAAGGGACCACGGTCACCGTCTCC
TCAGGTAAGAATGGCCACTCTAGGGC
>2107_7374_2754|VPRIMER=Ramos_FW|CPRIMER=Ramos_REV|DUPCOUNT=276|CONSCOUNT=2898|CIGAR=324M1X21M
TGTCCCTCACCTGCGGTGTTTATGGTGGGTCCTTCAGTGGTTACTACTGGAGCTGGATCCGCCAGCCCCCAGGGAAGGGG
CTGGAGTACATTGGGGAAATCAATCATAGTGGAAGCACCAACTACAACCCGTCCCTCAAGAGTCGAGTCACCATATCAGT
AGACACGTCCAAGAAACAGCTCTCCCTGAAGTTGAGCTCTGTGAACGCCGCGGACACGGCTGTGTATTACTGTGCGAGAG
TTATTACTAGGGCGAGTCCTGGCACAGACGGGAGGTACGGTATGGACGTCTGGGGCCAAGGGACCACGGTCACCGTCTCC
TCAGATAAGAATGGCCACTCTAGGGC
>2107_9147_2760|VPRIMER=Ramos_FW|CPRIMER=Ramos_REV|DUPCOUNT=58|CONSCOUNT=560|CIGAR=65M5X276M
TGTCCCTCACCTGCGGTGTTTATGGTGGGTCCTTCAGTGGTTACTACTGGAGCTGGATCCGCCAGTTTTTAGGGAAGGGG
CTGGAGTACATTGGGGAAATCAATCATAGTGGAAGCACCAACTACAACCCGTCCCTCAAGAGTCGAGTCACCATATCAGT
AGACACGTCCAAGAAACAGCTCTCCCTGAAGTTGAGCTCTGTGAACGCCGCGGACACGGCTGTGTATTACTGTGCGAGAG
TTATTACTAGGGCGAGTCCTGGCACAGACGGGAGGTACGGTATGGACGTCTGGGGCCAAGGGACCACGGTCACCGTCTCC
TCAGGTAAGAATGGCCACTCTAGGGC
>2107_15249_2775|VPRIMER=Ramos_FW|CPRIMER=Ramos_REV|DUPCOUNT=9|CONSCOUNT=51|CIGAR=51M1X222M1X71M
TGTCCCTCACCTGCGGTGTTTATGGTGGGTCCTTCAGTGGTTACTACTGGAACTGGATCCGCCAGCCCCCAGGGAAGGGG
CTGGAGTACATTGGGGAAATCAATCATAGTGGAAGCACCAACTACAACCCGTCCCTCAAGAGTCGAGTCACCATATCAGT
AGACACGTCCAAGAAACAGCTCTCCCTGAAGTTGAGCTCTGTGAACGCCGCGGACACGGCTGTGTATTACTGTGCGAGAG
TTATTACTAGGGCGAGTCCTGGCACAGACGGGAGATACGGTATGGACGTCTGGGGCCAAGGGACCACGGTCACCGTCTCC
TCAGGTAAGAATGGCCACTCTAGGGC
>2107_9318_2814|VPRIMER=Ramos_FW|CPRIMER=Ramos_REV|DUPCOUNT=10|CONSCOUNT=126|CIGAR=289M1X6M1X49M
TGTCCCTCACCTGCGGTGTTTATGGTGGGTCCTTCAGTGGTTACTACTGGAGCTGGATCCGCCAGCCCCCAGGGAAGGGG
CTGGAGTACATTGGGGAAATCAATCATAGTGGAAGCACCAACTACAACCCGTCCCTCAAGAGTCGAGTCACCATATCAGT
AGACACGTCCAAGAAACAGCTCTCCCTGAAGTTGAGCTCTGTGAACGCCGCGGACACGGCTGTGTATTACTGTGCGAGAG
TTATTACTAGGGCGAGTCCTGGCACAGACGGGAGGTACGGTATGGACGTTTGGGGCTAAGGGACCACGGTCACCGTCTCC
TCAGGTAAGAATGGCCACTCTAGGGC
>2107_21437_2832|VPRIMER=Ramos_FW|CPRIMER=Ramos_REV|DUPCOUNT=5|CONSCOUNT=47|CIGAR=64M1X6M3X3M1X1M1X75M1X22M2X86M1X2M3X74M
TGTCCCTCACCTGCGGTGTTTATGGTGGGTCCTTCAGTGGTTACTACTGGAGCTGGATCCGCCAACCCCCAAAAAAGAGA
CTGGAGTACATTGGGGAAATCAATCATAGTGGAAGCACCAACTACAACCCGTCCCTCAAGAGTCGAGTCACCATAGCAGT
AGACACGTCCAAGAAACAAGTCTCCCTGAAGTTGAGCTCTGTGAACGCCGCGGACACGGCTGTGTATTACTGTGCGAGAG
TTATTACTAGGGCGAGTCCTGGCACAAACAAAAGGTACGGTATGGACGTCTGGGGCCAAGGGACCACGGTCACCGTCTCC
TCAGGTAAGAATGGCCACTCTAGGGC
>2107_14886_2853|VPRIMER=Ramos_FW|CPRIMER=Ramos_REV|DUPCOUNT=154|CONSCOUNT=1643|CIGAR=206M1X139M
TGTCCCTCACCTGCGGTGTTTATGGTGGGTCCTTCAGTGGTTACTACTGGAGCTGGATCCGCCAGCCCCCAGGGAAGGGG
CTGGAGTACATTGGGGAAATCAATCATAGTGGAAGCACCAACTACAACCCGTCCCTCAAGAGTCGAGTCACCATATCAGT
AGACACGTCCAAGAAACAGCTCTCCCTGAAGTTGAGCTCTGTGAACACCGCGGACACGGCTGTGTATTACTGTGCGAGAG
TTATTACTAGGGCGAGTCCTGGCACAGACGGGAGGTACGGTATGGACGTCTGGGGCCAAGGGACCACGGTCACCGTCTCC
TCAGGTAAGAATGGCCACTCTAGGGC
>2107_19508_2860|VPRIMER=Ramos_FW|CPRIMER=Ramos_REV|DUPCOUNT=173|CONSCOUNT=2064|CIGAR=255M1X90M
TGTCCCTCACCTGCGGTGTTTATGGTGGGTCCTTCAGTGGTTACTACTGGAGCTGGATCCGCCAGCCCCCAGGGAAGGGG
CTGGAGTACATTGGGGAAATCAATCATAGTGGAAGCACCAACTACAACCCGTCCCTCAAGAGTCGAGTCACCATATCAGT
AGACACGTCCAAGAAACAGCTCTCCCTGAAGTTGAGCTCTGTGAACGCCGCGGACACGGCTGTGTATTACTGTGCGAGAG
TTATTACTAGGGCGAATCCTGGCACAGACGGGAGGTACGGTATGGACGTCTGGGGCCAAGGGACCACGGTCACCGTCTCC
TCAGGTAAGAATGGCCACTCTAGGGC
>2107_6556_2894|VPRIMER=Ramos_FW|CPRIMER=Ramos_REV|DUPCOUNT=2|CONSCOUNT=31|CIGAR=5M1X1M1X59M1X221M1X5M1X50M
TGTCCTTTACCTGCGGTGTTTATGGTGGGTCCTTCAGTGGTTACTACTGGAGCTGGATCCGCCAGCCTCCAGGGAAGGGG
CTGGAGTACATTGGGGAAATCAATCATAGTGGAAGCACCAACTACAACCCGTCCCTCAAGAGTCGAGTCACCATATCAGT
AGACACGTCCAAGAAACAGCTCTCCCTGAAGTTGAGCTCTGTGAACGCCGCGGACACGGCTGTGTATTACTGTGCGAGAG
TTATTACTAGGGCGAGTCCTGGCACAGACGGGAGGTACGGTATGGACGTTTGGGGTCAAGGGACCACGGTCACCGTCTCC
TCAGGTAAGAATGGCCACTCTAGGGC
>2107_23934_2902|VPRIMER=Ramos_FW|CPRIMER=Ramos_REV|DUPCOUNT=445|CONSCOUNT=4855|CIGAR=344M1X1M
TGTCCCTCACCTGCGGTGTTTATGGTGGGTCCTTCAGTGGTTACTACTGGAGCTGGATCCGCCAGCCCCCAGGGAAGGGG
CTGGAGTACATTGGGGAAATCAATCATAGTGGAAGCACCAACTACAACCCGTCCCTCAAGAGTCGAGTCACCATATCAGT
AGACACGTCCAAGAAACAGCTCTCCCTGAAGTTGAGCTCTGTGAACGCCGCGGACACGGCTGTGTATTACTGTGCGAGAG
TTATTACTAGGGCGAGTCCTGGCACAGACGGGAGGTACGGTATGGACGTCTGGGGCCAAGGGACCACGGTCACCGTCTCC
TCAGGTAAGAATGGCCACTCTAGGAC
>2107_20262_2908|VPRIMER=Ramos_FW|CPRIMER=Ramos_REV|DUPCOUNT=2|CONSCOUNT=34|CIGAR=9M1X267M1X59M1X8M
TGTCCCTCATCTGCGGTGTTTATGGTGGGTCCTTCAGTGGTTACTACTGGAGCTGGATCCGCCAGCCCCCAGGGAAGGGG
CTGGAGTACATTGGGGAAATCAATCATAGTGGAAGCACCAACTACAACCCGTCCCTCAAGAGTCGAGTCACCATATCAGT
AGACACGTCCAAGAAACAGCTCTCCCTGAAGTTGAGCTCTGTGAACGCCGCGGACACGGCTGTGTATTACTGTGCGAGAG
TTATTACTAGGGCGAGTCCTGGCACAGACGGGAGGTATGGTATGGACGTCTGGGGCCAAGGGACCACGGTCACCGTCTCC
TCAGGTAAGAATGGCCATTCTAGGGC
>2107_22219_2923|VPRIMER=Ramos_FW|CPRIMER=Ramos_REV|DUPCOUNT=264|CONSCOUNT=2913|CIGAR=342M1X3M
TGTCCCTCACCTGCGGTGTTTATGGTGGGTCCTTCAGTGGTTACTACTGGAGCTGGATCCGCCAGCCCCCAGGGAAGGGG
CTGGAGTACATTGGGGAAATCAATCATAGTGGAAGCACCAACTACAACCCGTCCCTCAAGAGTCGAGTCACCATATCAGT
AGACACGTCCAAGAAACAGCTCTCCCTGAAGTTGAGCTCTGTGAACGCCGCGGACACGGCTGTGTATTACTGTGCGAGAG
TTATTACTAGGGCGAGTCCTGGCACAGACGGGAGGTACGGTATGGACGTCTGGGGCCAAGGGACCACGGTCACCGTCTCC
TCAGGTAAGAATGGCCACTCTAAGGC
>2107_16694_2977|VPRIMER=Ramos_FW|CPRIMER=Ramos_REV|DUPCOUNT=454|CONSCOUNT=4954|CIGAR=52M1X293M
TGTCCCTCACCTGCGGTGTTTATGGTGGGTCCTTCAGTGGTTACTACTGGAGTTGGATCCGCCAGCCCCCAGGGAAGGGG
CTGGAGTACATTGGGGAAATCAATCATAGTGGAAGCACCAACTACAACCCGTCCCTCAAGAGTCGAGTCACCATATCAGT
AGACACGTCCAAGAAACAGCTCTCCCTGAAGTTGAGCTCTGTGAACGCCGCGGACACGGCTGTGTATTACTGTGCGAGAG
TTATTACTAGGGCGAGTCCTGGCACAGACGGGAGGTACGGTATGGACGTCTGGGGCCAAGGGACCACGGTCACCGTCTCC
TCAGGTAAGAATGGCCACTCTAGGGC
>2107_17132_2982|VPRIMER=Ramos_FW|CPRIMER=Ramos_REV|DUPCOUNT=23|CONSCOUNT=25|CIGAR=53M1X292M
TGTCCCTCACCTGCGGTGTTTATGGTGGGTCCTTCAGTGGTTACTACTGGAGCCGGATCCGCCAGCCCCCAGGGAAGGGG
CTGGAGTACATTGGGGAAATCAATCATAGTGGAAGCACCAACTACAACCCGTCCCTCAAGAGTCGAGTCACCATATCAGT
AGACACGTCCAAGAAACAGCTCTCCCTGAAGTTGAGCTCTGTGAACGCCGCGGACACGGCTGTGTATTACTGTGCGAGAG
TTATTACTAGGGCGAGTCCTGGCACAGACGGGAGGTACGGTATGGACGTCTGGGGCCAAGGGACCACGGTCACCGTCTCC
TCAGGTAAGAATGGCCACTCTAGGGC
>2107_23762_3011|VPRIMER=Ramos_FW|CPRIMER=Ramos_REV|DUPCOUNT=277|CONSCOUNT=2605|CIGAR=293M1X52M
TGTCCCTCACCTGCGGTGTTTATGGTGGGTCCTTCAGTGGTTACTACTGGAGCTGGATCCGCCAGCCCCCAGGGAAGGGG
CTGGAGTACATTGGGGAAATCAATCATAGTGGAAGCACCAACTACAACCCGTCCCTCAAGAGTCGAGTCACCATATCAGT
AGACACGTCCAAGAAACAGCTCTCCCTGAAGTTGAGCTCTGTGAACGCCGCGGACACGGCTGTGTATTACTGTGCGAGAG
TTATTACTAGGGCGAGTCCTGGCACAGACGGGAGGTACGGTATGGACGTCTGGAGCCAAGGGACCACGGTCACCGTCTCC
TCAGGTAAGAATGGCCACTCTAGGGC
>2107_10408_3026|VPRIMER=Ramos_FW|CPRIMER=Ramos_REV|DUPCOUNT=94|CONSCOUNT=264|CIGAR=77M1X268M
TGTCCCTCACCTGCGGTGTTTATGGTGGGTCCTTCAGTGGTTACTACTGGAGCTGGATCCGCCAGCCCCCAGGGAAGTGG
CTGGAGTACATTGGGGAAATCAATCATAGTGGAAGCACCAACTACAACCCGTCCCTCAAGAGTCGAGTCACCATATCAGT
AGACACGTCCAAGAAACAGCTCTCCCTGAAGTTGAGCTCTGTGAACGCCGCGGACACGGCTGTGTATTACTGTGCGAGAG
TTATTACTAGGGCGAGTCCTGGCACAGACGGGAGGTACGGTATGGACGTCTGGGGCCAAGGGACCACGGTCACCGTCTCC
TCAGGTAAGAATGGCCACTCTAGGGC
>2107_11567_3036|VPRIMER=Ramos_FW|CPRIMER=Ramos_REV|DUPCOUNT=3|CONSCOUNT=34|CIGAR=92M1X231M1X3M1X17M
TGTCCCTCACCTGCGGTGTTTATGGTGGGTCCTTCAGTGGTTACTACTGGAGCTGGATCCGCCAGCCCCCAGGGAAGGGG
CTGGAGTACATTAGGGAAATCAATCATAGTGGAAGCACCAACTACAACCCGTCCCTCAAGAGTCGAGTCACCATATCAGT
AGACACGTCCAAGAAACAGCTCTCCCTGAAGTTGAGCTCTGTGAACGCCGCGGACACGGCTGTGTATTACTGTGCGAGAG
TTATTACTAGGGCGAGTCCTGGCACAGACGGGAGGTACGGTATGGACGTCTGGGGCCAAGGGACCACGGTCACCGTCTCC
TCAGATAAAAATGGCCACTCTAGGGC
>2107_19966_3067|VPRIMER=Ramos_FW|CPRIMER=Ramos_REV|DUPCOUNT=235|CONSCOUNT=2650|CIGAR=117M1X228M
TGTCCCTCACCTGCGGTGTTTATGGTGGGTCCTTCAGTGGTTACTACTGGAGCTGGATCCGCCAGCCCCCAGGGAAGGGG
CTGGAGTACATTGGGGAAATCAATCATAGTGGAAGCATCAACTACAACCCGTCCCTCAAGAGTCGAGTCACCATATCAGT
AGACACGTCCAAGAAACAGCTCTCCCTGAAGTTGAGCTCTGTGAACGCCGCGGACACGGCTGTGTATTACTGTGCGAGAG
TTATTACTAGGGCGAGTCCTGGCACAGACGGGAGGTACGGTATGGACGTCTGGGGCCAAGGGACCACGGTCACCGTCTCC
TCAGGTAAGAATGGCCACTCTAGGGC
>2107_21368_3095|VPRIMER=Ramos_FW|CPRIMER=Ramos_REV|DUPCOUNT=17|CONSCOUNT=175|CIGAR=286M1X2M1X5M1X50M
TGTCCCTCACCTGCGGTGTTTATGGTGGGTCCTTCAGTGGTTACTACTGGAGCTGGATCCGCCAGCCCCCAGGGAAGGGG
CTGGAGTACATTGGGGAAATCAATCATAGTGGAAGCACCAACTACAACCCGTCCCTCAAGAGTCGAGTCACCATATCAGT
AGACACGTCCAAGAAACAGCTCTCCCTGAAGTTGAGCTCTGTGAACGCCGCGGACACGGCTGTGTATTACTGTGCGAGAG
TTATTACTAGGGCGAGTCCTGGCACAGACGGGAGGTACGGTATGGATGTTTGGGGTCAAGGGACCACGGTCACCGTCTCC
TCAGGTAAGAATGGCCACTCTAGGGC
>2107_9886_3106|VPRIMER=Ramos_FW|CPRIMER=Ramos_REV|DUPCOUNT=318|CONSCOUNT=3359|CIGAR=183M1X162M
TGTCCCTCACCTGCGGTGTTTATGGTGGGTCCTTCAGTGGTTACTACTGGAGCTGGATCCGCCAGCCCCCAGGGAAGGGG
CTGGAGTACATTGGGGAAATCAATCATAGTGGAAGCACCAACTACAACCCGTCCCTCAAGAGTCGAGTCACCATATCAGT
AGACACGTCCAAGAAACAGCTCTTCCTGAAGTTGAGCTCTGTGAACGCCGCGGACACGGCTGTGTATTACTGTGCGAGAG
TTATTACTAGGGCGAGTCCTGGCACAGACGGGAGGTACGGTATGGACGTCTGGGGCCAAGGGACCACGGTCACCGTCTCC
TCAGGTAAGAATGGCCACTCTAGGGC
>2107_25245_3130|VPRIMER=Ramos_FW|CPRIMER=Ramos_REV|DUPCOUNT=3|CONSCOUNT=32|CIGAR=24M1X3M1X271M2X5M1X38M
TGTCCCTCACCTGCGGTGTTTATGATGGATCCTTCAGTGGTTACTACTGGAGCTGGATCCGCCAGCCCCCAGGGAAGGGG
CTGGAGTACATTGGGGAAATCAATCATAGTGGAAGCACCAACTACAACCCGTCCCTCAAGAGTCGAGTCACCATATCAGT
AGACACGTCCAAGAAACAGCTCTCCCTGAAGTTGAGCTCTGTGAACGCCGCGGACACGGCTGTGTATTACTGTGCGAGAG
TTATTACTAGGGCGAGTCCTGGCACAGACGGGAGGTACGGTATGGACGTCTGGGGCCAAGAAACCACAGTCACCGTCTCC
TCAGGTAAGAATGGCCACTCTAGGGC
>2107_22472_3151|VPRIMER=Ramos_FW|CPRIMER=Ramos_REV|DUPCOUNT=117|CONSCOUNT=1128|CIGAR=209M1X136M
TGTCCCTCACCTGCGGTGTTTATGGTGGGTCCTTCAGTGGTTACTACTGGAGCTGGATCCGCCAGCCCCCAGGGAAGGGG
CTGGAGTACATTGGGGAAATCAATCATAGTGGAAGCACCAACTACAACCCGTCCCTCAAGAGTCGAGTCACCATATCAGT
AGACACGTCCAAGAAACAGCTCTCCCTGAAGTTGAGCTCTGTGAACGCCACGGACACGGCTGTGTATTACTGTGCGAGAG
TTATTACTAGGGCGAGTCCTGGCACAGACGGGAGGTACGGTATGGACGTCTGGGGCCAAGGGACCACGGTCACCGTCTCC
TCAGGTAAGAATGGCCACTCTAGGGC
>2107_18031_3159|VPRIMER=Ramos_FW|CPRIMER=Ramos_REV|DUPCOUNT=322|CONSCOUNT=3585|CIGAR=30M1X315M
TGTCCCTCACCTGCGGTGTTTATGGTGGGTTCTTCAGTGGTTACTACTGGAGCTGGATCCGCCAGCCCCCAGGGAAGGGG
CTGGAGTACATTGGGGAAATCAATCATAGTGGAAGCACCAACTACAACCCGTCCCTCAAGAGTCGAGTCACCATATCAGT
AGACACGTCCAAGAAACAGCTCTCCCTGAAGTTGAGCTCTGTGAACGCCGCGGACACGGCTGTGTATTACTGTGCGAGAG
TTATTACTAGGGCGAGTCCTGGCACAGACGGGAGGTACGGTATGGACGTCTGGGGCCAAGGGACCACGGTCACCGTCTCC
TCAGGTAAGAATGGCCACTCTAGGGC
>2107_16438_3166|VPRIMER=Ramos_FW|CPRIMER=Ramos_REV|DUPCOUNT=5|CONSCOUNT=45|CIGAR=7M1X1M2X56M1X36M1X241M
TGTCCCTTATTTGCGGTGTTTATGGTGGGTCCTTCAGTGGTTACTACTGGAGCTGGATCCGCCAGCCTCCAGGGAAGGGG
CTGGAGTACATTGGGGAAATCAATTATAGTGGAAGCACCAACTACAACCCGTCCCTCAAGAGTCGAGTCACCATATCAGT
AGACACGTCCAAGAAACAGCTCTCCCTGAAGTTGAGCTCTGTGAACGCCGCGGACACGGCTGTGTATTACTGTGCGAGAG
TTATTACTAGGGCGAGTCCTGGCACAGACGGGAGGTACGGTATGGACGTCTGGGGCCAAGGGACCACGGTCACCGTCTCC
TCAGGTAAGAATGGCCACTCTAGGGC
>2107_11684_3189|VPRIMER=Ramos_FW|CPRIMER=Ramos_REV|DUPCOUNT=2|CONSCOUNT=21|CIGAR=66M2X184M1X4M2X15M1X71M
TGTCCCTCACCTGCGGTGTTTATGGTGGGTCCTTCAGTGGTTACTACTGGAGCTGGATCCGCCAGCTTCCAGGGAAGGGG
CTGGAGTACATTGGGGAAATCAATCATAGTGGAAGCACCAACTACAACCCGTCCCTCAAGAGTCGAGTCACCATATCAGT
AGACACGTCCAAGAAACAGCTCTCCCTGAAGTTGAGCTCTGTGAACGCCGCGGACACGGCTGTGTATTACTGTGCGAGAG
TTATTACTAGGGTGAGTTTTGGCACAGACGGGAGTTACGGTATGGACGTCTGGGGCCAAGGGACCACGGTCACCGTCTCC
TCAGGTAAGAATGGCCACTCTAGGGC
>2107_8577_3196|VPRIMER=Ramos_FW|CPRIMER=Ramos_REV|DUPCOUNT=34|CONSCOUNT=225|CIGAR=15M1X330M
TGTCCCTCACCTGCGTTGTTTATGGTGGGTCCTTCAGTGGTTACTACTGGAGCTGGATCCGCCAGCCCCCAGGGAAGGGG
CTGGAGTACATTGGGGAAATCAATCATAGTGGAAGCACCAACTACAACCCGTCCCTCAAGAGTCGAGTCACCATATCAGT
AGACACGTCCAAGAAACAGCTCTCCCTGAAGTTGAGCTCTGTGAACGCCGCGGACACGGCTGTGTATTACTGTGCGAGAG
TTATTACTAGGGCGAGTCCTGGCACAGACGGGAGGTACGGTATGGACGTCTGGGGCCAAGGGACCACGGTCACCGTCTCC
TCAGGTAAGAATGGCCACTCTAGGGC
>2107_22334_3208|VPRIMER=Ramos_FW|CPRIMER=Ramos_REV|DUPCOUNT=3|CONSCOUNT=79|CIGAR=71M3X2M2X52M1X215M
TGTCCCTCACCTGCGGTGTTTATGGTGGGTCCTTCAGTGGTTACTACTGGAGCTGGATCCGCCAGCCCCCAAAAAAAAGG
CTGGAGTACATTGGGGAAATCAATCATAGTGGAAGCACCAACTACAACCCATCCCTCAAGAGTCGAGTCACCATATCAGT
AGACACGTCCAAGAAACAGCTCTCCCTGAAGTTGAGCTCTGTGAACGCCGCGGACACGGCTGTGTATTACTGTGCGAGAG
TTATTACTAGGGCGAGTCCTGGCACAGACGGGAGGTACGGTATGGACGTCTGGGGCCAAGGGACCACGGTCACCGTCTCC
TCAGGTAAGAATGGCCACTCTAGGGC
>2107_14071_3219|VPRIMER=Ramos_FW|CPRIMER=Ramos_REV|DUPCOUNT=7|CONSCOUNT=84|CIGAR=39M1X138M1X167M
TGTCCCTCACCTGCGGTGTTTATGGTGGGTCCTTCAGTGATTACTACTGGAGCTGGATCCGCCAGCCCCCAGGGAAGGGG
CTGGAGTACATTGGGGAAATCAATCATAGTGGAAGCACCAACTACAACCCGTCCCTCAAGAGTCGAGTCACCATATCAGT
AGACACGTCCAAGAAACAACTCTCCCTGAAGTTGAGCTCTGTGAACGCCGCGGACACGGCTGTGTATTACTGTGCGAGAG
TTATTACTAGGGCGAGTCCTGGCACAGACGGGAGGTACGGTATGGACGTCTGGGGCCAAGGGACCACGGTCACCGTCTCC
TCAGGTAAGAATGGCCACTCTAGGGC
>2107_7122_3228|VPRIMER=Ramos_FW|CPRIMER=Ramos_REV|DUPCOUNT=10|CONSCOUNT=116|CIGAR=67M1X209M1X68M
TGTCCCTCACCTGCGGTGTTTATGGTGGGTCCTTCAGTGGTTACTACTGGAGCTGGATCCGCCAGCCTCCAGGGAAGGGG
CTGGAGTACATTGGGGAAATCAATCATAGTGGAAGCACCAACTACAACCCGTCCCTCAAGAGTCGAGTCACCATATCAGT
AGACACGTCCAAGAAACAGCTCTCCCTGAAGTTGAGCTCTGTGAACGCCGCGGACACGGCTGTGTATTACTGTGCGAGAG
TTATTACTAGGGCGAGTCCTGGCACAGACGGGAGGTATGGTATGGACGTCTGGGGCCAAGGGACCACGGTCACCGTCTCC
TCAGGTAAGAATGGCCACTCTAGGGC
>2107_19046_3236|VPRIMER=Ramos_FW|CPRIMER=Ramos_REV|DUPCOUNT=1|CONSCOUNT=6|CIGAR=77M1X1M1X2M2X185M1X1M1X74M
TGTCCCTCACCTGCGGTGTTTATGGTGGGTCCTTCAGTGGTTACTACTGGAGCTGGATCCGCCAGCCCCCAGGGAAGAGA
CTAAAGTACATTGGGGAAATCAATCATAGTGGAAGCACCAACTACAACCCGTCCCTCAAGAGTCGAGTCACCATATCAGT
AGACACGTCCAAGAAACAGCTCTCCCTGAAGTTGAGCTCTGTGAACGCCGCGGACACGGCTGTGTATTACTGTGCGAGAG
TTATTACTAGGGCGAGTCCTGGCACAGACAGAAGGTACGGTATGGACGTCTGGGGCCAAGGGACCACGGTCACCGTCTCC
TCAGGTAAGAATGGCCACTCTAGGGC
>2107_11198_3243|VPRIMER=Ramos_FW|CPRIMER=Ramos_REV|DUPCOUNT=4|CONSCOUNT=36|CIGAR=158M1X91M1X95M
TGTCCCTCACCTGCGGTGTTTATGGTGGGTCCTTCAGTGGTTACTACTGGAGCTGGATCCGCCAGCCCCCAGGGAAGGGG
CTGGAGTACATTGGGGAAATCAATCATAGTGGAAGCACCAACTACAACCCGTCCCTCAAGAGTCGAGTCACCATATCAAT
AGACACGTCCAAGAAACAGCTCTCCCTGAAGTTGAGCTCTGTGAACGCCGCGGACACGGCTGTGTATTACTGTGCGAGAG
TTATTACTAGAGCGAGTCCTGGCACAGACGGGAGGTACGGTATGGACGTCTGGGGCCAAGGGACCACGGTCACCGTCTCC
TCAGGTAAGAATGGCCACTCTAGGGC
>2107_11314_3273|VPRIMER=Ramos_FW|CPRIMER=Ramos_REV|DUPCOUNT=233|CONSCOUNT=2534|CIGAR=4M1X341M
TGTCTCTCACCTGCGGTGTTTATGGTGGGTCCTTCAGTGGTTACTACTGGAGCTGGATCCGCCAGCCCCCAGGGAAGGGG
CTGGAGTACATTGGGGAAATCAATCATAGTGGAAGCACCAACTACAACCCGTCCCTCAAGAGTCGAGTCACCATATCAGT
AGACACGTCCAAGAAACAGCTCTCCCTGAAGTTGAGCTCTGTGAACGCCGCGGACACGGCTGTGTATTACTGTGCGAGAG
TTATTACTAGGGCGAGTCCTGGCACAGACGGGAGGTACGGTATGGACGTCTGGGGCCAAGGGACCACGGTCACCGTCTCC
TCAGGTAAGAATGGCCACTCTAGGGC
>2107_17992_3288|VPRIMER=Ramos_FW|CPRIMER=Ramos_REV|DUPCOUNT=3|CONSCOUNT=36|CIGAR=27M2X210M1X9M1X96M
TGTCCCTCACCTGCGGTGTTTATGGTGAATCCTTCAGTGGTTACTACTGGAGCTGGATCCGCCAGCCCCCAGGGAAGGGG
CTGGAGTACATTGGGGAAATCAATCATAGTGGAAGCACCAACTACAACCCGTCCCTCAAGAGTCGAGTCACCATATCAGT
AGACACGTCCAAGAAACAGCTCTCCCTGAAGTTGAGCTCTGTGAACGCCGCGGACACGGCTGTGTATTACTGTGCGAGAA
TTATTACTAAGGCGAGTCCTGGCACAGACGGGAGGTACGGTATGGACGTCTGGGGCCAAGGGACCACGGTCACCGTCTCC
TCAGGTAAGAATGGCCACTCTAGGGC
>2107_24488_3317|VPRIMER=Ramos_FW|CPRIMER=Ramos_REV|DUPCOUNT=2|CONSCOUNT=40|CIGAR=4M1X38M1X2M1X5M1X27M1X124M1X140M
TGTCTCTCACCTGCGGTGTTTATGGTGGGTCCTTCAGTGGTTATTATTGGAGTTGGATCCGCCAGCCCCCAGGGAAGGGG
TTGGAGTACATTGGGGAAATCAATCATAGTGGAAGCACCAACTACAACCCGTCCCTCAAGAGTCGAGTCACCATATCAGT
AGACACGTCCAAGAAACAGCTCTCCCTGAAGTTGAGCTCTGTGAATGCCGCGGACACGGCTGTGTATTACTGTGCGAGAG
TTATTACTAGGGCGAGTCCTGGCACAGACGGGAGGTACGGTATGGACGTCTGGGGCCAAGGGACCACGGTCACCGTCTCC
TCAGGTAAGAATGGCCACTCTAGGGC
>2107_16947_3333|VPRIMER=Ramos_FW|CPRIMER=Ramos_REV|DUPCOUNT=122|CONSCOUNT=1239|CIGAR=136M1X209M
TGTCCCTCACCTGCGGTGTTTATGGTGGGTCCTTCAGTGGTTACTACTGGAGCTGGATCCGCCAGCCCCCAGGGAAGGGG
CTGGAGTACATTGGGGAAATCAATCATAGTGGAAGCACCAACTACAACCCGTCCCTTAAGAGTCGAGTCACCATATCAGT
AGACACGTCCAAGAAACAGCTCTCCCTGAAGTTGAGCTCTGTGAACGCCGCGGACACGGCTGTGTATTACTGTGCGAGAG
TTATTACTAGGGCGAGTCCTGGCACAGACGGGAGGTACGGTATGGACGTCTGGGGCCAAGGGACCACGGTCACCGTCTCC
TCAGGTAAGAATGGCCACTCTAGGGC
>2107_14684_3338|VPRIMER=Ramos_FW|CPRIMER=Ramos_REV|DUPCOUNT=6|CONSCOUNT=62|CIGAR=210M1X3M1X1M1X129M
TGTCCCTCACCTGCGGTGTTTATGGTGGGTCCTTCAGTGGTTACTACTGGAGCTGGATCCGCCAGCCCCCAGGGAAGGGG
CTGGAGTACATTGGGGAAATCAATCATAGTGGAAGCACCAACTACAACCCGTCCCTCAAGAGTCGAGTCACCATATCAGT
AGACACGTCCAAGAAACAGCTCTCCCTGAAGTTGAGCTCTGTGAACGCCGTGGATATGGCTGTGTATTACTGTGCGAGAG
TTATTACTAGGGCGAGTCCTGGCACAGACGGGAGGTACGGTATGGACGTCTGGGGCCAAGGGACCACGGTCACCGTCTCC
TCAGGTAAGAATGGCCACTCTAGGGC
>2107_16308_3343|VPRIMER=Ramos_FW|CPRIMER=Ramos_REV|DUPCOUNT=2|CONSCOUNT=7|CIGAR=66M1X60M3X2M3X1M1X59M1X149M
TGTCCCTCACCTGCGGTGTTTATGGTGGGTCCTTCAGTGGTTACTACTGGAGCTGGATCCGCCAGCTCCCAGGGAAGGGG
CTGGAGTACATTGGGGAAATCAATCATAGTGGAAGCACCAACTACAATTTGTTTTTTAAGAGTCGAGTCACCATATCAGT
AGACACGTCCAAGAAACAGCTCTCCCTGAAGTTGAGTTCTGTGAACGCCGCGGACACGGCTGTGTATTACTGTGCGAGAG
TTATTACTAGGGCGAGTCCTGGCACAGACGGGAGGTACGGTATGGACGTCTGGGGCCAAGGGACCACGGTCACCGTCTCC
TCAGGTAAGAATGGCCACTCTAGGGC
>2107_9558_3351|VPRIMER=Ramos_FW|CPRIMER=Ramos_REV|DUPCOUNT=2|CONSCOUNT=29|CIGAR=278M1X13M1X41M1X11M
TGTCCCTCACCTGCGGTGTTTATGGTGGGTCCTTCAGTGGTTACTACTGGAGCTGGATCCGCCAGCCCCCAGGGAAGGGG
CTGGAGTACATTGGGGAAATCAATCATAGTGGAAGCACCAACTACAACCCGTCCCTCAAGAGTCGAGTCACCATATCAGT
AGACACGTCCAAGAAACAGCTCTCCCTGAAGTTGAGCTCTGTGAACGCCGCGGACACGGCTGTGTATTACTGTGCGAGAG
TTATTACTAGGGCGAGTCCTGGCACAGACGGGAGGTACAGTATGGACGTCTGAGGCCAAGGGACCACGGTCACCGTCTCC
TCAGGTAAGAATGGTCACTCTAGGGC
>2107_18736_3418|VPRIMER=Ramos_FW|CPRIMER=Ramos_REV|DUPCOUNT=130|CONSCOUNT=1319|CIGAR=307M1X38M
TGTCCCTCACCTGCGGTGTTTATGGTGGGTCCTTCAGTGGTTACTACTGGAGCTGGATCCGCCAGCCCCCAGGGAAGGGG
CTGGAGTACATTGGGGAAATCAATCATAGTGGAAGCACCAACTACAACCCGTCCCTCAAGAGTCGAGTCACCATATCAGT
AGACACGTCCAAGAAACAGCTCTCCCTGAAGTTGAGCTCTGTGAACGCCGCGGACACGGCTGTGTATTACTGTGCGAGAG
TTATTACTAGGGCGAGTCCTGGCACAGACGGGAGGTACGGTATGGACGTCTGGGGCCAAGGGACCACAGTCACCGTCTCC
TCAGGTAAGAATGGCCACTCTAGGGC
>2107_9974_3427|VPRIMER=Ramos_FW|CPRIMER=Ramos_REV|DUPCOUNT=3|CONSCOUNT=48|CIGAR=95M1X177M2X4M1X66M
TGTCCCTCACCTGCGGTGTTTATGGTGGGTCCTTCAGTGGTTACTACTGGAGCTGGATCCGCCAGCCCCCAGGGAAGGGG
CTGGAGTACATTGGGAAAATCAATCATAGTGGAAGCACCAACTACAACCCGTCCCTCAAGAGTCGAGTCACCATATCAGT
AGACACGTCCAAGAAACAGCTCTCCCTGAAGTTGAGCTCTGTGAACGCCGCGGACACGGCTGTGTATTACTGTGCGAGAG
TTATTACTAGGGCGAGTCCTGGCACAGACGGGAAATACGATATGGACGTCTGGGGCCAAGGGACCACGGTCACCGTCTCC
TCAGGTAAGAATGGCCACTCTAGGGC
>2107_12346_3449|VPRIMER=Ramos_FW|CPRIMER=Ramos_REV|DUPCOUNT=3|CONSCOUNT=63|CIGAR=141M1X24M1X28M1X150M
TGTCCCTCACCTGCGGTGTTTATGGTGGGTCCTTCAGTGGTTACTACTGGAGCTGGATCCGCCAGCCCCCAGGGAAGGGG
CTGGAGTACATTGGGGAAATCAATCATAGTGGAAGCACCAACTACAACCCGTCCCTCAAGAATCGAGTCACCATATCAGT
AGACACATCCAAGAAACAGCTCTCCCTGAAGTTGAACTCTGTGAACGCCGCGGACACGGCTGTGTATTACTGTGCGAGAG
TTATTACTAGGGCGAGTCCTGGCACAGACGGGAGGTACGGTATGGACGTCTGGGGCCAAGGGACCACGGTCACCGTCTCC
TCAGGTAAGAATGGCCACTCTAGGGC
>2107_24111_3454|VPRIMER=Ramos_FW|CPRIMER=Ramos_REV|DUPCOUNT=153|CONSCOUNT=1413|CIGAR=261M1X84M
TGTCCCTCACCTGCGGTGTTTATGGTGGGTCCTTCAGTGGTTACTACTGGAGCTGGATCCGCCAGCCCCCAGGGAAGGGG
CTGGAGTACATTGGGGAAATCAATCATAGTGGAAGCACCAACTACAACCCGTCCCTCAAGAGTCGAGTCACCATATCAGT
AGACACGTCCAAGAAACAGCTCTCCCTGAAGTTGAGCTCTGTGAACGCCGCGGACACGGCTGTGTATTACTGTGCGAGAG
TTATTACTAGGGCGAGTCCTGACACAGACGGGAGGTACGGTATGGACGTCTGGGGCCAAGGGACCACGGTCACCGTCTCC
TCAGGTAAGAATGGCCACTCTAGGGC
>2107_17822_3462|VPRIMER=Ramos_FW|CPRIMER=Ramos_REV|DUPCOUNT=8|CONSCOUNT=96|CIGAR=9M1X276M1X59M
TGTCCCTCATCTGCGGTGTTTATGGTGGGTCCTTCAGTGGTTACTACTGGAGCTGGATCCGCCAGCCCCCAGGGAAGGGG
CTGGAGTACATTGGGGAAATCAATCATAGTGGAAGCACCAACTACAACCCGTCCCTCAAGAGTCGAGTCACCATATCAGT
AGACACGTCCAAGAAACAGCTCTCCCTGAAGTTGAGCTCTGTGAACGCCGCGGACACGGCTGTGTATTACTGTGCGAGAG
TTATTACTAGGGCGAGTCCTGGCACAGACGGGAGGTACGGTATGGATGTCTGGGGCCAAGGGACCACGGTCACCGTCTCC
TCAGGTAAGAATGGCCACTCTAGGGC
>2107_8768_3466|VPRIMER=Ramos_FW|CPRIMER=Ramos_REV|DUPCOUNT=3|CONSCOUNT=29|CIGAR=209M1X64M1X71M
TGTCCCTCACCTGCGGTGTTTATGGTGGGTCCTTCAGTGGTTACTACTGGAGCTGGATCCGCCAGCCCCCAGGGAAGGGG
CTGGAGTACATTGGGGAAATCAATCATAGTGGAAGCACCAACTACAACCCGTCCCTCAAGAGTCGAGTCACCATATCAGT
AGACACGTCCAAGAAACAGCTCTCCCTGAAGTTGAGCTCTGTGAACGCCTCGGACACGGCTGTGTATTACTGTGCGAGAG
TTATTACTAGGGCGAGTCCTGGCACAGACGGGAGATACGGTATGGACGTCTGGGGCCAAGGGACCACGGTCACCGTCTCC
TCAGGTAAGAATGGCCACTCTAGGGC
>2107_20340_3493|VPRIMER=Ramos_FW|CPRIMER=Ramos_REV|DUPCOUNT=2|CONSCOUNT=22|CIGAR=52M1X5M1X202M1X84M
TGTCCCTCACCTGCGGTGTTTATGGTGGGTCCTTCAGTGGTTACTACTGGAGTTGGATTCGCCAGCCCCCAGGGAAGGGG
CTGGAGTACATTGGGGAAATCAATCATAGTGGAAGCACCAACTACAACCCGTCCCTCAAGAGTCGAGTCACCATATCAGT
AGACACGTCCAAGAAACAGCTCTCCCTGAAGTTGAGCTCTGTGAACGCCGCGGACACGGCTGTGTATTACTGTGCGAGAG
TTATTACTAGGGCGAGTCCTGTCACAGACGGGAGGTACGGTATGGACGTCTGGGGCCAAGGGACCACGGTCACCGTCTCC
TCAGGTAAGAATGGCCACTCTAGGGC
>2107_11877_3507|VPRIMER=Ramos_FW|CPRIMER=Ramos_REV|DUPCOUNT=4|CONSCOUNT=51|CIGAR=28M1X137M1X179M
TGTCCCTCACCTGCGGTGTTTATGGTGGATCCTTCAGTGGTTACTACTGGAGCTGGATCCGCCAGCCCCCAGGGAAGGGG
CTGGAGTACATTGGGGAAATCAATCATAGTGGAAGCACCAACTACAACCCGTCCCTCAAGAGTCGAGTCACCATATCAGT
AGACACATCCAAGAAACAGCTCTCCCTGAAGTTGAGCTCTGTGAACGCCGCGGACACGGCTGTGTATTACTGTGCGAGAG
TTATTACTAGGGCGAGTCCTGGCACAGACGGGAGGTACGGTATGGACGTCTGGGGCCAAGGGACCACGGTCACCGTCTCC
TCAGGTAAGAATGGCCACTCTAGGGC
>2107_11885_3533|VPRIMER=Ramos_FW|CPRIMER=Ramos_REV|DUPCOUNT=4|CONSCOUNT=47|CIGAR=78M1X182M1X4M1X2M3X1M2X71M
TGTCCCTCACCTGCGGTGTTTATGGTGGGTCCTTCAGTGGTTACTACTGGAGCTGGATCCGCCAGCCCCCAGGGAAGGAG
CTGGAGTACATTGGGGAAATCAATCATAGTGGAAGCACCAACTACAACCCGTCCCTCAAGAGTCGAGTCACCATATCAGT
AGACACGTCCAAGAAACAGCTCTCCCTGAAGTTGAGCTCTGTGAACGCCGCGGACACGGCTGTGTATTACTGTGCGAGAG
TTATTACTAGGGCGAGTCCTGACACAAACAAAAAATACGGTATGGACGTCTGGGGCCAAGGGACCACGGTCACCGTCTCC
TCAGGTAAGAATGGCCACTCTAGGGC
>2107_9179_3538|VPRIMER=Ramos_FW|CPRIMER=Ramos_REV|DUPCOUNT=2|CONSCOUNT=29|CIGAR=3M1X129M2X1M1X209M
TGTTCCTCACCTGCGGTGTTTATGGTGGGTCCTTCAGTGGTTACTACTGGAGCTGGATCCGCCAGCCCCCAGGGAAGGGG
CTGGAGTACATTGGGGAAATCAATCATAGTGGAAGCACCAACTACAACCCGTCTTTTAAGAGTCGAGTCACCATATCAGT
AGACACGTCCAAGAAACAGCTCTCCCTGAAGTTGAGCTCTGTGAACGCCGCGGACACGGCTGTGTATTACTGTGCGAGAG
TTATTACTAGGGCGAGTCCTGGCACAGACGGGAGGTACGGTATGGACGTCTGGGGCCAAGGGACCACGGTCACCGTCTCC
TCAGGTAAGAATGGCCACTCTAGGGC
>2107_23468_3546|VPRIMER=Ramos_FW|CPRIMER=Ramos_REV|DUPCOUNT=2|CONSCOUNT=58|CIGAR=55M1X21M1X268M
TGTCCCTCACCTGCGGTGTTTATGGTGGGTCCTTCAGTGGTTACTACTGGAGCTGAATCCGCCAGCCCCCAGGGAAGAGG
CTGGAGTACATTGGGGAAATCAATCATAGTGGAAGCACCAACTACAACCCGTCCCTCAAGAGTCGAGTCACCATATCAGT
AGACACGTCCAAGAAACAGCTCTCCCTGAAGTTGAGCTCTGTGAACGCCGCGGACACGGCTGTGTATTACTGTGCGAGAG
TTATTACTAGGGCGAGTCCTGGCACAGACGGGAGGTACGGTATGGACGTCTGGGGCCAAGGGACCACGGTCACCGTCTCC
TCAGGTAAGAATGGCCACTCTAGGGC
>2107_19390_3555|VPRIMER=Ramos_FW|CPRIMER=Ramos_REV|DUPCOUNT=5|CONSCOUNT=70|CIGAR=127M1X79M1X138M
TGTCCCTCACCTGCGGTGTTTATGGTGGGTCCTTCAGTGGTTACTACTGGAGCTGGATCCGCCAGCCCCCAGGGAAGGGG
CTGGAGTACATTGGGGAAATCAATCATAGTGGAAGCACCAACTACAATCCGTCCCTCAAGAGTCGAGTCACCATATCAGT
AGACACGTCCAAGAAACAGCTCTCCCTGAAGTTGAGCTCTGTGAACGTCGCGGACACGGCTGTGTATTACTGTGCGAGAG
TTATTACTAGGGCGAGTCCTGGCACAGACGGGAGGTACGGTATGGACGTCTGGGGCCAAGGGACCACGGTCACCGTCTCC
TCAGGTAAGAATGGCCACTCTAGGGC
>2107_11757_3569|VPRIMER=Ramos_FW|CPRIMER=Ramos_REV|DUPCOUNT=2|CONSCOUNT=25|CIGAR=77M1X88M1X179M
TGTCCCTCACCTGCGGTGTTTATGGTGGGTCCTTCAGTGGTTACTACTGGAGCTGGATCCGCCAGCCCCCAGGGAAGAGG
CTGGAGTACATTGGGGAAATCAATCATAGTGGAAGCACCAACTACAACCCGTCCCTCAAGAGTCGAGTCACCATATCAGT
AGACACATCCAAGAAACAGCTCTCCCTGAAGTTGAGCTCTGTGAACGCCGCGGACACGGCTGTGTATTACTGTGCGAGAG
TTATTACTAGGGCGAGTCCTGGCACAGACGGGAGGTACGGTATGGACGTCTGGGGCCAAGGGACCACGGTCACCGTCTCC
TCAGGTAAGAATGGCCACTCTAGGGC
>2107_17967_3623|VPRIMER=Ramos_FW|CPRIMER=Ramos_REV|DUPCOUNT=5|CONSCOUNT=72|CIGAR=279M1X28M1X37M
TGTCCCTCACCTGCGGTGTTTATGGTGGGTCCTTCAGTGGTTACTACTGGAGCTGGATCCGCCAGCCCCCAGGGAAGGGG
CTGGAGTACATTGGGGAAATCAATCATAGTGGAAGCACCAACTACAACCCGTCCCTCAAGAGTCGAGTCACCATATCAGT
AGACACGTCCAAGAAACAGCTCTCCCTGAAGTTGAGCTCTGTGAACGCCGCGGACACGGCTGTGTATTACTGTGCGAGAG
TTATTACTAGGGCGAGTCCTGGCACAGACGGGAGGTACGATATGGACGTCTGGGGCCAAGGGACCACGATCACCGTCTCC
TCAGGTAAGAATGGCCACTCTAGGGC
>2107_8975_3630|VPRIMER=Ramos_FW|CPRIMER=Ramos_REV|DUPCOUNT=849|CONSCOUNT=8816|CIGAR=345M1X
TGTCCCTCACCTGCGGTGTTTATGGTGGGTCCTTCAGTGGTTACTACTGGAGCTGGATCCGCCAGCCCCCAGGGAAGGGG
CTGGAGTACATTGGGGAAATCAATCATAGTGGAAGCACCAACTACAACCCGTCCCTCAAGAGTCGAGTCACCATATCAGT
AGACACGTCCAAGAAACAGCTCTCCCTGAAGTTGAGCTCTGTGAACGCCGCGGACACGGCTGTGTATTACTGTGCGAGAG
TTATTACTAGGGCGAGTCCTGGCACAGACGGGAGGTACGGTATGGACGTCTGGGGCCAAGGGACCACGGTCACCGTCTCC
TCAGGTAAGAATGGCCACTCTAGGGT
>2107_5807_3647|VPRIMER=Ramos_FW|CPRIMER=Ramos_REV|DUPCOUNT=15|CONSCOUNT=137|CIGAR=262M1X1M1X3M1X77M
TGTCCCTCACCTGCGGTGTTTATGGTGGGTCCTTCAGTGGTTACTACTGGAGCTGGATCCGCCAGCCCCCAGGGAAGGGG
CTGGAGTACATTGGGGAAATCAATCATAGTGGAAGCACCAACTACAACCCGTCCCTCAAGAGTCGAGTCACCATATCAGT
AGACACGTCCAAGAAACAGCTCTCCCTGAAGTTGAGCTCTGTGAACGCCGCGGACACGGCTGTGTATTACTGTGCGAGAG
TTATTACTAGGGCGAGTCCTGGTATAGATGGGAGGTACGGTATGGACGTCTGGGGCCAAGGGACCACGGTCACCGTCTCC
TCAGGTAAGAATGGCCACTCTAGGGC
>2107_23450_3656|VPRIMER=Ramos_FW|CPRIMER=Ramos_REV|DUPCOUNT=2|CONSCOUNT=46|CIGAR=66M2X111M1X166M
TGTCCCTCACCTGCGGTGTTTATGGTGGGTCCTTCAGTGGTTACTACTGGAGCTGGATCCGCCAGCTTCCAGGGAAGGGG
CTGGAGTACATTGGGGAAATCAATCATAGTGGAAGCACCAACTACAACCCGTCCCTCAAGAGTCGAGTCACCATATCAGT
AGACACGTCCAAGAAACAGTTCTCCCTGAAGTTGAGCTCTGTGAACGCCGCGGACACGGCTGTGTATTACTGTGCGAGAG
TTATTACTAGGGCGAGTCCTGGCACAGACGGGAGGTACGGTATGGACGTCTGGGGCCAAGGGACCACGGTCACCGTCTCC
TCAGGTAAGAATGGCCACTCTAGGGC
>2107_8148_3667|VPRIMER=Ramos_FW|CPRIMER=Ramos_REV|DUPCOUNT=466|CONSCOUNT=5100|CIGAR=195M1X150M
TGTCCCTCACCTGCGGTGTTTATGGTGGGTCCTTCAGTGGTTACTACTGGAGCTGGATCCGCCAGCCCCCAGGGAAGGGG
CTGGAGTACATTGGGGAAATCAATCATAGTGGAAGCACCAACTACAACCCGTCCCTCAAGAGTCGAGTCACCATATCAGT
AGACACGTCCAAGAAACAGCTCTCCCTGAAGTTGAACTCTGTGAACGCCGCGGACACGGCTGTGTATTACTGTGCGAGAG
TTATTACTAGGGCGAGTCCTGGCACAGACGGGAGGTACGGTATGGACGTCTGGGGCCAAGGGACCACGGTCACCGTCTCC
TCAGGTAAGAATGGCCACTCTAGGGC
>2107_18402_3683|VPRIMER=Ramos_FW|CPRIMER=Ramos_REV|DUPCOUNT=2|CONSCOUNT=45|CIGAR=46M1X31M1X267M
TGTCCCTCACCTGCGGTGTTTATGGTGGGTCCTTCAGTGGTTACTATTGGAGCTGGATCCGCCAGCCCCCAGGGAAGGAG
CTGGAGTACATTGGGGAAATCAATCATAGTGGAAGCACCAACTACAACCCGTCCCTCAAGAGTCGAGTCACCATATCAGT
AGACACGTCCAAGAAACAGCTCTCCCTGAAGTTGAGCTCTGTGAACGCCGCGGACACGGCTGTGTATTACTGTGCGAGAG
TTATTACTAGGGCGAGTCCTGGCACAGACGGGAGGTACGGTATGGACGTCTGGGGCCAAGGGACCACGGTCACCGTCTCC
TCAGGTAAGAATGGCCACTCTAGGGC
>2107_10733_3714|VPRIMER=Ramos_FW|CPRIMER=Ramos_REV|DUPCOUNT=61|CONSCOUNT=778|CIGAR=202M1X143M
TGTCCCTCACCTGCGGTGTTTATGGTGGGTCCTTCAGTGGTTACTACTGGAGCTGGATCCGCCAGCCCCCAGGGAAGGGG
CTGGAGTACATTGGGGAAATCAATCATAGTGGAAGCACCAACTACAACCCGTCCCTCAAGAGTCGAGTCACCATATCAGT
AGACACGTCCAAGAAACAGCTCTCCCTGAAGTTGAGCTCTGTAAACGCCGCGGACACGGCTGTGTATTACTGTGCGAGAG
TTATTACTAGGGCGAGTCCTGGCACAGACGGGAGGTACGGTATGGACGTCTGGGGCCAAGGGACCACGGTCACCGTCTCC
TCAGGTAAGAATGGCCACTCTAGGGC
>2107_20103_3729|VPRIMER=Ramos_FW|CPRIMER=Ramos_REV|DUPCOUNT=13|CONSCOUNT=115|CIGAR=28M1X264M1X52M
TGTCCCTCACCTGCGGTGTTTATGGTGGATCCTTCAGTGGTTACTACTGGAGCTGGATCCGCCAGCCCCCAGGGAAGGGG
CTGGAGTACATTGGGGAAATCAATCATAGTGGAAGCACCAACTACAACCCGTCCCTCAAGAGTCGAGTCACCATATCAGT
AGACACGTCCAAGAAACAGCTCTCCCTGAAGTTGAGCTCTGTGAACGCCGCGGACACGGCTGTGTATTACTGTGCGAGAG
TTATTACTAGGGCGAGTCCTGGCACAGACGGGAGGTACGGTATGGACGTCTGGAGCCAAGGGACCACGGTCACCGTCTCC
TCAGGTAAGAATGGCCACTCTAGGGC
>2107_8370_3739|VPRIMER=Ramos_FW|CPRIMER=Ramos_REV|DUPCOUNT=84|CONSCOUNT=903|CIGAR=26M1X319M
TGTCCCTCACCTGCGGTGTTTATGGTAGGTCCTTCAGTGGTTACTACTGGAGCTGGATCCGCCAGCCCCCAGGGAAGGGG
CTGGAGTACATTGGGGAAATCAATCATAGTGGAAGCACCAACTACAACCCGTCCCTCAAGAGTCGAGTCACCATATCAGT
AGACACGTCCAAGAAACAGCTCTCCCTGAAGTTGAGCTCTGTGAACGCCGCGGACACGGCTGTGTATTACTGTGCGAGAG
TTATTACTAGGGCGAGTCCTGGCACAGACGGGAGGTACGGTATGGACGTCTGGGGCCAAGGGACCACGGTCACCGTCTCC
TCAGGTAAGAATGGCCACTCTAGGGC
>2107_17586_3745|VPRIMER=Ramos_FW|CPRIMER=Ramos_REV|DUPCOUNT=20|CONSCOUNT=205|CIGAR=9M1X117M1X218M
TGTCCCTCATCTGCGGTGTTTATGGTGGGTCCTTCAGTGGTTACTACTGGAGCTGGATCCGCCAGCCCCCAGGGAAGGGG
CTGGAGTACATTGGGGAAATCAATCATAGTGGAAGCACCAACTACAATCCGTCCCTCAAGAGTCGAGTCACCATATCAGT
AGACACGTCCAAGAAACAGCTCTCCCTGAAGTTGAGCTCTGTGAACGCCGCGGACACGGCTGTGTATTACTGTGCGAGAG
TTATTACTAGGGCGAGTCCTGGCACAGACGGGAGGTACGGTATGGACGTCTGGGGCCAAGGGACCACGGTCACCGTCTCC
TCAGGTAAGAATGGCCACTCTAGGGC
>2107_13285_3758|VPRIMER=Ramos_FW|CPRIMER=Ramos_REV|DUPCOUNT=118|CONSCOUNT=1285|CIGAR=68M2X276M
TGTCCCTCACCTGCGGTGTTTATGGTGGGTCCTTCAGTGGTTACTACTGGAGCTGGATCCGCCAGCCCTTAGGGAAGGGG
CTGGAGTACATTGGGGAAATCAATCATAGTGGAAGCACCAACTACAACCCGTCCCTCAAGAGTCGAGTCACCATATCAGT
AGACACGTCCAAGAAACAGCTCTCCCTGAAGTTGAGCTCTGTGAACGCCGCGGACACGGCTGTGTATTACTGTGCGAGAG
TTATTACTAGGGCGAGTCCTGGCACAGACGGGAGGTACGGTATGGACGTCTGGGGCCAAGGGACCACGGTCACCGTCTCC
TCAGGTAAGAATGGCCACTCTAGGGC
>2107_18296_3761|VPRIMER=Ramos_FW|CPRIMER=Ramos_REV|DUPCOUNT=6|CONSCOUNT=54|CIGAR=264M1X47M1X33M
TGTCCCTCACCTGCGGTGTTTATGGTGGGTCCTTCAGTGGTTACTACTGGAGCTGGATCCGCCAGCCCCCAGGGAAGGGG
CTGGAGTACATTGGGGAAATCAATCATAGTGGAAGCACCAACTACAACCCGTCCCTCAAGAGTCGAGTCACCATATCAGT
AGACACGTCCAAGAAACAGCTCTCCCTGAAGTTGAGCTCTGTGAACGCCGCGGACACGGCTGTGTATTACTGTGCGAGAG
TTATTACTAGGGCGAGTCCTGGCATAGACGGGAGGTACGGTATGGACGTCTGGGGCCAAGGGACCACGGTCATCGTCTCC
TCAGGTAAGAATGGCCACTCTAGGGC
>2107_13608_3766|VPRIMER=Ramos_FW|CPRIMER=Ramos_REV|DUPCOUNT=4|CONSCOUNT=52|CIGAR=127M1X129M1X88M
TGTCCCTCACCTGCGGTGTTTATGGTGGGTCCTTCAGTGGTTACTACTGGAGCTGGATCCGCCAGCCCCCAGGGAAGGGG
CTGGAGTACATTGGGGAAATCAATCATAGTGGAAGCACCAACTACAATCCGTCCCTCAAGAGTCGAGTCACCATATCAGT
AGACACGTCCAAGAAACAGCTCTCCCTGAAGTTGAGCTCTGTGAACGCCGCGGACACGGCTGTGTATTACTGTGCGAGAG
TTATTACTAGGGCGAGTTCTGGCACAGACGGGAGGTACGGTATGGACGTCTGGGGCCAAGGGACCACGGTCACCGTCTCC
TCAGGTAAGAATGGCCACTCTAGGGC
>2107_9022_3770|VPRIMER=Ramos_FW|CPRIMER=Ramos_REV|DUPCOUNT=39|CONSCOUNT=166|CIGAR=136M1X209M
TGTCCCTCACCTGCGGTGTTTATGGTGGGTCCTTCAGTGGTTACTACTGGAGCTGGATCCGCCAGCCCCCAGGGAAGGGG
CTGGAGTACATTGGGGAAATCAATCATAGTGGAAGCACCAACTACAACCCGTCCCTAAAGAGTCGAGTCACCATATCAGT
AGACACGTCCAAGAAACAGCTCTCCCTGAAGTTGAGCTCTGTGAACGCCGCGGACACGGCTGTGTATTACTGTGCGAGAG
TTATTACTAGGGCGAGTCCTGGCACAGACGGGAGGTACGGTATGGACGTCTGGGGCCAAGGGACCACGGTCACCGTCTCC
TCAGGTAAGAATGGCCACTCTAGGGC
>2107_19123_3781|VPRIMER=Ramos_FW|CPRIMER=Ramos_REV|DUPCOUNT=1|CONSCOUNT=20|CIGAR=7M1X1M1X105M1X62M1X40M1X126M
TGTCCCTTATCTGCGGTGTTTATGGTGGGTCCTTCAGTGGTTACTACTGGAGCTGGATCCGCCAGCCCCCAGGGAAGGGG
CTGGAGTACATTGGGGAAATCAATCATAGTGGAAGTACCAACTACAACCCGTCCCTCAAGAGTCGAGTCACCATATCAGT
AGACACGTCCAAGAAACAACTCTCCCTGAAGTTGAGCTCTGTGAACGCCGCGGACACGGTTGTGTATTACTGTGCGAGAG
TTATTACTAGGGCGAGTCCTGGCACAGACGGGAGGTACGGTATGGACGTCTGGGGCCAAGGGACCACGGTCACCGTCTCC
TCAGGTAAGAATGGCCACTCTAGGGC
>2107_16783_3788|VPRIMER=Ramos_FW|CPRIMER=Ramos_REV|DUPCOUNT=59|CONSCOUNT=267|CIGAR=253M1X92M
TGTCCCTCACCTGCGGTGTTTATGGTGGGTCCTTCAGTGGTTACTACTGGAGCTGGATCCGCCAGCCCCCAGGGAAGGGG
CTGGAGTACATTGGGGAAATCAATCATAGTGGAAGCACCAACTACAACCCGTCCCTCAAGAGTCGAGTCACCATATCAGT
AGACACGTCCAAGAAACAGCTCTCCCTGAAGTTGAGCTCTGTGAACGCCGCGGACACGGCTGTGTATTACTGTGCGAGAG
TTATTACTAGGGCTAGTCCTGGCACAGACGGGAGGTACGGTATGGACGTCTGGGGCCAAGGGACCACGGTCACCGTCTCC
TCAGGTAAGAATGGCCACTCTAGGGC
>2107_19267_3793|VPRIMER=Ramos_FW|CPRIMER=Ramos_REV|DUPCOUNT=220|CONSCOUNT=2255|CIGAR=31M1X314M
TGTCCCTCACCTGCGGTGTTTATGGTGGGTCTTTCAGTGGTTACTACTGGAGCTGGATCCGCCAGCCCCCAGGGAAGGGG
CTGGAGTACATTGGGGAAATCAATCATAGTGGAAGCACCAACTACAACCCGTCCCTCAAGAGTCGAGTCACCATATCAGT
AGACACGTCCAAGAAACAGCTCTCCCTGAAGTTGAGCTCTGTGAACGCCGCGGACACGGCTGTGTATTACTGTGCGAGAG
TTATTACTAGGGCGAGTCCTGGCACAGACGGGAGGTACGGTATGGACGTCTGGGGCCAAGGGACCACGGTCACCGTCTCC
TCAGGTAAGAATGGCCACTCTAGGGC
>2107_11455_3805|VPRIMER=Ramos_FW|CPRIMER=Ramos_REV|DUPCOUNT=3|CONSCOUNT=34|CIGAR=184M1X133M1X27M
TGTCCCTCACCTGCGGTGTTTATGGTGGGTCCTTCAGTGGTTACTACTGGAGCTGGATCCGCCAGCCCCCAGGGAAGGGG
CTGGAGTACATTGGGGAAATCAATCATAGTGGAAGCACCAACTACAACCCGTCCCTCAAGAGTCGAGTCACCATATCAGT
AGACACGTCCAAGAAACAGCTCTCTCTGAAGTTGAGCTCTGTGAACGCCGCGGACACGGCTGTGTATTACTGTGCGAGAG
TTATTACTAGGGCGAGTCCTGGCACAGACGGGAGGTACGGTATGGACGTCTGGGGCCAAGGGACCACGGTCACCGTCTTC
TCAGGTAAGAATGGCCACTCTAGGGC
>2107_22984_3819|VPRIMER=Ramos_FW|CPRIMER=Ramos_REV|DUPCOUNT=125|CONSCOUNT=1278|CIGAR=291M1X54M
TGTCCCTCACCTGCGGTGTTTATGGTGGGTCCTTCAGTGGTTACTACTGGAGCTGGATCCGCCAGCCCCCAGGGAAGGGG
CTGGAGTACATTGGGGAAATCAATCATAGTGGAAGCACCAACTACAACCCGTCCCTCAAGAGTCGAGTCACCATATCAGT
AGACACGTCCAAGAAACAGCTCTCCCTGAAGTTGAGCTCTGTGAACGCCGCGGACACGGCTGTGTATTACTGTGCGAGAG
TTATTACTAGGGCGAGTCCTGGCACAGACGGGAGGTACGGTATGGACGTCTAGGGCCAAGGGACCACGGTCACCGTCTCC
TCAGGTAAGAATGGCCACTCTAGGGC
>2107_15047_3839|VPRIMER=Ramos_FW|CPRIMER=Ramos_REV|DUPCOUNT=124|CONSCOUNT=1121|CIGAR=233M1X112M
TGTCCCTCACCTGCGGTGTTTATGGTGGGTCCTTCAGTGGTTACTACTGGAGCTGGATCCGCCAGCCCCCAGGGAAGGGG
CTGGAGTACATTGGGGAAATCAATCATAGTGGAAGCACCAACTACAACCCGTCCCTCAAGAGTCGAGTCACCATATCAGT
AGACACGTCCAAGAAACAGCTCTCCCTGAAGTTGAGCTCTGTGAACGCCGCGGACACGGCTGTGTATTACTGTACGAGAG
TTATTACTAGGGCGAGTCCTGGCACAGACGGGAGGTACGGTATGGACGTCTGGGGCCAAGGGACCACGGTCACCGTCTCC
TCAGGTAAGAATGGCCACTCTAGGGC
>2107_14768_3844|VPRIMER=Ramos_FW|CPRIMER=Ramos_REV|DUPCOUNT=2|CONSCOUNT=12|CIGAR=124M1X11M1X209M
TGTCCCTCACCTGCGGTGTTTATGGTGGGTCCTTCAGTGGTTACTACTGGAGCTGGATCCGCCAGCCCCCAGGGAAGGGG
CTGGAGTACATTGGGGAAATCAATCATAGTGGAAGCACCAACTATAACCCGTCCCTTAAGAGTCGAGTCACCATATCAGT
AGACACGTCCAAGAAACAGCTCTCCCTGAAGTTGAGCTCTGTGAACGCCGCGGACACGGCTGTGTATTACTGTGCGAGAG
TTATTACTAGGGCGAGTCCTGGCACAGACGGGAGGTACGGTATGGACGTCTGGGGCCAAGGGACCACGGTCACCGTCTCC
TCAGGTAAGAATGGCCACTCTAGGGC
>2107_13294_3849|VPRIMER=Ramos_FW|CPRIMER=Ramos_REV|DUPCOUNT=4|CONSCOUNT=50|CIGAR=111M1X159M1X1M1X72M
TGTCCCTCACCTGCGGTGTTTATGGTGGGTCCTTCAGTGGTTACTACTGGAGCTGGATCCGCCAGCCCCCAGGGAAGGGG
CTGGAGTACATTGGGGAAATCAATCATAGTGAAAGCACCAACTACAACCCGTCCCTCAAGAGTCGAGTCACCATATCAGT
AGACACGTCCAAGAAACAGCTCTCCCTGAAGTTGAGCTCTGTGAACGCCGCGGACACGGCTGTGTATTACTGTGCGAGAG
TTATTACTAGGGCGAGTCCTGGCACAGACGGAAAGTACGGTATGGACGTCTGGGGCCAAGGGACCACGGTCACCGTCTCC
TCAGGTAAGAATGGCCACTCTAGGGC
>2107_10145_3875|VPRIMER=Ramos_FW|CPRIMER=Ramos_REV|DUPCOUNT=448|CONSCOUNT=4630|CIGAR=274M1X71M
TGTCCCTCACCTGCGGTGTTTATGGTGGGTCCTTCAGTGGTTACTACTGGAGCTGGATCCGCCAGCCCCCAGGGAAGGGG
CTGGAGTACATTGGGGAAATCAATCATAGTGGAAGCACCAACTACAACCCGTCCCTCAAGAGTCGAGTCACCATATCAGT
AGACACGTCCAAGAAACAGCTCTCCCTGAAGTTGAGCTCTGTGAACGCCGCGGACACGGCTGTGTATTACTGTGCGAGAG
TTATTACTAGGGCGAGTCCTGGCACAGACGGGAGATACGGTATGGACGTCTGGGGCCAAGGGACCACGGTCACCGTCTCC
TCAGGTAAGAATGGCCACTCTAGGGC
>2107_10670_3879|VPRIMER=Ramos_FW|CPRIMER=Ramos_REV|DUPCOUNT=5|CONSCOUNT=92|CIGAR=95M1X18M1X231M
TGTCCCTCACCTGCGGTGTTTATGGTGGGTCCTTCAGTGGTTACTACTGGAGCTGGATCCGCCAGCCCCCAGGGAAGGGG
CTGGAGTACATTGGGAAAATCAATCATAGTGGAAACACCAACTACAACCCGTCCCTCAAGAGTCGAGTCACCATATCAGT
AGACACGTCCAAGAAACAGCTCTCCCTGAAGTTGAGCTCTGTGAACGCCGCGGACACGGCTGTGTATTACTGTGCGAGAG
TTATTACTAGGGCGAGTCCTGGCACAGACGGGAGGTACGGTATGGACGTCTGGGGCCAAGGGACCACGGTCACCGTCTCC
TCAGGTAAGAATGGCCACTCTAGGGC
>2107_7722_3888|VPRIMER=Ramos_FW|CPRIMER=Ramos_REV|DUPCOUNT=4|CONSCOUNT=32|CIGAR=219M1X84M1X41M
TGTCCCTCACCTGCGGTGTTTATGGTGGGTCCTTCAGTGGTTACTACTGGAGCTGGATCCGCCAGCCCCCAGGGAAGGGG
CTGGAGTACATTGGGGAAATCAATCATAGTGGAAGCACCAACTACAACCCGTCCCTCAAGAGTCGAGTCACCATATCAGT
AGACACGTCCAAGAAACAGCTCTCCCTGAAGTTGAGCTCTGTGAACGCCGCGGACACGGTTGTGTATTACTGTGCGAGAG
TTATTACTAGGGCGAGTCCTGGCACAGACGGGAGGTACGGTATGGACGTCTGGGGCCAAGGGACTACGGTCACCGTCTCC
TCAGGTAAGAATGGCCACTCTAGGGC
>2107_17164_3896|VPRIMER=Ramos_FW|CPRIMER=Ramos_REV|DUPCOUNT=12|CONSCOUNT=127|CIGAR=24M1X1M3X317M
TGTCCCTCACCTGCGGTGTTTATGATAAATCCTTCAGTGGTTACTACTGGAGCTGGATCCGCCAGCCCCCAGGGAAGGGG
CTGGAGTACATTGGGGAAATCAATCATAGTGGAAGCACCAACTACAACCCGTCCCTCAAGAGTCGAGTCACCATATCAGT
AGACACGTCCAAGAAACAGCTCTCCCTGAAGTTGAGCTCTGTGAACGCCGCGGACACGGCTGTGTATTACTGTGCGAGAG
TTATTACTAGGGCGAGTCCTGGCACAGACGGGAGGTACGGTATGGACGTCTGGGGCCAAGGGACCACGGTCACCGTCTCC
TCAGGTAAGAATGGCCACTCTAGGGC
>2107_14957_3926|VPRIMER=Ramos_FW|CPRIMER=Ramos_REV|DUPCOUNT=169|CONSCOUNT=1658|CIGAR=24M1X321M
TGTCCCTCACCTGCGGTGTTTATGATGGGTCCTTCAGTGGTTACTACTGGAGCTGGATCCGCCAGCCCCCAGGGAAGGGG
CTGGAGTACATTGGGGAAATCAATCATAGTGGAAGCACCAACTACAACCCGTCCCTCAAGAGTCGAGTCACCATATCAGT
AGACACGTCCAAGAAACAGCTCTCCCTGAAGTTGAGCTCTGTGAACGCCGCGGACACGGCTGTGTATTACTGTGCGAGAG
TTATTACTAGGGCGAGTCCTGGCACAGACGGGAGGTACGGTATGGACGTCTGGGGCCAAGGGACCACGGTCACCGTCTCC
TCAGGTAAGAATGGCCACTCTAGGGC
>2107_13398_3960|VPRIMER=Ramos_FW|CPRIMER=Ramos_REV|DUPCOUNT=704|CONSCOUNT=7942|CIGAR=155M1X23M1X166M
TGTCCCTCACCTGCGGTGTTTATGGTGGGTCCTTCAGTGGTTACTACTGGAGCTGGATCCGCCAGCCCCCAGGGAAGGGG
CTGGAGTACATTGGGGAAATCAATCATAGTGGAAGCACCAACTACAACCCGTCCCTCAAGAGTCGAGTCACCATAGCAGT
AGACACGTCCAAGAAACAGGTCTCCCTGAAGTTGAGCTCTGTGAACGCCGCGGACACGGCTGTGTATTACTGTGCGAGAG
TTATTACTAGGGCGAGTCCTGGCACAGACGGGAGGTACGGTATGGACGTCTGGGGCCAAGGGACCACGGTCACCGTCTCC
TCAGGTAAGAATGGCCACTCTAGGGC
>2107_6245_3967|VPRIMER=Ramos_FW|CPRIMER=Ramos_REV|DUPCOUNT=3|CONSCOUNT=70|CIGAR=295M1X23M1X26M
TGTCCCTCACCTGCGGTGTTTATGGTGGGTCCTTCAGTGGTTACTACTGGAGCTGGATCCGCCAGCCCCCAGGGAAGGGG
CTGGAGTACATTGGGGAAATCAATCATAGTGGAAGCACCAACTACAACCCGTCCCTCAAGAGTCGAGTCACCATATCAGT
AGACACGTCCAAGAAACAGCTCTCCCTGAAGTTGAGCTCTGTGAACGCCGCGGACACGGCTGTGTATTACTGTGCGAGAG
TTATTACTAGGGCGAGTCCTGGCACAGACGGGAGGTACGGTATGGACGTCTGGGGTCAAGGGACCACGGTCACCGTCTCT
TCAGGTAAGAATGGCCACTCTAGGGC
>2107_6176_3980|VPRIMER=Ramos_FW|CPRIMER=Ramos_REV|DUPCOUNT=186|CONSCOUNT=2093|CIGAR=158M1X187M
TGTCCCTCACCTGCGGTGTTTATGGTGGGTCCTTCAGTGGTTACTACTGGAGCTGGATCCGCCAGCCCCCAGGGAAGGGG
CTGGAGTACATTGGGGAAATCAATCATAGTGGAAGCACCAACTACAACCCGTCCCTCAAGAGTCGAGTCACCATATCAAT
AGACACGTCCAAGAAACAGCTCTCCCTGAAGTTGAGCTCTGTGAACGCCGCGGACACGGCTGTGTATTACTGTGCGAGAG
TTATTACTAGGGCGAGTCCTGGCACAGACGGGAGGTACGGTATGGACGTCTGGGGCCAAGGGACCACGGTCACCGTCTCC
TCAGGTAAGAATGGCCACTCTAGGGC
>2107_13208_3998|VPRIMER=Ramos_FW|CPRIMER=Ramos_REV|DUPCOUNT=80|CONSCOUNT=828|CIGAR=342M3X1M
TGTCCCTCACCTGCGGTGTTTATGGTGGGTCCTTCAGTGGTTACTACTGGAGCTGGATCCGCCAGCCCCCAGGGAAGGGG
CTGGAGTACATTGGGGAAATCAATCATAGTGGAAGCACCAACTACAACCCGTCCCTCAAGAGTCGAGTCACCATATCAGT
AGACACGTCCAAGAAACAGCTCTCCCTGAAGTTGAGCTCTGTGAACGCCGCGGACACGGCTGTGTATTACTGTGCGAGAG
TTATTACTAGGGCGAGTCCTGGCACAGACGGGAGGTACGGTATGGACGTCTGGGGCCAAGGGACCACGGTCACCGTCTCC
TCAGGTAAGAATGGCCACTCTAAAAC
>2107_9096_4034|VPRIMER=Ramos_FW|CPRIMER=Ramos_REV|DUPCOUNT=141|CONSCOUNT=1466|CIGAR=284M1X61M
TGTCCCTCACCTGCGGTGTTTATGGTGGGTCCTTCAGTGGTTACTACTGGAGCTGGATCCGCCAGCCCCCAGGGAAGGGG
CTGGAGTACATTGGGGAAATCAATCATAGTGGAAGCACCAACTACAACCCGTCCCTCAAGAGTCGAGTCACCATATCAGT
AGACACGTCCAAGAAACAGCTCTCCCTGAAGTTGAGCTCTGTGAACGCCGCGGACACGGCTGTGTATTACTGTGCGAGAG
TTATTACTAGGGCGAGTCCTGGCACAGACGGGAGGTACGGTATGAACGTCTGGGGCCAAGGGACCACGGTCACCGTCTCC
TCAGGTAAGAATGGCCACTCTAGGGC
>2107_15588_4044|VPRIMER=Ramos_FW|CPRIMER=Ramos_REV|DUPCOUNT=234|CONSCOUNT=2415|CIGAR=72M1X273M
TGTCCCTCACCTGCGGTGTTTATGGTGGGTCCTTCAGTGGTTACTACTGGAGCTGGATCCGCCAGCCCCCAGAGAAGGGG
CTGGAGTACATTGGGGAAATCAATCATAGTGGAAGCACCAACTACAACCCGTCCCTCAAGAGTCGAGTCACCATATCAGT
AGACACGTCCAAGAAACAGCTCTCCCTGAAGTTGAGCTCTGTGAACGCCGCGGACACGGCTGTGTATTACTGTGCGAGAG
TTATTACTAGGGCGAGTCCTGGCACAGACGGGAGGTACGGTATGGACGTCTGGGGCCAAGGGACCACGGTCACCGTCTCC
TCAGGTAAGAATGGCCACTCTAGGGC
>2107_19163_4047|VPRIMER=Ramos_FW|CPRIMER=Ramos_REV|DUPCOUNT=4|CONSCOUNT=67|CIGAR=23M1X318M1X3M
TGTCCCTCACCTGCGGTGTTTATAGTGGGTCCTTCAGTGGTTACTACTGGAGCTGGATCCGCCAGCCCCCAGGGAAGGGG
CTGGAGTACATTGGGGAAATCAATCATAGTGGAAGCACCAACTACAACCCGTCCCTCAAGAGTCGAGTCACCATATCAGT
AGACACGTCCAAGAAACAGCTCTCCCTGAAGTTGAGCTCTGTGAACGCCGCGGACACGGCTGTGTATTACTGTGCGAGAG
TTATTACTAGGGCGAGTCCTGGCACAGACGGGAGGTACGGTATGGACGTCTGGGGCCAAGGGACCACGGTCACCGTCTCC
TCAGGTAAGAATGGCCACTCTAAGGC
>2107_21066_4055|VPRIMER=Ramos_FW|CPRIMER=Ramos_REV|DUPCOUNT=6|CONSCOUNT=48|CIGAR=196M1X113M1X35M
TGTCCCTCACCTGCGGTGTTTATGGTGGGTCCTTCAGTGGTTACTACTGGAGCTGGATCCGCCAGCCCCCAGGGAAGGGG
CTGGAGTACATTGGGGAAATCAATCATAGTGGAAGCACCAACTACAACCCGTCCCTCAAGAGTCGAGTCACCATATCAGT
AGACACGTCCAAGAAACAGCTCTCCCTGAAGTTGAGTTCTGTGAACGCCGCGGACACGGCTGTGTATTACTGTGCGAGAG
TTATTACTAGGGCGAGTCCTGGCACAGACGGGAGGTACGGTATGGACGTCTGGGGCCAAGGGACCACGGTTACCGTCTCC
TCAGGTAAGAATGGCCACTCTAGGGC
>2107_8647_4060|VPRIMER=Ramos_FW|CPRIMER=Ramos_REV|DUPCOUNT=2|CONSCOUNT=22|CIGAR=233M1X19M1X1M1X90M
TGTCCCTCACCTGCGGTGTTTATGGTGGGTCCTTCAGTGGTTACTACTGGAGCTGGATCCGCCAGCCCCCAGGGAAGGGG
CTGGAGTACATTGGGGAAATCAATCATAGTGGAAGCACCAACTACAACCCGTCCCTCAAGAGTCGAGTCACCATATCAGT
AGACACGTCCAAGAAACAGCTCTCCCTGAAGTTGAGCTCTGTGAACGCCGCGGACACGGCTGTGTATTACTGTACGAGAG
TTATTACTAGGGCAAATCCTGGCACAGACGGGAGGTACGGTATGGACGTCTGGGGCCAAGGGACCACGGTCACCGTCTCC
TCAGGTAAGAATGGCCACTCTAGGGC
>2107_7539_4065|VPRIMER=Ramos_FW|CPRIMER=Ramos_REV|DUPCOUNT=235|CONSCOUNT=2529|CIGAR=229M1X116M
TGTCCCTCACCTGCGGTGTTTATGGTGGGTCCTTCAGTGGTTACTACTGGAGCTGGATCCGCCAGCCCCCAGGGAAGGGG
CTGGAGTACATTGGGGAAATCAATCATAGTGGAAGCACCAACTACAACCCGTCCCTCAAGAGTCGAGTCACCATATCAGT
AGACACGTCCAAGAAACAGCTCTCCCTGAAGTTGAGCTCTGTGAACGCCGCGGACACGGCTGTGTATTATTGTGCGAGAG
TTATTACTAGGGCGAGTCCTGGCACAGACGGGAGGTACGGTATGGACGTCTGGGGCCAAGGGACCACGGTCACCGTCTCC
TCAGGTAAGAATGGCCACTCTAGGGC
>2107_5935_4074|VPRIMER=Ramos_FW|CPRIMER=Ramos_REV|DUPCOUNT=522|CONSCOUNT=5440|CIGAR=65M1X280M
TGTCCCTCACCTGCGGTGTTTATGGTGGGTCCTTCAGTGGTTACTACTGGAGCTGGATCCGCCAGTCCCCAGGGAAGGGG
CTGGAGTACATTGGGGAAATCAATCATAGTGGAAGCACCAACTACAACCCGTCCCTCAAGAGTCGAGTCACCATATCAGT
AGACACGTCCAAGAAACAGCTCTCCCTGAAGTTGAGCTCTGTGAACGCCGCGGACACGGCTGTGTATTACTGTGCGAGAG
TTATTACTAGGGCGAGTCCTGGCACAGACGGGAGGTACGGTATGGACGTCTGGGGCCAAGGGACCACGGTCACCGTCTCC
TCAGGTAAGAATGGCCACTCTAGGGC
>2107_16379_4082|VPRIMER=Ramos_FW|CPRIMER=Ramos_REV|DUPCOUNT=348|CONSCOUNT=3341|CIGAR=3M1X342M
TGTTCCTCACCTGCGGTGTTTATGGTGGGTCCTTCAGTGGTTACTACTGGAGCTGGATCCGCCAGCCCCCAGGGAAGGGG
CTGGAGTACATTGGGGAAATCAATCATAGTGGAAGCACCAACTACAACCCGTCCCTCAAGAGTCGAGTCACCATATCAGT
AGACACGTCCAAGAAACAGCTCTCCCTGAAGTTGAGCTCTGTGAACGCCGCGGACACGGCTGTGTATTACTGTGCGAGAG
TTATTACTAGGGCGAGTCCTGGCACAGACGGGAGGTACGGTATGGACGTCTGGGGCCAAGGGACCACGGTCACCGTCTCC
TCAGGTAAGAATGGCCACTCTAGGGC
>2107_9589_4087|VPRIMER=Ramos_FW|CPRIMER=Ramos_REV|DUPCOUNT=335|CONSCOUNT=3303|CIGAR=251M1X94M
TGTCCCTCACCTGCGGTGTTTATGGTGGGTCCTTCAGTGGTTACTACTGGAGCTGGATCCGCCAGCCCCCAGGGAAGGGG
CTGGAGTACATTGGGGAAATCAATCATAGTGGAAGCACCAACTACAACCCGTCCCTCAAGAGTCGAGTCACCATATCAGT
AGACACGTCCAAGAAACAGCTCTCCCTGAAGTTGAGCTCTGTGAACGCCGCGGACACGGCTGTGTATTACTGTGCGAGAG
TTATTACTAGGACGAGTCCTGGCACAGACGGGAGGTACGGTATGGACGTCTGGGGCCAAGGGACCACGGTCACCGTCTCC
TCAGGTAAGAATGGCCACTCTAGGGC
>2107_18177_4092|VPRIMER=Ramos_FW|CPRIMER=Ramos_REV|DUPCOUNT=35|CONSCOUNT=354|CIGAR=166M1X5M1X173M
TGTCCCTCACCTGCGGTGTTTATGGTGGGTCCTTCAGTGGTTACTACTGGAGCTGGATCCGCCAGCCCCCAGGGAAGGGG
CTGGAGTACATTGGGGAAATCAATCATAGTGGAAGCACCAACTACAACCCGTCCCTCAAGAGTCGAGTCACCATATCAGT
AGACACATCCAAAAAACAGCTCTCCCTGAAGTTGAGCTCTGTGAACGCCGCGGACACGGCTGTGTATTACTGTGCGAGAG
TTATTACTAGGGCGAGTCCTGGCACAGACGGGAGGTACGGTATGGACGTCTGGGGCCAAGGGACCACGGTCACCGTCTCC
TCAGGTAAGAATGGCCACTCTAGGGC
>2107_25385_4118|VPRIMER=Ramos_FW|CPRIMER=Ramos_REV|DUPCOUNT=2|CONSCOUNT=68|CIGAR=118M1X97M1X129M
TGTCCCTCACCTGCGGTGTTTATGGTGGGTCCTTCAGTGGTTACTACTGGAGCTGGATCCGCCAGCCCCCAGGGAAGGGG
CTGGAGTACATTGGGGAAATCAATCATAGTGGAAGCACTAACTACAACCCGTCCCTCAAGAGTCGAGTCACCATATCAGT
AGACACGTCCAAGAAACAGCTCTCCCTGAAGTTGAGCTCTGTGAACGCCGCGGACATGGCTGTGTATTACTGTGCGAGAG
TTATTACTAGGGCGAGTCCTGGCACAGACGGGAGGTACGGTATGGACGTCTGGGGCCAAGGGACCACGGTCACCGTCTCC
TCAGGTAAGAATGGCCACTCTAGGGC
>2107_12173_4124|VPRIMER=Ramos_FW|CPRIMER=Ramos_REV|DUPCOUNT=154|CONSCOUNT=1852|CIGAR=339M1X6M
TGTCCCTCACCTGCGGTGTTTATGGTGGGTCCTTCAGTGGTTACTACTGGAGCTGGATCCGCCAGCCCCCAGGGAAGGGG
CTGGAGTACATTGGGGAAATCAATCATAGTGGAAGCACCAACTACAACCCGTCCCTCAAGAGTCGAGTCACCATATCAGT
AGACACGTCCAAGAAACAGCTCTCCCTGAAGTTGAGCTCTGTGAACGCCGCGGACACGGCTGTGTATTACTGTGCGAGAG
TTATTACTAGGGCGAGTCCTGGCACAGACGGGAGGTACGGTATGGACGTCTGGGGCCAAGGGACCACGGTCACCGTCTCC
TCAGGTAAGAATGGCCACTTTAGGGC
>2107_21559_4143|VPRIMER=Ramos_FW|CPRIMER=Ramos_REV|DUPCOUNT=300|CONSCOUNT=3374|CIGAR=133M1X212M
TGTCCCTCACCTGCGGTGTTTATGGTGGGTCCTTCAGTGGTTACTACTGGAGCTGGATCCGCCAGCCCCCAGGGAAGGGG
CTGGAGTACATTGGGGAAATCAATCATAGTGGAAGCACCAACTACAACCCGTCTCTCAAGAGTCGAGTCACCATATCAGT
AGACACGTCCAAGAAACAGCTCTCCCTGAAGTTGAGCTCTGTGAACGCCGCGGACACGGCTGTGTATTACTGTGCGAGAG
TTATTACTAGGGCGAGTCCTGGCACAGACGGGAGGTACGGTATGGACGTCTGGGGCCAAGGGACCACGGTCACCGTCTCC
TCAGGTAAGAATGGCCACTCTAGGGC
>2107_17104_4148|VPRIMER=Ramos_FW|CPRIMER=Ramos_REV|DUPCOUNT=262|CONSCOUNT=3002|CIGAR=250M1X95M
TGTCCCTCACCTGCGGTGTTTATGGTGGGTCCTTCAGTGGTTACTACTGGAGCTGGATCCGCCAGCCCCCAGGGAAGGGG
CTGGAGTACATTGGGGAAATCAATCATAGTGGAAGCACCAACTACAACCCGTCCCTCAAGAGTCGAGTCACCATATCAGT
AGACACGTCCAAGAAACAGCTCTCCCTGAAGTTGAGCTCTGTGAACGCCGCGGACACGGCTGTGTATTACTGTGCGAGAG
TTATTACTAGAGCGAGTCCTGGCACAGACGGGAGGTACGGTATGGACGTCTGGGGCCAAGGGACCACGGTCACCGTCTCC
TCAGGTAAGAATGGCCACTCTAGGGC
>2107_8902_4155|VPRIMER=Ramos_FW|CPRIMER=Ramos_REV|DUPCOUNT=8|CONSCOUNT=64|CIGAR=9M1X140M1X195M
TGTCCCTCATCTGCGGTGTTTATGGTGGGTCCTTCAGTGGTTACTACTGGAGCTGGATCCGCCAGCCCCCAGGGAAGGGG
CTGGAGTACATTGGGGAAATCAATCATAGTGGAAGCACCAACTACAACCCGTCCCTCAAGAGTCGAGTCATCATATCAGT
AGACACGTCCAAGAAACAGCTCTCCCTGAAGTTGAGCTCTGTGAACGCCGCGGACACGGCTGTGTATTACTGTGCGAGAG
TTATTACTAGGGCGAGTCCTGGCACAGACGGGAGGTACGGTATGGACGTCTGGGGCCAAGGGACCACGGTCACCGTCTCC
TCAGGTAAGAATGGCCACTCTAGGGC
>2107_7314_4161|VPRIMER=Ramos_FW|CPRIMER=Ramos_REV|DUPCOUNT=1|CONSCOUNT=34|CIGAR=77M1X1M1X171M1X94M
TGTCCCTCACCTGCGGTGTTTATGGTGGGTCCTTCAGTGGTTACTACTGGAGCTGGATCCGCCAGCCCCCAGGGAAGAGA
CTGGAGTACATTGGGGAAATCAATCATAGTGGAAGCACCAACTACAACCCGTCCCTCAAGAGTCGAGTCACCATATCAGT
AGACACGTCCAAGAAACAGCTCTCCCTGAAGTTGAGCTCTGTGAACGCCGCGGACACGGCTGTGTATTACTGTGCGAGAG
TTATTACTAGGACGAGTCCTGGCACAGACGGGAGGTACGGTATGGACGTCTGGGGCCAAGGGACCACGGTCACCGTCTCC
TCAGGTAAGAATGGCCACTCTAGGGC
>2107_14014_4170|VPRIMER=Ramos_FW|CPRIMER=Ramos_REV|DUPCOUNT=289|CONSCOUNT=3258|CIGAR=77M1X268M
TGTCCCTCACCTGCGGTGTTTATGGTGGGTCCTTCAGTGGTTACTACTGGAGCTGGATCCGCCAGCCCCCAGGGAAGAGG
CTGGAGTACATTGGGGAAATCAATCATAGTGGAAGCACCAACTACAACCCGTCCCTCAAGAGTCGAGTCACCATATCAGT
AGACACGTCCAAGAAACAGCTCTCCCTGAAGTTGAGCTCTGTGAACGCCGCGGACACGGCTGTGTATTACTGTGCGAGAG
TTATTACTAGGGCGAGTCCTGGCACAGACGGGAGGTACGGTATGGACGTCTGGGGCCAAGGGACCACGGTCACCGTCTCC
TCAGGTAAGAATGGCCACTCTAGGGC
>2107_10839_4177|VPRIMER=Ramos_FW|CPRIMER=Ramos_REV|DUPCOUNT=3|CONSCOUNT=20|CIGAR=46M1X164M2X133M
TGTCCCTCACCTGCGGTGTTTATGGTGGGTCCTTCAGTGGTTACTAATGGAGCTGGATCCGCCAGCCCCCAGGGAAGGGG
CTGGAGTACATTGGGGAAATCAATCATAGTGGAAGCACCAACTACAACCCGTCCCTCAAGAGTCGAGTCACCATATCAGT
AGACACGTCCAAGAAACAGCTCTCCCTGAAGTTGAGCTCTGTGAACGCCGCAAACACGGCTGTGTATTACTGTGCGAGAG
TTATTACTAGGGCGAGTCCTGGCACAGACGGGAGGTACGGTATGGACGTCTGGGGCCAAGGGACCACGGTCACCGTCTCC
TCAGGTAAGAATGGCCACTCTAGGGC
>2107_7419_4191|VPRIMER=Ramos_FW|CPRIMER=Ramos_REV|DUPCOUNT=2|CONSCOUNT=29|CIGAR=108M1X1M1X3M1X72M1X2M1X2M1X139M1X12M
TGTCCCTCACCTGCGGTGTTTATGGTGGGTCCTTCAGTGGTTACTACTGGAGCTGGATCCGCCAGCCCCCAGGGAAGGGG
CTGGAGTACATTGGGGAAATCAATCATAATAGAAACACCAACTACAACCCGTCCCTCAAGAGTCGAGTCACCATATCAGT
AGACACGTCCAAGAAACAGCTCTCCCTAAAATTAAGCTCTGTGAACGCCGCGGACACGGCTGTGTATTACTGTGCGAGAG
TTATTACTAGGGCGAGTCCTGGCACAGACGGGAGGTACGGTATGGACGTCTGGGGCCAAGGGACCACGGTCACCGTCTCC
TCAGGTAAGAATGTCCACTCTAGGGC
>2107_11473_4207|VPRIMER=Ramos_FW|CPRIMER=Ramos_REV|DUPCOUNT=1|CONSCOUNT=33|CIGAR=184M1X110M1X7M2X40M1X
TGTCCCTCACCTGCGGTGTTTATGGTGGGTCCTTCAGTGGTTACTACTGGAGCTGGATCCGCCAGCCCCCAGGGAAGGGG
CTGGAGTACATTGGGGAAATCAATCATAGTGGAAGCACCAACTACAACCCGTCCCTCAAGAGTCGAGTCACCATATCAGT
AGACACGTCCAAGAAACAGCTCTCTCTGAAGTTGAGCTCTGTGAACGCCGCGGACACGGCTGTGTATTACTGTGCGAGAG
TTATTACTAGGGCGAGTCCTGGCACAGACGGGAGGTACGGTATGGACGTCTGGGGTCAAGGGATTACGGTCACCGTCTCC
TCAGGTAAGAATGGCCACTCTAGGGT
>2107_24376_4215|VPRIMER=Ramos_FW|CPRIMER=Ramos_REV|DUPCOUNT=55|CONSCOUNT=584|CIGAR=250M2X94M
TGTCCCTCACCTGCGGTGTTTATGGTGGGTCCTTCAGTGGTTACTACTGGAGCTGGATCCGCCAGCCCCCAGGGAAGGGG
CTGGAGTACATTGGGGAAATCAATCATAGTGGAAGCACCAACTACAACCCGTCCCTCAAGAGTCGAGTCACCATATCAGT
AGACACGTCCAAGAAACAGCTCTCCCTGAAGTTGAGCTCTGTGAACGCCGCGGACACGGCTGTGTATTACTGTGCGAGAG
TTATTACTAGAACGAGTCCTGGCACAGACGGGAGGTACGGTATGGACGTCTGGGGCCAAGGGACCACGGTCACCGTCTCC
TCAGGTAAGAATGGCCACTCTAGGGC
>2107_24408_4280|VPRIMER=Ramos_FW|CPRIMER=Ramos_REV|DUPCOUNT=4|CONSCOUNT=65|CIGAR=249M2X4M1X15M1X74M
TGTCCCTCACCTGCGGTGTTTATGGTGGGTCCTTCAGTGGTTACTACTGGAGCTGGATCCGCCAGCCCCCAGGGAAGGGG
CTGGAGTACATTGGGGAAATCAATCATAGTGGAAGCACCAACTACAACCCGTCCCTCAAGAGTCGAGTCACCATATCAGT
AGACACGTCCAAGAAACAGCTCTCCCTGAAGTTGAGCTCTGTGAACGCCGCGGACACGGCTGTGTATTACTGTGCGAGAG
TTATTACTAAAGCGAATCCTGGCACAGACGGAAGGTACGGTATGGACGTCTGGGGCCAAGGGACCACGGTCACCGTCTCC
TCAGGTAAGAATGGCCACTCTAGGGC
>2107_17373_4294|VPRIMER=Ramos_FW|CPRIMER=Ramos_REV|DUPCOUNT=211|CONSCOUNT=2194|CIGAR=94M1X251M
TGTCCCTCACCTGCGGTGTTTATGGTGGGTCCTTCAGTGGTTACTACTGGAGCTGGATCCGCCAGCCCCCAGGGAAGGGG
CTGGAGTACATTGGAGAAATCAATCATAGTGGAAGCACCAACTACAACCCGTCCCTCAAGAGTCGAGTCACCATATCAGT
AGACACGTCCAAGAAACAGCTCTCCCTGAAGTTGAGCTCTGTGAACGCCGCGGACACGGCTGTGTATTACTGTGCGAGAG
TTATTACTAGGGCGAGTCCTGGCACAGACGGGAGGTACGGTATGGACGTCTGGGGCCAAGGGACCACGGTCACCGTCTCC
TCAGGTAAGAATGGCCACTCTAGGGC
>2107_24481_4307|VPRIMER=Ramos_FW|CPRIMER=Ramos_REV|DUPCOUNT=38|CONSCOUNT=405|CIGAR=211M2X133M
TGTCCCTCACCTGCGGTGTTTATGGTGGGTCCTTCAGTGGTTACTACTGGAGCTGGATCCGCCAGCCCCCAGGGAAGGGG
CTGGAGTACATTGGGGAAATCAATCATAGTGGAAGCACCAACTACAACCCGTCCCTCAAGAGTCGAGTCACCATATCAGT
AGACACGTCCAAGAAACAGCTCTCCCTGAAGTTGAGCTCTGTGAACGCCGCAAACACGGCTGTGTATTACTGTGCGAGAG
TTATTACTAGGGCGAGTCCTGGCACAGACGGGAGGTACGGTATGGACGTCTGGGGCCAAGGGACCACGGTCACCGTCTCC
TCAGGTAAGAATGGCCACTCTAGGGC
>2107_17034_4317|VPRIMER=Ramos_FW|CPRIMER=Ramos_REV|DUPCOUNT=23|CONSCOUNT=227|CIGAR=14M2X330M
TGTCCCTCACCTGCAATGTTTATGGTGGGTCCTTCAGTGGTTACTACTGGAGCTGGATCCGCCAGCCCCCAGGGAAGGGG
CTGGAGTACATTGGGGAAATCAATCATAGTGGAAGCACCAACTACAACCCGTCCCTCAAGAGTCGAGTCACCATATCAGT
AGACACGTCCAAGAAACAGCTCTCCCTGAAGTTGAGCTCTGTGAACGCCGCGGACACGGCTGTGTATTACTGTGCGAGAG
TTATTACTAGGGCGAGTCCTGGCACAGACGGGAGGTACGGTATGGACGTCTGGGGCCAAGGGACCACGGTCACCGTCTCC
TCAGGTAAGAATGGCCACTCTAGGGC
>2107_17378_4336|VPRIMER=Ramos_FW|CPRIMER=Ramos_REV|DUPCOUNT=2|CONSCOUNT=30|CIGAR=78M2X171M1X94M
TGTCCCTCACCTGCGGTGTTTATGGTGGGTCCTTCAGTGGTTACTACTGGAGCTGGATCCGCCAGCCCCCAGGGAAGGAA
CTGGAGTACATTGGGGAAATCAATCATAGTGGAAGCACCAACTACAACCCGTCCCTCAAGAGTCGAGTCACCATATCAGT
AGACACGTCCAAGAAACAGCTCTCCCTGAAGTTGAGCTCTGTGAACGCCGCGGACACGGCTGTGTATTACTGTGCGAGAG
TTATTACTAGGACGAGTCCTGGCACAGACGGGAGGTACGGTATGGACGTCTGGGGCCAAGGGACCACGGTCACCGTCTCC
TCAGGTAAGAATGGCCACTCTAGGGC
>2107_9372_4350|VPRIMER=Ramos_FW|CPRIMER=Ramos_REV|DUPCOUNT=1|CONSCOUNT=39|CIGAR=121M1X87M1X136M
TGTCCCTCACCTGCGGTGTTTATGGTGGGTCCTTCAGTGGTTACTACTGGAGCTGGATCCGCCAGCCCCCAGGGAAGGGG
CTGGAGTACATTGGGGAAATCAATCATAGTGGAAGCACCAAATACAACCCGTCCCTCAAGAGTCGAGTCACCATATCAGT
AGACACGTCCAAGAAACAGCTCTCCCTGAAGTTGAGCTCTGTGAACGCCACGGACACGGCTGTGTATTACTGTGCGAGAG
TTATTACTAGGGCGAGTCCTGGCACAGACGGGAGGTACGGTATGGACGTCTGGGGCCAAGGGACCACGGTCACCGTCTCC
TCAGGTAAGAATGGCCACTCTAGGGC
>2107_23772_4379|VPRIMER=Ramos_FW|CPRIMER=Ramos_REV|DUPCOUNT=363|CONSCOUNT=4121|CIGAR=132M1X213M
TGTCCCTCACCTGCGGTGTTTATGGTGGGTCCTTCAGTGGTTACTACTGGAGCTGGATCCGCCAGCCCCCAGGGAAGGGG
CTGGAGTACATTGGGGAAATCAATCATAGTGGAAGCACCAACTACAACCCGTTCCTCAAGAGTCGAGTCACCATATCAGT
AGACACGTCCAAGAAACAGCTCTCCCTGAAGTTGAGCTCTGTGAACGCCGCGGACACGGCTGTGTATTACTGTGCGAGAG
TTATTACTAGGGCGAGTCCTGGCACAGACGGGAGGTACGGTATGGACGTCTGGGGCCAAGGGACCACGGTCACCGTCTCC
TCAGGTAAGAATGGCCACTCTAGGGC
>2107_15872_4382|VPRIMER=Ramos_FW|CPRIMER=Ramos_REV|DUPCOUNT=2|CONSCOUNT=38|CIGAR=30M1X86M1X159M1X68M
TGTCCCTCACCTGCGGTGTTTATGGTGGGTTCTTCAGTGGTTACTACTGGAGCTGGATCCGCCAGCCCCCAGGGAAGGGG
CTGGAGTACATTGGGGAAATCAATCATAGTGGAAGCATCAACTACAACCCGTCCCTCAAGAGTCGAGTCACCATATCAGT
AGACACGTCCAAGAAACAGCTCTCCCTGAAGTTGAGCTCTGTGAACGCCGCGGACACGGCTGTGTATTACTGTGCGAGAG
TTATTACTAGGGCGAGTCCTGGCACAGACGGGAGGTATGGTATGGACGTCTGGGGCCAAGGGACCACGGTCACCGTCTCC
TCAGGTAAGAATGGCCACTCTAGGGC
>2107_6164_4386|VPRIMER=Ramos_FW|CPRIMER=Ramos_REV|DUPCOUNT=60|CONSCOUNT=574|CIGAR=273M2X71M
TGTCCCTCACCTGCGGTGTTTATGGTGGGTCCTTCAGTGGTTACTACTGGAGCTGGATCCGCCAGCCCCCAGGGAAGGGG
CTGGAGTACATTGGGGAAATCAATCATAGTGGAAGCACCAACTACAACCCGTCCCTCAAGAGTCGAGTCACCATATCAGT
AGACACGTCCAAGAAACAGCTCTCCCTGAAGTTGAGCTCTGTGAACGCCGCGGACACGGCTGTGTATTACTGTGCGAGAG
TTATTACTAGGGCGAGTCCTGGCACAGACGGGAAATACGGTATGGACGTCTGGGGCCAAGGGACCACGGTCACCGTCTCC
TCAGGTAAGAATGGCCACTCTAGGGC
>2107_17681_4389|VPRIMER=Ramos_FW|CPRIMER=Ramos_REV|DUPCOUNT=1|CONSCOUNT=54|CIGAR=183M1X77M1X62M1X21M
TGTCCCTCACCTGCGGTGTTTATGGTGGGTCCTTCAGTGGTTACTACTGGAGCTGGATCCGCCAGCCCCCAGGGAAGGGG
CTGGAGTACATTGGGGAAATCAATCATAGTGGAAGCACCAACTACAACCCGTCCCTCAAGAGTCGAGTCACCATATCAGT
AGACACGTCCAAGAAACAGCTCTACCTGAAGTTGAGCTCTGTGAACGCCGCGGACACGGCTGTGTATTACTGTGCGAGAG
TTATTACTAGGGCGAGTCCTGACACAGACGGGAGGTACGGTATGGACGTCTGGGGCCAAGGGACCACGGTCACCGTCTCC
TCAGATAAGAATGGCCACTCTAGGGC
>2107_24397_4404|VPRIMER=Ramos_FW|CPRIMER=Ramos_REV|DUPCOUNT=2|CONSCOUNT=39|CIGAR=246M1X39M1X2M1X56M
TGTCCCTCACCTGCGGTGTTTATGGTGGGTCCTTCAGTGGTTACTACTGGAGCTGGATCCGCCAGCCCCCAGGGAAGGGG
CTGGAGTACATTGGGGAAATCAATCATAGTGGAAGCACCAACTACAACCCGTCCCTCAAGAGTCGAGTCACCATATCAGT
AGACACGTCCAAGAAACAGCTCTCCCTGAAGTTGAGCTCTGTGAACGCCGCGGACACGGCTGTGTATTACTGTGCGAGAG
TTATTATTAGGGCGAGTCCTGGCACAGACGGGAGGTACGGTATGGATGTTTGGGGCCAAGGGACCACGGTCACCGTCTCC
TCAGGTAAGAATGGCCACTCTAGGGC
>2107_21751_4408|VPRIMER=Ramos_FW|CPRIMER=Ramos_REV|DUPCOUNT=74|CONSCOUNT=806|CIGAR=328M1X17M
TGTCCCTCACCTGCGGTGTTTATGGTGGGTCCTTCAGTGGTTACTACTGGAGCTGGATCCGCCAGCCCCCAGGGAAGGGG
CTGGAGTACATTGGGGAAATCAATCATAGTGGAAGCACCAACTACAACCCGTCCCTCAAGAGTCGAGTCACCATATCAGT
AGACACGTCCAAGAAACAGCTCTCCCTGAAGTTGAGCTCTGTGAACGCCGCGGACACGGCTGTGTATTACTGTGCGAGAG
TTATTACTAGGGCGAGTCCTGGCACAGACGGGAGGTACGGTATGGACGTCTGGGGCCAAGGGACCACGGTCACCGTCTCC
TCAGGTAAAAATGGCCACTCTAGGGC
>2107_20553_4415|VPRIMER=Ramos_FW|CPRIMER=Ramos_REV|DUPCOUNT=7|CONSCOUNT=44|CIGAR=293M1X51M1X
TGTCCCTCACCTGCGGTGTTTATGGTGGGTCCTTCAGTGGTTACTACTGGAGCTGGATCCGCCAGCCCCCAGGGAAGGGG
CTGGAGTACATTGGGGAAATCAATCATAGTGGAAGCACCAACTACAACCCGTCCCTCAAGAGTCGAGTCACCATATCAGT
AGACACGTCCAAGAAACAGCTCTCCCTGAAGTTGAGCTCTGTGAACGCCGCGGACACGGCTGTGTATTACTGTGCGAGAG
TTATTACTAGGGCGAGTCCTGGCACAGACGGGAGGTACGGTATGGACGTCTGGTGCCAAGGGACCACGGTCACCGTCTCC
TCAGGTAAGAATGGCCACTCTAGGGT
>2107_25025_4433|VPRIMER=Ramos_FW|CPRIMER=Ramos_REV|DUPCOUNT=6|CONSCOUNT=78|CIGAR=287M1X55M1X2M
TGTCCCTCACCTGCGGTGTTTATGGTGGGTCCTTCAGTGGTTACTACTGGAGCTGGATCCGCCAGCCCCCAGGGAAGGGG
CTGGAGTACATTGGGGAAATCAATCATAGTGGAAGCACCAACTACAACCCGTCCCTCAAGAGTCGAGTCACCATATCAGT
AGACACGTCCAAGAAACAGCTCTCCCTGAAGTTGAGCTCTGTGAACGCCGCGGACACGGCTGTGTATTACTGTGCGAGAG
TTATTACTAGGGCGAGTCCTGGCACAGACGGGAGGTACGGTATGGACATCTGGGGCCAAGGGACCACGGTCACCGTCTCC
TCAGGTAAGAATGGCCACTCTAGAGC
>2107_6192_4437|VPRIMER=Ramos_FW|CPRIMER=Ramos_REV|DUPCOUNT=4|CONSCOUNT=32|CIGAR=67M3X57M1X218M
TGTCCCTCACCTGCGGTGTTTATGGTGGGTCCTTCAGTGGTTACTACTGGAGCTGGATCCGCCAGCCTTTAGGGAAGGGG
CTGGAGTACATTGGGGAAATCAATCATAGTGGAAGCACCAACTACAATCCGTCCCTCAAGAGTCGAGTCACCATATCAGT
AGACACGTCCAAGAAACAGCTCTCCCTGAAGTTGAGCTCTGTGAACGCCGCGGACACGGCTGTGTATTACTGTGCGAGAG
TTATTACTAGGGCGAGTCCTGGCACAGACGGGAGGTACGGTATGGACGTCTGGGGCCAAGGGACCACGGTCACCGTCTCC
TCAGGTAAGAATGGCCACTCTAGGGC
>2107_18372_4452|VPRIMER=Ramos_FW|CPRIMER=Ramos_REV|DUPCOUNT=2|CONSCOUNT=47|CIGAR=218M1X31M2X8M1X82M1X2M
TGTCCCTCACCTGCGGTGTTTATGGTGGGTCCTTCAGTGGTTACTACTGGAGCTGGATCCGCCAGCCCCCAGGGAAGGGG
CTGGAGTACATTGGGGAAATCAATCATAGTGGAAGCACCAACTACAACCCGTCCCTCAAGAGTCGAGTCACCATATCAGT
AGACACGTCCAAGAAACAGCTCTCCCTGAAGTTGAGCTCTGTGAACGCCGCGGACACGACTGTGTATTACTGTGCGAGAG
TTATTACTAGAACGAGTCCTAGCACAGACGGGAGGTACGGTATGGACGTCTGGGGCCAAGGGACCACGGTCACCGTCTCC
TCAGGTAAGAATGGCCACTCTAGAGC
>2107_17439_4464|VPRIMER=Ramos_FW|CPRIMER=Ramos_REV|DUPCOUNT=1|CONSCOUNT=32|CIGAR=251M1X17M3X1M2X3M1X67M
TGTCCCTCACCTGCGGTGTTTATGGTGGGTCCTTCAGTGGTTACTACTGGAGCTGGATCCGCCAGCCCCCAGGGAAGGGG
CTGGAGTACATTGGGGAAATCAATCATAGTGGAAGCACCAACTACAACCCGTCCCTCAAGAGTCGAGTCACCATATCAGT
AGACACGTCCAAGAAACAGCTCTCCCTGAAGTTGAGCTCTGTGAACGCCGCGGACACGGCTGTGTATTACTGTGCGAGAG
TTATTACTAGGACGAGTCCTGGCACAGACAAAAAATACAGTATGGACGTCTGGGGCCAAGGGACCACGGTCACCGTCTCC
TCAGGTAAGAATGGCCACTCTAGGGC
>2107_9160_4473|VPRIMER=Ramos_FW|CPRIMER=Ramos_REV|DUPCOUNT=3|CONSCOUNT=23|CIGAR=76M2X172M1X95M
TGTCCCTCACCTGCGGTGTTTATGGTGGGTCCTTCAGTGGTTACTACTGGAGCTGGATCCGCCAGCCCCCAGGGAAAAGG
CTGGAGTACATTGGGGAAATCAATCATAGTGGAAGCACCAACTACAACCCGTCCCTCAAGAGTCGAGTCACCATATCAGT
AGACACGTCCAAGAAACAGCTCTCCCTGAAGTTGAGCTCTGTGAACGCCGCGGACACGGCTGTGTATTACTGTGCGAGAG
TTATTACTAGAGCGAGTCCTGGCACAGACGGGAGGTACGGTATGGACGTCTGGGGCCAAGGGACCACGGTCACCGTCTCC
TCAGGTAAGAATGGCCACTCTAGGGC
>2107_24295_4481|VPRIMER=Ramos_FW|CPRIMER=Ramos_REV|DUPCOUNT=3|CONSCOUNT=76|CIGAR=179M1X66M1X90M1X1M1X6M
TGTCCCTCACCTGCGGTGTTTATGGTGGGTCCTTCAGTGGTTACTACTGGAGCTGGATCCGCCAGCCCCCAGGGAAGGGG
CTGGAGTACATTGGGGAAATCAATCATAGTGGAAGCACCAACTACAACCCGTCCCTCAAGAGTCGAGTCACCATATCAGT
AGACACGTCCAAGAAACAGTTCTCCCTGAAGTTGAGCTCTGTGAACGCCGCGGACACGGCTGTGTATTACTGTGCGAGAG
TTATTATTAGGGCGAGTCCTGGCACAGACGGGAGGTACGGTATGGACGTCTGGGGCCAAGGGACCACGGTCACCGTCTCC
TCAGGTAAGAATGGCCATTTTAGGGC
>2107_21209_4484|VPRIMER=Ramos_FW|CPRIMER=Ramos_REV|DUPCOUNT=38|CONSCOUNT=166|CIGAR=324M1X21M
TGTCCCTCACCTGCGGTGTTTATGGTGGGTCCTTCAGTGGTTACTACTGGAGCTGGATCCGCCAGCCCCCAGGGAAGGGG
CTGGAGTACATTGGGGAAATCAATCATAGTGGAAGCACCAACTACAACCCGTCCCTCAAGAGTCGAGTCACCATATCAGT
AGACACGTCCAAGAAACAGCTCTCCCTGAAGTTGAGCTCTGTGAACGCCGCGGACACGGCTGTGTATTACTGTGCGAGAG
TTATTACTAGGGCGAGTCCTGGCACAGACGGGAGGTACGGTATGGACGTCTGGGGCCAAGGGACCACGGTCACCGTCTCC
TCAGTTAAGAATGGCCACTCTAGGGC
>2107_19857_4511|VPRIMER=Ramos_FW|CPRIMER=Ramos_REV|DUPCOUNT=241|CONSCOUNT=2239|CIGAR=268M1X77M
TGTCCCTCACCTGCGGTGTTTATGGTGGGTCCTTCAGTGGTTACTACTGGAGCTGGATCCGCCAGCCCCCAGGGAAGGGG
CTGGAGTACATTGGGGAAATCAATCATAGTGGAAGCACCAACTACAACCCGTCCCTCAAGAGTCGAGTCACCATATCAGT
AGACACGTCCAAGAAACAGCTCTCCCTGAAGTTGAGCTCTGTGAACGCCGCGGACACGGCTGTGTATTACTGTGCGAGAG
TTATTACTAGGGCGAGTCCTGGCACAGATGGGAGGTACGGTATGGACGTCTGGGGCCAAGGGACCACGGTCACCGTCTCC
TCAGGTAAGAATGGCCACTCTAGGGC
>2107_14674_4531|VPRIMER=Ramos_FW|CPRIMER=Ramos_REV|DUPCOUNT=57|CONSCOUNT=586|CIGAR=283M1X62M
TGTCCCTCACCTGCGGTGTTTATGGTGGGTCCTTCAGTGGTTACTACTGGAGCTGGATCCGCCAGCCCCCAGGGAAGGGG
CTGGAGTACATTGGGGAAATCAATCATAGTGGAAGCACCAACTACAACCCGTCCCTCAAGAGTCGAGTCACCATATCAGT
AGACACGTCCAAGAAACAGCTCTCCCTGAAGTTGAGCTCTGTGAACGCCGCGGACACGGCTGTGTATTACTGTGCGAGAG
TTATTACTAGGGCGAGTCCTGGCACAGACGGGAGGTACGGTATAGACGTCTGGGGCCAAGGGACCACGGTCACCGTCTCC
TCAGGTAAGAATGGCCACTCTAGGGC
>2107_22021_4546|VPRIMER=Ramos_FW|CPRIMER=Ramos_REV|DUPCOUNT=1|CONSCOUNT=30|CIGAR=36M1X40M2X267M
TGTCCCTCACCTGCGGTGTTTATGGTGGGTCCTTCAATGGTTACTACTGGAGCTGGATCCGCCAGCCCCCAGGGAAGAAG
CTGGAGTACATTGGGGAAATCAATCATAGTGGAAGCACCAACTACAACCCGTCCCTCAAGAGTCGAGTCACCATATCAGT
AGACACGTCCAAGAAACAGCTCTCCCTGAAGTTGAGCTCTGTGAACGCCGCGGACACGGCTGTGTATTACTGTGCGAGAG
TTATTACTAGGGCGAGTCCTGGCACAGACGGGAGGTACGGTATGGACGTCTGGGGCCAAGGGACCACGGTCACCGTCTCC
TCAGGTAAGAATGGCCACTCTAGGGC
>2107_21615_4563|VPRIMER=Ramos_FW|CPRIMER=Ramos_REV|DUPCOUNT=124|CONSCOUNT=1518|CIGAR=27M1X318M
TGTCCCTCACCTGCGGTGTTTATGGTGAGTCCTTCAGTGGTTACTACTGGAGCTGGATCCGCCAGCCCCCAGGGAAGGGG
CTGGAGTACATTGGGGAAATCAATCATAGTGGAAGCACCAACTACAACCCGTCCCTCAAGAGTCGAGTCACCATATCAGT
AGACACGTCCAAGAAACAGCTCTCCCTGAAGTTGAGCTCTGTGAACGCCGCGGACACGGCTGTGTATTACTGTGCGAGAG
TTATTACTAGGGCGAGTCCTGGCACAGACGGGAGGTACGGTATGGACGTCTGGGGCCAAGGGACCACGGTCACCGTCTCC
TCAGGTAAGAATGGCCACTCTAGGGC
>2107_21628_4576|VPRIMER=Ramos_FW|CPRIMER=Ramos_REV|DUPCOUNT=2|CONSCOUNT=29|CIGAR=308M1X34M1X2M
TGTCCCTCACCTGCGGTGTTTATGGTGGGTCCTTCAGTGGTTACTACTGGAGCTGGATCCGCCAGCCCCCAGGGAAGGGG
CTGGAGTACATTGGGGAAATCAATCATAGTGGAAGCACCAACTACAACCCGTCCCTCAAGAGTCGAGTCACCATATCAGT
AGACACGTCCAAGAAACAGCTCTCCCTGAAGTTGAGCTCTGTGAACGCCGCGGACACGGCTGTGTATTACTGTGCGAGAG
TTATTACTAGGGCGAGTCCTGGCACAGACGGGAGGTACGGTATGGACGTCTGGGGCCAAGGGACCACGATCACCGTCTCC
TCAGGTAAGAATGGCCACTCTAGAGC
>2107_20309_4582|VPRIMER=Ramos_FW|CPRIMER=Ramos_REV|DUPCOUNT=2|CONSCOUNT=27|CIGAR=195M1X77M2X71M
TGTCCCTCACCTGCGGTGTTTATGGTGGGTCCTTCAGTGGTTACTACTGGAGCTGGATCCGCCAGCCCCCAGGGAAGGGG
CTGGAGTACATTGGGGAAATCAATCATAGTGGAAGCACCAACTACAACCCGTCCCTCAAGAGTCGAGTCACCATATCAGT
AGACACGTCCAAGAAACAGCTCTCCCTGAAGTTGAACTCTGTGAACGCCGCGGACACGGCTGTGTATTACTGTGCGAGAG
TTATTACTAGGGCGAGTCCTGGCACAGACGGGAAATACGGTATGGACGTCTGGGGCCAAGGGACCACGGTCACCGTCTCC
TCAGGTAAGAATGGCCACTCTAGGGC
>2107_11393_4605|VPRIMER=Ramos_FW|CPRIMER=Ramos_REV|DUPCOUNT=119|CONSCOUNT=1316|CIGAR=61M1X284M
TGTCCCTCACCTGCGGTGTTTATGGTGGGTCCTTCAGTGGTTACTACTGGAGCTGGATCCGTCAGCCCCCAGGGAAGGGG
CTGGAGTACATTGGGGAAATCAATCATAGTGGAAGCACCAACTACAACCCGTCCCTCAAGAGTCGAGTCACCATATCAGT
AGACACGTCCAAGAAACAGCTCTCCCTGAAGTTGAGCTCTGTGAACGCCGCGGACACGGCTGTGTATTACTGTGCGAGAG
TTATTACTAGGGCGAGTCCTGGCACAGACGGGAGGTACGGTATGGACGTCTGGGGCCAAGGGACCACGGTCACCGTCTCC
TCAGGTAAGAATGGCCACTCTAGGGC
>2107_22947_4638|VPRIMER=Ramos_FW|CPRIMER=Ramos_REV|DUPCOUNT=1|CONSCOUNT=30|CIGAR=108M1X184M2X4M1X46M
TGTCCCTCACCTGCGGTGTTTATGGTGGGTCCTTCAGTGGTTACTACTGGAGCTGGATCCGCCAGCCCCCAGGGAAGGGG
CTGGAGTACATTGGGGAAATCAATCATAATGGAAGCACCAACTACAACCCGTCCCTCAAGAGTCGAGTCACCATATCAGT
AGACACGTCCAAGAAACAGCTCTCCCTGAAGTTGAGCTCTGTGAACGCCGCGGACACGGCTGTGTATTACTGTGCGAGAG
TTATTACTAGGGCGAGTCCTGGCACAGACGGGAGGTACGGTATGGACGTCTGGAACCAAAGGACCACGGTCACCGTCTCC
TCAGGTAAGAATGGCCACTCTAGGGC
>2107_23932_4646|VPRIMER=Ramos_FW|CPRIMER=Ramos_REV|DUPCOUNT=289|CONSCOUNT=2846|CIGAR=88M1X257M
TGTCCCTCACCTGCGGTGTTTATGGTGGGTCCTTCAGTGGTTACTACTGGAGCTGGATCCGCCAGCCCCCAGGGAAGGGG
CTGGAGTATATTGGGGAAATCAATCATAGTGGAAGCACCAACTACAACCCGTCCCTCAAGAGTCGAGTCACCATATCAGT
AGACACGTCCAAGAAACAGCTCTCCCTGAAGTTGAGCTCTGTGAACGCCGCGGACACGGCTGTGTATTACTGTGCGAGAG
TTATTACTAGGGCGAGTCCTGGCACAGACGGGAGGTACGGTATGGACGTCTGGGGCCAAGGGACCACGGTCACCGTCTCC
TCAGGTAAGAATGGCCACTCTAGGGC
>2107_10949_4672|VPRIMER=Ramos_FW|CPRIMER=Ramos_REV|DUPCOUNT=2|CONSCOUNT=26|CIGAR=117M1X216M1X11M
TGTCCCTCACCTGCGGTGTTTATGGTGGGTCCTTCAGTGGTTACTACTGGAGCTGGATCCGCCAGCCCCCAGGGAAGGGG
CTGGAGTACATTGGGGAAATCAATCATAGTGGAAGCATCAACTACAACCCGTCCCTCAAGAGTCGAGTCACCATATCAGT
AGACACGTCCAAGAAACAGCTCTCCCTGAAGTTGAGCTCTGTGAACGCCGCGGACACGGCTGTGTATTACTGTGCGAGAG
TTATTACTAGGGCGAGTCCTGGCACAGACGGGAGGTACGGTATGGACGTCTGGGGCCAAGGGACCACGGTCACCGTCTCC
TCAGGTAAGAATGGTCACTCTAGGGC
>2107_15297_4675|VPRIMER=Ramos_FW|CPRIMER=Ramos_REV|DUPCOUNT=1|CONSCOUNT=30|CIGAR=30M1X96M1X175M1X42M
TGTCCCTCACCTGCGGTGTTTATGGTGGGTTCTTCAGTGGTTACTACTGGAGCTGGATCCGCCAGCCCCCAGGGAAGGGG
CTGGAGTACATTGGGGAAATCAATCATAGTGGAAGCACCAACTACAATCCGTCCCTCAAGAGTCGAGTCACCATATCAGT
AGACACGTCCAAGAAACAGCTCTCCCTGAAGTTGAGCTCTGTGAACGCCGCGGACACGGCTGTGTATTACTGTGCGAGAG
TTATTACTAGGGCGAGTCCTGGCACAGACGGGAGGTACGGTATGGACGTCTGGGGCCAAGGGATCACGGTCACCGTCTCC
TCAGGTAAGAATGGCCACTCTAGGGC
>2107_6584_4679|VPRIMER=Ramos_FW|CPRIMER=Ramos_REV|DUPCOUNT=1|CONSCOUNT=30|CIGAR=128M2X2M2X2M1X6M1X202M
TGTCCCTCACCTGCGGTGTTTATGGTGGGTCCTTCAGTGGTTACTACTGGAGCTGGATCCGCCAGCCCCCAGGGAAGGGG
CTGGAGTACATTGGGGAAATCAATCATAGTGGAAGCACCAACTACAACTTGTTTCTTAAGAGTTGAGTCACCATATCAGT
AGACACGTCCAAGAAACAGCTCTCCCTGAAGTTGAGCTCTGTGAACGCCGCGGACACGGCTGTGTATTACTGTGCGAGAG
TTATTACTAGGGCGAGTCCTGGCACAGACGGGAGGTACGGTATGGACGTCTGGGGCCAAGGGACCACGGTCACCGTCTCC
TCAGGTAAGAATGGCCACTCTAGGGC
>2107_16470_4684|VPRIMER=Ramos_FW|CPRIMER=Ramos_REV|DUPCOUNT=3|CONSCOUNT=50|CIGAR=3M2X308M1X32M
TGTTTCTCACCTGCGGTGTTTATGGTGGGTCCTTCAGTGGTTACTACTGGAGCTGGATCCGCCAGCCCCCAGGGAAGGGG
CTGGAGTACATTGGGGAAATCAATCATAGTGGAAGCACCAACTACAACCCGTCCCTCAAGAGTCGAGTCACCATATCAGT
AGACACGTCCAAGAAACAGCTCTCCCTGAAGTTGAGCTCTGTGAACGCCGCGGACACGGCTGTGTATTACTGTGCGAGAG
TTATTACTAGGGCGAGTCCTGGCACAGACGGGAGGTACGGTATGGACGTCTGGGGCCAAGGGACCACGGTCACTGTCTCC
TCAGGTAAGAATGGCCACTCTAGGGC
>2107_23670_4690|VPRIMER=Ramos_FW|CPRIMER=Ramos_REV|DUPCOUNT=2|CONSCOUNT=34|CIGAR=66M1X152M1X126M
TGTCCCTCACCTGCGGTGTTTATGGTGGGTCCTTCAGTGGTTACTACTGGAGCTGGATCCGCCAGCTCCCAGGGAAGGGG
CTGGAGTACATTGGGGAAATCAATCATAGTGGAAGCACCAACTACAACCCGTCCCTCAAGAGTCGAGTCACCATATCAGT
AGACACGTCCAAGAAACAGCTCTCCCTGAAGTTGAGCTCTGTGAACGCCGCGGACACGGGTGTGTATTACTGTGCGAGAG
TTATTACTAGGGCGAGTCCTGGCACAGACGGGAGGTACGGTATGGACGTCTGGGGCCAAGGGACCACGGTCACCGTCTCC
TCAGGTAAGAATGGCCACTCTAGGGC
>2107_14014_4692|VPRIMER=Ramos_FW|CPRIMER=Ramos_REV|DUPCOUNT=1|CONSCOUNT=9|CIGAR=139M1X1M1X2M1X155M2X44M
TGTCCCTCACCTGCGGTGTTTATGGTGGGTCCTTCAGTGGTTACTACTGGAGCTGGATCCGCCAGCCCCCAGGGAAGGGG
CTGGAGTACATTGGGGAAATCAATCATAGTGGAAGCACCAACTACAACCCGTCCCTCAAAAATCAAGTCACCATATCAGT
AGACACGTCCAAGAAACAGCTCTCCCTGAAGTTGAGCTCTGTGAACGCCGCGGACACGGCTGTGTATTACTGTGCGAGAG
TTATTACTAGGGCGAGTCCTGGCACAGACGGGAGGTACGGTATGGACGTCTGGGGCCAAGAAACCACGGTCACCGTCTCC
TCAGGTAAGAATGGCCACTCTAGGGC
>2107_12495_4713|VPRIMER=Ramos_FW|CPRIMER=Ramos_REV|DUPCOUNT=2|CONSCOUNT=26|CIGAR=111M1X2M1X154M3X74M
TGTCCCTCACCTGCGGTGTTTATGGTGGGTCCTTCAGTGGTTACTACTGGAGCTGGATCCGCCAGCCCCCAGGGAAGGGG
CTGGAGTACATTGGGGAAATCAATCATAGTGAAAACACCAACTACAACCCGTCCCTCAAGAGTCGAGTCACCATATCAGT
AGACACGTCCAAGAAACAGCTCTCCCTGAAGTTGAGCTCTGTGAACGCCGCGGACACGGCTGTGTATTACTGTGCGAGAG
TTATTACTAGGGCGAGTCCTGGCACAGACAAAAGGTACGGTATGGACGTCTGGGGCCAAGGGACCACGGTCACCGTCTCC
TCAGGTAAGAATGGCCACTCTAGGGC
>2107_16673_4722|VPRIMER=Ramos_FW|CPRIMER=Ramos_REV|DUPCOUNT=29|CONSCOUNT=221|CIGAR=195M1X150M
TGTCCCTCACCTGCGGTGTTTATGGTGGGTCCTTCAGTGGTTACTACTGGAGCTGGATCCGCCAGCCCCCAGGGAAGGGG
CTGGAGTACATTGGGGAAATCAATCATAGTGGAAGCACCAACTACAACCCGTCCCTCAAGAGTCGAGTCACCATATCAGT
AGACACGTCCAAGAAACAGCTCTCCCTGAAGTTGATCTCTGTGAACGCCGCGGACACGGCTGTGTATTACTGTGCGAGAG
TTATTACTAGGGCGAGTCCTGGCACAGACGGGAGGTACGGTATGGACGTCTGGGGCCAAGGGACCACGGTCACCGTCTCC
TCAGGTAAGAATGGCCACTCTAGGGC
>2107_12039_4745|VPRIMER=Ramos_FW|CPRIMER=Ramos_REV|DUPCOUNT=53|CONSCOUNT=395|CIGAR=62M1X283M
TGTCCCTCACCTGCGGTGTTTATGGTGGGTCCTTCAGTGGTTACTACTGGAGCTGGATCCGCTAGCCCCCAGGGAAGGGG
CTGGAGTACATTGGGGAAATCAATCATAGTGGAAGCACCAACTACAACCCGTCCCTCAAGAGTCGAGTCACCATATCAGT
AGACACGTCCAAGAAACAGCTCTCCCTGAAGTTGAGCTCTGTGAACGCCGCGGACACGGCTGTGTATTACTGTGCGAGAG
TTATTACTAGGGCGAGTCCTGGCACAGACGGGAGGTACGGTATGGACGTCTGGGGCCAAGGGACCACGGTCACCGTCTCC
TCAGGTAAGAATGGCCACTCTAGGGC
>2107_17638_4748|VPRIMER=Ramos_FW|CPRIMER=Ramos_REV|DUPCOUNT=4|CONSCOUNT=76|CIGAR=200M1X99M2X44M
TGTCCCTCACCTGCGGTGTTTATGGTGGGTCCTTCAGTGGTTACTACTGGAGCTGGATCCGCCAGCCCCCAGGGAAGGGG
CTGGAGTACATTGGGGAAATCAATCATAGTGGAAGCACCAACTACAACCCGTCCCTCAAGAGTCGAGTCACCATATCAGT
AGACACGTCCAAGAAACAGCTCTCCCTGAAGTTGAGCTCTATGAACGCCGCGGACACGGCTGTGTATTACTGTGCGAGAG
TTATTACTAGGGCGAGTCCTGGCACAGACGGGAGGTACGGTATGGACGTCTGGGGCCAAGAAACCACGGTCACCGTCTCC
TCAGGTAAGAATGGCCACTCTAGGGC
>2107_12877_4789|VPRIMER=Ramos_FW|CPRIMER=Ramos_REV|DUPCOUNT=4|CONSCOUNT=40|CIGAR=51M1X206M1X87M
TGTCCCTCACCTGCGGTGTTTATGGTGGGTCCTTCAGTGGTTACTACTGGAACTGGATCCGCCAGCCCCCAGGGAAGGGG
CTGGAGTACATTGGGGAAATCAATCATAGTGGAAGCACCAACTACAACCCGTCCCTCAAGAGTCGAGTCACCATATCAGT
AGACACGTCCAAGAAACAGCTCTCCCTGAAGTTGAGCTCTGTGAACGCCGCGGACACGGCTGTGTATTACTGTGCGAGAG
TTATTACTAGGGCGAGTCTTGGCACAGACGGGAGGTACGGTATGGACGTCTGGGGCCAAGGGACCACGGTCACCGTCTCC
TCAGGTAAGAATGGCCACTCTAGGGC
>2107_21233_4794|VPRIMER=Ramos_FW|CPRIMER=Ramos_REV|DUPCOUNT=3|CONSCOUNT=35|CIGAR=139M1X6M1X199M
TGTCCCTCACCTGCGGTGTTTATGGTGGGTCCTTCAGTGGTTACTACTGGAGCTGGATCCGCCAGCCCCCAGGGAAGGGG
CTGGAGTACATTGGGGAAATCAATCATAGTGGAAGCACCAACTACAACCCGTCCCTCAAAAGTCGAATCACCATATCAGT
AGACACGTCCAAGAAACAGCTCTCCCTGAAGTTGAGCTCTGTGAACGCCGCGGACACGGCTGTGTATTACTGTGCGAGAG
TTATTACTAGGGCGAGTCCTGGCACAGACGGGAGGTACGGTATGGACGTCTGGGGCCAAGGGACCACGGTCACCGTCTCC
TCAGGTAAGAATGGCCACTCTAGGGC
>2107_22497_4820|VPRIMER=Ramos_FW|CPRIMER=Ramos_REV|DUPCOUNT=2|CONSCOUNT=33|CIGAR=233M1X16M1X9M2X84M
TGTCCCTCACCTGCGGTGTTTATGGTGGGTCCTTCAGTGGTTACTACTGGAGCTGGATCCGCCAGCCCCCAGGGAAGGGG
CTGGAGTACATTGGGGAAATCAATCATAGTGGAAGCACCAACTACAACCCGTCCCTCAAGAGTCGAGTCACCATATCAGT
AGACACGTCCAAGAAACAGCTCTCCCTGAAGTTGAGCTCTGTGAACGCCGCGGACACGGCTGTGTATTACTGTACGAGAG
TTATTACTAGAGCGAGTCCTAACACAGACGGGAGGTACGGTATGGACGTCTGGGGCCAAGGGACCACGGTCACCGTCTCC
TCAGGTAAGAATGGCCACTCTAGGGC
>2107_10799_4825|VPRIMER=Ramos_FW|CPRIMER=Ramos_REV|DUPCOUNT=4|CONSCOUNT=81|CIGAR=51M1X2M2X290M
TGTCCCTCACCTGCGGTGTTTATGGTGGGTCCTTCAGTGGTTACTACTGGAACTAAATCCGCCAGCCCCCAGGGAAGGGG
CTGGAGTACATTGGGGAAATCAATCATAGTGGAAGCACCAACTACAACCCGTCCCTCAAGAGTCGAGTCACCATATCAGT
AGACACGTCCAAGAAACAGCTCTCCCTGAAGTTGAGCTCTGTGAACGCCGCGGACACGGCTGTGTATTACTGTGCGAGAG
TTATTACTAGGGCGAGTCCTGGCACAGACGGGAGGTACGGTATGGACGTCTGGGGCCAAGGGACCACGGTCACCGTCTCC
TCAGGTAAGAATGGCCACTCTAGGGC
>2107_17487_4834|VPRIMER=Ramos_FW|CPRIMER=Ramos_REV|DUPCOUNT=4|CONSCOUNT=39|CIGAR=150M1X165M1X1M1X27M
TGTCCCTCACCTGCGGTGTTTATGGTGGGTCCTTCAGTGGTTACTACTGGAGCTGGATCCGCCAGCCCCCAGGGAAGGGG
CTGGAGTACATTGGGGAAATCAATCATAGTGGAAGCACCAACTACAACCCGTCCCTCAAGAGTCGAGTCATCATATCAGT
AGACACGTCCAAGAAACAGCTCTCCCTGAAGTTGAGCTCTGTGAACGCCGCGGACACGGCTGTGTATTACTGTGCGAGAG
TTATTACTAGGGCGAGTCCTGGCACAGACGGGAGGTACGGTATGGACGTCTGGGGCCAAGGGACCACGGTCACCGTTTTC
TCAGGTAAGAATGGCCACTCTAGGGC
>2107_11782_4836|VPRIMER=Ramos_FW|CPRIMER=Ramos_REV|DUPCOUNT=17|CONSCOUNT=165|CIGAR=93M3X250M
TGTCCCTCACCTGCGGTGTTTATGGTGGGTCCTTCAGTGGTTACTACTGGAGCTGGATCCGCCAGCCCCCAGGGAAGGGG
CTGGAGTACATTGAAAAAATCAATCATAGTGGAAGCACCAACTACAACCCGTCCCTCAAGAGTCGAGTCACCATATCAGT
AGACACGTCCAAGAAACAGCTCTCCCTGAAGTTGAGCTCTGTGAACGCCGCGGACACGGCTGTGTATTACTGTGCGAGAG
TTATTACTAGGGCGAGTCCTGGCACAGACGGGAGGTACGGTATGGACGTCTGGGGCCAAGGGACCACGGTCACCGTCTCC
TCAGGTAAGAATGGCCACTCTAGGGC
>2107_8723_4861|VPRIMER=Ramos_FW|CPRIMER=Ramos_REV|DUPCOUNT=1|CONSCOUNT=7|CIGAR=165M1X171M1X8M
TGTCCCTCACCTGCGGTGTTTATGGTGGGTCCTTCAGTGGTTACTACTGGAGCTGGATCCGCCAGCCCCCAGGGAAGGGG
CTGGAGTACATTGGGGAAATCAATCATAGTGGAAGCACCAACTACAACCCGTCCCTCAAGAGTCGAGTCACCATATCAGT
AGACATGTCCAAGAAACAGCTCTCCCTGAAGTTGAGCTCTGTGAACGCCGCGGACACGGCTGTGTATTACTGTGCGAGAG
TTATTACTAGGGCGAGTCCTGGCACAGACGGGAGGTACGGTATGGACGTCTGGGGCCAAGGGACCACGGTCACCGTCTCC
TCAGGTAAGAATGGCCATTCTAGGGC
>2107_21228_4875|VPRIMER=Ramos_FW|CPRIMER=Ramos_REV|DUPCOUNT=4|CONSCOUNT=24|CIGAR=158M1X120M1X53M1X12M
TGTCCCTCACCTGCGGTGTTTATGGTGGGTCCTTCAGTGGTTACTACTGGAGCTGGATCCGCCAGCCCCCAGGGAAGGGG
CTGGAGTACATTGGGGAAATCAATCATAGTGGAAGCACCAACTACAACCCGTCCCTCAAGAGTCGAGTCACCATATCAAT
AGACACGTCCAAGAAACAGCTCTCCCTGAAGTTGAGCTCTGTGAACGCCGCGGACACGGCTGTGTATTACTGTGCGAGAG
TTATTACTAGGGCGAGTCCTGGCACAGACGGGAGGTACGATATGGACGTCTGGGGCCAAGGGACCACGGTCACCGTCTCC
TCAGGTAAGAATGACCACTCTAGGGC
>2107_10251_4889|VPRIMER=Ramos_FW|CPRIMER=Ramos_REV|DUPCOUNT=19|CONSCOUNT=241|CIGAR=36M1X1M2X306M
TGTCCCTCACCTGCGGTGTTTATGGTGGGTCCTTCAATAATTACTACTGGAGCTGGATCCGCCAGCCCCCAGGGAAGGGG
CTGGAGTACATTGGGGAAATCAATCATAGTGGAAGCACCAACTACAACCCGTCCCTCAAGAGTCGAGTCACCATATCAGT
AGACACGTCCAAGAAACAGCTCTCCCTGAAGTTGAGCTCTGTGAACGCCGCGGACACGGCTGTGTATTACTGTGCGAGAG
TTATTACTAGGGCGAGTCCTGGCACAGACGGGAGGTACGGTATGGACGTCTGGGGCCAAGGGACCACGGTCACCGTCTCC
TCAGGTAAGAATGGCCACTCTAGGGC
>2107_6154_4898|VPRIMER=Ramos_FW|CPRIMER=Ramos_REV|DUPCOUNT=21|CONSCOUNT=260|CIGAR=270M2X1M2X71M
TGTCCCTCACCTGCGGTGTTTATGGTGGGTCCTTCAGTGGTTACTACTGGAGCTGGATCCGCCAGCCCCCAGGGAAGGGG
CTGGAGTACATTGGGGAAATCAATCATAGTGGAAGCACCAACTACAACCCGTCCCTCAAGAGTCGAGTCACCATATCAGT
AGACACGTCCAAGAAACAGCTCTCCCTGAAGTTGAGCTCTGTGAACGCCGCGGACACGGCTGTGTATTACTGTGCGAGAG
TTATTACTAGGGCGAGTCCTGGCACAGACGAAAAATACGGTATGGACGTCTGGGGCCAAGGGACCACGGTCACCGTCTCC
TCAGGTAAGAATGGCCACTCTAGGGC
>2107_24466_4941|VPRIMER=Ramos_FW|CPRIMER=Ramos_REV|DUPCOUNT=2|CONSCOUNT=54|CIGAR=262M1X32M1X50M
TGTCCCTCACCTGCGGTGTTTATGGTGGGTCCTTCAGTGGTTACTACTGGAGCTGGATCCGCCAGCCCCCAGGGAAGGGG
CTGGAGTACATTGGGGAAATCAATCATAGTGGAAGCACCAACTACAACCCGTCCCTCAAGAGTCGAGTCACCATATCAGT
AGACACGTCCAAGAAACAGCTCTCCCTGAAGTTGAGCTCTGTGAACGCCGCGGACACGGCTGTGTATTACTGTGCGAGAG
TTATTACTAGGGCGAGTCCTGGTACAGACGGGAGGTACGGTATGGACGTCTGGGGTCAAGGGACCACGGTCACCGTCTCC
TCAGGTAAGAATGGCCACTCTAGGGC
>2107_14346_4949|VPRIMER=Ramos_FW|CPRIMER=Ramos_REV|DUPCOUNT=2|CONSCOUNT=19|CIGAR=69M1X10M1X82M1X1M1X180M
TGTCCCTCACCTGCGGTGTTTATGGTGGGTCCTTCAGTGGTTACTACTGGAGCTGGATCCGCCAGCCCCTAGGGAAGGGG
TTGGAGTACATTGGGGAAATCAATCATAGTGGAAGCACCAACTACAACCCGTCCCTCAAGAGTCGAGTCACCATATCAGT
AGATATGTCCAAGAAACAGCTCTCCCTGAAGTTGAGCTCTGTGAACGCCGCGGACACGGCTGTGTATTACTGTGCGAGAG
TTATTACTAGGGCGAGTCCTGGCACAGACGGGAGGTACGGTATGGACGTCTGGGGCCAAGGGACCACGGTCACCGTCTCC
TCAGGTAAGAATGGCCACTCTAGGGC
>2107_17715_4955|VPRIMER=Ramos_FW|CPRIMER=Ramos_REV|DUPCOUNT=2|CONSCOUNT=6|CIGAR=62M1X3M1X279M
TGTCCCTCACCTGCGGTGTTTATGGTGGGTCCTTCAGTGGTTACTACTGGAGCTGGATCCGCTAGCTCCCAGGGAAGGGG
CTGGAGTACATTGGGGAAATCAATCATAGTGGAAGCACCAACTACAACCCGTCCCTCAAGAGTCGAGTCACCATATCAGT
AGACACGTCCAAGAAACAGCTCTCCCTGAAGTTGAGCTCTGTGAACGCCGCGGACACGGCTGTGTATTACTGTGCGAGAG
TTATTACTAGGGCGAGTCCTGGCACAGACGGGAGGTACGGTATGGACGTCTGGGGCCAAGGGACCACGGTCACCGTCTCC
TCAGGTAAGAATGGCCACTCTAGGGC
>2107_24786_4959|VPRIMER=Ramos_FW|CPRIMER=Ramos_REV|DUPCOUNT=3|CONSCOUNT=44|CIGAR=3M3X1M1X1M2X275M1X8M1X50M
TGTTTTTTATTTGCGGTGTTTATGGTGGGTCCTTCAGTGGTTACTACTGGAGCTGGATCCGCCAGCCCCCAGGGAAGGGG
CTGGAGTACATTGGGGAAATCAATCATAGTGGAAGCACCAACTACAACCCGTCCCTCAAGAGTCGAGTCACCATATCAGT
AGACACGTCCAAGAAACAGCTCTCCCTGAAGTTGAGCTCTGTGAACGCCGCGGACACGGCTGTGTATTACTGTGCGAGAG
TTATTACTAGGGCGAGTCCTGGCACAGACGGGAGGTACGGTATGGATGTCTGGGGTCAAGGGACCACGGTCACCGTCTCC
TCAGGTAAGAATGGCCACTCTAGGGC
>2107_12231_4965|VPRIMER=Ramos_FW|CPRIMER=Ramos_REV|DUPCOUNT=2|CONSCOUNT=13|CIGAR=202M1X3M1X2M1X1M2X61M1X71M
TGTCCCTCACCTGCGGTGTTTATGGTGGGTCCTTCAGTGGTTACTACTGGAGCTGGATCCGCCAGCCCCCAGGGAAGGGG
CTGGAGTACATTGGGGAAATCAATCATAGTGGAAGCACCAACTACAACCCGTCCCTCAAGAGTCGAGTCACCATATCAGT
AGACACGTCCAAGAAACAGCTCTCCCTGAAGTTGAGCTCTGTAAACACCACAAACACGGCTGTGTATTACTGTGCGAGAG
TTATTACTAGGGCGAGTCCTGGCACAGACGGGAGATACGGTATGGACGTCTGGGGCCAAGGGACCACGGTCACCGTCTCC
TCAGGTAAGAATGGCCACTCTAGGGC
>2107_12644_4996|VPRIMER=Ramos_FW|CPRIMER=Ramos_REV|DUPCOUNT=6|CONSCOUNT=67|CIGAR=231M1X1M1X1M1X1M1X108M
TGTCCCTCACCTGCGGTGTTTATGGTGGGTCCTTCAGTGGTTACTACTGGAGCTGGATCCGCCAGCCCCCAGGGAAGGGG
CTGGAGTACATTGGGGAAATCAATCATAGTGGAAGCACCAACTACAACCCGTCCCTCAAGAGTCGAGTCACCATATCAGT
AGACACGTCCAAGAAACAGCTCTCCCTGAAGTTGAGCTCTGTGAACGCCGCGGACACGGCTGTGTATTACTATACAAAAG
TTATTACTAGGGCGAGTCCTGGCACAGACGGGAGGTACGGTATGGACGTCTGGGGCCAAGGGACCACGGTCACCGTCTCC
TCAGGTAAGAATGGCCACTCTAGGGC
>2107_11520_5000|VPRIMER=Ramos_FW|CPRIMER=Ramos_REV|DUPCOUNT=17|CONSCOUNT=202|CIGAR=158M1X36M1X150M
TGTCCCTCACCTGCGGTGTTTATGGTGGGTCCTTCAGTGGTTACTACTGGAGCTGGATCCGCCAGCCCCCAGGGAAGGGG
CTGGAGTACATTGGGGAAATCAATCATAGTGGAAGCACCAACTACAACCCGTCCCTCAAGAGTCGAGTCACCATATCAAT
AGACACGTCCAAGAAACAGCTCTCCCTGAAGTTGAACTCTGTGAACGCCGCGGACACGGCTGTGTATTACTGTGCGAGAG
TTATTACTAGGGCGAGTCCTGGCACAGACGGGAGGTACGGTATGGACGTCTGGGGCCAAGGGACCACGGTCACCGTCTCC
TCAGGTAAGAATGGCCACTCTAGGGC
>2107_21026_5010|VPRIMER=Ramos_FW|CPRIMER=Ramos_REV|DUPCOUNT=98|CONSCOUNT=872|CIGAR=48M1X297M
TGTCCCTCACCTGCGGTGTTTATGGTGGGTCCTTCAGTGGTTACTACTAGAGCTGGATCCGCCAGCCCCCAGGGAAGGGG
CTGGAGTACATTGGGGAAATCAATCATAGTGGAAGCACCAACTACAACCCGTCCCTCAAGAGTCGAGTCACCATATCAGT
AGACACGTCCAAGAAACAGCTCTCCCTGAAGTTGAGCTCTGTGAACGCCGCGGACACGGCTGTGTATTACTGTGCGAGAG
TTATTACTAGGGCGAGTCCTGGCACAGACGGGAGGTACGGTATGGACGTCTGGGGCCAAGGGACCACGGTCACCGTCTCC
TCAGGTAAGAATGGCCACTCTAGGGC
>2107_10655_5020|VPRIMER=Ramos_FW|CPRIMER=Ramos_REV|DUPCOUNT=1|CONSCOUNT=28|CIGAR=93M1X207M1X44M
TGTCCCTCACCTGCGGTGTTTATGGTGGGTCCTTCAGTGGTTACTACTGGAGCTGGATCCGCCAGCCCCCAGGGAAGGGG
CTGGAGTACATTGAGGAAATCAATCATAGTGGAAGCACCAACTACAACCCGTCCCTCAAGAGTCGAGTCACCATATCAGT
AGACACGTCCAAGAAACAGCTCTCCCTGAAGTTGAGCTCTGTGAACGCCGCGGACACGGCTGTGTATTACTGTGCGAGAG
TTATTACTAGGGCGAGTCCTGGCACAGACGGGAGGTACGGTATGGACGTCTGGGGCCAAGGAACCACGGTCACCGTCTCC
TCAGGTAAGAATGGCCACTCTAGGGC
>2107_18809_5037|VPRIMER=Ramos_FW|CPRIMER=Ramos_REV|DUPCOUNT=5|CONSCOUNT=31|CIGAR=9M1X42M1X293M
TGTCCCTCATCTGCGGTGTTTATGGTGGGTCCTTCAGTGGTTACTACTGGAGTTGGATCCGCCAGCCCCCAGGGAAGGGG
CTGGAGTACATTGGGGAAATCAATCATAGTGGAAGCACCAACTACAACCCGTCCCTCAAGAGTCGAGTCACCATATCAGT
AGACACGTCCAAGAAACAGCTCTCCCTGAAGTTGAGCTCTGTGAACGCCGCGGACACGGCTGTGTATTACTGTGCGAGAG
TTATTACTAGGGCGAGTCCTGGCACAGACGGGAGGTACGGTATGGACGTCTGGGGCCAAGGGACCACGGTCACCGTCTCC
TCAGGTAAGAATGGCCACTCTAGGGC
>2107_21450_5062|VPRIMER=Ramos_FW|CPRIMER=Ramos_REV|DUPCOUNT=401|CONSCOUNT=3868|CIGAR=9M1X336M
TGTCCCTCATCTGCGGTGTTTATGGTGGGTCCTTCAGTGGTTACTACTGGAGCTGGATCCGCCAGCCCCCAGGGAAGGGG
CTGGAGTACATTGGGGAAATCAATCATAGTGGAAGCACCAACTACAACCCGTCCCTCAAGAGTCGAGTCACCATATCAGT
AGACACGTCCAAGAAACAGCTCTCCCTGAAGTTGAGCTCTGTGAACGCCGCGGACACGGCTGTGTATTACTGTGCGAGAG
TTATTACTAGGGCGAGTCCTGGCACAGACGGGAGGTACGGTATGGACGTCTGGGGCCAAGGGACCACGGTCACCGTCTCC
TCAGGTAAGAATGGCCACTCTAGGGC
>2107_21287_5080|VPRIMER=Ramos_FW|CPRIMER=Ramos_REV|DUPCOUNT=1|CONSCOUNT=11|CIGAR=72M1X235M1X37M
TGTCCCTCACCTGCGGTGTTTATGGTGGGTCCTTCAGTGGTTACTACTGGAGCTGGATCCGCCAGCCCCCAGAGAAGGGG
CTGGAGTACATTGGGGAAATCAATCATAGTGGAAGCACCAACTACAACCCGTCCCTCAAGAGTCGAGTCACCATATCAGT
AGACACGTCCAAGAAACAGCTCTCCCTGAAGTTGAGCTCTGTGAACGCCGCGGACACGGCTGTGTATTACTGTGCGAGAG
TTATTACTAGGGCGAGTCCTGGCACAGACGGGAGGTACGGTATGGACGTCTGGGGCCAAGGGACCACGATCACCGTCTCC
TCAGGTAAGAATGGCCACTCTAGGGC
>2107_9921_5085|VPRIMER=Ramos_FW|CPRIMER=Ramos_REV|DUPCOUNT=297|CONSCOUNT=3137|CIGAR=343M1X2M
TGTCCCTCACCTGCGGTGTTTATGGTGGGTCCTTCAGTGGTTACTACTGGAGCTGGATCCGCCAGCCCCCAGGGAAGGGG
CTGGAGTACATTGGGGAAATCAATCATAGTGGAAGCACCAACTACAACCCGTCCCTCAAGAGTCGAGTCACCATATCAGT
AGACACGTCCAAGAAACAGCTCTCCCTGAAGTTGAGCTCTGTGAACGCCGCGGACACGGCTGTGTATTACTGTGCGAGAG
TTATTACTAGGGCGAGTCCTGGCACAGACGGGAGGTACGGTATGGACGTCTGGGGCCAAGGGACCACGGTCACCGTCTCC
TCAGGTAAGAATGGCCACTCTAGAGC
>2107_14937_5099|VPRIMER=Ramos_FW|CPRIMER=Ramos_REV|DUPCOUNT=1|CONSCOUNT=63|CIGAR=5M1X7M1X193M1X138M
TGTCCTTCACCTGTGGTGTTTATGGTGGGTCCTTCAGTGGTTACTACTGGAGCTGGATCCGCCAGCCCCCAGGGAAGGGG
CTGGAGTACATTGGGGAAATCAATCATAGTGGAAGCACCAACTACAACCCGTCCCTCAAGAGTCGAGTCACCATATCAGT
AGACACGTCCAAGAAACAGCTCTCCCTGAAGTTGAGCTCTGTGAACGTCGCGGACACGGCTGTGTATTACTGTGCGAGAG
TTATTACTAGGGCGAGTCCTGGCACAGACGGGAGGTACGGTATGGACGTCTGGGGCCAAGGGACCACGGTCACCGTCTCC
TCAGGTAAGAATGGCCACTCTAGGGC
>2107_14815_5107|VPRIMER=Ramos_FW|CPRIMER=Ramos_REV|DUPCOUNT=3|CONSCOUNT=27|CIGAR=60M1X3M1X18M1X262M
TGTCCCTCACCTGCGGTGTTTATGGTGGGTCCTTCAGTGGTTACTACTGGAGCTGGATCCACCAACCCCCAGGGAAGGGG
CTGAAGTACATTGGGGAAATCAATCATAGTGGAAGCACCAACTACAACCCGTCCCTCAAGAGTCGAGTCACCATATCAGT
AGACACGTCCAAGAAACAGCTCTCCCTGAAGTTGAGCTCTGTGAACGCCGCGGACACGGCTGTGTATTACTGTGCGAGAG
TTATTACTAGGGCGAGTCCTGGCACAGACGGGAGGTACGGTATGGACGTCTGGGGCCAAGGGACCACGGTCACCGTCTCC
TCAGGTAAGAATGGCCACTCTAGGGC
>2107_14958_5132|VPRIMER=Ramos_FW|CPRIMER=Ramos_REV|DUPCOUNT=3|CONSCOUNT=23|CIGAR=28M1X166M1X150M
TGTCCCTCACCTGCGGTGTTTATGGTGGATCCTTCAGTGGTTACTACTGGAGCTGGATCCGCCAGCCCCCAGGGAAGGGG
CTGGAGTACATTGGGGAAATCAATCATAGTGGAAGCACCAACTACAACCCGTCCCTCAAGAGTCGAGTCACCATATCAGT
AGACACGTCCAAGAAACAGCTCTCCCTGAAGTTGACCTCTGTGAACGCCGCGGACACGGCTGTGTATTACTGTGCGAGAG
TTATTACTAGGGCGAGTCCTGGCACAGACGGGAGGTACGGTATGGACGTCTGGGGCCAAGGGACCACGGTCACCGTCTCC
TCAGGTAAGAATGGCCACTCTAGGGC
>2107_15308_5143|VPRIMER=Ramos_FW|CPRIMER=Ramos_REV|DUPCOUNT=4|CONSCOUNT=64|CIGAR=77M1X77M1X23M1X166M
TGTCCCTCACCTGCGGTGTTTATGGTGGGTCCTTCAGTGGTTACTACTGGAGCTGGATCCGCCAGCCCCCAGGGAAGAGG
CTGGAGTACATTGGGGAAATCAATCATAGTGGAAGCACCAACTACAACCCGTCCCTCAAGAGTCGAGTCACCATAGCAGT
AGACACGTCCAAGAAACAGGTCTCCCTGAAGTTGAGCTCTGTGAACGCCGCGGACACGGCTGTGTATTACTGTGCGAGAG
TTATTACTAGGGCGAGTCCTGGCACAGACGGGAGGTACGGTATGGACGTCTGGGGCCAAGGGACCACGGTCACCGTCTCC
TCAGGTAAGAATGGCCACTCTAGGGC
>2107_9756_5165|VPRIMER=Ramos_FW|CPRIMER=Ramos_REV|DUPCOUNT=1|CONSCOUNT=34|CIGAR=179M1X84M1X54M1X26M
TGTCCCTCACCTGCGGTGTTTATGGTGGGTCCTTCAGTGGTTACTACTGGAGCTGGATCCGCCAGCCCCCAGGGAAGGGG
CTGGAGTACATTGGGGAAATCAATCATAGTGGAAGCACCAACTACAACCCGTCCCTCAAGAGTCGAGTCACCATATCAGT
AGACACGTCCAAGAAACAGTTCTCCCTGAAGTTGAGCTCTGTGAACGCCGCGGACACGGCTGTGTATTACTGTGCGAGAG
TTATTACTAGGGCGAGTCCTGGCATAGACGGGAGGTACGGTATGGACGTCTGGGGCCAAGGGACCACGGTCACCGTCTCT
TCAGGTAAGAATGGCCACTCTAGGGC
>2107_21177_5183|VPRIMER=Ramos_FW|CPRIMER=Ramos_REV|DUPCOUNT=5|CONSCOUNT=98|CIGAR=274M1X32M1X38M
TGTCCCTCACCTGCGGTGTTTATGGTGGGTCCTTCAGTGGTTACTACTGGAGCTGGATCCGCCAGCCCCCAGGGAAGGGG
CTGGAGTACATTGGGGAAATCAATCATAGTGGAAGCACCAACTACAACCCGTCCCTCAAGAGTCGAGTCACCATATCAGT
AGACACGTCCAAGAAACAGCTCTCCCTGAAGTTGAGCTCTGTGAACGCCGCGGACACGGCTGTGTATTACTGTGCGAGAG
TTATTACTAGGGCGAGTCCTGGCACAGACGGGAGATACGGTATGGACGTCTGGGGCCAAGGGACCACAGTCACCGTCTCC
TCAGGTAAGAATGGCCACTCTAGGGC
>2107_7684_5191|VPRIMER=Ramos_FW|CPRIMER=Ramos_REV|DUPCOUNT=3|CONSCOUNT=34|CIGAR=111M1X212M1X21M
TGTCCCTCACCTGCGGTGTTTATGGTGGGTCCTTCAGTGGTTACTACTGGAGCTGGATCCGCCAGCCCCCAGGGAAGGGG
CTGGAGTACATTGGGGAAATCAATCATAGTGAAAGCACCAACTACAACCCGTCCCTCAAGAGTCGAGTCACCATATCAGT
AGACACGTCCAAGAAACAGCTCTCCCTGAAGTTGAGCTCTGTGAACGCCGCGGACACGGCTGTGTATTACTGTGCGAGAG
TTATTACTAGGGCGAGTCCTGGCACAGACGGGAGGTACGGTATGGACGTCTGGGGCCAAGGGACCACGGTCACCGTCTCC
TCAGATAAGAATGGCCACTCTAGGGC
>2107_22715_5197|VPRIMER=Ramos_FW|CPRIMER=Ramos_REV|DUPCOUNT=2|CONSCOUNT=32|CIGAR=229M1X69M2X6M1X38M
TGTCCCTCACCTGCGGTGTTTATGGTGGGTCCTTCAGTGGTTACTACTGGAGCTGGATCCGCCAGCCCCCAGGGAAGGGG
CTGGAGTACATTGGGGAAATCAATCATAGTGGAAGCACCAACTACAACCCGTCCCTCAAGAGTCGAGTCACCATATCAGT
AGACACGTCCAAGAAACAGCTCTCCCTGAAGTTGAGCTCTGTGAACGCCGCGGACACGGCTGTGTATTATTGTGCGAGAG
TTATTACTAGGGCGAGTCCTGGCACAGACGGGAGGTACGGTATGGACGTCTGGGGCCAAAAGACCACAGTCACCGTCTCC
TCAGGTAAGAATGGCCACTCTAGGGC
>2107_13332_5205|VPRIMER=Ramos_FW|CPRIMER=Ramos_REV|DUPCOUNT=86|CONSCOUNT=790|CIGAR=310M1X35M
TGTCCCTCACCTGCGGTGTTTATGGTGGGTCCTTCAGTGGTTACTACTGGAGCTGGATCCGCCAGCCCCCAGGGAAGGGG
CTGGAGTACATTGGGGAAATCAATCATAGTGGAAGCACCAACTACAACCCGTCCCTCAAGAGTCGAGTCACCATATCAGT
AGACACGTCCAAGAAACAGCTCTCCCTGAAGTTGAGCTCTGTGAACGCCGCGGACACGGCTGTGTATTACTGTGCGAGAG
TTATTACTAGGGCGAGTCCTGGCACAGACGGGAGGTACGGTATGGACGTCTGGGGCCAAGGGACCACGGTTACCGTCTCC
TCAGGTAAGAATGGCCACTCTAGGGC
>2107_12434_5213|VPRIMER=Ramos_FW|CPRIMER=Ramos_REV|DUPCOUNT=36|CONSCOUNT=307|CIGAR=133M2X1M1X209M
TGTCCCTCACCTGCGGTGTTTATGGTGGGTCCTTCAGTGGTTACTACTGGAGCTGGATCCGCCAGCCCCCAGGGAAGGGG
CTGGAGTACATTGGGGAAATCAATCATAGTGGAAGCACCAACTACAACCCGTCTTTTAAGAGTCGAGTCACCATATCAGT
AGACACGTCCAAGAAACAGCTCTCCCTGAAGTTGAGCTCTGTGAACGCCGCGGACACGGCTGTGTATTACTGTGCGAGAG
TTATTACTAGGGCGAGTCCTGGCACAGACGGGAGGTACGGTATGGACGTCTGGGGCCAAGGGACCACGGTCACCGTCTCC
TCAGGTAAGAATGGCCACTCTAGGGC
>2107_6309_5219|VPRIMER=Ramos_FW|CPRIMER=Ramos_REV|DUPCOUNT=2|CONSCOUNT=24|CIGAR=27M1X184M1X133M
TGTCCCTCACCTGCGGTGTTTATGGTGAGTCCTTCAGTGGTTACTACTGGAGCTGGATCCGCCAGCCCCCAGGGAAGGGG
CTGGAGTACATTGGGGAAATCAATCATAGTGGAAGCACCAACTACAACCCGTCCCTCAAGAGTCGAGTCACCATATCAGT
AGACACGTCCAAGAAACAGCTCTCCCTGAAGTTGAGCTCTGTGAACGCCGCGAACACGGCTGTGTATTACTGTGCGAGAG
TTATTACTAGGGCGAGTCCTGGCACAGACGGGAGGTACGGTATGGACGTCTGGGGCCAAGGGACCACGGTCACCGTCTCC
TCAGGTAAGAATGGCCACTCTAGGGC
>2107_21917_5230|VPRIMER=Ramos_FW|CPRIMER=Ramos_REV|DUPCOUNT=184|CONSCOUNT=1755|CIGAR=308M1X37M
TGTCCCTCACCTGCGGTGTTTATGGTGGGTCCTTCAGTGGTTACTACTGGAGCTGGATCCGCCAGCCCCCAGGGAAGGGG
CTGGAGTACATTGGGGAAATCAATCATAGTGGAAGCACCAACTACAACCCGTCCCTCAAGAGTCGAGTCACCATATCAGT
AGACACGTCCAAGAAACAGCTCTCCCTGAAGTTGAGCTCTGTGAACGCCGCGGACACGGCTGTGTATTACTGTGCGAGAG
TTATTACTAGGGCGAGTCCTGGCACAGACGGGAGGTACGGTATGGACGTCTGGGGCCAAGGGACCACGATCACCGTCTCC
TCAGGTAAGAATGGCCACTCTAGGGC
>2107_22747_5243|VPRIMER=Ramos_FW|CPRIMER=Ramos_REV|DUPCOUNT=2|CONSCOUNT=32|CIGAR=108M1X69M1X167M
TGTCCCTCACCTGCGGTGTTTATGGTGGGTCCTTCAGTGGTTACTACTGGAGCTGGATCCGCCAGCCCCCAGGGAAGGGG
CTGGAGTACATTGGGGAAATCAATCATAATGGAAGCACCAACTACAACCCGTCCCTCAAGAGTCGAGTCACCATATCAGT
AGACACGTCCAAGAAACAACTCTCCCTGAAGTTGAGCTCTGTGAACGCCGCGGACACGGCTGTGTATTACTGTGCGAGAG
TTATTACTAGGGCGAGTCCTGGCACAGACGGGAGGTACGGTATGGACGTCTGGGGCCAAGGGACCACGGTCACCGTCTCC
TCAGGTAAGAATGGCCACTCTAGGGC
>2107_15565_5284|VPRIMER=Ramos_FW|CPRIMER=Ramos_REV|DUPCOUNT=221|CONSCOUNT=2238|CIGAR=78M1X267M
TGTCCCTCACCTGCGGTGTTTATGGTGGGTCCTTCAGTGGTTACTACTGGAGCTGGATCCGCCAGCCCCCAGGGAAGGAG
CTGGAGTACATTGGGGAAATCAATCATAGTGGAAGCACCAACTACAACCCGTCCCTCAAGAGTCGAGTCACCATATCAGT
AGACACGTCCAAGAAACAGCTCTCCCTGAAGTTGAGCTCTGTGAACGCCGCGGACACGGCTGTGTATTACTGTGCGAGAG
TTATTACTAGGGCGAGTCCTGGCACAGACGGGAGGTACGGTATGGACGTCTGGGGCCAAGGGACCACGGTCACCGTCTCC
TCAGGTAAGAATGGCCACTCTAGGGC
>2107_10491_5298|VPRIMER=Ramos_FW|CPRIMER=Ramos_REV|DUPCOUNT=1|CONSCOUNT=28|CIGAR=71M1X106M1X167M
TGTCCCTCACCTGCGGTGTTTATGGTGGGTCCTTCAGTGGTTACTACTGGAGCTGGATCCGCCAGCCCCCAAGGAAGGGG
CTGGAGTACATTGGGGAAATCAATCATAGTGGAAGCACCAACTACAACCCGTCCCTCAAGAGTCGAGTCACCATATCAGT
AGACACGTCCAAGAAACAACTCTCCCTGAAGTTGAGCTCTGTGAACGCCGCGGACACGGCTGTGTATTACTGTGCGAGAG
TTATTACTAGGGCGAGTCCTGGCACAGACGGGAGGTACGGTATGGACGTCTGGGGCCAAGGGACCACGGTCACCGTCTCC
TCAGGTAAGAATGGCCACTCTAGGGC
>2107_19586_5301|VPRIMER=Ramos_FW|CPRIMER=Ramos_REV|DUPCOUNT=47|CONSCOUNT=626|CIGAR=289M1X5M1X50M
TGTCCCTCACCTGCGGTGTTTATGGTGGGTCCTTCAGTGGTTACTACTGGAGCTGGATCCGCCAGCCCCCAGGGAAGGGG
CTGGAGTACATTGGGGAAATCAATCATAGTGGAAGCACCAACTACAACCCGTCCCTCAAGAGTCGAGTCACCATATCAGT
AGACACGTCCAAGAAACAGCTCTCCCTGAAGTTGAGCTCTGTGAACGCCGCGGACACGGCTGTGTATTACTGTGCGAGAG
TTATTACTAGGGCGAGTCCTGGCACAGACGGGAGGTACGGTATGGACGTTTGGGGTCAAGGGACCACGGTCACCGTCTCC
TCAGGTAAGAATGGCCACTCTAGGGC
>2107_13705_5313|VPRIMER=Ramos_FW|CPRIMER=Ramos_REV|DUPCOUNT=10|CONSCOUNT=104|CIGAR=28M1X220M1X96M
TGTCCCTCACCTGCGGTGTTTATGGTGGATCCTTCAGTGGTTACTACTGGAGCTGGATCCGCCAGCCCCCAGGGAAGGGG
CTGGAGTACATTGGGGAAATCAATCATAGTGGAAGCACCAACTACAACCCGTCCCTCAAGAGTCGAGTCACCATATCAGT
AGACACGTCCAAGAAACAGCTCTCCCTGAAGTTGAGCTCTGTGAACGCCGCGGACACGGCTGTGTATTACTGTGCGAGAG
TTATTACTAAGGCGAGTCCTGGCACAGACGGGAGGTACGGTATGGACGTCTGGGGCCAAGGGACCACGGTCACCGTCTCC
TCAGGTAAGAATGGCCACTCTAGGGC
>2107_10021_5327|VPRIMER=Ramos_FW|CPRIMER=Ramos_REV|DUPCOUNT=34|CONSCOUNT=463|CIGAR=93M2X251M
TGTCCCTCACCTGCGGTGTTTATGGTGGGTCCTTCAGTGGTTACTACTGGAGCTGGATCCGCCAGCCCCCAGGGAAGGGG
CTGGAGTACATTGAAGAAATCAATCATAGTGGAAGCACCAACTACAACCCGTCCCTCAAGAGTCGAGTCACCATATCAGT
AGACACGTCCAAGAAACAGCTCTCCCTGAAGTTGAGCTCTGTGAACGCCGCGGACACGGCTGTGTATTACTGTGCGAGAG
TTATTACTAGGGCGAGTCCTGGCACAGACGGGAGGTACGGTATGGACGTCTGGGGCCAAGGGACCACGGTCACCGTCTCC
TCAGGTAAGAATGGCCACTCTAGGGC
>2107_9055_5348|VPRIMER=Ramos_FW|CPRIMER=Ramos_REV|DUPCOUNT=4|CONSCOUNT=37|CIGAR=251M1X49M1X44M
TGTCCCTCACCTGCGGTGTTTATGGTGGGTCCTTCAGTGGTTACTACTGGAGCTGGATCCGCCAGCCCCCAGGGAAGGGG
CTGGAGTACATTGGGGAAATCAATCATAGTGGAAGCACCAACTACAACCCGTCCCTCAAGAGTCGAGTCACCATATCAGT
AGACACGTCCAAGAAACAGCTCTCCCTGAAGTTGAGCTCTGTGAACGCCGCGGACACGGCTGTGTATTACTGTGCGAGAG
TTATTACTAGGACGAGTCCTGGCACAGACGGGAGGTACGGTATGGACGTCTGGGGCCAAGGAACCACGGTCACCGTCTCC
TCAGGTAAGAATGGCCACTCTAGGGC
>2107_6850_5353|VPRIMER=Ramos_FW|CPRIMER=Ramos_REV|DUPCOUNT=1|CONSCOUNT=19|CIGAR=77M1X32M1X146M1X88M
TGTCCCTCACCTGCGGTGTTTATGGTGGGTCCTTCAGTGGTTACTACTGGAGCTGGATCCGCCAGCCCCCAGGGAAGAGG
CTGGAGTACATTGGGGAAATCAATCATAGTAGAAGCACCAACTACAACCCGTCCCTCAAGAGTCGAGTCACCATATCAGT
AGACACGTCCAAGAAACAGCTCTCCCTGAAGTTGAGCTCTGTGAACGCCGCGGACACGGCTGTGTATTACTGTGCGAGAG
TTATTACTAGGGCGAGTACTGGCACAGACGGGAGGTACGGTATGGACGTCTGGGGCCAAGGGACCACGGTCACCGTCTCC
TCAGGTAAGAATGGCCACTCTAGGGC
>2107_6540_5366|VPRIMER=Ramos_FW|CPRIMER=Ramos_REV|DUPCOUNT=2|CONSCOUNT=34|CIGAR=13M1X243M1X88M
TGTCCCTCACCTGTGGTGTTTATGGTGGGTCCTTCAGTGGTTACTACTGGAGCTGGATCCGCCAGCCCCCAGGGAAGGGG
CTGGAGTACATTGGGGAAATCAATCATAGTGGAAGCACCAACTACAACCCGTCCCTCAAGAGTCGAGTCACCATATCAGT
AGACACGTCCAAGAAACAGCTCTCCCTGAAGTTGAGCTCTGTGAACGCCGCGGACACGGCTGTGTATTACTGTGCGAGAG
TTATTACTAGGGCGAGTTCTGGCACAGACGGGAGGTACGGTATGGACGTCTGGGGCCAAGGGACCACGGTCACCGTCTCC
TCAGGTAAGAATGGCCACTCTAGGGC
>2107_18912_5376|VPRIMER=Ramos_FW|CPRIMER=Ramos_REV|DUPCOUNT=1|CONSCOUNT=25|CIGAR=51M1X218M1X75M
TGTCCCTCACCTGCGGTGTTTATGGTGGGTCCTTCAGTGGTTACTACTGGAACTGGATCCGCCAGCCCCCAGGGAAGGGG
CTGGAGTACATTGGGGAAATCAATCATAGTGGAAGCACCAACTACAACCCGTCCCTCAAGAGTCGAGTCACCATATCAGT
AGACACGTCCAAGAAACAGCTCTCCCTGAAGTTGAGCTCTGTGAACGCCGCGGACACGGCTGTGTATTACTGTGCGAGAG
TTATTACTAGGGCGAGTCCTGGCACAGACGAGAGGTACGGTATGGACGTCTGGGGCCAAGGGACCACGGTCACCGTCTCC
TCAGGTAAGAATGGCCACTCTAGGGC
>2107_6590_5420|VPRIMER=Ramos_FW|CPRIMER=Ramos_REV|DUPCOUNT=146|CONSCOUNT=1305|CIGAR=214M1X131M
TGTCCCTCACCTGCGGTGTTTATGGTGGGTCCTTCAGTGGTTACTACTGGAGCTGGATCCGCCAGCCCCCAGGGAAGGGG
CTGGAGTACATTGGGGAAATCAATCATAGTGGAAGCACCAACTACAACCCGTCCCTCAAGAGTCGAGTCACCATATCAGT
AGACACGTCCAAGAAACAGCTCTCCCTGAAGTTGAGCTCTGTGAACGCCGCGGATACGGCTGTGTATTACTGTGCGAGAG
TTATTACTAGGGCGAGTCCTGGCACAGACGGGAGGTACGGTATGGACGTCTGGGGCCAAGGGACCACGGTCACCGTCTCC
TCAGGTAAGAATGGCCACTCTAGGGC
>2107_19364_5434|VPRIMER=Ramos_FW|CPRIMER=Ramos_REV|DUPCOUNT=56|CONSCOUNT=504|CIGAR=303M2X41M
TGTCCCTCACCTGCGGTGTTTATGGTGGGTCCTTCAGTGGTTACTACTGGAGCTGGATCCGCCAGCCCCCAGGGAAGGGG
CTGGAGTACATTGGGGAAATCAATCATAGTGGAAGCACCAACTACAACCCGTCCCTCAAGAGTCGAGTCACCATATCAGT
AGACACGTCCAAGAAACAGCTCTCCCTGAAGTTGAGCTCTGTGAACGCCGCGGACACGGCTGTGTATTACTGTGCGAGAG
TTATTACTAGGGCGAGTCCTGGCACAGACGGGAGGTACGGTATGGACGTCTGGGGCCAAGGGATTACGGTCACCGTCTCC
TCAGGTAAGAATGGCCACTCTAGGGC
>2107_8516_5455|VPRIMER=Ramos_FW|CPRIMER=Ramos_REV|DUPCOUNT=3|CONSCOUNT=37|CIGAR=59M1X61M1X2M1X2M1X178M1X39M
TGTCCCTCACCTGCGGTGTTTATGGTGGGTCCTTCAGTGGTTACTACTGGAGCTGGATCTGCCAGCCCCCAGGGAAGGGG
CTGGAGTACATTGGGGAAATCAATCATAGTGGAAGCACCAATTATAATCCGTCCCTCAAGAGTCGAGTCACCATATCAGT
AGACACGTCCAAGAAACAGCTCTCCCTGAAGTTGAGCTCTGTGAACGCCGCGGACACGGCTGTGTATTACTGTGCGAGAG
TTATTACTAGGGCGAGTCCTGGCACAGACGGGAGGTACGGTATGGACGTCTGGGGCCAAGGGACCATGGTCACCGTCTCC
TCAGGTAAGAATGGCCACTCTAGGGC
>2107_17168_5461|VPRIMER=Ramos_FW|CPRIMER=Ramos_REV|DUPCOUNT=226|CONSCOUNT=2158|CIGAR=85M1X260M
TGTCCCTCACCTGCGGTGTTTATGGTGGGTCCTTCAGTGGTTACTACTGGAGCTGGATCCGCCAGCCCCCAGGGAAGGGG
CTGGAATACATTGGGGAAATCAATCATAGTGGAAGCACCAACTACAACCCGTCCCTCAAGAGTCGAGTCACCATATCAGT
AGACACGTCCAAGAAACAGCTCTCCCTGAAGTTGAGCTCTGTGAACGCCGCGGACACGGCTGTGTATTACTGTGCGAGAG
TTATTACTAGGGCGAGTCCTGGCACAGACGGGAGGTACGGTATGGACGTCTGGGGCCAAGGGACCACGGTCACCGTCTCC
TCAGGTAAGAATGGCCACTCTAGGGC
>2107_5551_5470|VPRIMER=Ramos_FW|CPRIMER=Ramos_REV|DUPCOUNT=5|CONSCOUNT=60|CIGAR=249M3X1M1X1M1X4M1X85M
TGTCCCTCACCTGCGGTGTTTATGGTGGGTCCTTCAGTGGTTACTACTGGAGCTGGATCCGCCAGCCCCCAGGGAAGGGG
CTGGAGTACATTGGGGAAATCAATCATAGTGGAAGCACCAACTACAACCCGTCCCTCAAGAGTCGAGTCACCATATCAGT
AGACACGTCCAAGAAACAGCTCTCCCTGAAGTTGAGCTCTGTGAACGCCGCGGACACGGCTGTGTATTACTGTGCGAGAG
TTATTACTAAAACAAATCCTAGCACAGACGGGAGGTACGGTATGGACGTCTGGGGCCAAGGGACCACGGTCACCGTCTCC
TCAGGTAAGAATGGCCACTCTAGGGC
>2107_16809_5487|VPRIMER=Ramos_FW|CPRIMER=Ramos_REV|DUPCOUNT=8|CONSCOUNT=109|CIGAR=287M1X3M4X4M1X46M
TGTCCCTCACCTGCGGTGTTTATGGTGGGTCCTTCAGTGGTTACTACTGGAGCTGGATCCGCCAGCCCCCAGGGAAGGGG
CTGGAGTACATTGGGGAAATCAATCATAGTGGAAGCACCAACTACAACCCGTCCCTCAAGAGTCGAGTCACCATATCAGT
AGACACGTCCAAGAAACAGCTCTCCCTGAAGTTGAGCTCTGTGAACGCCGCGGACACGGCTGTGTATTACTGTGCGAGAG
TTATTACTAGGGCGAGTCCTGGCACAGACGGGAGGTACGGTATGGACATCTAAAACCAAAGGACCACGGTCACCGTCTCC
TCAGGTAAGAATGGCCACTCTAGGGC
>2107_19279_5494|VPRIMER=Ramos_FW|CPRIMER=Ramos_REV|DUPCOUNT=3|CONSCOUNT=43|CIGAR=249M3X1M1X20M1X71M
TGTCCCTCACCTGCGGTGTTTATGGTGGGTCCTTCAGTGGTTACTACTGGAGCTGGATCCGCCAGCCCCCAGGGAAGGGG
CTGGAGTACATTGGGGAAATCAATCATAGTGGAAGCACCAACTACAACCCGTCCCTCAAGAGTCGAGTCACCATATCAGT
AGACACGTCCAAGAAACAGCTCTCCCTGAAGTTGAGCTCTGTGAACGCCGCGGACACGGCTGTGTATTACTGTGCGAGAG
TTATTACTAAAACAAGTCCTGGCACAGACGGGAGATACGGTATGGACGTCTGGGGCCAAGGGACCACGGTCACCGTCTCC
TCAGGTAAGAATGGCCACTCTAGGGC
>2107_11512_5509|VPRIMER=Ramos_FW|CPRIMER=Ramos_REV|DUPCOUNT=1|CONSCOUNT=30|CIGAR=77M3X2M1X112M1X95M1X1M2X4M1X46M
TGTCCCTCACCTGCGGTGTTTATGGTGGGTCCTTCAGTGGTTACTACTGGAGCTGGATCCGCCAGCCCCCAGGGAAGAAA
CTAGAGTACATTGGGGAAATCAATCATAGTGGAAGCACCAACTACAACCCGTCCCTCAAGAGTCGAGTCACCATATCAGT
AGACACGTCCAAGAAACAGCTCTCCCTGAAGTTGAACTCTGTGAACGCCGCGGACACGGCTGTGTATTACTGTGCGAGAG
TTATTACTAGGGCGAGTCCTGGCACAGACGGGAGGTACGGTATGGACGTCTAGAACCAAAGGACCACGGTCACCGTCTCC
TCAGGTAAGAATGGCCACTCTAGGGC
>2107_12581_5533|VPRIMER=Ramos_FW|CPRIMER=Ramos_REV|DUPCOUNT=3|CONSCOUNT=31|CIGAR=163M1X1M1X17M2X119M1X41M
TGTCCCTCACCTGCGGTGTTTATGGTGGGTCCTTCAGTGGTTACTACTGGAGCTGGATCCGCCAGCCCCCAGGGAAGGGG
CTGGAGTACATTGGGGAAATCAATCATAGTGGAAGCACCAACTACAACCCGTCCCTCAAGAGTCGAGTCACCATATCAGT
AGATATGTCCAAGAAACAGCTCTTTCTGAAGTTGAGCTCTGTGAACGCCGCGGACACGGCTGTGTATTACTGTGCGAGAG
TTATTACTAGGGCGAGTCCTGGCACAGACGGGAGGTACGGTATGGACGTCTGGGGCCAAGGGACTACGGTCACCGTCTCC
TCAGGTAAGAATGGCCACTCTAGGGC
>2107_7978_5577|VPRIMER=Ramos_FW|CPRIMER=Ramos_REV|DUPCOUNT=151|CONSCOUNT=1495|CIGAR=187M1X158M
TGTCCCTCACCTGCGGTGTTTATGGTGGGTCCTTCAGTGGTTACTACTGGAGCTGGATCCGCCAGCCCCCAGGGAAGGGG
CTGGAGTACATTGGGGAAATCAATCATAGTGGAAGCACCAACTACAACCCGTCCCTCAAGAGTCGAGTCACCATATCAGT
AGACACGTCCAAGAAACAGCTCTCCCTAAAGTTGAGCTCTGTGAACGCCGCGGACACGGCTGTGTATTACTGTGCGAGAG
TTATTACTAGGGCGAGTCCTGGCACAGACGGGAGGTACGGTATGGACGTCTGGGGCCAAGGGACCACGGTCACCGTCTCC
TCAGGTAAGAATGGCCACTCTAGGGC
>2107_9736_5596|VPRIMER=Ramos_FW|CPRIMER=Ramos_REV|DUPCOUNT=169|CONSCOUNT=1766|CIGAR=249M1X96M
TGTCCCTCACCTGCGGTGTTTATGGTGGGTCCTTCAGTGGTTACTACTGGAGCTGGATCCGCCAGCCCCCAGGGAAGGGG
CTGGAGTACATTGGGGAAATCAATCATAGTGGAAGCACCAACTACAACCCGTCCCTCAAGAGTCGAGTCACCATATCAGT
AGACACGTCCAAGAAACAGCTCTCCCTGAAGTTGAGCTCTGTGAACGCCGCGGACACGGCTGTGTATTACTGTGCGAGAG
TTATTACTAAGGCGAGTCCTGGCACAGACGGGAGGTACGGTATGGACGTCTGGGGCCAAGGGACCACGGTCACCGTCTCC
TCAGGTAAGAATGGCCACTCTAGGGC
>2107_12151_5612|VPRIMER=Ramos_FW|CPRIMER=Ramos_REV|DUPCOUNT=4|CONSCOUNT=67|CIGAR=38M1X54M2X251M
TGTCCCTCACCTGCGGTGTTTATGGTGGGTCCTTCAGTAGTTACTACTGGAGCTGGATCCGCCAGCCCCCAGGGAAGGGG
CTGGAGTACATTGAAGAAATCAATCATAGTGGAAGCACCAACTACAACCCGTCCCTCAAGAGTCGAGTCACCATATCAGT
AGACACGTCCAAGAAACAGCTCTCCCTGAAGTTGAGCTCTGTGAACGCCGCGGACACGGCTGTGTATTACTGTGCGAGAG
TTATTACTAGGGCGAGTCCTGGCACAGACGGGAGGTACGGTATGGACGTCTGGGGCCAAGGGACCACGGTCACCGTCTCC
TCAGGTAAGAATGGCCACTCTAGGGC
>2107_25110_5622|VPRIMER=Ramos_FW|CPRIMER=Ramos_REV|DUPCOUNT=4|CONSCOUNT=37|CIGAR=23M2X1M2X221M3X1M1X92M
TGTCCCTCACCTGCGGTGTTTATAATAAGTCCTTCAGTGGTTACTACTGGAGCTGGATCCGCCAGCCCCCAGGGAAGGGG
CTGGAGTACATTGGGGAAATCAATCATAGTGGAAGCACCAACTACAACCCGTCCCTCAAGAGTCGAGTCACCATATCAGT
AGACACGTCCAAGAAACAGCTCTCCCTGAAGTTGAGCTCTGTGAACGCCGCGGACACGGCTGTGTATTACTGTGCGAGAG
TTATTACTAAAACAAGTCCTGGCACAGACGGGAGGTACGGTATGGACGTCTGGGGCCAAGGGACCACGGTCACCGTCTCC
TCAGGTAAGAATGGCCACTCTAGGGC
>2107_13302_5627|VPRIMER=Ramos_FW|CPRIMER=Ramos_REV|DUPCOUNT=171|CONSCOUNT=1680|CIGAR=234M1X111M
TGTCCCTCACCTGCGGTGTTTATGGTGGGTCCTTCAGTGGTTACTACTGGAGCTGGATCCGCCAGCCCCCAGGGAAGGGG
CTGGAGTACATTGGGGAAATCAATCATAGTGGAAGCACCAACTACAACCCGTCCCTCAAGAGTCGAGTCACCATATCAGT
AGACACGTCCAAGAAACAGCTCTCCCTGAAGTTGAGCTCTGTGAACGCCGCGGACACGGCTGTGTATTACTGTGTGAGAG
TTATTACTAGGGCGAGTCCTGGCACAGACGGGAGGTACGGTATGGACGTCTGGGGCCAAGGGACCACGGTCACCGTCTCC
TCAGGTAAGAATGGCCACTCTAGGGC
>2107_4431_5648|VPRIMER=Ramos_FW|CPRIMER=Ramos_REV|DUPCOUNT=1|CONSCOUNT=29|CIGAR=271M1X70M2X2M
TGTCCCTCACCTGCGGTGTTTATGGTGGGTCCTTCAGTGGTTACTACTGGAGCTGGATCCGCCAGCCCCCAGGGAAGGGG
CTGGAGTACATTGGGGAAATCAATCATAGTGGAAGCACCAACTACAACCCGTCCCTCAAGAGTCGAGTCACCATATCAGT
AGACACGTCCAAGAAACAGCTCTCCCTGAAGTTGAGCTCTGTGAACGCCGCGGACACGGCTGTGTATTACTGTGCGAGAG
TTATTACTAGGGCGAGTCCTGGCACAGACGGAAGGTACGGTATGGACGTCTGGGGCCAAGGGACCACGGTCACCGTCTCC
TCAGGTAAGAATGGCCACTCTAAAGC
>2107_19538_5653|VPRIMER=Ramos_FW|CPRIMER=Ramos_REV|DUPCOUNT=410|CONSCOUNT=4392|CIGAR=294M1X51M
TGTCCCTCACCTGCGGTGTTTATGGTGGGTCCTTCAGTGGTTACTACTGGAGCTGGATCCGCCAGCCCCCAGGGAAGGGG
CTGGAGTACATTGGGGAAATCAATCATAGTGGAAGCACCAACTACAACCCGTCCCTCAAGAGTCGAGTCACCATATCAGT
AGACACGTCCAAGAAACAGCTCTCCCTGAAGTTGAGCTCTGTGAACGCCGCGGACACGGCTGTGTATTACTGTGCGAGAG
TTATTACTAGGGCGAGTCCTGGCACAGACGGGAGGTACGGTATGGACGTCTGGGACCAAGGGACCACGGTCACCGTCTCC
TCAGGTAAGAATGGCCACTCTAGGGC
>2107_20035_5660|VPRIMER=Ramos_FW|CPRIMER=Ramos_REV|DUPCOUNT=1|CONSCOUNT=29|CIGAR=251M1X39M2X1M1X4M3X44M
TGTCCCTCACCTGCGGTGTTTATGGTGGGTCCTTCAGTGGTTACTACTGGAGCTGGATCCGCCAGCCCCCAGGGAAGGGG
CTGGAGTACATTGGGGAAATCAATCATAGTGGAAGCACCAACTACAACCCGTCCCTCAAGAGTCGAGTCACCATATCAGT
AGACACGTCCAAGAAACAGCTCTCCCTGAAGTTGAGCTCTGTGAACGCCGCGGACACGGCTGTGTATTACTGTGCGAGAG
TTATTACTAGGACGAGTCCTGGCACAGACGGGAGGTACGGTATGGACGTCTAAGACCAAAAAACCACGGTCACCGTCTCC
TCAGGTAAGAATGGCCACTCTAGGGC
>2107_15609_5673|VPRIMER=Ramos_FW|CPRIMER=Ramos_REV|DUPCOUNT=268|CONSCOUNT=3001|CIGAR=166M1X179M
TGTCCCTCACCTGCGGTGTTTATGGTGGGTCCTTCAGTGGTTACTACTGGAGCTGGATCCGCCAGCCCCCAGGGAAGGGG
CTGGAGTACATTGGGGAAATCAATCATAGTGGAAGCACCAACTACAACCCGTCCCTCAAGAGTCGAGTCACCATATCAGT
AGACACATCCAAGAAACAGCTCTCCCTGAAGTTGAGCTCTGTGAACGCCGCGGACACGGCTGTGTATTACTGTGCGAGAG
TTATTACTAGGGCGAGTCCTGGCACAGACGGGAGGTACGGTATGGACGTCTGGGGCCAAGGGACCACGGTCACCGTCTCC
TCAGGTAAGAATGGCCACTCTAGGGC
>2107_5253_5678|VPRIMER=Ramos_FW|CPRIMER=Ramos_REV|DUPCOUNT=10|CONSCOUNT=83|CIGAR=77M1X246M1X21M
TGTCCCTCACCTGCGGTGTTTATGGTGGGTCCTTCAGTGGTTACTACTGGAGCTGGATCCGCCAGCCCCCAGGGAAGAGG
CTGGAGTACATTGGGGAAATCAATCATAGTGGAAGCACCAACTACAACCCGTCCCTCAAGAGTCGAGTCACCATATCAGT
AGACACGTCCAAGAAACAGCTCTCCCTGAAGTTGAGCTCTGTGAACGCCGCGGACACGGCTGTGTATTACTGTGCGAGAG
TTATTACTAGGGCGAGTCCTGGCACAGACGGGAGGTACGGTATGGACGTCTGGGGCCAAGGGACCACGGTCACCGTCTCC
TCAGATAAGAATGGCCACTCTAGGGC
>2107_5873_5683|VPRIMER=Ramos_FW|CPRIMER=Ramos_REV|DUPCOUNT=3|CONSCOUNT=41|CIGAR=295M1X37M1X10M1X1M
TGTCCCTCACCTGCGGTGTTTATGGTGGGTCCTTCAGTGGTTACTACTGGAGCTGGATCCGCCAGCCCCCAGGGAAGGGG
CTGGAGTACATTGGGGAAATCAATCATAGTGGAAGCACCAACTACAACCCGTCCCTCAAGAGTCGAGTCACCATATCAGT
AGACACGTCCAAGAAACAGCTCTCCCTGAAGTTGAGCTCTGTGAACGCCGCGGACACGGCTGTGTATTACTGTGCGAGAG
TTATTACTAGGGCGAGTCCTGGCACAGACGGGAGGTACGGTATGGACGTCTGGGGACAAGGGACCACGGTCACCGTCTCC
TCAGGTAAGAATGACCACTCTAGGAC
>2107_18139_5687|VPRIMER=Ramos_FW|CPRIMER=Ramos_REV|DUPCOUNT=2|CONSCOUNT=24|CIGAR=15M1X1M1X205M1X122M
TGTCCCTCACCTGCGATATTTATGGTGGGTCCTTCAGTGGTTACTACTGGAGCTGGATCCGCCAGCCCCCAGGGAAGGGG
CTGGAGTACATTGGGGAAATCAATCATAGTGGAAGCACCAACTACAACCCGTCCCTCAAGAGTCGAGTCACCATATCAGT
AGACACGTCCAAGAAACAGCTCTCCCTGAAGTTGAGCTCTGTGAACGCCGCGGACACGGCTGTATATTACTGTGCGAGAG
TTATTACTAGGGCGAGTCCTGGCACAGACGGGAGGTACGGTATGGACGTCTGGGGCCAAGGGACCACGGTCACCGTCTCC
TCAGGTAAGAATGGCCACTCTAGGGC
>2107_23766_5699|VPRIMER=Ramos_FW|CPRIMER=Ramos_REV|DUPCOUNT=3|CONSCOUNT=36|CIGAR=67M1X189M2X87M
TGTCCCTCACCTGCGGTGTTTATGGTGGGTCCTTCAGTGGTTACTACTGGAGCTGGATCCGCCAGCCTCCAGGGAAGGGG
CTGGAGTACATTGGGGAAATCAATCATAGTGGAAGCACCAACTACAACCCGTCCCTCAAGAGTCGAGTCACCATATCAGT
AGACACGTCCAAGAAACAGCTCTCCCTGAAGTTGAGCTCTGTGAACGCCGCGGACACGGCTGTGTATTACTGTGCGAGAG
TTATTACTAGGGCGAGTTTTGGCACAGACGGGAGGTACGGTATGGACGTCTGGGGCCAAGGGACCACGGTCACCGTCTCC
TCAGGTAAGAATGGCCACTCTAGGGC
>2107_20718_5759|VPRIMER=Ramos_FW|CPRIMER=Ramos_REV|DUPCOUNT=9|CONSCOUNT=102|CIGAR=218M1X89M1X37M
TGTCCCTCACCTGCGGTGTTTATGGTGGGTCCTTCAGTGGTTACTACTGGAGCTGGATCCGCCAGCCCCCAGGGAAGGGG
CTGGAGTACATTGGGGAAATCAATCATAGTGGAAGCACCAACTACAACCCGTCCCTCAAGAGTCGAGTCACCATATCAGT
AGACACGTCCAAGAAACAGCTCTCCCTGAAGTTGAGCTCTGTGAACGCCGCGGACACGACTGTGTATTACTGTGCGAGAG
TTATTACTAGGGCGAGTCCTGGCACAGACGGGAGGTACGGTATGGACGTCTGGGGCCAAGGGACCACGATCACCGTCTCC
TCAGGTAAGAATGGCCACTCTAGGGC
>2107_23814_5776|VPRIMER=Ramos_FW|CPRIMER=Ramos_REV|DUPCOUNT=5|CONSCOUNT=49|CIGAR=72M2X2M4X2M1X263M
TGTCCCTCACCTGCGGTGTTTATGGTGGGTCCTTCAGTGGTTACTACTGGAGCTGGATCCGCCAGCCCCCAGAAAAAAAA
CTAGAGTACATTGGGGAAATCAATCATAGTGGAAGCACCAACTACAACCCGTCCCTCAAGAGTCGAGTCACCATATCAGT
AGACACGTCCAAGAAACAGCTCTCCCTGAAGTTGAGCTCTGTGAACGCCGCGGACACGGCTGTGTATTACTGTGCGAGAG
TTATTACTAGGGCGAGTCCTGGCACAGACGGGAGGTACGGTATGGACGTCTGGGGCCAAGGGACCACGGTCACCGTCTCC
TCAGGTAAGAATGGCCACTCTAGGGC
>2107_6749_5789|VPRIMER=Ramos_FW|CPRIMER=Ramos_REV|DUPCOUNT=1|CONSCOUNT=10|CIGAR=30M1X49M1X233M1X31M
TGTCCCTCACCTGCGGTGTTTATGGTGGGTTCTTCAGTGGTTACTACTGGAGCTGGATCCGCCAGCCCCCAGGGAAGGGG
TTGGAGTACATTGGGGAAATCAATCATAGTGGAAGCACCAACTACAACCCGTCCCTCAAGAGTCGAGTCACCATATCAGT
AGACACGTCCAAGAAACAGCTCTCCCTGAAGTTGAGCTCTGTGAACGCCGCGGACACGGCTGTGTATTACTGTGCGAGAG
TTATTACTAGGGCGAGTCCTGGCACAGACGGGAGGTACGGTATGGACGTCTGGGGCCAAGGGACCACGGTCACCTTCTCC
TCAGGTAAGAATGGCCACTCTAGGGC
>2107_26312_5797|VPRIMER=Ramos_FW|CPRIMER=Ramos_REV|DUPCOUNT=4|CONSCOUNT=18|CIGAR=3M1X110M1X231M
TGTACCTCACCTGCGGTGTTTATGGTGGGTCCTTCAGTGGTTACTACTGGAGCTGGATCCGCCAGCCCCCAGGGAAGGGG
CTGGAGTACATTGGGGAAATCAATCATAGTGGAAACACCAACTACAACCCGTCCCTCAAGAGTCGAGTCACCATATCAGT
AGACACGTCCAAGAAACAGCTCTCCCTGAAGTTGAGCTCTGTGAACGCCGCGGACACGGCTGTGTATTACTGTGCGAGAG
TTATTACTAGGGCGAGTCCTGGCACAGACGGGAGGTACGGTATGGACGTCTGGGGCCAAGGGACCACGGTCACCGTCTCC
TCAGGTAAGAATGGCCACTCTAGGGC
>2107_12723_5811|VPRIMER=Ramos_FW|CPRIMER=Ramos_REV|DUPCOUNT=2|CONSCOUNT=31|CIGAR=1M1X144M1X31M1X76M1X90M
TATCCCTCACCTGCGGTGTTTATGGTGGGTCCTTCAGTGGTTACTACTGGAGCTGGATCCGCCAGCCCCCAGGGAAGGGG
CTGGAGTACATTGGGGAAATCAATCATAGTGGAAGCACCAACTACAACCCGTCCCTCAAGAGTCGAATCACCATATCAGT
AGACACGTCCAAGAAACAACTCTCCCTGAAGTTGAGCTCTGTGAACGCCGCGGACACGGCTGTGTATTACTGTGCGAGAG
TTATTACTAGGGCGAATCCTGGCACAGACGGGAGGTACGGTATGGACGTCTGGGGCCAAGGGACCACGGTCACCGTCTCC
TCAGGTAAGAATGGCCACTCTAGGGC
>2107_9339_5815|VPRIMER=Ramos_FW|CPRIMER=Ramos_REV|DUPCOUNT=100|CONSCOUNT=1185|CIGAR=92M1X253M
TGTCCCTCACCTGCGGTGTTTATGGTGGGTCCTTCAGTGGTTACTACTGGAGCTGGATCCGCCAGCCCCCAGGGAAGGGG
CTGGAGTACATTAGGGAAATCAATCATAGTGGAAGCACCAACTACAACCCGTCCCTCAAGAGTCGAGTCACCATATCAGT
AGACACGTCCAAGAAACAGCTCTCCCTGAAGTTGAGCTCTGTGAACGCCGCGGACACGGCTGTGTATTACTGTGCGAGAG
TTATTACTAGGGCGAGTCCTGGCACAGACGGGAGGTACGGTATGGACGTCTGGGGCCAAGGGACCACGGTCACCGTCTCC
TCAGGTAAGAATGGCCACTCTAGGGC
>2107_5062_5836|VPRIMER=Ramos_FW|CPRIMER=Ramos_REV|DUPCOUNT=511|CONSCOUNT=5542|CIGAR=28M1X317M
TGTCCCTCACCTGCGGTGTTTATGGTGGATCCTTCAGTGGTTACTACTGGAGCTGGATCCGCCAGCCCCCAGGGAAGGGG
CTGGAGTACATTGGGGAAATCAATCATAGTGGAAGCACCAACTACAACCCGTCCCTCAAGAGTCGAGTCACCATATCAGT
AGACACGTCCAAGAAACAGCTCTCCCTGAAGTTGAGCTCTGTGAACGCCGCGGACACGGCTGTGTATTACTGTGCGAGAG
TTATTACTAGGGCGAGTCCTGGCACAGACGGGAGGTACGGTATGGACGTCTGGGGCCAAGGGACCACGGTCACCGTCTCC
TCAGGTAAGAATGGCCACTCTAGGGC
>2107_8942_5857|VPRIMER=Ramos_FW|CPRIMER=Ramos_REV|DUPCOUNT=3|CONSCOUNT=32|CIGAR=26M1X315M3X1M
TGTCCCTCACCTGCGGTGTTTATGGTAGGTCCTTCAGTGGTTACTACTGGAGCTGGATCCGCCAGCCCCCAGGGAAGGGG
CTGGAGTACATTGGGGAAATCAATCATAGTGGAAGCACCAACTACAACCCGTCCCTCAAGAGTCGAGTCACCATATCAGT
AGACACGTCCAAGAAACAGCTCTCCCTGAAGTTGAGCTCTGTGAACGCCGCGGACACGGCTGTGTATTACTGTGCGAGAG
TTATTACTAGGGCGAGTCCTGGCACAGACGGGAGGTACGGTATGGACGTCTGGGGCCAAGGGACCACGGTCACCGTCTCC
TCAGGTAAGAATGGCCACTCTAAAAC
>2107_7922_5879|VPRIMER=Ramos_FW|CPRIMER=Ramos_REV|DUPCOUNT=113|CONSCOUNT=1042|CIGAR=198M1X147M
TGTCCCTCACCTGCGGTGTTTATGGTGGGTCCTTCAGTGGTTACTACTGGAGCTGGATCCGCCAGCCCCCAGGGAAGGGG
CTGGAGTACATTGGGGAAATCAATCATAGTGGAAGCACCAACTACAACCCGTCCCTCAAGAGTCGAGTCACCATATCAGT
AGACACGTCCAAGAAACAGCTCTCCCTGAAGTTGAGCTTTGTGAACGCCGCGGACACGGCTGTGTATTACTGTGCGAGAG
TTATTACTAGGGCGAGTCCTGGCACAGACGGGAGGTACGGTATGGACGTCTGGGGCCAAGGGACCACGGTCACCGTCTCC
TCAGGTAAGAATGGCCACTCTAGGGC
>2107_18387_5925|VPRIMER=Ramos_FW|CPRIMER=Ramos_REV|DUPCOUNT=99|CONSCOUNT=855|CIGAR=200M1X145M
TGTCCCTCACCTGCGGTGTTTATGGTGGGTCCTTCAGTGGTTACTACTGGAGCTGGATCCGCCAGCCCCCAGGGAAGGGG
CTGGAGTACATTGGGGAAATCAATCATAGTGGAAGCACCAACTACAACCCGTCCCTCAAGAGTCGAGTCACCATATCAGT
AGACACGTCCAAGAAACAGCTCTCCCTGAAGTTGAGCTCTATGAACGCCGCGGACACGGCTGTGTATTACTGTGCGAGAG
TTATTACTAGGGCGAGTCCTGGCACAGACGGGAGGTACGGTATGGACGTCTGGGGCCAAGGGACCACGGTCACCGTCTCC
TCAGGTAAGAATGGCCACTCTAGGGC
>2107_4961_5932|VPRIMER=Ramos_FW|CPRIMER=Ramos_REV|DUPCOUNT=10|CONSCOUNT=113|CIGAR=52M1X126M1X166M
TGTCCCTCACCTGCGGTGTTTATGGTGGGTCCTTCAGTGGTTACTACTGGAGTTGGATCCGCCAGCCCCCAGGGAAGGGG
CTGGAGTACATTGGGGAAATCAATCATAGTGGAAGCACCAACTACAACCCGTCCCTCAAGAGTCGAGTCACCATATCAGT
AGACACGTCCAAGAAACAGTTCTCCCTGAAGTTGAGCTCTGTGAACGCCGCGGACACGGCTGTGTATTACTGTGCGAGAG
TTATTACTAGGGCGAGTCCTGGCACAGACGGGAGGTACGGTATGGACGTCTGGGGCCAAGGGACCACGGTCACCGTCTCC
TCAGGTAAGAATGGCCACTCTAGGGC
>2107_6830_5939|VPRIMER=Ramos_FW|CPRIMER=Ramos_REV|DUPCOUNT=4|CONSCOUNT=36|CIGAR=306M1X3M1X1M2X31M1X
TGTCCCTCACCTGCGGTGTTTATGGTGGGTCCTTCAGTGGTTACTACTGGAGCTGGATCCGCCAGCCCCCAGGGAAGGGG
CTGGAGTACATTGGGGAAATCAATCATAGTGGAAGCACCAACTACAACCCGTCCCTCAAGAGTCGAGTCACCATATCAGT
AGACACGTCCAAGAAACAGCTCTCCCTGAAGTTGAGCTCTGTGAACGCCGCGGACACGGCTGTGTATTACTGTGCGAGAG
TTATTACTAGGGCGAGTCCTGGCACAGACGGGAGGTACGGTATGGACGTCTGGGGCCAAGGGACCATGGTTATTGTCTCC
TCAGGTAAGAATGGCCACTCTAGGGT
>2107_14012_5950|VPRIMER=Ramos_FW|CPRIMER=Ramos_REV|DUPCOUNT=1|CONSCOUNT=28|CIGAR=34M1X304M1X6M
TGTCCCTCACCTGCGGTGTTTATGGTGGGTCCTTTAGTGGTTACTACTGGAGCTGGATCCGCCAGCCCCCAGGGAAGGGG
CTGGAGTACATTGGGGAAATCAATCATAGTGGAAGCACCAACTACAACCCGTCCCTCAAGAGTCGAGTCACCATATCAGT
AGACACGTCCAAGAAACAGCTCTCCCTGAAGTTGAGCTCTGTGAACGCCGCGGACACGGCTGTGTATTACTGTGCGAGAG
TTATTACTAGGGCGAGTCCTGGCACAGACGGGAGGTACGGTATGGACGTCTGGGGCCAAGGGACCACGGTCACCGTCTCC
TCAGGTAAGAATGGCCACTTTAGGGC
>2107_15157_5958|VPRIMER=Ramos_FW|CPRIMER=Ramos_REV|DUPCOUNT=11|CONSCOUNT=154|CIGAR=9M1X122M1X213M
TGTCCCTCATCTGCGGTGTTTATGGTGGGTCCTTCAGTGGTTACTACTGGAGCTGGATCCGCCAGCCCCCAGGGAAGGGG
CTGGAGTACATTGGGGAAATCAATCATAGTGGAAGCACCAACTACAACCCGTTCCTCAAGAGTCGAGTCACCATATCAGT
AGACACGTCCAAGAAACAGCTCTCCCTGAAGTTGAGCTCTGTGAACGCCGCGGACACGGCTGTGTATTACTGTGCGAGAG
TTATTACTAGGGCGAGTCCTGGCACAGACGGGAGGTACGGTATGGACGTCTGGGGCCAAGGGACCACGGTCACCGTCTCC
TCAGGTAAGAATGGCCACTCTAGGGC
>2107_21240_5963|VPRIMER=Ramos_FW|CPRIMER=Ramos_REV|DUPCOUNT=2|CONSCOUNT=31|CIGAR=66M1X266M1X12M
TGTCCCTCACCTGCGGTGTTTATGGTGGGTCCTTCAGTGGTTACTACTGGAGCTGGATCCGCCAGCACCCAGGGAAGGGG
CTGGAGTACATTGGGGAAATCAATCATAGTGGAAGCACCAACTACAACCCGTCCCTCAAGAGTCGAGTCACCATATCAGT
AGACACGTCCAAGAAACAGCTCTCCCTGAAGTTGAGCTCTGTGAACGCCGCGGACACGGCTGTGTATTACTGTGCGAGAG
TTATTACTAGGGCGAGTCCTGGCACAGACGGGAGGTACGGTATGGACGTCTGGGGCCAAGGGACCACGGTCACCGTCTCC
TCAGGTAAGAATGACCACTCTAGGGC
>2107_21474_5992|VPRIMER=Ramos_FW|CPRIMER=Ramos_REV|DUPCOUNT=334|CONSCOUNT=3495|CIGAR=73M1X272M
TGTCCCTCACCTGCGGTGTTTATGGTGGGTCCTTCAGTGGTTACTACTGGAGCTGGATCCGCCAGCCCCCAGGAAAGGGG
CTGGAGTACATTGGGGAAATCAATCATAGTGGAAGCACCAACTACAACCCGTCCCTCAAGAGTCGAGTCACCATATCAGT
AGACACGTCCAAGAAACAGCTCTCCCTGAAGTTGAGCTCTGTGAACGCCGCGGACACGGCTGTGTATTACTGTGCGAGAG
TTATTACTAGGGCGAGTCCTGGCACAGACGGGAGGTACGGTATGGACGTCTGGGGCCAAGGGACCACGGTCACCGTCTCC
TCAGGTAAGAATGGCCACTCTAGGGC
>2107_11783_6002|VPRIMER=Ramos_FW|CPRIMER=Ramos_REV|DUPCOUNT=5|CONSCOUNT=32|CIGAR=211M2X42M1X5M1X84M
TGTCCCTCACCTGCGGTGTTTATGGTGGGTCCTTCAGTGGTTACTACTGGAGCTGGATCCGCCAGCCCCCAGGGAAGGGG
CTGGAGTACATTGGGGAAATCAATCATAGTGGAAGCACCAACTACAACCCGTCCCTCAAGAGTCGAGTCACCATATCAGT
AGACACGTCCAAGAAACAGCTCTCCCTGAAGTTGAGCTCTGTGAACGCCGCAAACACGGCTGTGTATTACTGTGCGAGAG
TTATTACTAGGGCGAATCCTGACACAGACGGGAGGTACGGTATGGACGTCTGGGGCCAAGGGACCACGGTCACCGTCTCC
TCAGGTAAGAATGGCCACTCTAGGGC
>2107_21085_6008|VPRIMER=Ramos_FW|CPRIMER=Ramos_REV|DUPCOUNT=17|CONSCOUNT=195|CIGAR=79M1X3M1X262M
TGTCCCTCACCTGCGGTGTTTATGGTGGGTCCTTCAGTGGTTACTACTGGAGCTGGATCCGCCAGCCCCCAGGGAAGGGA
CTGAAGTACATTGGGGAAATCAATCATAGTGGAAGCACCAACTACAACCCGTCCCTCAAGAGTCGAGTCACCATATCAGT
AGACACGTCCAAGAAACAGCTCTCCCTGAAGTTGAGCTCTGTGAACGCCGCGGACACGGCTGTGTATTACTGTGCGAGAG
TTATTACTAGGGCGAGTCCTGGCACAGACGGGAGGTACGGTATGGACGTCTGGGGCCAAGGGACCACGGTCACCGTCTCC
TCAGGTAAGAATGGCCACTCTAGGGC
>2107_13768_6020|VPRIMER=Ramos_FW|CPRIMER=Ramos_REV|DUPCOUNT=30|CONSCOUNT=405|CIGAR=319M1X1M1X24M
TGTCCCTCACCTGCGGTGTTTATGGTGGGTCCTTCAGTGGTTACTACTGGAGCTGGATCCGCCAGCCCCCAGGGAAGGGG
CTGGAGTACATTGGGGAAATCAATCATAGTGGAAGCACCAACTACAACCCGTCCCTCAAGAGTCGAGTCACCATATCAGT
AGACACGTCCAAGAAACAGCTCTCCCTGAAGTTGAGCTCTGTGAACGCCGCGGACACGGCTGTGTATTACTGTGCGAGAG
TTATTACTAGGGCGAGTCCTGGCACAGACGGGAGGTACGGTATGGACGTCTGGGGCCAAGGGACCACGGTCACCGTCTCT
TTAGGTAAGAATGGCCACTCTAGGGC
>2107_20060_6027|VPRIMER=Ramos_FW|CPRIMER=Ramos_REV|DUPCOUNT=1|CONSCOUNT=30|CIGAR=134M1X177M1X32M1X
TGTCCCTCACCTGCGGTGTTTATGGTGGGTCCTTCAGTGGTTACTACTGGAGCTGGATCCGCCAGCCCCCAGGGAAGGGG
CTGGAGTACATTGGGGAAATCAATCATAGTGGAAGCACCAACTACAACCCGTCCTTCAAGAGTCGAGTCACCATATCAGT
AGACACGTCCAAGAAACAGCTCTCCCTGAAGTTGAGCTCTGTGAACGCCGCGGACACGGCTGTGTATTACTGTGCGAGAG
TTATTACTAGGGCGAGTCCTGGCACAGACGGGAGGTACGGTATGGACGTCTGGGGCCAAGGGACCACGGTCATCGTCTCC
TCAGGTAAGAATGGCCACTCTAGGGT
>2107_20271_6031|VPRIMER=Ramos_FW|CPRIMER=Ramos_REV|DUPCOUNT=2|CONSCOUNT=45|CIGAR=72M2X87M1X184M
TGTCCCTCACCTGCGGTGTTTATGGTGGGTCCTTCAGTGGTTACTACTGGAGCTGGATCCGCCAGCCCCCAGAAAAGGGG
CTGGAGTACATTGGGGAAATCAATCATAGTGGAAGCACCAACTACAACCCGTCCCTCAAGAGTCGAGTCACCATATCAGT
AAACACGTCCAAGAAACAGCTCTCCCTGAAGTTGAGCTCTGTGAACGCCGCGGACACGGCTGTGTATTACTGTGCGAGAG
TTATTACTAGGGCGAGTCCTGGCACAGACGGGAGGTACGGTATGGACGTCTGGGGCCAAGGGACCACGGTCACCGTCTCC
TCAGGTAAGAATGGCCACTCTAGGGC
>2107_4077_6043|VPRIMER=Ramos_FW|CPRIMER=Ramos_REV|DUPCOUNT=2|CONSCOUNT=43|CIGAR=128M1X54M1X162M
TGTCCCTCACCTGCGGTGTTTATGGTGGGTCCTTCAGTGGTTACTACTGGAGCTGGATCCGCCAGCCCCCAGGGAAGGGG
CTGGAGTACATTGGGGAAATCAATCATAGTGGAAGCACCAACTACAACTCGTCCCTCAAGAGTCGAGTCACCATATCAGT
AGACACGTCCAAGAAACAGCTCTTCCTGAAGTTGAGCTCTGTGAACGCCGCGGACACGGCTGTGTATTACTGTGCGAGAG
TTATTACTAGGGCGAGTCCTGGCACAGACGGGAGGTACGGTATGGACGTCTGGGGCCAAGGGACCACGGTCACCGTCTCC
TCAGGTAAGAATGGCCACTCTAGGGC
>2107_22842_6062|VPRIMER=Ramos_FW|CPRIMER=Ramos_REV|DUPCOUNT=95|CONSCOUNT=311|CIGAR=292M1X53M
TGTCCCTCACCTGCGGTGTTTATGGTGGGTCCTTCAGTGGTTACTACTGGAGCTGGATCCGCCAGCCCCCAGGGAAGGGG
CTGGAGTACATTGGGGAAATCAATCATAGTGGAAGCACCAACTACAACCCGTCCCTCAAGAGTCGAGTCACCATATCAGT
AGACACGTCCAAGAAACAGCTCTCCCTGAAGTTGAGCTCTGTGAACGCCGCGGACACGGCTGTGTATTACTGTGCGAGAG
TTATTACTAGGGCGAGTCCTGGCACAGACGGGAGGTACGGTATGGACGTCTGTGGCCAAGGGACCACGGTCACCGTCTCC
TCAGGTAAGAATGGCCACTCTAGGGC
>2107_16594_6074|VPRIMER=Ramos_FW|CPRIMER=Ramos_REV|DUPCOUNT=65|CONSCOUNT=591|CIGAR=181M1X164M
TGTCCCTCACCTGCGGTGTTTATGGTGGGTCCTTCAGTGGTTACTACTGGAGCTGGATCCGCCAGCCCCCAGGGAAGGGG
CTGGAGTACATTGGGGAAATCAATCATAGTGGAAGCACCAACTACAACCCGTCCCTCAAGAGTCGAGTCACCATATCAGT
AGACACGTCCAAGAAACAGCTTTCCCTGAAGTTGAGCTCTGTGAACGCCGCGGACACGGCTGTGTATTACTGTGCGAGAG
TTATTACTAGGGCGAGTCCTGGCACAGACGGGAGGTACGGTATGGACGTCTGGGGCCAAGGGACCACGGTCACCGTCTCC
TCAGGTAAGAATGGCCACTCTAGGGC
>2107_6199_6076|VPRIMER=Ramos_FW|CPRIMER=Ramos_REV|DUPCOUNT=1|CONSCOUNT=28|CIGAR=55M1X5M1X187M3X1M1X1M1X90M
TGTCCCTCACCTGCGGTGTTTATGGTGGGTCCTTCAGTGGTTACTACTGGAGCTGAATCCGACAGCCCCCAGGGAAGGGG
CTGGAGTACATTGGGGAAATCAATCATAGTGGAAGCACCAACTACAACCCGTCCCTCAAGAGTCGAGTCACCATATCAGT
AGACACGTCCAAGAAACAGCTCTCCCTGAAGTTGAGCTCTGTGAACGCCGCGGACACGGCTGTGTATTACTGTGCGAGAG
TTATTACTAAAACAAATCCTGGCACAGACGGGAGGTACGGTATGGACGTCTGGGGCCAAGGGACCACGGTCACCGTCTCC
TCAGGTAAGAATGGCCACTCTAGGGC
>2107_14537_6084|VPRIMER=Ramos_FW|CPRIMER=Ramos_REV|DUPCOUNT=2|CONSCOUNT=9|CIGAR=156M1X95M1X4M2X87M
TGTCCCTCACCTGCGGTGTTTATGGTGGGTCCTTCAGTGGTTACTACTGGAGCTGGATCCGCCAGCCCCCAGGGAAGGGG
CTGGAGTACATTGGGGAAATCAATCATAGTGGAAGCACCAACTACAACCCGTCCCTCAAGAGTCGAGTCACCATATTAGT
AGACACGTCCAAGAAACAGCTCTCCCTGAAGTTGAGCTCTGTGAACGCCGCGGACACGGCTGTGTATTACTGTGCGAGAG
TTATTACTAGGGTGAGTTTTGGCACAGACGGGAGGTACGGTATGGACGTCTGGGGCCAAGGGACCACGGTCACCGTCTCC
TCAGGTAAGAATGGCCACTCTAGGGC
>2107_20583_6091|VPRIMER=Ramos_FW|CPRIMER=Ramos_REV|DUPCOUNT=3|CONSCOUNT=58|CIGAR=158M1X112M1X74M
TGTCCCTCACCTGCGGTGTTTATGGTGGGTCCTTCAGTGGTTACTACTGGAGCTGGATCCGCCAGCCCCCAGGGAAGGGG
CTGGAGTACATTGGGGAAATCAATCATAGTGGAAGCACCAACTACAACCCGTCCCTCAAGAGTCGAGTCACCATATCAAT
AGACACGTCCAAGAAACAGCTCTCCCTGAAGTTGAGCTCTGTGAACGCCGCGGACACGGCTGTGTATTACTGTGCGAGAG
TTATTACTAGGGCGAGTCCTGGCACAGACGGAAGGTACGGTATGGACGTCTGGGGCCAAGGGACCACGGTCACCGTCTCC
TCAGGTAAGAATGGCCACTCTAGGGC
>2107_22626_6097|VPRIMER=Ramos_FW|CPRIMER=Ramos_REV|DUPCOUNT=148|CONSCOUNT=1779|CIGAR=223M1X122M
TGTCCCTCACCTGCGGTGTTTATGGTGGGTCCTTCAGTGGTTACTACTGGAGCTGGATCCGCCAGCCCCCAGGGAAGGGG
CTGGAGTACATTGGGGAAATCAATCATAGTGGAAGCACCAACTACAACCCGTCCCTCAAGAGTCGAGTCACCATATCAGT
AGACACGTCCAAGAAACAGCTCTCCCTGAAGTTGAGCTCTGTGAACGCCGCGGACACGGCTGTATATTACTGTGCGAGAG
TTATTACTAGGGCGAGTCCTGGCACAGACGGGAGGTACGGTATGGACGTCTGGGGCCAAGGGACCACGGTCACCGTCTCC
TCAGGTAAGAATGGCCACTCTAGGGC
>2107_10118_6139|VPRIMER=Ramos_FW|CPRIMER=Ramos_REV|DUPCOUNT=4|CONSCOUNT=43|CIGAR=64M1X113M1X114M2X4M3X44M
TGTCCCTCACCTGCGGTGTTTATGGTGGGTCCTTCAGTGGTTACTACTGGAGCTGGATCCGCCAACCCCCAGGGAAGGGG
CTGGAGTACATTGGGGAAATCAATCATAGTGGAAGCACCAACTACAACCCGTCCCTCAAGAGTCGAGTCACCATATCAGT
AGACACGTCCAAGAAACAACTCTCCCTGAAGTTGAGCTCTGTGAACGCCGCGGACACGGCTGTGTATTACTGTGCGAGAG
TTATTACTAGGGCGAGTCCTGGCACAGACGGGAGGTACGGTATGGACGTCTGGAACCAAAAAACCACGGTCACCGTCTCC
TCAGGTAAGAATGGCCACTCTAGGGC
>2107_13829_6159|VPRIMER=Ramos_FW|CPRIMER=Ramos_REV|DUPCOUNT=109|CONSCOUNT=1240|CIGAR=49M1X296M
TGTCCCTCACCTGCGGTGTTTATGGTGGGTCCTTCAGTGGTTACTACTGAAGCTGGATCCGCCAGCCCCCAGGGAAGGGG
CTGGAGTACATTGGGGAAATCAATCATAGTGGAAGCACCAACTACAACCCGTCCCTCAAGAGTCGAGTCACCATATCAGT
AGACACGTCCAAGAAACAGCTCTCCCTGAAGTTGAGCTCTGTGAACGCCGCGGACACGGCTGTGTATTACTGTGCGAGAG
TTATTACTAGGGCGAGTCCTGGCACAGACGGGAGGTACGGTATGGACGTCTGGGGCCAAGGGACCACGGTCACCGTCTCC
TCAGGTAAGAATGGCCACTCTAGGGC
>2107_18701_6166|VPRIMER=Ramos_FW|CPRIMER=Ramos_REV|DUPCOUNT=75|CONSCOUNT=774|CIGAR=332M1X13M
TGTCCCTCACCTGCGGTGTTTATGGTGGGTCCTTCAGTGGTTACTACTGGAGCTGGATCCGCCAGCCCCCAGGGAAGGGG
CTGGAGTACATTGGGGAAATCAATCATAGTGGAAGCACCAACTACAACCCGTCCCTCAAGAGTCGAGTCACCATATCAGT
AGACACGTCCAAGAAACAGCTCTCCCTGAAGTTGAGCTCTGTGAACGCCGCGGACACGGCTGTGTATTACTGTGCGAGAG
TTATTACTAGGGCGAGTCCTGGCACAGACGGGAGGTACGGTATGGACGTCTGGGGCCAAGGGACCACGGTCACCGTCTCC
TCAGGTAAGAATAGCCACTCTAGGGC
>2107_24030_6178|VPRIMER=Ramos_FW|CPRIMER=Ramos_REV|DUPCOUNT=107|CONSCOUNT=957|CIGAR=304M1X41M
TGTCCCTCACCTGCGGTGTTTATGGTGGGTCCTTCAGTGGTTACTACTGGAGCTGGATCCGCCAGCCCCCAGGGAAGGGG
CTGGAGTACATTGGGGAAATCAATCATAGTGGAAGCACCAACTACAACCCGTCCCTCAAGAGTCGAGTCACCATATCAGT
AGACACGTCCAAGAAACAGCTCTCCCTGAAGTTGAGCTCTGTGAACGCCGCGGACACGGCTGTGTATTACTGTGCGAGAG
TTATTACTAGGGCGAGTCCTGGCACAGACGGGAGGTACGGTATGGACGTCTGGGGCCAAGGGACTACGGTCACCGTCTCC
TCAGGTAAGAATGGCCACTCTAGGGC
>2107_25154_6185|VPRIMER=Ramos_FW|CPRIMER=Ramos_REV|DUPCOUNT=9|CONSCOUNT=81|CIGAR=127M1X106M1X111M
TGTCCCTCACCTGCGGTGTTTATGGTGGGTCCTTCAGTGGTTACTACTGGAGCTGGATCCGCCAGCCCCCAGGGAAGGGG
CTGGAGTACATTGGGGAAATCAATCATAGTGGAAGCACCAACTACAATCCGTCCCTCAAGAGTCGAGTCACCATATCAGT
AGACACGTCCAAGAAACAGCTCTCCCTGAAGTTGAGCTCTGTGAACGCCGCGGACACGGCTGTGTATTACTGTGTGAGAG
TTATTACTAGGGCGAGTCCTGGCACAGACGGGAGGTACGGTATGGACGTCTGGGGCCAAGGGACCACGGTCACCGTCTCC
TCAGGTAAGAATGGCCACTCTAGGGC
>2107_14524_6197|VPRIMER=Ramos_FW|CPRIMER=Ramos_REV|DUPCOUNT=1|CONSCOUNT=34|CIGAR=117M2X14M1X212M
TGTCCCTCACCTGCGGTGTTTATGGTGGGTCCTTCAGTGGTTACTACTGGAGCTGGATCCGCCAGCCCCCAGGGAAGGGG
CTGGAGTACATTGGGGAAATCAATCATAGTGGAAGCATTAACTACAACCCGTCTCTCAAGAGTCGAGTCACCATATCAGT
AGACACGTCCAAGAAACAGCTCTCCCTGAAGTTGAGCTCTGTGAACGCCGCGGACACGGCTGTGTATTACTGTGCGAGAG
TTATTACTAGGGCGAGTCCTGGCACAGACGGGAGGTACGGTATGGACGTCTGGGGCCAAGGGACCACGGTCACCGTCTCC
TCAGGTAAGAATGGCCACTCTAGGGC
>2107_10973_6227|VPRIMER=Ramos_FW|CPRIMER=Ramos_REV|DUPCOUNT=4|CONSCOUNT=30|CIGAR=71M2X37M1X235M
TGTCCCTCACCTGCGGTGTTTATGGTGGGTCCTTCAGTGGTTACTACTGGAGCTGGATCCGCCAGCCCCCAAAGAAGGGG
CTGGAGTACATTGGGGAAATCAATCATAGTAGAAGCACCAACTACAACCCGTCCCTCAAGAGTCGAGTCACCATATCAGT
AGACACGTCCAAGAAACAGCTCTCCCTGAAGTTGAGCTCTGTGAACGCCGCGGACACGGCTGTGTATTACTGTGCGAGAG
TTATTACTAGGGCGAGTCCTGGCACAGACGGGAGGTACGGTATGGACGTCTGGGGCCAAGGGACCACGGTCACCGTCTCC
TCAGGTAAGAATGGCCACTCTAGGGC
>2107_15147_6278|VPRIMER=Ramos_FW|CPRIMER=Ramos_REV|DUPCOUNT=1|CONSCOUNT=26|CIGAR=324M1X7M2X12M
TGTCCCTCACCTGCGGTGTTTATGGTGGGTCCTTCAGTGGTTACTACTGGAGCTGGATCCGCCAGCCCCCAGGGAAGGGG
CTGGAGTACATTGGGGAAATCAATCATAGTGGAAGCACCAACTACAACCCGTCCCTCAAGAGTCGAGTCACCATATCAGT
AGACACGTCCAAGAAACAGCTCTCCCTGAAGTTGAGCTCTGTGAACGCCGCGGACACGGCTGTGTATTACTGTGCGAGAG
TTATTACTAGGGCGAGTCCTGGCACAGACGGGAGGTACGGTATGGACGTCTGGGGCCAAGGGACCACGGTCACCGTCTCC
TCAGATAAGAATAACCACTCTAGGGC
>2107_5504_6284|VPRIMER=Ramos_FW|CPRIMER=Ramos_REV|DUPCOUNT=132|CONSCOUNT=983|CIGAR=208M1X137M
TGTCCCTCACCTGCGGTGTTTATGGTGGGTCCTTCAGTGGTTACTACTGGAGCTGGATCCGCCAGCCCCCAGGGAAGGGG
CTGGAGTACATTGGGGAAATCAATCATAGTGGAAGCACCAACTACAACCCGTCCCTCAAGAGTCGAGTCACCATATCAGT
AGACACGTCCAAGAAACAGCTCTCCCTGAAGTTGAGCTCTGTGAACGCTGCGGACACGGCTGTGTATTACTGTGCGAGAG
TTATTACTAGGGCGAGTCCTGGCACAGACGGGAGGTACGGTATGGACGTCTGGGGCCAAGGGACCACGGTCACCGTCTCC
TCAGGTAAGAATGGCCACTCTAGGGC
>2107_23553_6302|VPRIMER=Ramos_FW|CPRIMER=Ramos_REV|DUPCOUNT=2|CONSCOUNT=51|CIGAR=136M1X176M1X2M1X1M2X19M1X6M
TGTCCCTCACCTGCGGTGTTTATGGTGGGTCCTTCAGTGGTTACTACTGGAGCTGGATCCGCCAGCCCCCAGGGAAGGGG
CTGGAGTACATTGGGGAAATCAATCATAGTGGAAGCACCAACTACAACCCGTCCCTTAAGAGTCGAGTCACCATATCAGT
AGACACGTCCAAGAAACAGCTCTCCCTGAAGTTGAGCTCTGTGAACGCCGCGGACACGGCTGTGTATTACTGTGCGAGAG
TTATTACTAGGGCGAGTCCTGGCACAGACGGGAGGTACGGTATGGACGTCTGGGGCCAAGGGACCACGGTCACTGTTTTT
TCAGGTAAGAATGGCCACTTTAGGGC
>2107_16263_6317|VPRIMER=Ramos_FW|CPRIMER=Ramos_REV|DUPCOUNT=2|CONSCOUNT=15|CIGAR=187M1X2M1X108M3X44M
TGTCCCTCACCTGCGGTGTTTATGGTGGGTCCTTCAGTGGTTACTACTGGAGCTGGATCCGCCAGCCCCCAGGGAAGGGG
CTGGAGTACATTGGGGAAATCAATCATAGTGGAAGCACCAACTACAACCCGTCCCTCAAGAGTCGAGTCACCATATCAGT
AGACACGTCCAAGAAACAGCTCTCCCTAAAATTGAGCTCTGTGAACGCCGCGGACACGGCTGTGTATTACTGTGCGAGAG
TTATTACTAGGGCGAGTCCTGGCACAGACGGGAGGTACGGTATGGACGTCTGGGGCCAAAAAACCACGGTCACCGTCTCC
TCAGGTAAGAATGGCCACTCTAGGGC
>2107_19217_6354|VPRIMER=Ramos_FW|CPRIMER=Ramos_REV|DUPCOUNT=2|CONSCOUNT=22|CIGAR=253M1X38M1X53M
TGTCCCTCACCTGCGGTGTTTATGGTGGGTCCTTCAGTGGTTACTACTGGAGCTGGATCCGCCAGCCCCCAGGGAAGGGG
CTGGAGTACATTGGGGAAATCAATCATAGTGGAAGCACCAACTACAACCCGTCCCTCAAGAGTCGAGTCACCATATCAGT
AGACACGTCCAAGAAACAGCTCTCCCTGAAGTTGAGCTCTGTGAACGCCGCGGACACGGCTGTGTATTACTGTGCGAGAG
TTATTACTAGGGCAAGTCCTGGCACAGACGGGAGGTACGGTATGGACGTCTGAGGCCAAGGGACCACGGTCACCGTCTCC
TCAGGTAAGAATGGCCACTCTAGGGC
>2107_18651_6357|VPRIMER=Ramos_FW|CPRIMER=Ramos_REV|DUPCOUNT=6|CONSCOUNT=78|CIGAR=155M1X23M1X144M1X21M
TGTCCCTCACCTGCGGTGTTTATGGTGGGTCCTTCAGTGGTTACTACTGGAGCTGGATCCGCCAGCCCCCAGGGAAGGGG
CTGGAGTACATTGGGGAAATCAATCATAGTGGAAGCACCAACTACAACCCGTCCCTCAAGAGTCGAGTCACCATAGCAGT
AGACACGTCCAAGAAACAGGTCTCCCTGAAGTTGAGCTCTGTGAACGCCGCGGACACGGCTGTGTATTACTGTGCGAGAG
TTATTACTAGGGCGAGTCCTGGCACAGACGGGAGGTACGGTATGGACGTCTGGGGCCAAGGGACCACGGTCACCGTCTCC
TCAGATAAGAATGGCCACTCTAGGGC
>2107_21731_6363|VPRIMER=Ramos_FW|CPRIMER=Ramos_REV|DUPCOUNT=220|CONSCOUNT=2086|CIGAR=252M1X93M
TGTCCCTCACCTGCGGTGTTTATGGTGGGTCCTTCAGTGGTTACTACTGGAGCTGGATCCGCCAGCCCCCAGGGAAGGGG
CTGGAGTACATTGGGGAAATCAATCATAGTGGAAGCACCAACTACAACCCGTCCCTCAAGAGTCGAGTCACCATATCAGT
AGACACGTCCAAGAAACAGCTCTCCCTGAAGTTGAGCTCTGTGAACGCCGCGGACACGGCTGTGTATTACTGTGCGAGAG
TTATTACTAGGGTGAGTCCTGGCACAGACGGGAGGTACGGTATGGACGTCTGGGGCCAAGGGACCACGGTCACCGTCTCC
TCAGGTAAGAATGGCCACTCTAGGGC
>2107_12938_6374|VPRIMER=Ramos_FW|CPRIMER=Ramos_REV|DUPCOUNT=11|CONSCOUNT=91|CIGAR=73M1X2M2X268M
TGTCCCTCACCTGCGGTGTTTATGGTGGGTCCTTCAGTGGTTACTACTGGAGCTGGATCCGCCAGCCCCCAGGAAAAAGG
CTGGAGTACATTGGGGAAATCAATCATAGTGGAAGCACCAACTACAACCCGTCCCTCAAGAGTCGAGTCACCATATCAGT
AGACACGTCCAAGAAACAGCTCTCCCTGAAGTTGAGCTCTGTGAACGCCGCGGACACGGCTGTGTATTACTGTGCGAGAG
TTATTACTAGGGCGAGTCCTGGCACAGACGGGAGGTACGGTATGGACGTCTGGGGCCAAGGGACCACGGTCACCGTCTCC
TCAGGTAAGAATGGCCACTCTAGGGC
>2107_24208_6411|VPRIMER=Ramos_FW|CPRIMER=Ramos_REV|DUPCOUNT=4|CONSCOUNT=23|CIGAR=30M1X101M1X1M1X211M
TGTCCCTCACCTGCGGTGTTTATGGTGGGTTCTTCAGTGGTTACTACTGGAGCTGGATCCGCCAGCCCCCAGGGAAGGGG
CTGGAGTACATTGGGGAAATCAATCATAGTGGAAGCACCAACTACAACCCGTTCTTCAAGAGTCGAGTCACCATATCAGT
AGACACGTCCAAGAAACAGCTCTCCCTGAAGTTGAGCTCTGTGAACGCCGCGGACACGGCTGTGTATTACTGTGCGAGAG
TTATTACTAGGGCGAGTCCTGGCACAGACGGGAGGTACGGTATGGACGTCTGGGGCCAAGGGACCACGGTCACCGTCTCC
TCAGGTAAGAATGGCCACTCTAGGGC
>2107_20460_6419|VPRIMER=Ramos_FW|CPRIMER=Ramos_REV|DUPCOUNT=3|CONSCOUNT=22|CIGAR=144M1X1M1X31M1X117M1X45M3X1M
TGTCCCTCACCTGCGGTGTTTATGGTGGGTCCTTCAGTGGTTACTACTGGAGCTGGATCCGCCAGCCCCCAGGGAAGGGG
CTGGAGTACATTGGGGAAATCAATCATAGTGGAAGCACCAACTACAACCCGTCCCTCAAGAGTCAAATCACCATATCAGT
AGACACGTCCAAGAAACAACTCTCCCTGAAGTTGAGCTCTGTGAACGCCGCGGACACGGCTGTGTATTACTGTGCGAGAG
TTATTACTAGGGCGAGTCCTGGCACAGACGGGAGGTACGGTATGGACGTCTGGGGCAAAGGGACCACGGTCACCGTCTCC
TCAGGTAAGAATGGCCACTCTAAAAC
>2107_21441_6425|VPRIMER=Ramos_FW|CPRIMER=Ramos_REV|DUPCOUNT=5|CONSCOUNT=70|CIGAR=51M1X106M1X2M1X184M
TGTCCCTCACCTGCGGTGTTTATGGTGGGTCCTTCAGTGGTTACTACTGGAACTGGATCCGCCAGCCCCCAGGGAAGGGG
CTGGAGTACATTGGGGAAATCAATCATAGTGGAAGCACCAACTACAACCCGTCCCTCAAGAGTCGAGTCACCATATCAAT
AAACACGTCCAAGAAACAGCTCTCCCTGAAGTTGAGCTCTGTGAACGCCGCGGACACGGCTGTGTATTACTGTGCGAGAG
TTATTACTAGGGCGAGTCCTGGCACAGACGGGAGGTACGGTATGGACGTCTGGGGCCAAGGGACCACGGTCACCGTCTCC
TCAGGTAAGAATGGCCACTCTAGGGC
>2107_13922_6435|VPRIMER=Ramos_FW|CPRIMER=Ramos_REV|DUPCOUNT=159|CONSCOUNT=1792|CIGAR=257M1X88M
TGTCCCTCACCTGCGGTGTTTATGGTGGGTCCTTCAGTGGTTACTACTGGAGCTGGATCCGCCAGCCCCCAGGGAAGGGG
CTGGAGTACATTGGGGAAATCAATCATAGTGGAAGCACCAACTACAACCCGTCCCTCAAGAGTCGAGTCACCATATCAGT
AGACACGTCCAAGAAACAGCTCTCCCTGAAGTTGAGCTCTGTGAACGCCGCGGACACGGCTGTGTATTACTGTGCGAGAG
TTATTACTAGGGCGAGTTCTGGCACAGACGGGAGGTACGGTATGGACGTCTGGGGCCAAGGGACCACGGTCACCGTCTCC
TCAGGTAAGAATGGCCACTCTAGGGC
>2107_25537_6445|VPRIMER=Ramos_FW|CPRIMER=Ramos_REV|DUPCOUNT=2|CONSCOUNT=58|CIGAR=93M1X156M1X41M1X6M3X44M
TGTCCCTCACCTGCGGTGTTTATGGTGGGTCCTTCAGTGGTTACTACTGGAGCTGGATCCGCCAGCCCCCAGGGAAGGGG
CTGGAGTACATTGAGGAAATCAATCATAGTGGAAGCACCAACTACAACCCGTCCCTCAAGAGTCGAGTCACCATATCAGT
AGACACGTCCAAGAAACAGCTCTCCCTGAAGTTGAGCTCTGTGAACGCCGCGGACACGGCTGTGTATTACTGTGCGAGAG
TTATTACTAGAGCGAGTCCTGGCACAGACGGGAGGTACGGTATGGACGTCTGAGGCCAAAAAACCACGGTCACCGTCTCC
TCAGGTAAGAATGGCCACTCTAGGGC
>2107_11154_6455|VPRIMER=Ramos_FW|CPRIMER=Ramos_REV|DUPCOUNT=3|CONSCOUNT=59|CIGAR=68M1X127M1X149M
TGTCCCTCACCTGCGGTGTTTATGGTGGGTCCTTCAGTGGTTACTACTGGAGCTGGATCCGCCAGCCCTCAGGGAAGGGG
CTGGAGTACATTGGGGAAATCAATCATAGTGGAAGCACCAACTACAACCCGTCCCTCAAGAGTCGAGTCACCATATCAGT
AGACACGTCCAAGAAACAGCTCTCCCTGAAGTTGAGTTCTGTGAACGCCGCGGACACGGCTGTGTATTACTGTGCGAGAG
TTATTACTAGGGCGAGTCCTGGCACAGACGGGAGGTACGGTATGGACGTCTGGGGCCAAGGGACCACGGTCACCGTCTCC
TCAGGTAAGAATGGCCACTCTAGGGC
>2107_16998_6471|VPRIMER=Ramos_FW|CPRIMER=Ramos_REV|DUPCOUNT=6|CONSCOUNT=69|CIGAR=65M1X66M3X30M1X17M1X23M1X138M
TGTCCCTCACCTGCGGTGTTTATGGTGGGTCCTTCAGTGGTTACTACTGGAGCTGGATCCGCCAGTCCCCAGGGAAGGGG
CTGGAGTACATTGGGGAAATCAATCATAGTGGAAGCACCAACTACAACCCGTTTTTCAAGAGTCGAGTCACCATATCAGT
AGACATGTCCAAGAAACAGCTCTTCCTGAAGTTGAGCTCTGTGAACGTCGCGGACACGGCTGTGTATTACTGTGCGAGAG
TTATTACTAGGGCGAGTCCTGGCACAGACGGGAGGTACGGTATGGACGTCTGGGGCCAAGGGACCACGGTCACCGTCTCC
TCAGGTAAGAATGGCCACTCTAGGGC
>2107_5662_6502|VPRIMER=Ramos_FW|CPRIMER=Ramos_REV|DUPCOUNT=196|CONSCOUNT=2141|CIGAR=184M1X161M
TGTCCCTCACCTGCGGTGTTTATGGTGGGTCCTTCAGTGGTTACTACTGGAGCTGGATCCGCCAGCCCCCAGGGAAGGGG
CTGGAGTACATTGGGGAAATCAATCATAGTGGAAGCACCAACTACAACCCGTCCCTCAAGAGTCGAGTCACCATATCAGT
AGACACGTCCAAGAAACAGCTCTCTCTGAAGTTGAGCTCTGTGAACGCCGCGGACACGGCTGTGTATTACTGTGCGAGAG
TTATTACTAGGGCGAGTCCTGGCACAGACGGGAGGTACGGTATGGACGTCTGGGGCCAAGGGACCACGGTCACCGTCTCC
TCAGGTAAGAATGGCCACTCTAGGGC
>2107_26035_6520|VPRIMER=Ramos_FW|CPRIMER=Ramos_REV|DUPCOUNT=1|CONSCOUNT=16|CIGAR=79M1X98M1X70M2X95M
TGTCCCTCACCTGCGGTGTTTATGGTGGGTCCTTCAGTGGTTACTACTGGAGCTGGATCCGCCAGCCCCCAGGGAAGGGA
CTGGAGTACATTGGGGAAATCAATCATAGTGGAAGCACCAACTACAACCCGTCCCTCAAGAGTCGAGTCACCATATCAGT
AGACACGTCCAAGAAACAACTCTCCCTGAAGTTGAGCTCTGTGAACGCCGCGGACACGGCTGTGTATTACTGTGCGAGAG
TTATTACTAAAGCGAGTCCTGGCACAGACGGGAGGTACGGTATGGACGTCTGGGGCCAAGGGACCACGGTCACCGTCTCC
TCAGGTAAGAATGGCCACTCTAGGGC
>2107_26698_6575|VPRIMER=Ramos_FW|CPRIMER=Ramos_REV|DUPCOUNT=4|CONSCOUNT=31|CIGAR=178M1X100M1X66M
TGTCCCTCACCTGCGGTGTTTATGGTGGGTCCTTCAGTGGTTACTACTGGAGCTGGATCCGCCAGCCCCCAGGGAAGGGG
CTGGAGTACATTGGGGAAATCAATCATAGTGGAAGCACCAACTACAACCCGTCCCTCAAGAGTCGAGTCACCATATCAGT
AGACACGTCCAAGAAACAACTCTCCCTGAAGTTGAGCTCTGTGAACGCCGCGGACACGGCTGTGTATTACTGTGCGAGAG
TTATTACTAGGGCGAGTCCTGGCACAGACGGGAGGTACGATATGGACGTCTGGGGCCAAGGGACCACGGTCACCGTCTCC
TCAGGTAAGAATGGCCACTCTAGGGC
>2107_3815_6584|VPRIMER=Ramos_FW|CPRIMER=Ramos_REV|DUPCOUNT=2|CONSCOUNT=25|CIGAR=144M1X1M1X25M1X127M1X45M
TGTCCCTCACCTGCGGTGTTTATGGTGGGTCCTTCAGTGGTTACTACTGGAGCTGGATCCGCCAGCCCCCAGGGAAGGGG
CTGGAGTACATTGGGGAAATCAATCATAGTGGAAGCACCAACTACAACCCGTCCCTCAAGAGTCAAATCACCATATCAGT
AGACACGTCCAAAAAACAGCTCTCCCTGAAGTTGAGCTCTGTGAACGCCGCGGACACGGCTGTGTATTACTGTGCGAGAG
TTATTACTAGGGCGAGTCCTGGCACAGACGGGAGGTACGGTATGGACGTCTGGGGCCAAGAGACCACGGTCACCGTCTCC
TCAGGTAAGAATGGCCACTCTAGGGC
>2107_5957_6590|VPRIMER=Ramos_FW|CPRIMER=Ramos_REV|DUPCOUNT=4|CONSCOUNT=34|CIGAR=78M1X170M2X95M
TGTCCCTCACCTGCGGTGTTTATGGTGGGTCCTTCAGTGGTTACTACTGGAGCTGGATCCGCCAGCCCCCAGGGAAGGAG
CTGGAGTACATTGGGGAAATCAATCATAGTGGAAGCACCAACTACAACCCGTCCCTCAAGAGTCGAGTCACCATATCAGT
AGACACGTCCAAGAAACAGCTCTCCCTGAAGTTGAGCTCTGTGAACGCCGCGGACACGGCTGTGTATTACTGTGCGAGAG
TTATTACTAAAGCGAGTCCTGGCACAGACGGGAGGTACGGTATGGACGTCTGGGGCCAAGGGACCACGGTCACCGTCTCC
TCAGGTAAGAATGGCCACTCTAGGGC
>2107_21893_6602|VPRIMER=Ramos_FW|CPRIMER=Ramos_REV|DUPCOUNT=3|CONSCOUNT=47|CIGAR=3M1X179M1X162M
TGTTCCTCACCTGCGGTGTTTATGGTGGGTCCTTCAGTGGTTACTACTGGAGCTGGATCCGCCAGCCCCCAGGGAAGGGG
CTGGAGTACATTGGGGAAATCAATCATAGTGGAAGCACCAACTACAACCCGTCCCTCAAGAGTCGAGTCACCATATCAGT
AGACACGTCCAAGAAACAGCTCTTCCTGAAGTTGAGCTCTGTGAACGCCGCGGACACGGCTGTGTATTACTGTGCGAGAG
TTATTACTAGGGCGAGTCCTGGCACAGACGGGAGGTACGGTATGGACGTCTGGGGCCAAGGGACCACGGTCACCGTCTCC
TCAGGTAAGAATGGCCACTCTAGGGC
>2107_18018_6608|VPRIMER=Ramos_FW|CPRIMER=Ramos_REV|DUPCOUNT=2|CONSCOUNT=29|CIGAR=88M1X90M1X1M1X164M
TGTCCCTCACCTGCGGTGTTTATGGTGGGTCCTTCAGTGGTTACTACTGGAGCTGGATCCGCCAGCCCCCAGGGAAGGGG
CTGGAGTATATTGGGGAAATCAATCATAGTGGAAGCACCAACTACAACCCGTCCCTCAAGAGTCGAGTCACCATATCAGT
AGACACGTCCAAGAAACAGTTTTCCCTGAAGTTGAGCTCTGTGAACGCCGCGGACACGGCTGTGTATTACTGTGCGAGAG
TTATTACTAGGGCGAGTCCTGGCACAGACGGGAGGTACGGTATGGACGTCTGGGGCCAAGGGACCACGGTCACCGTCTCC
TCAGGTAAGAATGGCCACTCTAGGGC
>2107_20392_6629|VPRIMER=Ramos_FW|CPRIMER=Ramos_REV|DUPCOUNT=3|CONSCOUNT=31|CIGAR=295M2X15M1X33M
TGTCCCTCACCTGCGGTGTTTATGGTGGGTCCTTCAGTGGTTACTACTGGAGCTGGATCCGCCAGCCCCCAGGGAAGGGG
CTGGAGTACATTGGGGAAATCAATCATAGTGGAAGCACCAACTACAACCCGTCCCTCAAGAGTCGAGTCACCATATCAGT
AGACACGTCCAAGAAACAGCTCTCCCTGAAGTTGAGCTCTGTGAACGCCGCGGACACGGCTGTGTATTACTGTGCGAGAG
TTATTACTAGGGCGAGTCCTGGCACAGACGGGAGGTACGGTATGGACGTCTGGGGTTAAGGGACCACGGTCATCGTCTCC
TCAGGTAAGAATGGCCACTCTAGGGC
>2107_8584_6641|VPRIMER=Ramos_FW|CPRIMER=Ramos_REV|DUPCOUNT=2|CONSCOUNT=34|CIGAR=176M1X2M1X1M1X1M1X119M1X42M
TGTCCCTCACCTGCGGTGTTTATGGTGGGTCCTTCAGTGGTTACTACTGGAGCTGGATCCGCCAGCCCCCAGGGAAGGGG
CTGGAGTACATTGGGGAAATCAATCATAGTGGAAGCACCAACTACAACCCGTCCCTCAAGAGTCGAGTCACCATATCAGT
AGACACGTCCAAGAAATAGTTTTTCCTGAAGTTGAGCTCTGTGAACGCCGCGGACACGGCTGTGTATTACTGTGCGAGAG
TTATTACTAGGGCGAGTCCTGGCACAGACGGGAGGTACGGTATGGACGTCTGGGGCCAAGGGATCACGGTCACCGTCTCC
TCAGGTAAGAATGGCCACTCTAGGGC
>2107_17835_6648|VPRIMER=Ramos_FW|CPRIMER=Ramos_REV|DUPCOUNT=88|CONSCOUNT=915|CIGAR=239M1X106M
TGTCCCTCACCTGCGGTGTTTATGGTGGGTCCTTCAGTGGTTACTACTGGAGCTGGATCCGCCAGCCCCCAGGGAAGGGG
CTGGAGTACATTGGGGAAATCAATCATAGTGGAAGCACCAACTACAACCCGTCCCTCAAGAGTCGAGTCACCATATCAGT
AGACACGTCCAAGAAACAGCTCTCCCTGAAGTTGAGCTCTGTGAACGCCGCGGACACGGCTGTGTATTACTGTGCGAGAA
TTATTACTAGGGCGAGTCCTGGCACAGACGGGAGGTACGGTATGGACGTCTGGGGCCAAGGGACCACGGTCACCGTCTCC
TCAGGTAAGAATGGCCACTCTAGGGC
>2107_16892_6654|VPRIMER=Ramos_FW|CPRIMER=Ramos_REV|DUPCOUNT=1|CONSCOUNT=23|CIGAR=163M1X1M1X112M1X67M
TGTCCCTCACCTGCGGTGTTTATGGTGGGTCCTTCAGTGGTTACTACTGGAGCTGGATCCGCCAGCCCCCAGGGAAGGGG
CTGGAGTACATTGGGGAAATCAATCATAGTGGAAGCACCAACTACAACCCGTCCCTCAAGAGTCGAGTCACCATATCAGT
AGATATGTCCAAGAAACAGCTCTCCCTGAAGTTGAGCTCTGTGAACGCCGCGGACACGGCTGTGTATTACTGTGCGAGAG
TTATTACTAGGGCGAGTCCTGGCACAGACGGGAGGTACTGTATGGACGTCTGGGGCCAAGGGACCACGGTCACCGTCTCC
TCAGGTAAGAATGGCCACTCTAGGGC
>2107_24317_6662|VPRIMER=Ramos_FW|CPRIMER=Ramos_REV|DUPCOUNT=150|CONSCOUNT=1557|CIGAR=114M1X231M
TGTCCCTCACCTGCGGTGTTTATGGTGGGTCCTTCAGTGGTTACTACTGGAGCTGGATCCGCCAGCCCCCAGGGAAGGGG
CTGGAGTACATTGGGGAAATCAATCATAGTGGAAACACCAACTACAACCCGTCCCTCAAGAGTCGAGTCACCATATCAGT
AGACACGTCCAAGAAACAGCTCTCCCTGAAGTTGAGCTCTGTGAACGCCGCGGACACGGCTGTGTATTACTGTGCGAGAG
TTATTACTAGGGCGAGTCCTGGCACAGACGGGAGGTACGGTATGGACGTCTGGGGCCAAGGGACCACGGTCACCGTCTCC
TCAGGTAAGAATGGCCACTCTAGGGC
>2107_18064_6697|VPRIMER=Ramos_FW|CPRIMER=Ramos_REV|DUPCOUNT=1|CONSCOUNT=29|CIGAR=52M1X93M1X18M1X180M
TGTCCCTCACCTGCGGTGTTTATGGTGGGTCCTTCAGTGGTTACTACTGGAGTTGGATCCGCCAGCCCCCAGGGAAGGGG
CTGGAGTACATTGGGGAAATCAATCATAGTGGAAGCACCAACTACAACCCGTCCCTCAAGAGTCGAATCACCATATCAGT
AGACATGTCCAAGAAACAGCTCTCCCTGAAGTTGAGCTCTGTGAACGCCGCGGACACGGCTGTGTATTACTGTGCGAGAG
TTATTACTAGGGCGAGTCCTGGCACAGACGGGAGGTACGGTATGGACGTCTGGGGCCAAGGGACCACGGTCACCGTCTCC
TCAGGTAAGAATGGCCACTCTAGGGC
>2107_24345_6708|VPRIMER=Ramos_FW|CPRIMER=Ramos_REV|DUPCOUNT=6|CONSCOUNT=76|CIGAR=30M2X2M1X89M1X4M1X86M1X2M1X98M1X27M
TGTCCCTCACCTGCGGTGTTTATGGTGGGTTTTTTAGTGGTTACTACTGGAGCTGGATCCGCCAGCCCCCAGGGAAGGGG
CTGGAGTACATTGGGGAAATCAATCATAGTGGAAGCACCAACTATAACCTGTCCCTCAAGAGTCGAGTCACCATATCAGT
AGACACGTCCAAGAAACAGCTCTCCCTGAAGTTGAGCTCTGTGAACGCCGCGGACATGGTTGTGTATTACTGTGCGAGAG
TTATTACTAGGGCGAGTCCTGGCACAGACGGGAGGTACGGTATGGACGTCTGGGGCCAAGGGACCACGGTCACCGTCTTC
TCAGGTAAGAATGGCCACTCTAGGGC
>2107_24267_6722|VPRIMER=Ramos_FW|CPRIMER=Ramos_REV|DUPCOUNT=2|CONSCOUNT=20|CIGAR=31M1X11M1X251M2X6M2X41M
TGTCCCTCACCTGCGGTGTTTATGGTGGGTCTTTCAGTGGTTATTACTGGAGCTGGATCCGCCAGCCCCCAGGGAAGGGG
CTGGAGTACATTGGGGAAATCAATCATAGTGGAAGCACCAACTACAACCCGTCCCTCAAGAGTCGAGTCACCATATCAGT
AGACACGTCCAAGAAACAGCTCTCCCTGAAGTTGAGCTCTGTGAACGCCGCGGACACGGCTGTGTATTACTGTGCGAGAG
TTATTACTAGGGCGAGTCCTGGCACAGACGGGAGGTACGGTATGGACGTCTGGGGTTAAGGGATTACGGTCACCGTCTCC
TCAGGTAAGAATGGCCACTCTAGGGC
>2107_21062_6724|VPRIMER=Ramos_FW|CPRIMER=Ramos_REV|DUPCOUNT=19|CONSCOUNT=262|CIGAR=7M1X1M2X335M
TGTCCCTTATTTGCGGTGTTTATGGTGGGTCCTTCAGTGGTTACTACTGGAGCTGGATCCGCCAGCCCCCAGGGAAGGGG
CTGGAGTACATTGGGGAAATCAATCATAGTGGAAGCACCAACTACAACCCGTCCCTCAAGAGTCGAGTCACCATATCAGT
AGACACGTCCAAGAAACAGCTCTCCCTGAAGTTGAGCTCTGTGAACGCCGCGGACACGGCTGTGTATTACTGTGCGAGAG
TTATTACTAGGGCGAGTCCTGGCACAGACGGGAGGTACGGTATGGACGTCTGGGGCCAAGGGACCACGGTCACCGTCTCC
TCAGGTAAGAATGGCCACTCTAGGGC
>2107_8261_6726|VPRIMER=Ramos_FW|CPRIMER=Ramos_REV|DUPCOUNT=367|CONSCOUNT=3993|CIGAR=79M1X266M
TGTCCCTCACCTGCGGTGTTTATGGTGGGTCCTTCAGTGGTTACTACTGGAGCTGGATCCGCCAGCCCCCAGGGAAGGGA
CTGGAGTACATTGGGGAAATCAATCATAGTGGAAGCACCAACTACAACCCGTCCCTCAAGAGTCGAGTCACCATATCAGT
AGACACGTCCAAGAAACAGCTCTCCCTGAAGTTGAGCTCTGTGAACGCCGCGGACACGGCTGTGTATTACTGTGCGAGAG
TTATTACTAGGGCGAGTCCTGGCACAGACGGGAGGTACGGTATGGACGTCTGGGGCCAAGGGACCACGGTCACCGTCTCC
TCAGGTAAGAATGGCCACTCTAGGGC
>2107_17297_6731|VPRIMER=Ramos_FW|CPRIMER=Ramos_REV|DUPCOUNT=10|CONSCOUNT=119|CIGAR=72M2X2M3X267M
TGTCCCTCACCTGCGGTGTTTATGGTGGGTCCTTCAGTGGTTACTACTGGAGCTGGATCCGCCAGCCCCCAGAAAAAAAG
CTGGAGTACATTGGGGAAATCAATCATAGTGGAAGCACCAACTACAACCCGTCCCTCAAGAGTCGAGTCACCATATCAGT
AGACACGTCCAAGAAACAGCTCTCCCTGAAGTTGAGCTCTGTGAACGCCGCGGACACGGCTGTGTATTACTGTGCGAGAG
TTATTACTAGGGCGAGTCCTGGCACAGACGGGAGGTACGGTATGGACGTCTGGGGCCAAGGGACCACGGTCACCGTCTCC
TCAGGTAAGAATGGCCACTCTAGGGC
>2107_12689_6756|VPRIMER=Ramos_FW|CPRIMER=Ramos_REV|DUPCOUNT=2|CONSCOUNT=22|CIGAR=72M1X176M1X96M
TGTCCCTCACCTGCGGTGTTTATGGTGGGTCCTTCAGTGGTTACTACTGGAGCTGGATCCGCCAGCCCCCAGAGAAGGGG
CTGGAGTACATTGGGGAAATCAATCATAGTGGAAGCACCAACTACAACCCGTCCCTCAAGAGTCGAGTCACCATATCAGT
AGACACGTCCAAGAAACAGCTCTCCCTGAAGTTGAGCTCTGTGAACGCCGCGGACACGGCTGTGTATTACTGTGCGAGAG
TTATTACTAAGGCGAGTCCTGGCACAGACGGGAGGTACGGTATGGACGTCTGGGGCCAAGGGACCACGGTCACCGTCTCC
TCAGGTAAGAATGGCCACTCTAGGGC
>2107_24469_6770|VPRIMER=Ramos_FW|CPRIMER=Ramos_REV|DUPCOUNT=13|CONSCOUNT=148|CIGAR=183M1X150M1X11M
TGTCCCTCACCTGCGGTGTTTATGGTGGGTCCTTCAGTGGTTACTACTGGAGCTGGATCCGCCAGCCCCCAGGGAAGGGG
CTGGAGTACATTGGGGAAATCAATCATAGTGGAAGCACCAACTACAACCCGTCCCTCAAGAGTCGAGTCACCATATCAGT
AGACACGTCCAAGAAACAGCTCTTCCTGAAGTTGAGCTCTGTGAACGCCGCGGACACGGCTGTGTATTACTGTGCGAGAG
TTATTACTAGGGCGAGTCCTGGCACAGACGGGAGGTACGGTATGGACGTCTGGGGCCAAGGGACCACGGTCACCGTCTCC
TCAGGTAAGAATGGTCACTCTAGGGC
>2107_19112_6802|VPRIMER=Ramos_FW|CPRIMER=Ramos_REV|DUPCOUNT=40|CONSCOUNT=475|CIGAR=221M1X1M1X122M
TGTCCCTCACCTGCGGTGTTTATGGTGGGTCCTTCAGTGGTTACTACTGGAGCTGGATCCGCCAGCCCCCAGGGAAGGGG
CTGGAGTACATTGGGGAAATCAATCATAGTGGAAGCACCAACTACAACCCGTCCCTCAAGAGTCGAGTCACCATATCAGT
AGACACGTCCAAGAAACAGCTCTCCCTGAAGTTGAGCTCTGTGAACGCCGCGGACACGGCTATATATTACTGTGCGAGAG
TTATTACTAGGGCGAGTCCTGGCACAGACGGGAGGTACGGTATGGACGTCTGGGGCCAAGGGACCACGGTCACCGTCTCC
TCAGGTAAGAATGGCCACTCTAGGGC
>2107_8262_6827|VPRIMER=Ramos_FW|CPRIMER=Ramos_REV|DUPCOUNT=192|CONSCOUNT=1759|CIGAR=71M1X274M
TGTCCCTCACCTGCGGTGTTTATGGTGGGTCCTTCAGTGGTTACTACTGGAGCTGGATCCGCCAGCCCCCAAGGAAGGGG
CTGGAGTACATTGGGGAAATCAATCATAGTGGAAGCACCAACTACAACCCGTCCCTCAAGAGTCGAGTCACCATATCAGT
AGACACGTCCAAGAAACAGCTCTCCCTGAAGTTGAGCTCTGTGAACGCCGCGGACACGGCTGTGTATTACTGTGCGAGAG
TTATTACTAGGGCGAGTCCTGGCACAGACGGGAGGTACGGTATGGACGTCTGGGGCCAAGGGACCACGGTCACCGTCTCC
TCAGGTAAGAATGGCCACTCTAGGGC
>2107_12900_6834|VPRIMER=Ramos_FW|CPRIMER=Ramos_REV|DUPCOUNT=8|CONSCOUNT=46|CIGAR=249M2X23M1X71M
TGTCCCTCACCTGCGGTGTTTATGGTGGGTCCTTCAGTGGTTACTACTGGAGCTGGATCCGCCAGCCCCCAGGGAAGGGG
CTGGAGTACATTGGGGAAATCAATCATAGTGGAAGCACCAACTACAACCCGTCCCTCAAGAGTCGAGTCACCATATCAGT
AGACACGTCCAAGAAACAGCTCTCCCTGAAGTTGAGCTCTGTGAACGCCGCGGACACGGCTGTGTATTACTGTGCGAGAG
TTATTACTAAAGCGAGTCCTGGCACAGACGGGAGATACGGTATGGACGTCTGGGGCCAAGGGACCACGGTCACCGTCTCC
TCAGGTAAGAATGGCCACTCTAGGGC
>2107_10158_6859|VPRIMER=Ramos_FW|CPRIMER=Ramos_REV|DUPCOUNT=1|CONSCOUNT=30|CIGAR=12M1X1M1X286M1X42M1X1M
TGTCCCTCACCTACAGTGTTTATGGTGGGTCCTTCAGTGGTTACTACTGGAGCTGGATCCGCCAGCCCCCAGGGAAGGGG
CTGGAGTACATTGGGGAAATCAATCATAGTGGAAGCACCAACTACAACCCGTCCCTCAAGAGTCGAGTCACCATATCAGT
AGACACGTCCAAGAAACAGCTCTCCCTGAAGTTGAGCTCTGTGAACGCCGCGGACACGGCTGTGTATTACTGTGCGAGAG
TTATTACTAGGGCGAGTCCTGGCACAGACGGGAGGTACGGTATGGACGTCTGGGGCCAAGGAACCACGGTCACCGTCTCC
TCAGGTAAGAATGGCCACTCTAGGAC
>2107_17717_6874|VPRIMER=Ramos_FW|CPRIMER=Ramos_REV|DUPCOUNT=3|CONSCOUNT=25|CIGAR=59M1X285M1X
TGTCCCTCACCTGCGGTGTTTATGGTGGGTCCTTCAGTGGTTACTACTGGAGCTGGATCTGCCAGCCCCCAGGGAAGGGG
CTGGAGTACATTGGGGAAATCAATCATAGTGGAAGCACCAACTACAACCCGTCCCTCAAGAGTCGAGTCACCATATCAGT
AGACACGTCCAAGAAACAGCTCTCCCTGAAGTTGAGCTCTGTGAACGCCGCGGACACGGCTGTGTATTACTGTGCGAGAG
TTATTACTAGGGCGAGTCCTGGCACAGACGGGAGGTACGGTATGGACGTCTGGGGCCAAGGGACCACGGTCACCGTCTCC
TCAGGTAAGAATGGCCACTCTAGGGT
>2107_19177_6897|VPRIMER=Ramos_FW|CPRIMER=Ramos_REV|DUPCOUNT=5|CONSCOUNT=80|CIGAR=71M1X23M1X250M
TGTCCCTCACCTGCGGTGTTTATGGTGGGTCCTTCAGTGGTTACTACTGGAGCTGGATCCGCCAGCCCCCAAGGAAGGGG
CTGGAGTACATTGGGAAAATCAATCATAGTGGAAGCACCAACTACAACCCGTCCCTCAAGAGTCGAGTCACCATATCAGT
AGACACGTCCAAGAAACAGCTCTCCCTGAAGTTGAGCTCTGTGAACGCCGCGGACACGGCTGTGTATTACTGTGCGAGAG
TTATTACTAGGGCGAGTCCTGGCACAGACGGGAGGTACGGTATGGACGTCTGGGGCCAAGGGACCACGGTCACCGTCTCC
TCAGGTAAGAATGGCCACTCTAGGGC
>2107_24858_6908|VPRIMER=Ramos_FW|CPRIMER=Ramos_REV|DUPCOUNT=40|CONSCOUNT=94|CIGAR=66M1X279M
TGTCCCTCACCTGCGGTGTTTATGGTGGGTCCTTCAGTGGTTACTACTGGAGCTGGATCCGCCAGCACCCAGGGAAGGGG
CTGGAGTACATTGGGGAAATCAATCATAGTGGAAGCACCAACTACAACCCGTCCCTCAAGAGTCGAGTCACCATATCAGT
AGACACGTCCAAGAAACAGCTCTCCCTGAAGTTGAGCTCTGTGAACGCCGCGGACACGGCTGTGTATTACTGTGCGAGAG
TTATTACTAGGGCGAGTCCTGGCACAGACGGGAGGTACGGTATGGACGTCTGGGGCCAAGGGACCACGGTCACCGTCTCC
TCAGGTAAGAATGGCCACTCTAGGGC
>2107_19793_6914|VPRIMER=Ramos_FW|CPRIMER=Ramos_REV|DUPCOUNT=4|CONSCOUNT=24|CIGAR=187M1X119M1X6M1X9M1X21M
TGTCCCTCACCTGCGGTGTTTATGGTGGGTCCTTCAGTGGTTACTACTGGAGCTGGATCCGCCAGCCCCCAGGGAAGGGG
CTGGAGTACATTGGGGAAATCAATCATAGTGGAAGCACCAACTACAACCCGTCCCTCAAGAGTCGAGTCACCATATCAGT
AGACACGTCCAAGAAACAGCTCTCCCTAAAGTTGAGCTCTGTGAACGCCGCGGACACGGCTGTGTATTACTGTGCGAGAG
TTATTACTAGGGCGAGTCCTGGCACAGACGGGAGGTACGGTATGGACGTCTGGGGCCAAGGGACCACAGTCACCATCTCC
TCAGATAAGAATGGCCACTCTAGGGC
>2107_18944_6920|VPRIMER=Ramos_FW|CPRIMER=Ramos_REV|DUPCOUNT=88|CONSCOUNT=814|CIGAR=148M1X197M
TGTCCCTCACCTGCGGTGTTTATGGTGGGTCCTTCAGTGGTTACTACTGGAGCTGGATCCGCCAGCCCCCAGGGAAGGGG
CTGGAGTACATTGGGGAAATCAATCATAGTGGAAGCACCAACTACAACCCGTCCCTCAAGAGTCGAGTTACCATATCAGT
AGACACGTCCAAGAAACAGCTCTCCCTGAAGTTGAGCTCTGTGAACGCCGCGGACACGGCTGTGTATTACTGTGCGAGAG
TTATTACTAGGGCGAGTCCTGGCACAGACGGGAGGTACGGTATGGACGTCTGGGGCCAAGGGACCACGGTCACCGTCTCC
TCAGGTAAGAATGGCCACTCTAGGGC
>2107_21206_6924|VPRIMER=Ramos_FW|CPRIMER=Ramos_REV|DUPCOUNT=5|CONSCOUNT=26|CIGAR=4M1X158M1X1M1X180M
TGTCTCTCACCTGCGGTGTTTATGGTGGGTCCTTCAGTGGTTACTACTGGAGCTGGATCCGCCAGCCCCCAGGGAAGGGG
CTGGAGTACATTGGGGAAATCAATCATAGTGGAAGCACCAACTACAACCCGTCCCTCAAGAGTCGAGTCACCATATCAGT
AGATATGTCCAAGAAACAGCTCTCCCTGAAGTTGAGCTCTGTGAACGCCGCGGACACGGCTGTGTATTACTGTGCGAGAG
TTATTACTAGGGCGAGTCCTGGCACAGACGGGAGGTACGGTATGGACGTCTGGGGCCAAGGGACCACGGTCACCGTCTCC
TCAGGTAAGAATGGCCACTCTAGGGC
>2107_6410_6927|VPRIMER=Ramos_FW|CPRIMER=Ramos_REV|DUPCOUNT=1|CONSCOUNT=21|CIGAR=80M1X84M1X2M2X176M
TGTCCCTCACCTGCGGTGTTTATGGTGGGTCCTTCAGTGGTTACTACTGGAGCTGGATCCGCCAGCCCCCAGGGAAGGGG
TTGGAGTACATTGGGGAAATCAATCATAGTGGAAGCACCAACTACAACCCGTCCCTCAAGAGTCGAGTCACCATATCAGT
AGACATGTTTAAGAAACAGCTCTCCCTGAAGTTGAGCTCTGTGAACGCCGCGGACACGGCTGTGTATTACTGTGCGAGAG
TTATTACTAGGGCGAGTCCTGGCACAGACGGGAGGTACGGTATGGACGTCTGGGGCCAAGGGACCACGGTCACCGTCTCC
TCAGGTAAGAATGGCCACTCTAGGGC
>2107_22485_7032|VPRIMER=Ramos_FW|CPRIMER=Ramos_REV|DUPCOUNT=62|CONSCOUNT=733|CIGAR=82M1X263M
TGTCCCTCACCTGCGGTGTTTATGGTGGGTCCTTCAGTGGTTACTACTGGAGCTGGATCCGCCAGCCCCCAGGGAAGGGG
CTAGAGTACATTGGGGAAATCAATCATAGTGGAAGCACCAACTACAACCCGTCCCTCAAGAGTCGAGTCACCATATCAGT
AGACACGTCCAAGAAACAGCTCTCCCTGAAGTTGAGCTCTGTGAACGCCGCGGACACGGCTGTGTATTACTGTGCGAGAG
TTATTACTAGGGCGAGTCCTGGCACAGACGGGAGGTACGGTATGGACGTCTGGGGCCAAGGGACCACGGTCACCGTCTCC
TCAGGTAAGAATGGCCACTCTAGGGC
>2107_17513_7036|VPRIMER=Ramos_FW|CPRIMER=Ramos_REV|DUPCOUNT=524|CONSCOUNT=5797|CIGAR=196M1X149M
TGTCCCTCACCTGCGGTGTTTATGGTGGGTCCTTCAGTGGTTACTACTGGAGCTGGATCCGCCAGCCCCCAGGGAAGGGG
CTGGAGTACATTGGGGAAATCAATCATAGTGGAAGCACCAACTACAACCCGTCCCTCAAGAGTCGAGTCACCATATCAGT
AGACACGTCCAAGAAACAGCTCTCCCTGAAGTTGAGTTCTGTGAACGCCGCGGACACGGCTGTGTATTACTGTGCGAGAG
TTATTACTAGGGCGAGTCCTGGCACAGACGGGAGGTACGGTATGGACGTCTGGGGCCAAGGGACCACGGTCACCGTCTCC
TCAGGTAAGAATGGCCACTCTAGGGC
>2107_15065_7050|VPRIMER=Ramos_FW|CPRIMER=Ramos_REV|DUPCOUNT=3|CONSCOUNT=50|CIGAR=196M1X116M1X32M
TGTCCCTCACCTGCGGTGTTTATGGTGGGTCCTTCAGTGGTTACTACTGGAGCTGGATCCGCCAGCCCCCAGGGAAGGGG
CTGGAGTACATTGGGGAAATCAATCATAGTGGAAGCACCAACTACAACCCGTCCCTCAAGAGTCGAGTCACCATATCAGT
AGACACGTCCAAGAAACAGCTCTCCCTGAAGTTGAGTTCTGTGAACGCCGCGGACACGGCTGTGTATTACTGTGCGAGAG
TTATTACTAGGGCGAGTCCTGGCACAGACGGGAGGTACGGTATGGACGTCTGGGGCCAAGGGACCACGGTCACTGTCTCC
TCAGGTAAGAATGGCCACTCTAGGGC
>2107_6621_7069|VPRIMER=Ramos_FW|CPRIMER=Ramos_REV|DUPCOUNT=1|CONSCOUNT=22|CIGAR=339M1X4M1X1M
TGTCCCTCACCTGCGGTGTTTATGGTGGGTCCTTCAGTGGTTACTACTGGAGCTGGATCCGCCAGCCCCCAGGGAAGGGG
CTGGAGTACATTGGGGAAATCAATCATAGTGGAAGCACCAACTACAACCCGTCCCTCAAGAGTCGAGTCACCATATCAGT
AGACACGTCCAAGAAACAGCTCTCCCTGAAGTTGAGCTCTGTGAACGCCGCGGACACGGCTGTGTATTACTGTGCGAGAG
TTATTACTAGGGCGAGTCCTGGCACAGACGGGAGGTACGGTATGGACGTCTGGGGCCAAGGGACCACGGTCACCGTCTCC
TCAGGTAAGAATGGCCACTATAGGAC
>2107_7178_7075|VPRIMER=Ramos_FW|CPRIMER=Ramos_REV|DUPCOUNT=280|CONSCOUNT=2904|CIGAR=318M1X27M
TGTCCCTCACCTGCGGTGTTTATGGTGGGTCCTTCAGTGGTTACTACTGGAGCTGGATCCGCCAGCCCCCAGGGAAGGGG
CTGGAGTACATTGGGGAAATCAATCATAGTGGAAGCACCAACTACAACCCGTCCCTCAAGAGTCGAGTCACCATATCAGT
AGACACGTCCAAGAAACAGCTCTCCCTGAAGTTGAGCTCTGTGAACGCCGCGGACACGGCTGTGTATTACTGTGCGAGAG
TTATTACTAGGGCGAGTCCTGGCACAGACGGGAGGTACGGTATGGACGTCTGGGGCCAAGGGACCACGGTCACCGTCTTC
TCAGGTAAGAATGGCCACTCTAGGGC
>2107_18730_7083|VPRIMER=Ramos_FW|CPRIMER=Ramos_REV|DUPCOUNT=144|CONSCOUNT=248|CIGAR=269M1X76M
TGTCCCTCACCTGCGGTGTTTATGGTGGGTCCTTCAGTGGTTACTACTGGAGCTGGATCCGCCAGCCCCCAGGGAAGGGG
CTGGAGTACATTGGGGAAATCAATCATAGTGGAAGCACCAACTACAACCCGTCCCTCAAGAGTCGAGTCACCATATCAGT
AGACACGTCCAAGAAACAGCTCTCCCTGAAGTTGAGCTCTGTGAACGCCGCGGACACGGCTGTGTATTACTGTGCGAGAG
TTATTACTAGGGCGAGTCCTGGCACAGACTGGAGGTACGGTATGGACGTCTGGGGCCAAGGGACCACGGTCACCGTCTCC
TCAGGTAAGAATGGCCACTCTAGGGC
>2107_11014_7095|VPRIMER=Ramos_FW|CPRIMER=Ramos_REV|DUPCOUNT=82|CONSCOUNT=725|CIGAR=278M2X66M
TGTCCCTCACCTGCGGTGTTTATGGTGGGTCCTTCAGTGGTTACTACTGGAGCTGGATCCGCCAGCCCCCAGGGAAGGGG
CTGGAGTACATTGGGGAAATCAATCATAGTGGAAGCACCAACTACAACCCGTCCCTCAAGAGTCGAGTCACCATATCAGT
AGACACGTCCAAGAAACAGCTCTCCCTGAAGTTGAGCTCTGTGAACGCCGCGGACACGGCTGTGTATTACTGTGCGAGAG
TTATTACTAGGGCGAGTCCTGGCACAGACGGGAGGTACAATATGGACGTCTGGGGCCAAGGGACCACGGTCACCGTCTCC
TCAGGTAAGAATGGCCACTCTAGGGC
>2107_15267_7099|VPRIMER=Ramos_FW|CPRIMER=Ramos_REV|DUPCOUNT=119|CONSCOUNT=1112|CIGAR=205M1X140M
TGTCCCTCACCTGCGGTGTTTATGGTGGGTCCTTCAGTGGTTACTACTGGAGCTGGATCCGCCAGCCCCCAGGGAAGGGG
CTGGAGTACATTGGGGAAATCAATCATAGTGGAAGCACCAACTACAACCCGTCCCTCAAGAGTCGAGTCACCATATCAGT
AGACACGTCCAAGAAACAGCTCTCCCTGAAGTTGAGCTCTGTGAATGCCGCGGACACGGCTGTGTATTACTGTGCGAGAG
TTATTACTAGGGCGAGTCCTGGCACAGACGGGAGGTACGGTATGGACGTCTGGGGCCAAGGGACCACGGTCACCGTCTCC
TCAGGTAAGAATGGCCACTCTAGGGC
>2107_25427_7108|VPRIMER=Ramos_FW|CPRIMER=Ramos_REV|DUPCOUNT=3|CONSCOUNT=26|CIGAR=61M1X71M2X211M
TGTCCCTCACCTGCGGTGTTTATGGTGGGTCCTTCAGTGGTTACTACTGGAGCTGGATCCGTCAGCCCCCAGGGAAGGGG
CTGGAGTACATTGGGGAAATCAATCATAGTGGAAGCACCAACTACAACCCGTCTTTCAAGAGTCGAGTCACCATATCAGT
AGACACGTCCAAGAAACAGCTCTCCCTGAAGTTGAGCTCTGTGAACGCCGCGGACACGGCTGTGTATTACTGTGCGAGAG
TTATTACTAGGGCGAGTCCTGGCACAGACGGGAGGTACGGTATGGACGTCTGGGGCCAAGGGACCACGGTCACCGTCTCC
TCAGGTAAGAATGGCCACTCTAGGGC
>2107_25014_7117|VPRIMER=Ramos_FW|CPRIMER=Ramos_REV|DUPCOUNT=153|CONSCOUNT=1858|CIGAR=289M1X56M
TGTCCCTCACCTGCGGTGTTTATGGTGGGTCCTTCAGTGGTTACTACTGGAGCTGGATCCGCCAGCCCCCAGGGAAGGGG
CTGGAGTACATTGGGGAAATCAATCATAGTGGAAGCACCAACTACAACCCGTCCCTCAAGAGTCGAGTCACCATATCAGT
AGACACGTCCAAGAAACAGCTCTCCCTGAAGTTGAGCTCTGTGAACGCCGCGGACACGGCTGTGTATTACTGTGCGAGAG
TTATTACTAGGGCGAGTCCTGGCACAGACGGGAGGTACGGTATGGACGTTTGGGGCCAAGGGACCACGGTCACCGTCTCC
TCAGGTAAGAATGGCCACTCTAGGGC
>2107_21676_7138|VPRIMER=Ramos_FW|CPRIMER=Ramos_REV|DUPCOUNT=4|CONSCOUNT=53|CIGAR=221M1X78M1X45M
TGTCCCTCACCTGCGGTGTTTATGGTGGGTCCTTCAGTGGTTACTACTGGAGCTGGATCCGCCAGCCCCCAGGGAAGGGG
CTGGAGTACATTGGGGAAATCAATCATAGTGGAAGCACCAACTACAACCCGTCCCTCAAGAGTCGAGTCACCATATCAGT
AGACACGTCCAAGAAACAGCTCTCCCTGAAGTTGAGCTCTGTGAACGCCGCGGACACGGCTATGTATTACTGTGCGAGAG
TTATTACTAGGGCGAGTCCTGGCACAGACGGGAGGTACGGTATGGACGTCTGGGGCCAAGAGACCACGGTCACCGTCTCC
TCAGGTAAGAATGGCCACTCTAGGGC
>2107_15845_7153|VPRIMER=Ramos_FW|CPRIMER=Ramos_REV|DUPCOUNT=48|CONSCOUNT=446|CIGAR=65M1X3M1X276M
TGTCCCTCACCTGCGGTGTTTATGGTGGGTCCTTCAGTGGTTACTACTGGAGCTGGATCCGCCAGTCCCTAGGGAAGGGG
CTGGAGTACATTGGGGAAATCAATCATAGTGGAAGCACCAACTACAACCCGTCCCTCAAGAGTCGAGTCACCATATCAGT
AGACACGTCCAAGAAACAGCTCTCCCTGAAGTTGAGCTCTGTGAACGCCGCGGACACGGCTGTGTATTACTGTGCGAGAG
TTATTACTAGGGCGAGTCCTGGCACAGACGGGAGGTACGGTATGGACGTCTGGGGCCAAGGGACCACGGTCACCGTCTCC
TCAGGTAAGAATGGCCACTCTAGGGC
>2107_16240_7160|VPRIMER=Ramos_FW|CPRIMER=Ramos_REV|DUPCOUNT=295|CONSCOUNT=2848|CIGAR=1M1X344M
TATCCCTCACCTGCGGTGTTTATGGTGGGTCCTTCAGTGGTTACTACTGGAGCTGGATCCGCCAGCCCCCAGGGAAGGGG
CTGGAGTACATTGGGGAAATCAATCATAGTGGAAGCACCAACTACAACCCGTCCCTCAAGAGTCGAGTCACCATATCAGT
AGACACGTCCAAGAAACAGCTCTCCCTGAAGTTGAGCTCTGTGAACGCCGCGGACACGGCTGTGTATTACTGTGCGAGAG
TTATTACTAGGGCGAGTCCTGGCACAGACGGGAGGTACGGTATGGACGTCTGGGGCCAAGGGACCACGGTCACCGTCTCC
TCAGGTAAGAATGGCCACTCTAGGGC
>2107_27831_7198|VPRIMER=Ramos_FW|CPRIMER=Ramos_REV|DUPCOUNT=235|CONSCOUNT=2515|CIGAR=292M1X53M
TGTCCCTCACCTGCGGTGTTTATGGTGGGTCCTTCAGTGGTTACTACTGGAGCTGGATCCGCCAGCCCCCAGGGAAGGGG
CTGGAGTACATTGGGGAAATCAATCATAGTGGAAGCACCAACTACAACCCGTCCCTCAAGAGTCGAGTCACCATATCAGT
AGACACGTCCAAGAAACAGCTCTCCCTGAAGTTGAGCTCTGTGAACGCCGCGGACACGGCTGTGTATTACTGTGCGAGAG
TTATTACTAGGGCGAGTCCTGGCACAGACGGGAGGTACGGTATGGACGTCTGAGGCCAAGGGACCACGGTCACCGTCTCC
TCAGGTAAGAATGGCCACTCTAGGGC
>2107_6633_7238|VPRIMER=Ramos_FW|CPRIMER=Ramos_REV|DUPCOUNT=16|CONSCOUNT=117|CIGAR=139M1X1M1X2M1X201M
TGTCCCTCACCTGCGGTGTTTATGGTGGGTCCTTCAGTGGTTACTACTGGAGCTGGATCCGCCAGCCCCCAGGGAAGGGG
CTGGAGTACATTGGGGAAATCAATCATAGTGGAAGCACCAACTACAACCCGTCCCTCAAAAATCAAGTCACCATATCAGT
AGACACGTCCAAGAAACAGCTCTCCCTGAAGTTGAGCTCTGTGAACGCCGCGGACACGGCTGTGTATTACTGTGCGAGAG
TTATTACTAGGGCGAGTCCTGGCACAGACGGGAGGTACGGTATGGACGTCTGGGGCCAAGGGACCACGGTCACCGTCTCC
TCAGGTAAGAATGGCCACTCTAGGGC
>2107_24615_7247|VPRIMER=Ramos_FW|CPRIMER=Ramos_REV|DUPCOUNT=2|CONSCOUNT=20|CIGAR=249M1X95M1X
TGTCCCTCACCTGCGGTGTTTATGGTGGGTCCTTCAGTGGTTACTACTGGAGCTGGATCCGCCAGCCCCCAGGGAAGGGG
CTGGAGTACATTGGGGAAATCAATCATAGTGGAAGCACCAACTACAACCCGTCCCTCAAGAGTCGAGTCACCATATCAGT
AGACACGTCCAAGAAACAGCTCTCCCTGAAGTTGAGCTCTGTGAACGCCGCGGACACGGCTGTGTATTACTGTGCGAGAG
TTATTACTAAGGCGAGTCCTGGCACAGACGGGAGGTACGGTATGGACGTCTGGGGCCAAGGGACCACGGTCACCGTCTCC
TCAGGTAAGAATGGCCACTCTAGGGT
>2107_15393_7251|VPRIMER=Ramos_FW|CPRIMER=Ramos_REV|DUPCOUNT=1|CONSCOUNT=25|CIGAR=48M1X217M1X79M
TGTCCCTCACCTGCGGTGTTTATGGTGGGTCCTTCAGTGGTTACTACTAGAGCTGGATCCGCCAGCCCCCAGGGAAGGGG
CTGGAGTACATTGGGGAAATCAATCATAGTGGAAGCACCAACTACAACCCGTCCCTCAAGAGTCGAGTCACCATATCAGT
AGACACGTCCAAGAAACAGCTCTCCCTGAAGTTGAGCTCTGTGAACGCCGCGGACACGGCTGTGTATTACTGTGCGAGAG
TTATTACTAGGGCGAGTCCTGGCACAAACGGGAGGTACGGTATGGACGTCTGGGGCCAAGGGACCACGGTCACCGTCTCC
TCAGGTAAGAATGGCCACTCTAGGGC
>2107_12982_7270|VPRIMER=Ramos_FW|CPRIMER=Ramos_REV|DUPCOUNT=5|CONSCOUNT=61|CIGAR=15M1X328M1X1M
TGTCCCTCACCTGCGATGTTTATGGTGGGTCCTTCAGTGGTTACTACTGGAGCTGGATCCGCCAGCCCCCAGGGAAGGGG
CTGGAGTACATTGGGGAAATCAATCATAGTGGAAGCACCAACTACAACCCGTCCCTCAAGAGTCGAGTCACCATATCAGT
AGACACGTCCAAGAAACAGCTCTCCCTGAAGTTGAGCTCTGTGAACGCCGCGGACACGGCTGTGTATTACTGTGCGAGAG
TTATTACTAGGGCGAGTCCTGGCACAGACGGGAGGTACGGTATGGACGTCTGGGGCCAAGGGACCACGGTCACCGTCTCC
TCAGGTAAGAATGGCCACTCTAGGAC
>2107_16243_7307|VPRIMER=Ramos_FW|CPRIMER=Ramos_REV|DUPCOUNT=1|CONSCOUNT=27|CIGAR=66M1X141M1X1M1X3M1X1M1X129M
TGTCCCTCACCTGCGGTGTTTATGGTGGGTCCTTCAGTGGTTACTACTGGAGCTGGATCCGCCAGCTCCCAGGGAAGGGG
CTGGAGTACATTGGGGAAATCAATCATAGTGGAAGCACCAACTACAACCCGTCCCTCAAGAGTCGAGTCACCATATCAGT
AGACACGTCCAAGAAACAGCTCTCCCTGAAGTTGAGCTCTGTGAACGCTGTGGATATGGCTGTGTATTACTGTGCGAGAG
TTATTACTAGGGCGAGTCCTGGCACAGACGGGAGGTACGGTATGGACGTCTGGGGCCAAGGGACCACGGTCACCGTCTCC
TCAGGTAAGAATGGCCACTCTAGGGC
>2107_8940_7322|VPRIMER=Ramos_FW|CPRIMER=Ramos_REV|DUPCOUNT=5|CONSCOUNT=61|CIGAR=293M2X38M1X9M1X2M
TGTCCCTCACCTGCGGTGTTTATGGTGGGTCCTTCAGTGGTTACTACTGGAGCTGGATCCGCCAGCCCCCAGGGAAGGGG
CTGGAGTACATTGGGGAAATCAATCATAGTGGAAGCACCAACTACAACCCGTCCCTCAAGAGTCGAGTCACCATATCAGT
AGACACGTCCAAGAAACAGCTCTCCCTGAAGTTGAGCTCTGTGAACGCCGCGGACACGGCTGTGTATTACTGTGCGAGAG
TTATTACTAGGGCGAGTCCTGGCACAGACGGGAGGTACGGTATGGACGTCTGGAACCAAGGGACCACGGTCACCGTCTCC
TCAGGTAAGAATGACCACTCTAGAGC
>2107_16773_7335|VPRIMER=Ramos_FW|CPRIMER=Ramos_REV|DUPCOUNT=108|CONSCOUNT=1054|CIGAR=313M1X32M
TGTCCCTCACCTGCGGTGTTTATGGTGGGTCCTTCAGTGGTTACTACTGGAGCTGGATCCGCCAGCCCCCAGGGAAGGGG
CTGGAGTACATTGGGGAAATCAATCATAGTGGAAGCACCAACTACAACCCGTCCCTCAAGAGTCGAGTCACCATATCAGT
AGACACGTCCAAGAAACAGCTCTCCCTGAAGTTGAGCTCTGTGAACGCCGCGGACACGGCTGTGTATTACTGTGCGAGAG
TTATTACTAGGGCGAGTCCTGGCACAGACGGGAGGTACGGTATGGACGTCTGGGGCCAAGGGACCACGGTCACTGTCTCC
TCAGGTAAGAATGGCCACTCTAGGGC
>2107_24196_7363|VPRIMER=Ramos_FW|CPRIMER=Ramos_REV|DUPCOUNT=6|CONSCOUNT=92|CIGAR=139M1X1M1X53M1X150M
TGTCCCTCACCTGCGGTGTTTATGGTGGGTCCTTCAGTGGTTACTACTGGAGCTGGATCCGCCAGCCCCCAGGGAAGGGG
CTGGAGTACATTGGGGAAATCAATCATAGTGGAAGCACCAACTACAACCCGTCCCTCAAAAATCGAGTCACCATATCAGT
AGACACGTCCAAGAAACAGCTCTCCCTGAAGTTGAACTCTGTGAACGCCGCGGACACGGCTGTGTATTACTGTGCGAGAG
TTATTACTAGGGCGAGTCCTGGCACAGACGGGAGGTACGGTATGGACGTCTGGGGCCAAGGGACCACGGTCACCGTCTCC
TCAGGTAAGAATGGCCACTCTAGGGC
>2107_23299_7367|VPRIMER=Ramos_FW|CPRIMER=Ramos_REV|DUPCOUNT=71|CONSCOUNT=151|CIGAR=334M1X11M
TGTCCCTCACCTGCGGTGTTTATGGTGGGTCCTTCAGTGGTTACTACTGGAGCTGGATCCGCCAGCCCCCAGGGAAGGGG
CTGGAGTACATTGGGGAAATCAATCATAGTGGAAGCACCAACTACAACCCGTCCCTCAAGAGTCGAGTCACCATATCAGT
AGACACGTCCAAGAAACAGCTCTCCCTGAAGTTGAGCTCTGTGAACGCCGCGGACACGGCTGTGTATTACTGTGCGAGAG
TTATTACTAGGGCGAGTCCTGGCACAGACGGGAGGTACGGTATGGACGTCTGGGGCCAAGGGACCACGGTCACCGTCTCC
TCAGGTAAGAATGGACACTCTAGGGC
>2107_14790_7372|VPRIMER=Ramos_FW|CPRIMER=Ramos_REV|DUPCOUNT=8|CONSCOUNT=100|CIGAR=65M1X117M1X162M
TGTCCCTCACCTGCGGTGTTTATGGTGGGTCCTTCAGTGGTTACTACTGGAGCTGGATCCGCCAGTCCCCAGGGAAGGGG
CTGGAGTACATTGGGGAAATCAATCATAGTGGAAGCACCAACTACAACCCGTCCCTCAAGAGTCGAGTCACCATATCAGT
AGACACGTCCAAGAAACAGCTCTTCCTGAAGTTGAGCTCTGTGAACGCCGCGGACACGGCTGTGTATTACTGTGCGAGAG
TTATTACTAGGGCGAGTCCTGGCACAGACGGGAGGTACGGTATGGACGTCTGGGGCCAAGGGACCACGGTCACCGTCTCC
TCAGGTAAGAATGGCCACTCTAGGGC
>2107_25295_7388|VPRIMER=Ramos_FW|CPRIMER=Ramos_REV|DUPCOUNT=21|CONSCOUNT=183|CIGAR=65M1X1M1X278M
TGTCCCTCACCTGCGGTGTTTATGGTGGGTCCTTCAGTGGTTACTACTGGAGCTGGATCCGCCAGTCTCCAGGGAAGGGG
CTGGAGTACATTGGGGAAATCAATCATAGTGGAAGCACCAACTACAACCCGTCCCTCAAGAGTCGAGTCACCATATCAGT
AGACACGTCCAAGAAACAGCTCTCCCTGAAGTTGAGCTCTGTGAACGCCGCGGACACGGCTGTGTATTACTGTGCGAGAG
TTATTACTAGGGCGAGTCCTGGCACAGACGGGAGGTACGGTATGGACGTCTGGGGCCAAGGGACCACGGTCACCGTCTCC
TCAGGTAAGAATGGCCACTCTAGGGC
>2107_28075_7398|VPRIMER=Ramos_FW|CPRIMER=Ramos_REV|DUPCOUNT=76|CONSCOUNT=515|CIGAR=235M1X110M
TGTCCCTCACCTGCGGTGTTTATGGTGGGTCCTTCAGTGGTTACTACTGGAGCTGGATCCGCCAGCCCCCAGGGAAGGGG
CTGGAGTACATTGGGGAAATCAATCATAGTGGAAGCACCAACTACAACCCGTCCCTCAAGAGTCGAGTCACCATATCAGT
AGACACGTCCAAGAAACAGCTCTCCCTGAAGTTGAGCTCTGTGAACGCCGCGGACACGGCTGTGTATTACTGTGCAAGAG
TTATTACTAGGGCGAGTCCTGGCACAGACGGGAGGTACGGTATGGACGTCTGGGGCCAAGGGACCACGGTCACCGTCTCC
TCAGGTAAGAATGGCCACTCTAGGGC
>2107_15039_7431|VPRIMER=Ramos_FW|CPRIMER=Ramos_REV|DUPCOUNT=105|CONSCOUNT=1201|CIGAR=36M1X309M
TGTCCCTCACCTGCGGTGTTTATGGTGGGTCCTTCAATGGTTACTACTGGAGCTGGATCCGCCAGCCCCCAGGGAAGGGG
CTGGAGTACATTGGGGAAATCAATCATAGTGGAAGCACCAACTACAACCCGTCCCTCAAGAGTCGAGTCACCATATCAGT
AGACACGTCCAAGAAACAGCTCTCCCTGAAGTTGAGCTCTGTGAACGCCGCGGACACGGCTGTGTATTACTGTGCGAGAG
TTATTACTAGGGCGAGTCCTGGCACAGACGGGAGGTACGGTATGGACGTCTGGGGCCAAGGGACCACGGTCACCGTCTCC
TCAGGTAAGAATGGCCACTCTAGGGC
>2107_11591_7435|VPRIMER=Ramos_FW|CPRIMER=Ramos_REV|DUPCOUNT=2|CONSCOUNT=29|CIGAR=9M1X276M1X23M1X1M2X2M1X29M
TGTCCCTCATCTGCGGTGTTTATGGTGGGTCCTTCAGTGGTTACTACTGGAGCTGGATCCGCCAGCCCCCAGGGAAGGGG
CTGGAGTACATTGGGGAAATCAATCATAGTGGAAGCACCAACTACAACCCGTCCCTCAAGAGTCGAGTCACCATATCAGT
AGACACGTCCAAGAAACAGCTCTCCCTGAAGTTGAGCTCTGTGAACGCCGCGGACACGGCTGTGTATTACTGTGCGAGAG
TTATTACTAGGGCGAGTCCTGGCACAGACGGGAGGTACGGTATGGATGTCTGGGGCCAAGGGACCACGGTTATTGTTTCC
TCAGGTAAGAATGGCCACTCTAGGGC
>2107_21141_7441|VPRIMER=Ramos_FW|CPRIMER=Ramos_REV|DUPCOUNT=1|CONSCOUNT=32|CIGAR=269M3X2M1X69M1X1M
TGTCCCTCACCTGCGGTGTTTATGGTGGGTCCTTCAGTGGTTACTACTGGAGCTGGATCCGCCAGCCCCCAGGGAAGGGG
CTGGAGTACATTGGGGAAATCAATCATAGTGGAAGCACCAACTACAACCCGTCCCTCAAGAGTCGAGTCACCATATCAGT
AGACACGTCCAAGAAACAGCTCTCCCTGAAGTTGAGCTCTGTGAACGCCGCGGACACGGCTGTGTATTACTGTGCGAGAG
TTATTACTAGGGCGAGTCCTGGCACAGACAAAAGATACGGTATGGACGTCTGGGGCCAAGGGACCACGGTCACCGTCTCC
TCAGGTAAGAATGGCCACTCTAGGAC
>2107_19755_7458|VPRIMER=Ramos_FW|CPRIMER=Ramos_REV|DUPCOUNT=568|CONSCOUNT=5523|CIGAR=277M1X68M
TGTCCCTCACCTGCGGTGTTTATGGTGGGTCCTTCAGTGGTTACTACTGGAGCTGGATCCGCCAGCCCCCAGGGAAGGGG
CTGGAGTACATTGGGGAAATCAATCATAGTGGAAGCACCAACTACAACCCGTCCCTCAAGAGTCGAGTCACCATATCAGT
AGACACGTCCAAGAAACAGCTCTCCCTGAAGTTGAGCTCTGTGAACGCCGCGGACACGGCTGTGTATTACTGTGCGAGAG
TTATTACTAGGGCGAGTCCTGGCACAGACGGGAGGTATGGTATGGACGTCTGGGGCCAAGGGACCACGGTCACCGTCTCC
TCAGGTAAGAATGGCCACTCTAGGGC
>2107_18427_7463|VPRIMER=Ramos_FW|CPRIMER=Ramos_REV|DUPCOUNT=8|CONSCOUNT=60|CIGAR=168M2X32M1X43M1X99M
TGTCCCTCACCTGCGGTGTTTATGGTGGGTCCTTCAGTGGTTACTACTGGAGCTGGATCCGCCAGCCCCCAGGGAAGGGG
CTGGAGTACATTGGGGAAATCAATCATAGTGGAAGCACCAACTACAACCCGTCCCTCAAGAGTCGAGTCACCATATCAGT
AGACACGTTTAAGAAACAGCTCTCCCTGAAGTTGAGCTCTGTTAACGCCGCGGACACGGCTGTGTATTACTGTGCGAGAG
TTATTATTAGGGCGAGTCCTGGCACAGACGGGAGGTACGGTATGGACGTCTGGGGCCAAGGGACCACGGTCACCGTCTCC
TCAGGTAAGAATGGCCACTCTAGGGC
>2107_3692_7470|VPRIMER=Ramos_FW|CPRIMER=Ramos_REV|DUPCOUNT=2|CONSCOUNT=31|CIGAR=30M1X12M1X2M1X12M1X235M2X6M2X41M
TGTCCCTCACCTGCGGTGTTTATGGTGGGTTCTTCAGTGGTTATTATTGGAGCTGGATCTGCCAGCCCCCAGGGAAGGGG
CTGGAGTACATTGGGGAAATCAATCATAGTGGAAGCACCAACTACAACCCGTCCCTCAAGAGTCGAGTCACCATATCAGT
AGACACGTCCAAGAAACAGCTCTCCCTGAAGTTGAGCTCTGTGAACGCCGCGGACACGGCTGTGTATTACTGTGCGAGAG
TTATTACTAGGGCGAGTCCTGGCACAGACGGGAGGTACGGTATGGACGTCTGGGGTTAAGGGATTACGGTCACCGTCTCC
TCAGGTAAGAATGGCCACTCTAGGGC
>2107_20315_7504|VPRIMER=Ramos_FW|CPRIMER=Ramos_REV|DUPCOUNT=10|CONSCOUNT=98|CIGAR=79M1X14M1X251M
TGTCCCTCACCTGCGGTGTTTATGGTGGGTCCTTCAGTGGTTACTACTGGAGCTGGATCCGCCAGCCCCCAGGGAAGGGA
CTGGAGTACATTGGAGAAATCAATCATAGTGGAAGCACCAACTACAACCCGTCCCTCAAGAGTCGAGTCACCATATCAGT
AGACACGTCCAAGAAACAGCTCTCCCTGAAGTTGAGCTCTGTGAACGCCGCGGACACGGCTGTGTATTACTGTGCGAGAG
TTATTACTAGGGCGAGTCCTGGCACAGACGGGAGGTACGGTATGGACGTCTGGGGCCAAGGGACCACGGTCACCGTCTCC
TCAGGTAAGAATGGCCACTCTAGGGC
>2107_9921_7532|VPRIMER=Ramos_FW|CPRIMER=Ramos_REV|DUPCOUNT=4|CONSCOUNT=36|CIGAR=58M1X19M1X267M
TGTCCCTCACCTGCGGTGTTTATGGTGGGTCCTTCAGTGGTTACTACTGGAGCTGGATACGCCAGCCCCCAGGGAAGGAG
CTGGAGTACATTGGGGAAATCAATCATAGTGGAAGCACCAACTACAACCCGTCCCTCAAGAGTCGAGTCACCATATCAGT
AGACACGTCCAAGAAACAGCTCTCCCTGAAGTTGAGCTCTGTGAACGCCGCGGACACGGCTGTGTATTACTGTGCGAGAG
TTATTACTAGGGCGAGTCCTGGCACAGACGGGAGGTACGGTATGGACGTCTGGGGCCAAGGGACCACGGTCACCGTCTCC
TCAGGTAAGAATGGCCACTCTAGGGC
>2107_18826_7561|VPRIMER=Ramos_FW|CPRIMER=Ramos_REV|DUPCOUNT=2|CONSCOUNT=53|CIGAR=202M1X3M1X139M
TGTCCCTCACCTGCGGTGTTTATGGTGGGTCCTTCAGTGGTTACTACTGGAGCTGGATCCGCCAGCCCCCAGGGAAGGGG
CTGGAGTACATTGGGGAAATCAATCATAGTGGAAGCACCAACTACAACCCGTCCCTCAAGAGTCGAGTCACCATATCAGT
AGACACGTCCAAGAAACAGCTCTCCCTGAAGTTGAGCTCTGTAAACACCGCGGACACGGCTGTGTATTACTGTGCGAGAG
TTATTACTAGGGCGAGTCCTGGCACAGACGGGAGGTACGGTATGGACGTCTGGGGCCAAGGGACCACGGTCACCGTCTCC
TCAGGTAAGAATGGCCACTCTAGGGC
>2107_24407_7565|VPRIMER=Ramos_FW|CPRIMER=Ramos_REV|DUPCOUNT=11|CONSCOUNT=100|CIGAR=49M1X1M1X294M
TGTCCCTCACCTGCGGTGTTTATGGTGGGTCCTTCAGTGGTTACTACTGAAACTGGATCCGCCAGCCCCCAGGGAAGGGG
CTGGAGTACATTGGGGAAATCAATCATAGTGGAAGCACCAACTACAACCCGTCCCTCAAGAGTCGAGTCACCATATCAGT
AGACACGTCCAAGAAACAGCTCTCCCTGAAGTTGAGCTCTGTGAACGCCGCGGACACGGCTGTGTATTACTGTGCGAGAG
TTATTACTAGGGCGAGTCCTGGCACAGACGGGAGGTACGGTATGGACGTCTGGGGCCAAGGGACCACGGTCACCGTCTCC
TCAGGTAAGAATGGCCACTCTAGGGC
>2107_27089_7607|VPRIMER=Ramos_FW|CPRIMER=Ramos_REV|DUPCOUNT=356|CONSCOUNT=3696|CIGAR=301M1X44M
TGTCCCTCACCTGCGGTGTTTATGGTGGGTCCTTCAGTGGTTACTACTGGAGCTGGATCCGCCAGCCCCCAGGGAAGGGG
CTGGAGTACATTGGGGAAATCAATCATAGTGGAAGCACCAACTACAACCCGTCCCTCAAGAGTCGAGTCACCATATCAGT
AGACACGTCCAAGAAACAGCTCTCCCTGAAGTTGAGCTCTGTGAACGCCGCGGACACGGCTGTGTATTACTGTGCGAGAG
TTATTACTAGGGCGAGTCCTGGCACAGACGGGAGGTACGGTATGGACGTCTGGGGCCAAGGAACCACGGTCACCGTCTCC
TCAGGTAAGAATGGCCACTCTAGGGC
>2107_12786_7617|VPRIMER=Ramos_FW|CPRIMER=Ramos_REV|DUPCOUNT=5|CONSCOUNT=58|CIGAR=218M1X82M1X44M
TGTCCCTCACCTGCGGTGTTTATGGTGGGTCCTTCAGTGGTTACTACTGGAGCTGGATCCGCCAGCCCCCAGGGAAGGGG
CTGGAGTACATTGGGGAAATCAATCATAGTGGAAGCACCAACTACAACCCGTCCCTCAAGAGTCGAGTCACCATATCAGT
AGACACGTCCAAGAAACAGCTCTCCCTGAAGTTGAGCTCTGTGAACGCCGCGGACACGACTGTGTATTACTGTGCGAGAG
TTATTACTAGGGCGAGTCCTGGCACAGACGGGAGGTACGGTATGGACGTCTGGGGCCAAGGAACCACGGTCACCGTCTCC
TCAGGTAAGAATGGCCACTCTAGGGC
>2107_13654_7630|VPRIMER=Ramos_FW|CPRIMER=Ramos_REV|DUPCOUNT=10|CONSCOUNT=152|CIGAR=76M1X2M1X266M
TGTCCCTCACCTGCGGTGTTTATGGTGGGTCCTTCAGTGGTTACTACTGGAGCTGGATCCGCCAGCCCCCAGGGAAAGGA
CTGGAGTACATTGGGGAAATCAATCATAGTGGAAGCACCAACTACAACCCGTCCCTCAAGAGTCGAGTCACCATATCAGT
AGACACGTCCAAGAAACAGCTCTCCCTGAAGTTGAGCTCTGTGAACGCCGCGGACACGGCTGTGTATTACTGTGCGAGAG
TTATTACTAGGGCGAGTCCTGGCACAGACGGGAGGTACGGTATGGACGTCTGGGGCCAAGGGACCACGGTCACCGTCTCC
TCAGGTAAGAATGGCCACTCTAGGGC
>2107_17168_7634|VPRIMER=Ramos_FW|CPRIMER=Ramos_REV|DUPCOUNT=1|CONSCOUNT=7|CIGAR=79M1X191M1X72M1X1M
TGTCCCTCACCTGCGGTGTTTATGGTGGGTCCTTCAGTGGTTACTACTGGAGCTGGATCCGCCAGCCCCCAGGGAAGGGA
CTGGAGTACATTGGGGAAATCAATCATAGTGGAAGCACCAACTACAACCCGTCCCTCAAGAGTCGAGTCACCATATCAGT
AGACACGTCCAAGAAACAGCTCTCCCTGAAGTTGAGCTCTGTGAACGCCGCGGACACGGCTGTGTATTACTGTGCGAGAG
TTATTACTAGGGCGAGTCCTGGCACAGACGGAAGGTACGGTATGGACGTCTGGGGCCAAGGGACCACGGTCACCGTCTCC
TCAGGTAAGAATGGCCACTCTAGGAC
>2107_20191_7639|VPRIMER=Ramos_FW|CPRIMER=Ramos_REV|DUPCOUNT=1|CONSCOUNT=22|CIGAR=144M1X1M1X197M1X1M
TGTCCCTCACCTGCGGTGTTTATGGTGGGTCCTTCAGTGGTTACTACTGGAGCTGGATCCGCCAGCCCCCAGGGAAGGGG
CTGGAGTACATTGGGGAAATCAATCATAGTGGAAGCACCAACTACAACCCGTCCCTCAAGAGTCAAATCACCATATCAGT
AGACACGTCCAAGAAACAGCTCTCCCTGAAGTTGAGCTCTGTGAACGCCGCGGACACGGCTGTGTATTACTGTGCGAGAG
TTATTACTAGGGCGAGTCCTGGCACAGACGGGAGGTACGGTATGGACGTCTGGGGCCAAGGGACCACGGTCACCGTCTCC
TCAGGTAAGAATGGCCACTCTAGGAC
>2107_12243_7648|VPRIMER=Ramos_FW|CPRIMER=Ramos_REV|DUPCOUNT=73|CONSCOUNT=662|CIGAR=144M1X201M
TGTCCCTCACCTGCGGTGTTTATGGTGGGTCCTTCAGTGGTTACTACTGGAGCTGGATCCGCCAGCCCCCAGGGAAGGGG
CTGGAGTACATTGGGGAAATCAATCATAGTGGAAGCACCAACTACAACCCGTCCCTCAAGAGTCAAGTCACCATATCAGT
AGACACGTCCAAGAAACAGCTCTCCCTGAAGTTGAGCTCTGTGAACGCCGCGGACACGGCTGTGTATTACTGTGCGAGAG
TTATTACTAGGGCGAGTCCTGGCACAGACGGGAGGTACGGTATGGACGTCTGGGGCCAAGGGACCACGGTCACCGTCTCC
TCAGGTAAGAATGGCCACTCTAGGGC
>2107_22520_7650|VPRIMER=Ramos_FW|CPRIMER=Ramos_REV|DUPCOUNT=1|CONSCOUNT=17|CIGAR=115M1X16M3X94M1X116M
TGTCCCTCACCTGCGGTGTTTATGGTGGGTCCTTCAGTGGTTACTACTGGAGCTGGATCCGCCAGCCCCCAGGGAAGGGG
CTGGAGTACATTGGGGAAATCAATCATAGTGGAAGTACCAACTACAACCCGTTTTTCAAGAGTCGAGTCACCATATCAGT
AGACACGTCCAAGAAACAGCTCTCCCTGAAGTTGAGCTCTGTGAACGCCGCGGACACGGCTGTGTATTAATGTGCGAGAG
TTATTACTAGGGCGAGTCCTGGCACAGACGGGAGGTACGGTATGGACGTCTGGGGCCAAGGGACCACGGTCACCGTCTCC
TCAGGTAAGAATGGCCACTCTAGGGC
>2107_23800_7657|VPRIMER=Ramos_FW|CPRIMER=Ramos_REV|DUPCOUNT=3|CONSCOUNT=48|CIGAR=5M1X313M1X1M1X24M
TGTCCTTCACCTGCGGTGTTTATGGTGGGTCCTTCAGTGGTTACTACTGGAGCTGGATCCGCCAGCCCCCAGGGAAGGGG
CTGGAGTACATTGGGGAAATCAATCATAGTGGAAGCACCAACTACAACCCGTCCCTCAAGAGTCGAGTCACCATATCAGT
AGACACGTCCAAGAAACAGCTCTCCCTGAAGTTGAGCTCTGTGAACGCCGCGGACACGGCTGTGTATTACTGTGCGAGAG
TTATTACTAGGGCGAGTCCTGGCACAGACGGGAGGTACGGTATGGACGTCTGGGGCCAAGGGACCACGGTCACCGTCTCT
TTAGGTAAGAATGGCCACTCTAGGGC
>2107_24410_7665|VPRIMER=Ramos_FW|CPRIMER=Ramos_REV|DUPCOUNT=3|CONSCOUNT=30|CIGAR=233M1X3M1X1M1X34M1X3M2X66M
TGTCCCTCACCTGCGGTGTTTATGGTGGGTCCTTCAGTGGTTACTACTGGAGCTGGATCCGCCAGCCCCCAGGGAAGGGG
CTGGAGTACATTGGGGAAATCAATCATAGTGGAAGCACCAACTACAACCCGTCCCTCAAGAGTCGAGTCACCATATCAGT
AGACACGTCCAAGAAACAGCTCTCCCTGAAGTTGAGCTCTGTGAACGCCGCGGACACGGCTGTGTATTACTGTACGAAAA
TTATTACTAGGGCGAGTCCTGGCACAGACGGGAGATACAATATGGACGTCTGGGGCCAAGGGACCACGGTCACCGTCTCC
TCAGGTAAGAATGGCCACTCTAGGGC
>2107_4204_7679|VPRIMER=Ramos_FW|CPRIMER=Ramos_REV|DUPCOUNT=4|CONSCOUNT=29|CIGAR=9M2X103M1X40M1X23M1X166M
TGTCCCTCATTTGCGGTGTTTATGGTGGGTCCTTCAGTGGTTACTACTGGAGCTGGATCCGCCAGCCCCCAGGGAAGGGG
CTGGAGTACATTGGGGAAATCAATCATAGTGGAATCACCAACTACAACCCGTCCCTCAAGAGTCGAGTCACCATAGCAGT
AGACACGTCCAAGAAACAGGTCTCCCTGAAGTTGAGCTCTGTGAACGCCGCGGACACGGCTGTGTATTACTGTGCGAGAG
TTATTACTAGGGCGAGTCCTGGCACAGACGGGAGGTACGGTATGGACGTCTGGGGCCAAGGGACCACGGTCACCGTCTCC
TCAGGTAAGAATGGCCACTCTAGGGC
>2107_7602_7687|VPRIMER=Ramos_FW|CPRIMER=Ramos_REV|DUPCOUNT=15|CONSCOUNT=223|CIGAR=108M1X2M1X234M
TGTCCCTCACCTGCGGTGTTTATGGTGGGTCCTTCAGTGGTTACTACTGGAGCTGGATCCGCCAGCCCCCAGGGAAGGGG
CTGGAGTACATTGGGGAAATCAATCATAATGAAAGCACCAACTACAACCCGTCCCTCAAGAGTCGAGTCACCATATCAGT
AGACACGTCCAAGAAACAGCTCTCCCTGAAGTTGAGCTCTGTGAACGCCGCGGACACGGCTGTGTATTACTGTGCGAGAG
TTATTACTAGGGCGAGTCCTGGCACAGACGGGAGGTACGGTATGGACGTCTGGGGCCAAGGGACCACGGTCACCGTCTCC
TCAGGTAAGAATGGCCACTCTAGGGC
>2107_12186_7695|VPRIMER=Ramos_FW|CPRIMER=Ramos_REV|DUPCOUNT=6|CONSCOUNT=71|CIGAR=62M1X2M5X276M
TGTCCCTCACCTGCGGTGTTTATGGTGGGTCCTTCAGTGGTTACTACTGGAGCTGGATCCGCTAGTTTTTAGGGAAGGGG
CTGGAGTACATTGGGGAAATCAATCATAGTGGAAGCACCAACTACAACCCGTCCCTCAAGAGTCGAGTCACCATATCAGT
AGACACGTCCAAGAAACAGCTCTCCCTGAAGTTGAGCTCTGTGAACGCCGCGGACACGGCTGTGTATTACTGTGCGAGAG
TTATTACTAGGGCGAGTCCTGGCACAGACGGGAGGTACGGTATGGACGTCTGGGGCCAAGGGACCACGGTCACCGTCTCC
TCAGGTAAGAATGGCCACTCTAGGGC
>2107_20165_7701|VPRIMER=Ramos_FW|CPRIMER=Ramos_REV|DUPCOUNT=16|CONSCOUNT=181|CIGAR=252M1X92M1X
TGTCCCTCACCTGCGGTGTTTATGGTGGGTCCTTCAGTGGTTACTACTGGAGCTGGATCCGCCAGCCCCCAGGGAAGGGG
CTGGAGTACATTGGGGAAATCAATCATAGTGGAAGCACCAACTACAACCCGTCCCTCAAGAGTCGAGTCACCATATCAGT
AGACACGTCCAAGAAACAGCTCTCCCTGAAGTTGAGCTCTGTGAACGCCGCGGACACGGCTGTGTATTACTGTGCGAGAG
TTATTACTAGGGTGAGTCCTGGCACAGACGGGAGGTACGGTATGGACGTCTGGGGCCAAGGGACCACGGTCACCGTCTCC
TCAGGTAAGAATGGCCACTCTAGGGT
>2107_15529_7705|VPRIMER=Ramos_FW|CPRIMER=Ramos_REV|DUPCOUNT=2|CONSCOUNT=31|CIGAR=271M1X47M1X26M
TGTCCCTCACCTGCGGTGTTTATGGTGGGTCCTTCAGTGGTTACTACTGGAGCTGGATCCGCCAGCCCCCAGGGAAGGGG
CTGGAGTACATTGGGGAAATCAATCATAGTGGAAGCACCAACTACAACCCGTCCCTCAAGAGTCGAGTCACCATATCAGT
AGACACGTCCAAGAAACAGCTCTCCCTGAAGTTGAGCTCTGTGAACGCCGCGGACACGGCTGTGTATTACTGTGCGAGAG
TTATTACTAGGGCGAGTCCTGGCACAGACGGAAGGTACGGTATGGACGTCTGGGGCCAAGGGACCACGGTCACCGTCTCG
TCAGGTAAGAATGGCCACTCTAGGGC
>2107_17739_7731|VPRIMER=Ramos_FW|CPRIMER=Ramos_REV|DUPCOUNT=14|CONSCOUNT=14|CIGAR=326M1X19M
TGTCCCTCACCTGCGGTGTTTATGGTGGGTCCTTCAGTGGTTACTACTGGAGCTGGATCCGCCAGCCCCCAGGGAAGGGG
CTGGAGTACATTGGGGAAATCAATCATAGTGGAAGCACCAACTACAACCCGTCCCTCAAGAGTCGAGTCACCATATCAGT
AGACACGTCCAAGAAACAGCTCTCCCTGAAGTTGAGCTCTGTGAACGCCGCGGACACGGCTGTGTATTACTGTGCGAGAG
TTATTACTAGGGCGAGTCCTGGCACAGACGGGAGGTACGGTATGGACGTCTGGGGCCAAGGGACCACGGTCACCGTCTCC
TCAGGTGAGAATGGCCACTCTAGGGC
>2107_20236_7746|VPRIMER=Ramos_FW|CPRIMER=Ramos_REV|DUPCOUNT=3|CONSCOUNT=41|CIGAR=43M1X163M1X111M1X26M
TGTCCCTCACCTGCGGTGTTTATGGTGGGTCCTTCAGTGGTTATTACTGGAGCTGGATCCGCCAGCCCCCAGGGAAGGGG
CTGGAGTACATTGGGGAAATCAATCATAGTGGAAGCACCAACTACAACCCGTCCCTCAAGAGTCGAGTCACCATATCAGT
AGACACGTCCAAGAAACAGCTCTCCCTGAAGTTGAGCTCTGTGAACGTCGCGGACACGGCTGTGTATTACTGTGCGAGAG
TTATTACTAGGGCGAGTCCTGGCACAGACGGGAGGTACGGTATGGACGTCTGGGGCCAAGGGACCACGGTCACCGTCTCT
TCAGGTAAGAATGGCCACTCTAGGGC
>2107_3348_7751|VPRIMER=Ramos_FW|CPRIMER=Ramos_REV|DUPCOUNT=2|CONSCOUNT=32|CIGAR=214M1X1M1X2M1X115M1X1M1X8M
TGTCCCTCACCTGCGGTGTTTATGGTGGGTCCTTCAGTGGTTACTACTGGAGCTGGATCCGCCAGCCCCCAGGGAAGGGG
CTGGAGTACATTGGGGAAATCAATCATAGTGGAAGCACCAACTACAACCCGTCCCTCAAGAGTCGAGTCACCATATCAGT
AGACACGTCCAAGAAACAGCTCTCCCTGAAGTTGAGCTCTGTGAACGCCGCGGATATGGTTGTGTATTACTGTGCGAGAG
TTATTACTAGGGCGAGTCCTGGCACAGACGGGAGGTACGGTATGGACGTCTGGGGCCAAGGGACCACGGTCACCGTCTCC
TCAGGTAAGAATGGCTATTCTAGGGC
>2107_23160_7763|VPRIMER=Ramos_FW|CPRIMER=Ramos_REV|DUPCOUNT=4|CONSCOUNT=53|CIGAR=5M1X63M1X276M
TGTCCTTCACCTGCGGTGTTTATGGTGGGTCCTTCAGTGGTTACTACTGGAGCTGGATCCGCCAGCCCCTAGGGAAGGGG
CTGGAGTACATTGGGGAAATCAATCATAGTGGAAGCACCAACTACAACCCGTCCCTCAAGAGTCGAGTCACCATATCAGT
AGACACGTCCAAGAAACAGCTCTCCCTGAAGTTGAGCTCTGTGAACGCCGCGGACACGGCTGTGTATTACTGTGCGAGAG
TTATTACTAGGGCGAGTCCTGGCACAGACGGGAGGTACGGTATGGACGTCTGGGGCCAAGGGACCACGGTCACCGTCTCC
TCAGGTAAGAATGGCCACTCTAGGGC
>2107_4604_7770|VPRIMER=Ramos_FW|CPRIMER=Ramos_REV|DUPCOUNT=7|CONSCOUNT=110|CIGAR=183M3X117M1X42M
TGTCCCTCACCTGCGGTGTTTATGGTGGGTCCTTCAGTGGTTACTACTGGAGCTGGATCCGCCAGCCCCCAGGGAAGGGG
CTGGAGTACATTGGGGAAATCAATCATAGTGGAAGCACCAACTACAACCCGTCCCTCAAGAGTCGAGTCACCATATCAGT
AGACACGTCCAAGAAACAGCTCTTTTTGAAGTTGAGCTCTGTGAACGCCGCGGACACGGCTGTGTATTACTGTGCGAGAG
TTATTACTAGGGCGAGTCCTGGCACAGACGGGAGGTACGGTATGGACGTCTGGGGCCAAGGGATCACGGTCACCGTCTCC
TCAGGTAAGAATGGCCACTCTAGGGC
>2107_6167_7775|VPRIMER=Ramos_FW|CPRIMER=Ramos_REV|DUPCOUNT=33|CONSCOUNT=365|CIGAR=269M2X75M
TGTCCCTCACCTGCGGTGTTTATGGTGGGTCCTTCAGTGGTTACTACTGGAGCTGGATCCGCCAGCCCCCAGGGAAGGGG
CTGGAGTACATTGGGGAAATCAATCATAGTGGAAGCACCAACTACAACCCGTCCCTCAAGAGTCGAGTCACCATATCAGT
AGACACGTCCAAGAAACAGCTCTCCCTGAAGTTGAGCTCTGTGAACGCCGCGGACACGGCTGTGTATTACTGTGCGAGAG
TTATTACTAGGGCGAGTCCTGGCACAGACAAGAGGTACGGTATGGACGTCTGGGGCCAAGGGACCACGGTCACCGTCTCC
TCAGGTAAGAATGGCCACTCTAGGGC
>2107_7667_7787|VPRIMER=Ramos_FW|CPRIMER=Ramos_REV|DUPCOUNT=67|CONSCOUNT=808|CIGAR=300M2X44M
TGTCCCTCACCTGCGGTGTTTATGGTGGGTCCTTCAGTGGTTACTACTGGAGCTGGATCCGCCAGCCCCCAGGGAAGGGG
CTGGAGTACATTGGGGAAATCAATCATAGTGGAAGCACCAACTACAACCCGTCCCTCAAGAGTCGAGTCACCATATCAGT
AGACACGTCCAAGAAACAGCTCTCCCTGAAGTTGAGCTCTGTGAACGCCGCGGACACGGCTGTGTATTACTGTGCGAGAG
TTATTACTAGGGCGAGTCCTGGCACAGACGGGAGGTACGGTATGGACGTCTGGGGCCAAGAAACCACGGTCACCGTCTCC
TCAGGTAAGAATGGCCACTCTAGGGC
>2107_3694_7817|VPRIMER=Ramos_FW|CPRIMER=Ramos_REV|DUPCOUNT=1|CONSCOUNT=10|CIGAR=235M1X1M1X1M1X104M1X1M
TGTCCCTCACCTGCGGTGTTTATGGTGGGTCCTTCAGTGGTTACTACTGGAGCTGGATCCGCCAGCCCCCAGGGAAGGGG
CTGGAGTACATTGGGGAAATCAATCATAGTGGAAGCACCAACTACAACCCGTCCCTCAAGAGTCGAGTCACCATATCAGT
AGACACGTCCAAGAAACAGCTCTCCCTGAAGTTGAGCTCTGTGAACGCCGCGGACACGGCTGTGTATTACTGTGCAAAAA
TTATTACTAGGGCGAGTCCTGGCACAGACGGGAGGTACGGTATGGACGTCTGGGGCCAAGGGACCACGGTCACCGTCTCC
TCAGGTAAGAATGGCCACTCTAGGAC
>2107_15713_7821|VPRIMER=Ramos_FW|CPRIMER=Ramos_REV|DUPCOUNT=60|CONSCOUNT=569|CIGAR=316M1X29M
TGTCCCTCACCTGCGGTGTTTATGGTGGGTCCTTCAGTGGTTACTACTGGAGCTGGATCCGCCAGCCCCCAGGGAAGGGG
CTGGAGTACATTGGGGAAATCAATCATAGTGGAAGCACCAACTACAACCCGTCCCTCAAGAGTCGAGTCACCATATCAGT
AGACACGTCCAAGAAACAGCTCTCCCTGAAGTTGAGCTCTGTGAACGCCGCGGACACGGCTGTGTATTACTGTGCGAGAG
TTATTACTAGGGCGAGTCCTGGCACAGACGGGAGGTACGGTATGGACGTCTGGGGCCAAGGGACCACGGTCACCGTTTCC
TCAGGTAAGAATGGCCACTCTAGGGC
>2107_18698_7827|VPRIMER=Ramos_FW|CPRIMER=Ramos_REV|DUPCOUNT=5|CONSCOUNT=22|CIGAR=43M1X301M1X
TGTCCCTCACCTGCGGTGTTTATGGTGGGTCCTTCAGTGGTTATTACTGGAGCTGGATCCGCCAGCCCCCAGGGAAGGGG
CTGGAGTACATTGGGGAAATCAATCATAGTGGAAGCACCAACTACAACCCGTCCCTCAAGAGTCGAGTCACCATATCAGT
AGACACGTCCAAGAAACAGCTCTCCCTGAAGTTGAGCTCTGTGAACGCCGCGGACACGGCTGTGTATTACTGTGCGAGAG
TTATTACTAGGGCGAGTCCTGGCACAGACGGGAGGTACGGTATGGACGTCTGGGGCCAAGGGACCACGGTCACCGTCTCC
TCAGGTAAGAATGGCCACTCTAGGGT
>2107_10268_7860|VPRIMER=Ramos_FW|CPRIMER=Ramos_REV|DUPCOUNT=6|CONSCOUNT=68|CIGAR=144M1X76M1X1M1X122M
TGTCCCTCACCTGCGGTGTTTATGGTGGGTCCTTCAGTGGTTACTACTGGAGCTGGATCCGCCAGCCCCCAGGGAAGGGG
CTGGAGTACATTGGGGAAATCAATCATAGTGGAAGCACCAACTACAACCCGTCCCTCAAGAGTCAAGTCACCATATCAGT
AGACACGTCCAAGAAACAGCTCTCCCTGAAGTTGAGCTCTGTGAACGCCGCGGACACGGCTATATATTACTGTGCGAGAG
TTATTACTAGGGCGAGTCCTGGCACAGACGGGAGGTACGGTATGGACGTCTGGGGCCAAGGGACCACGGTCACCGTCTCC
TCAGGTAAGAATGGCCACTCTAGGGC
>2107_4672_7869|VPRIMER=Ramos_FW|CPRIMER=Ramos_REV|DUPCOUNT=409|CONSCOUNT=3936|CIGAR=67M1X278M
TGTCCCTCACCTGCGGTGTTTATGGTGGGTCCTTCAGTGGTTACTACTGGAGCTGGATCCGCCAGCCTCCAGGGAAGGGG
CTGGAGTACATTGGGGAAATCAATCATAGTGGAAGCACCAACTACAACCCGTCCCTCAAGAGTCGAGTCACCATATCAGT
AGACACGTCCAAGAAACAGCTCTCCCTGAAGTTGAGCTCTGTGAACGCCGCGGACACGGCTGTGTATTACTGTGCGAGAG
TTATTACTAGGGCGAGTCCTGGCACAGACGGGAGGTACGGTATGGACGTCTGGGGCCAAGGGACCACGGTCACCGTCTCC
TCAGGTAAGAATGGCCACTCTAGGGC
>2107_25884_7879|VPRIMER=Ramos_FW|CPRIMER=Ramos_REV|DUPCOUNT=4|CONSCOUNT=58|CIGAR=30M2X197M1X4M1X60M1X50M
TGTCCCTCACCTGCGGTGTTTATGGTGGGTTTTTCAGTGGTTACTACTGGAGCTGGATCCGCCAGCCCCCAGGGAAGGGG
CTGGAGTACATTGGGGAAATCAATCATAGTGGAAGCACCAACTACAACCCGTCCCTCAAGAGTCGAGTCACCATATCAGT
AGACACGTCCAAGAAACAGCTCTCCCTGAAGTTGAGCTCTGTGAACGCCGCGGACACGGCTGTGTATTATTGTGTGAGAG
TTATTACTAGGGCGAGTCCTGGCACAGACGGGAGGTACGGTATGGACGTCTGGGGTCAAGGGACCACGGTCACCGTCTCC
TCAGGTAAGAATGGCCACTCTAGGGC
>2107_6963_7887|VPRIMER=Ramos_FW|CPRIMER=Ramos_REV|DUPCOUNT=5|CONSCOUNT=67|CIGAR=210M1X18M1X73M1X42M
TGTCCCTCACCTGCGGTGTTTATGGTGGGTCCTTCAGTGGTTACTACTGGAGCTGGATCCGCCAGCCCCCAGGGAAGGGG
CTGGAGTACATTGGGGAAATCAATCATAGTGGAAGCACCAACTACAACCCGTCCCTCAAGAGTCGAGTCACCATATCAGT
AGACACGTCCAAGAAACAGCTCTCCCTGAAGTTGAGCTCTGTGAACGCCGTGGACACGGCTGTGTATTATTGTGCGAGAG
TTATTACTAGGGCGAGTCCTGGCACAGACGGGAGGTACGGTATGGACGTCTGGGGCCAAGGGATCACGGTCACCGTCTCC
TCAGGTAAGAATGGCCACTCTAGGGC
>2107_3455_7896|VPRIMER=Ramos_FW|CPRIMER=Ramos_REV|DUPCOUNT=4|CONSCOUNT=65|CIGAR=31M1X118M1X195M
TGTCCCTCACCTGCGGTGTTTATGGTGGGTCTTTCAGTGGTTACTACTGGAGCTGGATCCGCCAGCCCCCAGGGAAGGGG
CTGGAGTACATTGGGGAAATCAATCATAGTGGAAGCACCAACTACAACCCGTCCCTCAAGAGTCGAGTCATCATATCAGT
AGACACGTCCAAGAAACAGCTCTCCCTGAAGTTGAGCTCTGTGAACGCCGCGGACACGGCTGTGTATTACTGTGCGAGAG
TTATTACTAGGGCGAGTCCTGGCACAGACGGGAGGTACGGTATGGACGTCTGGGGCCAAGGGACCACGGTCACCGTCTCC
TCAGGTAAGAATGGCCACTCTAGGGC
>2107_11621_7919|VPRIMER=Ramos_FW|CPRIMER=Ramos_REV|DUPCOUNT=112|CONSCOUNT=928|CIGAR=14M1X331M
TGTCCCTCACCTGCAGTGTTTATGGTGGGTCCTTCAGTGGTTACTACTGGAGCTGGATCCGCCAGCCCCCAGGGAAGGGG
CTGGAGTACATTGGGGAAATCAATCATAGTGGAAGCACCAACTACAACCCGTCCCTCAAGAGTCGAGTCACCATATCAGT
AGACACGTCCAAGAAACAGCTCTCCCTGAAGTTGAGCTCTGTGAACGCCGCGGACACGGCTGTGTATTACTGTGCGAGAG
TTATTACTAGGGCGAGTCCTGGCACAGACGGGAGGTACGGTATGGACGTCTGGGGCCAAGGGACCACGGTCACCGTCTCC
TCAGGTAAGAATGGCCACTCTAGGGC
>2107_16324_7930|VPRIMER=Ramos_FW|CPRIMER=Ramos_REV|DUPCOUNT=1|CONSCOUNT=20|CIGAR=127M1X5M1X161M2X49M
TGTCCCTCACCTGCGGTGTTTATGGTGGGTCCTTCAGTGGTTACTACTGGAGCTGGATCCGCCAGCCCCCAGGGAAGGGG
CTGGAGTACATTGGGGAAATCAATCATAGTGGAAGCACCAACTACAATCCGTCTCTCAAGAGTCGAGTCACCATATCAGT
AGACACGTCCAAGAAACAGCTCTCCCTGAAGTTGAGCTCTGTGAACGCCGCGGACACGGCTGTGTATTACTGTGCGAGAG
TTATTACTAGGGCGAGTCCTGGCACAGACGGGAGGTACGGTATGGACGTCTGGGGTTAAGGGACCACGGTCACCGTCTCC
TCAGGTAAGAATGGCCACTCTAGGGC
>2107_5654_7941|VPRIMER=Ramos_FW|CPRIMER=Ramos_REV|DUPCOUNT=4|CONSCOUNT=26|CIGAR=65M1X14M1X7M1X257M
TGTCCCTCACCTGCGGTGTTTATGGTGGGTCCTTCAGTGGTTACTACTGGAGCTGGATCCGCCAGTCCCCAGGGAAGGGG
TTGGAGTATATTGGGGAAATCAATCATAGTGGAAGCACCAACTACAACCCGTCCCTCAAGAGTCGAGTCACCATATCAGT
AGACACGTCCAAGAAACAGCTCTCCCTGAAGTTGAGCTCTGTGAACGCCGCGGACACGGCTGTGTATTACTGTGCGAGAG
TTATTACTAGGGCGAGTCCTGGCACAGACGGGAGGTACGGTATGGACGTCTGGGGCCAAGGGACCACGGTCACCGTCTCC
TCAGGTAAGAATGGCCACTCTAGGGC
>2107_18822_7964|VPRIMER=Ramos_FW|CPRIMER=Ramos_REV|DUPCOUNT=125|CONSCOUNT=1146|CIGAR=269M1X76M
TGTCCCTCACCTGCGGTGTTTATGGTGGGTCCTTCAGTGGTTACTACTGGAGCTGGATCCGCCAGCCCCCAGGGAAGGGG
CTGGAGTACATTGGGGAAATCAATCATAGTGGAAGCACCAACTACAACCCGTCCCTCAAGAGTCGAGTCACCATATCAGT
AGACACGTCCAAGAAACAGCTCTCCCTGAAGTTGAGCTCTGTGAACGCCGCGGACACGGCTGTGTATTACTGTGCGAGAG
TTATTACTAGGGCGAGTCCTGGCACAGACAGGAGGTACGGTATGGACGTCTGGGGCCAAGGGACCACGGTCACCGTCTCC
TCAGGTAAGAATGGCCACTCTAGGGC
>2107_27179_7976|VPRIMER=Ramos_FW|CPRIMER=Ramos_REV|DUPCOUNT=4|CONSCOUNT=66|CIGAR=69M1X113M2X161M
TGTCCCTCACCTGCGGTGTTTATGGTGGGTCCTTCAGTGGTTACTACTGGAGCTGGATCCGCCAGCCCCTAGGGAAGGGG
CTGGAGTACATTGGGGAAATCAATCATAGTGGAAGCACCAACTACAACCCGTCCCTCAAGAGTCGAGTCACCATATCAGT
AGACACGTCCAAGAAACAGCTCTTTCTGAAGTTGAGCTCTGTGAACGCCGCGGACACGGCTGTGTATTACTGTGCGAGAG
TTATTACTAGGGCGAGTCCTGGCACAGACGGGAGGTACGGTATGGACGTCTGGGGCCAAGGGACCACGGTCACCGTCTCC
TCAGGTAAGAATGGCCACTCTAGGGC
>2107_11072_7987|VPRIMER=Ramos_FW|CPRIMER=Ramos_REV|DUPCOUNT=446|CONSCOUNT=4667|CIGAR=295M1X50M
TGTCCCTCACCTGCGGTGTTTATGGTGGGTCCTTCAGTGGTTACTACTGGAGCTGGATCCGCCAGCCCCCAGGGAAGGGG
CTGGAGTACATTGGGGAAATCAATCATAGTGGAAGCACCAACTACAACCCGTCCCTCAAGAGTCGAGTCACCATATCAGT
AGACACGTCCAAGAAACAGCTCTCCCTGAAGTTGAGCTCTGTGAACGCCGCGGACACGGCTGTGTATTACTGTGCGAGAG
TTATTACTAGGGCGAGTCCTGGCACAGACGGGAGGTACGGTATGGACGTCTGGGGTCAAGGGACCACGGTCACCGTCTCC
TCAGGTAAGAATGGCCACTCTAGGGC
>2107_23867_8021|VPRIMER=Ramos_FW|CPRIMER=Ramos_REV|DUPCOUNT=5|CONSCOUNT=73|CIGAR=30M1X36M1X278M
TGTCCCTCACCTGCGGTGTTTATGGTGGGTTCTTCAGTGGTTACTACTGGAGCTGGATCCGCCAGCCTCCAGGGAAGGGG
CTGGAGTACATTGGGGAAATCAATCATAGTGGAAGCACCAACTACAACCCGTCCCTCAAGAGTCGAGTCACCATATCAGT
AGACACGTCCAAGAAACAGCTCTCCCTGAAGTTGAGCTCTGTGAACGCCGCGGACACGGCTGTGTATTACTGTGCGAGAG
TTATTACTAGGGCGAGTCCTGGCACAGACGGGAGGTACGGTATGGACGTCTGGGGCCAAGGGACCACGGTCACCGTCTCC
TCAGGTAAGAATGGCCACTCTAGGGC
>2107_17198_8038|VPRIMER=Ramos_FW|CPRIMER=Ramos_REV|DUPCOUNT=8|CONSCOUNT=86|CIGAR=274M1X25M1X45M
TGTCCCTCACCTGCGGTGTTTATGGTGGGTCCTTCAGTGGTTACTACTGGAGCTGGATCCGCCAGCCCCCAGGGAAGGGG
CTGGAGTACATTGGGGAAATCAATCATAGTGGAAGCACCAACTACAACCCGTCCCTCAAGAGTCGAGTCACCATATCAGT
AGACACGTCCAAGAAACAGCTCTCCCTGAAGTTGAGCTCTGTGAACGCCGCGGACACGGCTGTGTATTACTGTGCGAGAG
TTATTACTAGGGCGAGTCCTGGCACAGACGGGAGATACGGTATGGACGTCTGGGGCCAAGAGACCACGGTCACCGTCTCC
TCAGGTAAGAATGGCCACTCTAGGGC
>2107_17613_8050|VPRIMER=Ramos_FW|CPRIMER=Ramos_REV|DUPCOUNT=23|CONSCOUNT=311|CIGAR=65M1X279M1X
TGTCCCTCACCTGCGGTGTTTATGGTGGGTCCTTCAGTGGTTACTACTGGAGCTGGATCCGCCAGTCCCCAGGGAAGGGG
CTGGAGTACATTGGGGAAATCAATCATAGTGGAAGCACCAACTACAACCCGTCCCTCAAGAGTCGAGTCACCATATCAGT
AGACACGTCCAAGAAACAGCTCTCCCTGAAGTTGAGCTCTGTGAACGCCGCGGACACGGCTGTGTATTACTGTGCGAGAG
TTATTACTAGGGCGAGTCCTGGCACAGACGGGAGGTACGGTATGGACGTCTGGGGCCAAGGGACCACGGTCACCGTCTCC
TCAGGTAAGAATGGCCACTCTAGGGT
>2107_15496_8066|VPRIMER=Ramos_FW|CPRIMER=Ramos_REV|DUPCOUNT=6|CONSCOUNT=49|CIGAR=54M2X20M1X5M1X263M
TGTCCCTCACCTGCGGTGTTTATGGTGGGTCCTTCAGTGGTTACTACTGGAGCTAAATCCGCCAGCCCCCAGGGAAAGGG
CTAGAGTACATTGGGGAAATCAATCATAGTGGAAGCACCAACTACAACCCGTCCCTCAAGAGTCGAGTCACCATATCAGT
AGACACGTCCAAGAAACAGCTCTCCCTGAAGTTGAGCTCTGTGAACGCCGCGGACACGGCTGTGTATTACTGTGCGAGAG
TTATTACTAGGGCGAGTCCTGGCACAGACGGGAGGTACGGTATGGACGTCTGGGGCCAAGGGACCACGGTCACCGTCTCC
TCAGGTAAGAATGGCCACTCTAGGGC
>2107_15942_8073|VPRIMER=Ramos_FW|CPRIMER=Ramos_REV|DUPCOUNT=7|CONSCOUNT=104|CIGAR=308M1X5M1X31M
TGTCCCTCACCTGCGGTGTTTATGGTGGGTCCTTCAGTGGTTACTACTGGAGCTGGATCCGCCAGCCCCCAGGGAAGGGG
CTGGAGTACATTGGGGAAATCAATCATAGTGGAAGCACCAACTACAACCCGTCCCTCAAGAGTCGAGTCACCATATCAGT
AGACACGTCCAAGAAACAGCTCTCCCTGAAGTTGAGCTCTGTGAACGCCGCGGACACGGCTGTGTATTACTGTGCGAGAG
TTATTACTAGGGCGAGTCCTGGCACAGACGGGAGGTACGGTATGGACGTCTGGGGCCAAGGGACCACGATCACCATCTCC
TCAGGTAAGAATGGCCACTCTAGGGC
>2107_9772_8152|VPRIMER=Ramos_FW|CPRIMER=Ramos_REV|DUPCOUNT=3|CONSCOUNT=26|CIGAR=27M2X271M1X45M
TGTCCCTCACCTGCGGTGTTTATGGTGAATCCTTCAGTGGTTACTACTGGAGCTGGATCCGCCAGCCCCCAGGGAAGGGG
CTGGAGTACATTGGGGAAATCAATCATAGTGGAAGCACCAACTACAACCCGTCCCTCAAGAGTCGAGTCACCATATCAGT
AGACACGTCCAAGAAACAGCTCTCCCTGAAGTTGAGCTCTGTGAACGCCGCGGACACGGCTGTGTATTACTGTGCGAGAG
TTATTACTAGGGCGAGTCCTGGCACAGACGGGAGGTACGGTATGGACGTCTGGGGCCAAGAGACCACGGTCACCGTCTCC
TCAGGTAAGAATGGCCACTCTAGGGC
>2107_15940_8154|VPRIMER=Ramos_FW|CPRIMER=Ramos_REV|DUPCOUNT=83|CONSCOUNT=852|CIGAR=71M2X273M
TGTCCCTCACCTGCGGTGTTTATGGTGGGTCCTTCAGTGGTTACTACTGGAGCTGGATCCGCCAGCCCCCAAAGAAGGGG
CTGGAGTACATTGGGGAAATCAATCATAGTGGAAGCACCAACTACAACCCGTCCCTCAAGAGTCGAGTCACCATATCAGT
AGACACGTCCAAGAAACAGCTCTCCCTGAAGTTGAGCTCTGTGAACGCCGCGGACACGGCTGTGTATTACTGTGCGAGAG
TTATTACTAGGGCGAGTCCTGGCACAGACGGGAGGTACGGTATGGACGTCTGGGGCCAAGGGACCACGGTCACCGTCTCC
TCAGGTAAGAATGGCCACTCTAGGGC
>2107_15979_8157|VPRIMER=Ramos_FW|CPRIMER=Ramos_REV|DUPCOUNT=2|CONSCOUNT=13|CIGAR=127M1X167M1X20M1X1M1X27M
TGTCCCTCACCTGCGGTGTTTATGGTGGGTCCTTCAGTGGTTACTACTGGAGCTGGATCCGCCAGCCCCCAGGGAAGGGG
CTGGAGTACATTGGGGAAATCAATCATAGTGGAAGCACCAACTACAATCCGTCCCTCAAGAGTCGAGTCACCATATCAGT
AGACACGTCCAAGAAACAGCTCTCCCTGAAGTTGAGCTCTGTGAACGCCGCGGACACGGCTGTGTATTACTGTGCGAGAG
TTATTACTAGGGCGAGTCCTGGCACAGACGGGAGGTACGGTATGGACGTCTGGGGTCAAGGGACCACGGTCACCGTTTTC
TCAGGTAAGAATGGCCACTCTAGGGC
>2107_27420_8176|VPRIMER=Ramos_FW|CPRIMER=Ramos_REV|DUPCOUNT=5|CONSCOUNT=45|CIGAR=129M1X3M1X112M1X99M
TGTCCCTCACCTGCGGTGTTTATGGTGGGTCCTTCAGTGGTTACTACTGGAGCTGGATCCGCCAGCCCCCAGGGAAGGGG
CTGGAGTACATTGGGGAAATCAATCATAGTGGAAGCACCAACTACAACCTGTCTCTCAAGAGTCGAGTCACCATATCAGT
AGACACGTCCAAGAAACAGCTCTCCCTGAAGTTGAGCTCTGTGAACGCCGCGGACACGGCTGTGTATTACTGTGCGAGAG
TTATTATTAGGGCGAGTCCTGGCACAGACGGGAGGTACGGTATGGACGTCTGGGGCCAAGGGACCACGGTCACCGTCTCC
TCAGGTAAGAATGGCCACTCTAGGGC
>2107_10108_8197|VPRIMER=Ramos_FW|CPRIMER=Ramos_REV|DUPCOUNT=4|CONSCOUNT=41|CIGAR=219M1X42M1X1M1X81M
TGTCCCTCACCTGCGGTGTTTATGGTGGGTCCTTCAGTGGTTACTACTGGAGCTGGATCCGCCAGCCCCCAGGGAAGGGG
CTGGAGTACATTGGGGAAATCAATCATAGTGGAAGCACCAACTACAACCCGTCCCTCAAGAGTCGAGTCACCATATCAGT
AGACACGTCCAAGAAACAGCTCTCCCTGAAGTTGAGCTCTGTGAACGCCGCGGACACGGTTGTGTATTACTGTGCGAGAG
TTATTACTAGGGCGAGTCCTGGTATAGACGGGAGGTACGGTATGGACGTCTGGGGCCAAGGGACCACGGTCACCGTCTCC
TCAGGTAAGAATGGCCACTCTAGGGC
>2107_11965_8202|VPRIMER=Ramos_FW|CPRIMER=Ramos_REV|DUPCOUNT=5|CONSCOUNT=59|CIGAR=195M1X4M1X1M1X143M
TGTCCCTCACCTGCGGTGTTTATGGTGGGTCCTTCAGTGGTTACTACTGGAGCTGGATCCGCCAGCCCCCAGGGAAGGGG
CTGGAGTACATTGGGGAAATCAATCATAGTGGAAGCACCAACTACAACCCGTCCCTCAAGAGTCGAGTCACCATATCAGT
AGACACGTCCAAGAAACAGCTCTCCCTGAAGTTGAACTCTATAAACGCCGCGGACACGGCTGTGTATTACTGTGCGAGAG
TTATTACTAGGGCGAGTCCTGGCACAGACGGGAGGTACGGTATGGACGTCTGGGGCCAAGGGACCACGGTCACCGTCTCC
TCAGGTAAGAATGGCCACTCTAGGGC
>2107_13644_8230|VPRIMER=Ramos_FW|CPRIMER=Ramos_REV|DUPCOUNT=6|CONSCOUNT=53|CIGAR=165M1X169M1X10M
TGTCCCTCACCTGCGGTGTTTATGGTGGGTCCTTCAGTGGTTACTACTGGAGCTGGATCCGCCAGCCCCCAGGGAAGGGG
CTGGAGTACATTGGGGAAATCAATCATAGTGGAAGCACCAACTACAACCCGTCCCTCAAGAGTCGAGTCACCATATCAGT
AGACATGTCCAAGAAACAGCTCTCCCTGAAGTTGAGCTCTGTGAACGCCGCGGACACGGCTGTGTATTACTGTGCGAGAG
TTATTACTAGGGCGAGTCCTGGCACAGACGGGAGGTACGGTATGGACGTCTGGGGCCAAGGGACCACGGTCACCGTCTCC
TCAGGTAAGAATGGCTACTCTAGGGC
>2107_19812_8239|VPRIMER=Ramos_FW|CPRIMER=Ramos_REV|DUPCOUNT=1|CONSCOUNT=21|CIGAR=79M1X131M2X129M1X3M
TGTCCCTCACCTGCGGTGTTTATGGTGGGTCCTTCAGTGGTTACTACTGGAGCTGGATCCGCCAGCCCCCAGGGAAGGGA
CTGGAGTACATTGGGGAAATCAATCATAGTGGAAGCACCAACTACAACCCGTCCCTCAAGAGTCGAGTCACCATATCAGT
AGACACGTCCAAGAAACAGCTCTCCCTGAAGTTGAGCTCTGTGAACGCCGCAAACACGGCTGTGTATTACTGTGCGAGAG
TTATTACTAGGGCGAGTCCTGGCACAGACGGGAGGTACGGTATGGACGTCTGGGGCCAAGGGACCACGGTCACCGTCTCC
TCAGGTAAGAATGGCCACTCTAAGGC
>2107_4569_8246|VPRIMER=Ramos_FW|CPRIMER=Ramos_REV|DUPCOUNT=1|CONSCOUNT=28|CIGAR=144M1X1M1X59M1X11M1X113M1X13M
TGTCCCTCACCTGCGGTGTTTATGGTGGGTCCTTCAGTGGTTACTACTGGAGCTGGATCCGCCAGCCCCCAGGGAAGGGG
CTGGAGTACATTGGGGAAATCAATCATAGTGGAAGCACCAACTACAACCCGTCCCTCAAGAGTCAAATCACCATATCAGT
AGACACGTCCAAGAAACAGCTCTCCCTGAAGTTGAGCTCTGTGAACACCGCGGACACGACTGTGTATTACTGTGCGAGAG
TTATTACTAGGGCGAGTCCTGGCACAGACGGGAGGTACGGTATGGACGTCTGGGGCCAAGGGACCACGGTCACCGTCTCC
TCAGGTAAGAATAGCCACTCTAGGGC
>2107_27936_8254|VPRIMER=Ramos_FW|CPRIMER=Ramos_REV|DUPCOUNT=4|CONSCOUNT=57|CIGAR=150M1X138M1X56M
TGTCCCTCACCTGCGGTGTTTATGGTGGGTCCTTCAGTGGTTACTACTGGAGCTGGATCCGCCAGCCCCCAGGGAAGGGG
CTGGAGTACATTGGGGAAATCAATCATAGTGGAAGCACCAACTACAACCCGTCCCTCAAGAGTCGAGTCATCATATCAGT
AGACACGTCCAAGAAACAGCTCTCCCTGAAGTTGAGCTCTGTGAACGCCGCGGACACGGCTGTGTATTACTGTGCGAGAG
TTATTACTAGGGCGAGTCCTGGCACAGACGGGAGGTACGGTATGGACGTTTGGGGCCAAGGGACCACGGTCACCGTCTCC
TCAGGTAAGAATGGCCACTCTAGGGC
>2107_23429_8260|VPRIMER=Ramos_FW|CPRIMER=Ramos_REV|DUPCOUNT=129|CONSCOUNT=1369|CIGAR=287M1X58M
TGTCCCTCACCTGCGGTGTTTATGGTGGGTCCTTCAGTGGTTACTACTGGAGCTGGATCCGCCAGCCCCCAGGGAAGGGG
CTGGAGTACATTGGGGAAATCAATCATAGTGGAAGCACCAACTACAACCCGTCCCTCAAGAGTCGAGTCACCATATCAGT
AGACACGTCCAAGAAACAGCTCTCCCTGAAGTTGAGCTCTGTGAACGCCGCGGACACGGCTGTGTATTACTGTGCGAGAG
TTATTACTAGGGCGAGTCCTGGCACAGACGGGAGGTACGGTATGGACATCTGGGGCCAAGGGACCACGGTCACCGTCTCC
TCAGGTAAGAATGGCCACTCTAGGGC
>2107_5463_8278|VPRIMER=Ramos_FW|CPRIMER=Ramos_REV|DUPCOUNT=194|CONSCOUNT=1987|CIGAR=334M1X11M
TGTCCCTCACCTGCGGTGTTTATGGTGGGTCCTTCAGTGGTTACTACTGGAGCTGGATCCGCCAGCCCCCAGGGAAGGGG
CTGGAGTACATTGGGGAAATCAATCATAGTGGAAGCACCAACTACAACCCGTCCCTCAAGAGTCGAGTCACCATATCAGT
AGACACGTCCAAGAAACAGCTCTCCCTGAAGTTGAGCTCTGTGAACGCCGCGGACACGGCTGTGTATTACTGTGCGAGAG
TTATTACTAGGGCGAGTCCTGGCACAGACGGGAGGTACGGTATGGACGTCTGGGGCCAAGGGACCACGGTCACCGTCTCC
TCAGGTAAGAATGGTCACTCTAGGGC
>2107_16234_8295|VPRIMER=Ramos_FW|CPRIMER=Ramos_REV|DUPCOUNT=262|CONSCOUNT=2712|CIGAR=271M1X74M
TGTCCCTCACCTGCGGTGTTTATGGTGGGTCCTTCAGTGGTTACTACTGGAGCTGGATCCGCCAGCCCCCAGGGAAGGGG
CTGGAGTACATTGGGGAAATCAATCATAGTGGAAGCACCAACTACAACCCGTCCCTCAAGAGTCGAGTCACCATATCAGT
AGACACGTCCAAGAAACAGCTCTCCCTGAAGTTGAGCTCTGTGAACGCCGCGGACACGGCTGTGTATTACTGTGCGAGAG
TTATTACTAGGGCGAGTCCTGGCACAGACGGAAGGTACGGTATGGACGTCTGGGGCCAAGGGACCACGGTCACCGTCTCC
TCAGGTAAGAATGGCCACTCTAGGGC
>2107_23094_8304|VPRIMER=Ramos_FW|CPRIMER=Ramos_REV|DUPCOUNT=81|CONSCOUNT=756|CIGAR=221M1X124M
TGTCCCTCACCTGCGGTGTTTATGGTGGGTCCTTCAGTGGTTACTACTGGAGCTGGATCCGCCAGCCCCCAGGGAAGGGG
CTGGAGTACATTGGGGAAATCAATCATAGTGGAAGCACCAACTACAACCCGTCCCTCAAGAGTCGAGTCACCATATCAGT
AGACACGTCCAAGAAACAGCTCTCCCTGAAGTTGAGCTCTGTGAACGCCGCGGACACGGCTATGTATTACTGTGCGAGAG
TTATTACTAGGGCGAGTCCTGGCACAGACGGGAGGTACGGTATGGACGTCTGGGGCCAAGGGACCACGGTCACCGTCTCC
TCAGGTAAGAATGGCCACTCTAGGGC
>2107_10728_8309|VPRIMER=Ramos_FW|CPRIMER=Ramos_REV|DUPCOUNT=39|CONSCOUNT=355|CIGAR=121M1X224M
TGTCCCTCACCTGCGGTGTTTATGGTGGGTCCTTCAGTGGTTACTACTGGAGCTGGATCCGCCAGCCCCCAGGGAAGGGG
CTGGAGTACATTGGGGAAATCAATCATAGTGGAAGCACCAAGTACAACCCGTCCCTCAAGAGTCGAGTCACCATATCAGT
AGACACGTCCAAGAAACAGCTCTCCCTGAAGTTGAGCTCTGTGAACGCCGCGGACACGGCTGTGTATTACTGTGCGAGAG
TTATTACTAGGGCGAGTCCTGGCACAGACGGGAGGTACGGTATGGACGTCTGGGGCCAAGGGACCACGGTCACCGTCTCC
TCAGGTAAGAATGGCCACTCTAGGGC
>2107_28086_8338|VPRIMER=Ramos_FW|CPRIMER=Ramos_REV|DUPCOUNT=25|CONSCOUNT=284|CIGAR=92M2X252M
TGTCCCTCACCTGCGGTGTTTATGGTGGGTCCTTCAGTGGTTACTACTGGAGCTGGATCCGCCAGCCCCCAGGGAAGGGG
CTGGAGTACATTAAGGAAATCAATCATAGTGGAAGCACCAACTACAACCCGTCCCTCAAGAGTCGAGTCACCATATCAGT
AGACACGTCCAAGAAACAGCTCTCCCTGAAGTTGAGCTCTGTGAACGCCGCGGACACGGCTGTGTATTACTGTGCGAGAG
TTATTACTAGGGCGAGTCCTGGCACAGACGGGAGGTACGGTATGGACGTCTGGGGCCAAGGGACCACGGTCACCGTCTCC
TCAGGTAAGAATGGCCACTCTAGGGC
>2107_9515_8361|VPRIMER=Ramos_FW|CPRIMER=Ramos_REV|DUPCOUNT=15|CONSCOUNT=240|CIGAR=271M1X1M1X72M
TGTCCCTCACCTGCGGTGTTTATGGTGGGTCCTTCAGTGGTTACTACTGGAGCTGGATCCGCCAGCCCCCAGGGAAGGGG
CTGGAGTACATTGGGGAAATCAATCATAGTGGAAGCACCAACTACAACCCGTCCCTCAAGAGTCGAGTCACCATATCAGT
AGACACGTCCAAGAAACAGCTCTCCCTGAAGTTGAGCTCTGTGAACGCCGCGGACACGGCTGTGTATTACTGTGCGAGAG
TTATTACTAGGGCGAGTCCTGGCACAGACGGAAAGTACGGTATGGACGTCTGGGGCCAAGGGACCACGGTCACCGTCTCC
TCAGGTAAGAATGGCCACTCTAGGGC
>2107_21359_8380|VPRIMER=Ramos_FW|CPRIMER=Ramos_REV|DUPCOUNT=2|CONSCOUNT=23|CIGAR=39M1X45M1X260M
TGTCCCTCACCTGCGGTGTTTATGGTGGGTCCTTCAGTGATTACTACTGGAGCTGGATCCGCCAGCCCCCAGGGAAGGGG
CTGGAATACATTGGGGAAATCAATCATAGTGGAAGCACCAACTACAACCCGTCCCTCAAGAGTCGAGTCACCATATCAGT
AGACACGTCCAAGAAACAGCTCTCCCTGAAGTTGAGCTCTGTGAACGCCGCGGACACGGCTGTGTATTACTGTGCGAGAG
TTATTACTAGGGCGAGTCCTGGCACAGACGGGAGGTACGGTATGGACGTCTGGGGCCAAGGGACCACGGTCACCGTCTCC
TCAGGTAAGAATGGCCACTCTAGGGC
>2107_6965_8398|VPRIMER=Ramos_FW|CPRIMER=Ramos_REV|DUPCOUNT=2|CONSCOUNT=29|CIGAR=23M2X3M1X317M
TGTCCCTCACCTGCGGTGTTTATAATGGATCCTTCAGTGGTTACTACTGGAGCTGGATCCGCCAGCCCCCAGGGAAGGGG
CTGGAGTACATTGGGGAAATCAATCATAGTGGAAGCACCAACTACAACCCGTCCCTCAAGAGTCGAGTCACCATATCAGT
AGACACGTCCAAGAAACAGCTCTCCCTGAAGTTGAGCTCTGTGAACGCCGCGGACACGGCTGTGTATTACTGTGCGAGAG
TTATTACTAGGGCGAGTCCTGGCACAGACGGGAGGTACGGTATGGACGTCTGGGGCCAAGGGACCACGGTCACCGTCTCC
TCAGGTAAGAATGGCCACTCTAGGGC
>2107_24921_8405|VPRIMER=Ramos_FW|CPRIMER=Ramos_REV|DUPCOUNT=5|CONSCOUNT=67|CIGAR=179M1X154M1X11M
TGTCCCTCACCTGCGGTGTTTATGGTGGGTCCTTCAGTGGTTACTACTGGAGCTGGATCCGCCAGCCCCCAGGGAAGGGG
CTGGAGTACATTGGGGAAATCAATCATAGTGGAAGCACCAACTACAACCCGTCCCTCAAGAGTCGAGTCACCATATCAGT
AGACACGTCCAAGAAACAGTTCTCCCTGAAGTTGAGCTCTGTGAACGCCGCGGACACGGCTGTGTATTACTGTGCGAGAG
TTATTACTAGGGCGAGTCCTGGCACAGACGGGAGGTACGGTATGGACGTCTGGGGCCAAGGGACCACGGTCACCGTCTCC
TCAGGTAAGAATGGTCACTCTAGGGC
>2107_15659_8411|VPRIMER=Ramos_FW|CPRIMER=Ramos_REV|DUPCOUNT=1|CONSCOUNT=25|CIGAR=289M1X5M2X37M1X11M
TGTCCCTCACCTGCGGTGTTTATGGTGGGTCCTTCAGTGGTTACTACTGGAGCTGGATCCGCCAGCCCCCAGGGAAGGGG
CTGGAGTACATTGGGGAAATCAATCATAGTGGAAGCACCAACTACAACCCGTCCCTCAAGAGTCGAGTCACCATATCAGT
AGACACGTCCAAGAAACAGCTCTCCCTGAAGTTGAGCTCTGTGAACGCCGCGGACACGGCTGTGTATTACTGTGCGAGAG
TTATTACTAGGGCGAGTCCTGGCACAGACGGGAGGTACGGTATGGACGTTTGGGGTTAAGGGACCACGGTCACCGTCTCC
TCAGGTAAGAATGGTCACTCTAGGGC
>2107_27406_8453|VPRIMER=Ramos_FW|CPRIMER=Ramos_REV|DUPCOUNT=5|CONSCOUNT=39|CIGAR=117M1X185M2X1M1X3M1X35M
TGTCCCTCACCTGCGGTGTTTATGGTGGGTCCTTCAGTGGTTACTACTGGAGCTGGATCCGCCAGCCCCCAGGGAAGGGG
CTGGAGTACATTGGGGAAATCAATCATAGTGGAAGCATCAACTACAACCCGTCCCTCAAGAGTCGAGTCACCATATCAGT
AGACACGTCCAAGAAACAGCTCTCCCTGAAGTTGAGCTCTGTGAACGCCGCGGACACGGCTGTGTATTACTGTGCGAGAG
TTATTACTAGGGCGAGTCCTGGCACAGACGGGAGGTACGGTATGGACGTCTGGGGCCAAGGGATTATGGTTACCGTCTCC
TCAGGTAAGAATGGCCACTCTAGGGC
>2107_9903_8464|VPRIMER=Ramos_FW|CPRIMER=Ramos_REV|DUPCOUNT=4|CONSCOUNT=40|CIGAR=54M1X238M1X52M
TGTCCCTCACCTGCGGTGTTTATGGTGGGTCCTTCAGTGGTTACTACTGGAGCTTGATCCGCCAGCCCCCAGGGAAGGGG
CTGGAGTACATTGGGGAAATCAATCATAGTGGAAGCACCAACTACAACCCGTCCCTCAAGAGTCGAGTCACCATATCAGT
AGACACGTCCAAGAAACAGCTCTCCCTGAAGTTGAGCTCTGTGAACGCCGCGGACACGGCTGTGTATTACTGTGCGAGAG
TTATTACTAGGGCGAGTCCTGGCACAGACGGGAGGTACGGTATGGACGTCTGGAGCCAAGGGACCACGGTCACCGTCTCC
TCAGGTAAGAATGGCCACTCTAGGGC
>2107_8014_8475|VPRIMER=Ramos_FW|CPRIMER=Ramos_REV|DUPCOUNT=6|CONSCOUNT=89|CIGAR=27M1X130M1X187M
TGTCCCTCACCTGCGGTGTTTATGGTGAGTCCTTCAGTGGTTACTACTGGAGCTGGATCCGCCAGCCCCCAGGGAAGGGG
CTGGAGTACATTGGGGAAATCAATCATAGTGGAAGCACCAACTACAACCCGTCCCTCAAGAGTCGAGTCACCATATCAAT
AGACACGTCCAAGAAACAGCTCTCCCTGAAGTTGAGCTCTGTGAACGCCGCGGACACGGCTGTGTATTACTGTGCGAGAG
TTATTACTAGGGCGAGTCCTGGCACAGACGGGAGGTACGGTATGGACGTCTGGGGCCAAGGGACCACGGTCACCGTCTCC
TCAGGTAAGAATGGCCACTCTAGGGC
>2107_10231_8500|VPRIMER=Ramos_FW|CPRIMER=Ramos_REV|DUPCOUNT=2|CONSCOUNT=22|CIGAR=178M1X72M1X22M1X3M2X66M
TGTCCCTCACCTGCGGTGTTTATGGTGGGTCCTTCAGTGGTTACTACTGGAGCTGGATCCGCCAGCCCCCAGGGAAGGGG
CTGGAGTACATTGGGGAAATCAATCATAGTGGAAGCACCAACTACAACCCGTCCCTCAAGAGTCGAGTCACCATATCAGT
AGACACGTCCAAGAAACAACTCTCCCTGAAGTTGAGCTCTGTGAACGCCGCGGACACGGCTGTGTATTACTGTGCGAGAG
TTATTACTAGGACGAGTCCTGGCACAGACGGGAGATACAATATGGACGTCTGGGGCCAAGGGACCACGGTCACCGTCTCC
TCAGGTAAGAATGGCCACTCTAGGGC
>2107_12662_8510|VPRIMER=Ramos_FW|CPRIMER=Ramos_REV|DUPCOUNT=88|CONSCOUNT=857|CIGAR=67M3X276M
TGTCCCTCACCTGCGGTGTTTATGGTGGGTCCTTCAGTGGTTACTACTGGAGCTGGATCCGCCAGCCTTTAGGGAAGGGG
CTGGAGTACATTGGGGAAATCAATCATAGTGGAAGCACCAACTACAACCCGTCCCTCAAGAGTCGAGTCACCATATCAGT
AGACACGTCCAAGAAACAGCTCTCCCTGAAGTTGAGCTCTGTGAACGCCGCGGACACGGCTGTGTATTACTGTGCGAGAG
TTATTACTAGGGCGAGTCCTGGCACAGACGGGAGGTACGGTATGGACGTCTGGGGCCAAGGGACCACGGTCACCGTCTCC
TCAGGTAAGAATGGCCACTCTAGGGC
>2107_3590_8523|VPRIMER=Ramos_FW|CPRIMER=Ramos_REV|DUPCOUNT=12|CONSCOUNT=122|CIGAR=155M1X23M1X91M1X74M
TGTCCCTCACCTGCGGTGTTTATGGTGGGTCCTTCAGTGGTTACTACTGGAGCTGGATCCGCCAGCCCCCAGGGAAGGGG
CTGGAGTACATTGGGGAAATCAATCATAGTGGAAGCACCAACTACAACCCGTCCCTCAAGAGTCGAGTCACCATAGCAGT
AGACACGTCCAAGAAACAGGTCTCCCTGAAGTTGAGCTCTGTGAACGCCGCGGACACGGCTGTGTATTACTGTGCGAGAG
TTATTACTAGGGCGAGTCCTGGCACAGACGGAAGGTACGGTATGGACGTCTGGGGCCAAGGGACCACGGTCACCGTCTCC
TCAGGTAAGAATGGCCACTCTAGGGC
>2107_27652_8546|VPRIMER=Ramos_FW|CPRIMER=Ramos_REV|DUPCOUNT=1|CONSCOUNT=14|CIGAR=48M1X2M1X114M1X179M
TGTCCCTCACCTGCGGTGTTTATGGTGGGTCCTTCAGTGGTTACTACTAGAACTGGATCCGCCAGCCCCCAGGGAAGGGG
CTGGAGTACATTGGGGAAATCAATCATAGTGGAAGCACCAACTACAACCCGTCCCTCAAGAGTCGAGTCACCATATCAGT
AGACACTTCCAAGAAACAGCTCTCCCTGAAGTTGAGCTCTGTGAACGCCGCGGACACGGCTGTGTATTACTGTGCGAGAG
TTATTACTAGGGCGAGTCCTGGCACAGACGGGAGGTACGGTATGGACGTCTGGGGCCAAGGGACCACGGTCACCGTCTCC
TCAGGTAAGAATGGCCACTCTAGGGC
>2107_13622_8551|VPRIMER=Ramos_FW|CPRIMER=Ramos_REV|DUPCOUNT=1|CONSCOUNT=18|CIGAR=110M1X233M1X1M
TGTCCCTCACCTGCGGTGTTTATGGTGGGTCCTTCAGTGGTTACTACTGGAGCTGGATCCGCCAGCCCCCAGGGAAGGGG
CTGGAGTACATTGGGGAAATCAATCATAGTAGAAGCACCAACTACAACCCGTCCCTCAAGAGTCGAGTCACCATATCAGT
AGACACGTCCAAGAAACAGCTCTCCCTGAAGTTGAGCTCTGTGAACGCCGCGGACACGGCTGTGTATTACTGTGCGAGAG
TTATTACTAGGGCGAGTCCTGGCACAGACGGGAGGTACGGTATGGACGTCTGGGGCCAAGGGACCACGGTCACCGTCTCC
TCAGGTAAGAATGGCCACTCTAGGAC
>2107_12283_8554|VPRIMER=Ramos_FW|CPRIMER=Ramos_REV|DUPCOUNT=3|CONSCOUNT=23|CIGAR=36M1X1M2X221M1X61M1X22M
TGTCCCTCACCTGCGGTGTTTATGGTGGGTCCTTCAATAATTACTACTGGAGCTGGATCCGCCAGCCCCCAGGGAAGGGG
CTGGAGTACATTGGGGAAATCAATCATAGTGGAAGCACCAACTACAACCCGTCCCTCAAGAGTCGAGTCACCATATCAGT
AGACACGTCCAAGAAACAGCTCTCCCTGAAGTTGAGCTCTGTGAACGCCGCGGACACGGCTGTGTATTACTGTGCGAGAG
TTATTACTAGGGCGAGTCCTGACACAGACGGGAGGTACGGTATGGACGTCTGGGGCCAAGGGACCACGGTCACCGTCTCC
TCAAGTAAGAATGGCCACTCTAGGGC
>2107_28062_8579|VPRIMER=Ramos_FW|CPRIMER=Ramos_REV|DUPCOUNT=2|CONSCOUNT=29|CIGAR=251M1X8M1X26M1X58M
TGTCCCTCACCTGCGGTGTTTATGGTGGGTCCTTCAGTGGTTACTACTGGAGCTGGATCCGCCAGCCCCCAGGGAAGGGG
CTGGAGTACATTGGGGAAATCAATCATAGTGGAAGCACCAACTACAACCCGTCCCTCAAGAGTCGAGTCACCATATCAGT
AGACACGTCCAAGAAACAGCTCTCCCTGAAGTTGAGCTCTGTGAACGCCGCGGACACGGCTGTGTATTACTGTGCGAGAG
TTATTACTAGGACGAGTCCTAGCACAGACGGGAGGTACGGTATGGACATCTGGGGCCAAGGGACCACGGTCACCGTCTCC
TCAGGTAAGAATGGCCACTCTAGGGC
>2107_13114_8628|VPRIMER=Ramos_FW|CPRIMER=Ramos_REV|DUPCOUNT=3|CONSCOUNT=20|CIGAR=12M1X55M1X277M
TGTCCCTCACCTTCGGTGTTTATGGTGGGTCCTTCAGTGGTTACTACTGGAGCTGGATCCGCCAGCCCTCAGGGAAGGGG
CTGGAGTACATTGGGGAAATCAATCATAGTGGAAGCACCAACTACAACCCGTCCCTCAAGAGTCGAGTCACCATATCAGT
AGACACGTCCAAGAAACAGCTCTCCCTGAAGTTGAGCTCTGTGAACGCCGCGGACACGGCTGTGTATTACTGTGCGAGAG
TTATTACTAGGGCGAGTCCTGGCACAGACGGGAGGTACGGTATGGACGTCTGGGGCCAAGGGACCACGGTCACCGTCTCC
TCAGGTAAGAATGGCCACTCTAGGGC
>2107_23221_8656|VPRIMER=Ramos_FW|CPRIMER=Ramos_REV|DUPCOUNT=1|CONSCOUNT=18|CIGAR=195M1X70M1X7M1X71M
TGTCCCTCACCTGCGGTGTTTATGGTGGGTCCTTCAGTGGTTACTACTGGAGCTGGATCCGCCAGCCCCCAGGGAAGGGG
CTGGAGTACATTGGGGAAATCAATCATAGTGGAAGCACCAACTACAACCCGTCCCTCAAGAGTCGAGTCACCATATCAGT
AGACACGTCCAAGAAACAGCTCTCCCTGAAGTTGACCTCTGTGAACGCCGCGGACACGGCTGTGTATTACTGTGCGAGAG
TTATTACTAGGGCGAGTCCTGGCACAAACGGGAGATACGGTATGGACGTCTGGGGCCAAGGGACCACGGTCACCGTCTCC
TCAGGTAAGAATGGCCACTCTAGGGC
>2107_9458_8661|VPRIMER=Ramos_FW|CPRIMER=Ramos_REV|DUPCOUNT=12|CONSCOUNT=137|CIGAR=72M1X271M1X1M
TGTCCCTCACCTGCGGTGTTTATGGTGGGTCCTTCAGTGGTTACTACTGGAGCTGGATCCGCCAGCCCCCAGAGAAGGGG
CTGGAGTACATTGGGGAAATCAATCATAGTGGAAGCACCAACTACAACCCGTCCCTCAAGAGTCGAGTCACCATATCAGT
AGACACGTCCAAGAAACAGCTCTCCCTGAAGTTGAGCTCTGTGAACGCCGCGGACACGGCTGTGTATTACTGTGCGAGAG
TTATTACTAGGGCGAGTCCTGGCACAGACGGGAGGTACGGTATGGACGTCTGGGGCCAAGGGACCACGGTCACCGTCTCC
TCAGGTAAGAATGGCCACTCTAGGAC
>2107_26569_8686|VPRIMER=Ramos_FW|CPRIMER=Ramos_REV|DUPCOUNT=87|CONSCOUNT=924|CIGAR=104M1X241M
TGTCCCTCACCTGCGGTGTTTATGGTGGGTCCTTCAGTGGTTACTACTGGAGCTGGATCCGCCAGCCCCCAGGGAAGGGG
CTGGAGTACATTGGGGAAATCAATTATAGTGGAAGCACCAACTACAACCCGTCCCTCAAGAGTCGAGTCACCATATCAGT
AGACACGTCCAAGAAACAGCTCTCCCTGAAGTTGAGCTCTGTGAACGCCGCGGACACGGCTGTGTATTACTGTGCGAGAG
TTATTACTAGGGCGAGTCCTGGCACAGACGGGAGGTACGGTATGGACGTCTGGGGCCAAGGGACCACGGTCACCGTCTCC
TCAGGTAAGAATGGCCACTCTAGGGC
>2107_22689_8697|VPRIMER=Ramos_FW|CPRIMER=Ramos_REV|DUPCOUNT=9|CONSCOUNT=109|CIGAR=80M1X51M1X213M
TGTCCCTCACCTGCGGTGTTTATGGTGGGTCCTTCAGTGGTTACTACTGGAGCTGGATCCGCCAGCCCCCAGGGAAGGGG
TTGGAGTACATTGGGGAAATCAATCATAGTGGAAGCACCAACTACAACCCGTTCCTCAAGAGTCGAGTCACCATATCAGT
AGACACGTCCAAGAAACAGCTCTCCCTGAAGTTGAGCTCTGTGAACGCCGCGGACACGGCTGTGTATTACTGTGCGAGAG
TTATTACTAGGGCGAGTCCTGGCACAGACGGGAGGTACGGTATGGACGTCTGGGGCCAAGGGACCACGGTCACCGTCTCC
TCAGGTAAGAATGGCCACTCTAGGGC
>2107_19457_8741|VPRIMER=Ramos_FW|CPRIMER=Ramos_REV|DUPCOUNT=98|CONSCOUNT=984|CIGAR=158M1X2M1X184M
TGTCCCTCACCTGCGGTGTTTATGGTGGGTCCTTCAGTGGTTACTACTGGAGCTGGATCCGCCAGCCCCCAGGGAAGGGG
CTGGAGTACATTGGGGAAATCAATCATAGTGGAAGCACCAACTACAACCCGTCCCTCAAGAGTCGAGTCACCATATCAAT
AAACACGTCCAAGAAACAGCTCTCCCTGAAGTTGAGCTCTGTGAACGCCGCGGACACGGCTGTGTATTACTGTGCGAGAG
TTATTACTAGGGCGAGTCCTGGCACAGACGGGAGGTACGGTATGGACGTCTGGGGCCAAGGGACCACGGTCACCGTCTCC
TCAGGTAAGAATGGCCACTCTAGGGC
>2107_22073_8744|VPRIMER=Ramos_FW|CPRIMER=Ramos_REV|DUPCOUNT=148|CONSCOUNT=1472|CIGAR=156M1X189M
TGTCCCTCACCTGCGGTGTTTATGGTGGGTCCTTCAGTGGTTACTACTGGAGCTGGATCCGCCAGCCCCCAGGGAAGGGG
CTGGAGTACATTGGGGAAATCAATCATAGTGGAAGCACCAACTACAACCCGTCCCTCAAGAGTCGAGTCACCATATTAGT
AGACACGTCCAAGAAACAGCTCTCCCTGAAGTTGAGCTCTGTGAACGCCGCGGACACGGCTGTGTATTACTGTGCGAGAG
TTATTACTAGGGCGAGTCCTGGCACAGACGGGAGGTACGGTATGGACGTCTGGGGCCAAGGGACCACGGTCACCGTCTCC
TCAGGTAAGAATGGCCACTCTAGGGC
>2107_25258_8750|VPRIMER=Ramos_FW|CPRIMER=Ramos_REV|DUPCOUNT=44|CONSCOUNT=324|CIGAR=100M1X245M
TGTCCCTCACCTGCGGTGTTTATGGTGGGTCCTTCAGTGGTTACTACTGGAGCTGGATCCGCCAGCCCCCAGGGAAGGGG
CTGGAGTACATTGGGGAAATTAATCATAGTGGAAGCACCAACTACAACCCGTCCCTCAAGAGTCGAGTCACCATATCAGT
AGACACGTCCAAGAAACAGCTCTCCCTGAAGTTGAGCTCTGTGAACGCCGCGGACACGGCTGTGTATTACTGTGCGAGAG
TTATTACTAGGGCGAGTCCTGGCACAGACGGGAGGTACGGTATGGACGTCTGGGGCCAAGGGACCACGGTCACCGTCTCC
TCAGGTAAGAATGGCCACTCTAGGGC
>2107_16684_8757|VPRIMER=Ramos_FW|CPRIMER=Ramos_REV|DUPCOUNT=9|CONSCOUNT=49|CIGAR=183M1X126M1X35M
TGTCCCTCACCTGCGGTGTTTATGGTGGGTCCTTCAGTGGTTACTACTGGAGCTGGATCCGCCAGCCCCCAGGGAAGGGG
CTGGAGTACATTGGGGAAATCAATCATAGTGGAAGCACCAACTACAACCCGTCCCTCAAGAGTCGAGTCACCATATCAGT
AGACACGTCCAAGAAACAGCTCTTCCTGAAGTTGAGCTCTGTGAACGCCGCGGACACGGCTGTGTATTACTGTGCGAGAG
TTATTACTAGGGCGAGTCCTGGCACAGACGGGAGGTACGGTATGGACGTCTGGGGCCAAGGGACCACGGTTACCGTCTCC
TCAGGTAAGAATGGCCACTCTAGGGC
>2107_6046_8768|VPRIMER=Ramos_FW|CPRIMER=Ramos_REV|DUPCOUNT=5|CONSCOUNT=55|CIGAR=78M1X116M1X150M
TGTCCCTCACCTGCGGTGTTTATGGTGGGTCCTTCAGTGGTTACTACTGGAGCTGGATCCGCCAGCCCCCAGGGAAGGAG
CTGGAGTACATTGGGGAAATCAATCATAGTGGAAGCACCAACTACAACCCGTCCCTCAAGAGTCGAGTCACCATATCAGT
AGACACGTCCAAGAAACAGCTCTCCCTGAAGTTGACCTCTGTGAACGCCGCGGACACGGCTGTGTATTACTGTGCGAGAG
TTATTACTAGGGCGAGTCCTGGCACAGACGGGAGGTACGGTATGGACGTCTGGGGCCAAGGGACCACGGTCACCGTCTCC
TCAGGTAAGAATGGCCACTCTAGGGC
>2107_3535_8779|VPRIMER=Ramos_FW|CPRIMER=Ramos_REV|DUPCOUNT=1|CONSCOUNT=9|CIGAR=39M1X251M4X4M3X44M
TGTCCCTCACCTGCGGTGTTTATGGTGGGTCCTTCAGTGATTACTACTGGAGCTGGATCCGCCAGCCCCCAGGGAAGGGG
CTGGAGTACATTGGGGAAATCAATCATAGTGGAAGCACCAACTACAACCCGTCCCTCAAGAGTCGAGTCACCATATCAGT
AGACACGTCCAAGAAACAGCTCTCCCTGAAGTTGAGCTCTGTGAACGCCGCGGACACGGCTGTGTATTACTGTGCGAGAG
TTATTACTAGGGCGAGTCCTGGCACAGACGGGAGGTACGGTATGGACGTCTAAAACCAAAAAACCACGGTCACCGTCTCC
TCAGGTAAGAATGGCCACTCTAGGGC
>2107_28127_8801|VPRIMER=Ramos_FW|CPRIMER=Ramos_REV|DUPCOUNT=8|CONSCOUNT=134|CIGAR=73M1X5M1X266M
TGTCCCTCACCTGCGGTGTTTATGGTGGGTCCTTCAGTGGTTACTACTGGAGCTGGATCCGCCAGCCCCCAGGAAAGGGA
CTGGAGTACATTGGGGAAATCAATCATAGTGGAAGCACCAACTACAACCCGTCCCTCAAGAGTCGAGTCACCATATCAGT
AGACACGTCCAAGAAACAGCTCTCCCTGAAGTTGAGCTCTGTGAACGCCGCGGACACGGCTGTGTATTACTGTGCGAGAG
TTATTACTAGGGCGAGTCCTGGCACAGACGGGAGGTACGGTATGGACGTCTGGGGCCAAGGGACCACGGTCACCGTCTCC
TCAGGTAAGAATGGCCACTCTAGGGC
>2107_8691_8818|VPRIMER=Ramos_FW|CPRIMER=Ramos_REV|DUPCOUNT=39|CONSCOUNT=254|CIGAR=229M1X4M1X111M
TGTCCCTCACCTGCGGTGTTTATGGTGGGTCCTTCAGTGGTTACTACTGGAGCTGGATCCGCCAGCCCCCAGGGAAGGGG
CTGGAGTACATTGGGGAAATCAATCATAGTGGAAGCACCAACTACAACCCGTCCCTCAAGAGTCGAGTCACCATATCAGT
AGACACGTCCAAGAAACAGCTCTCCCTGAAGTTGAGCTCTGTGAACGCCGCGGACACGGCTGTGTATTATTGTGTGAGAG
TTATTACTAGGGCGAGTCCTGGCACAGACGGGAGGTACGGTATGGACGTCTGGGGCCAAGGGACCACGGTCACCGTCTCC
TCAGGTAAGAATGGCCACTCTAGGGC
>2107_10806_8828|VPRIMER=Ramos_FW|CPRIMER=Ramos_REV|DUPCOUNT=1|CONSCOUNT=29|CIGAR=129M1X147M1X67M1X
TGTCCCTCACCTGCGGTGTTTATGGTGGGTCCTTCAGTGGTTACTACTGGAGCTGGATCCGCCAGCCCCCAGGGAAGGGG
CTGGAGTACATTGGGGAAATCAATCATAGTGGAAGCACCAACTACAACCTGTCCCTCAAGAGTCGAGTCACCATATCAGT
AGACACGTCCAAGAAACAGCTCTCCCTGAAGTTGAGCTCTGTGAACGCCGCGGACACGGCTGTGTATTACTGTGCGAGAG
TTATTACTAGGGCGAGTCCTGGCACAGACGGGAGGTATGGTATGGACGTCTGGGGCCAAGGGACCACGGTCACCGTCTCC
TCAGGTAAGAATGGCCACTCTAGGGT
>2107_2967_8855|VPRIMER=Ramos_FW|CPRIMER=Ramos_REV|DUPCOUNT=1|CONSCOUNT=21|CIGAR=71M3X2M3X90M1X25M1X150M
TGTCCCTCACCTGCGGTGTTTATGGTGGGTCCTTCAGTGGTTACTACTGGAGCTGGATCCGCCAGCCCCCAAAAAAAAAG
CTGGAGTACATTGGGGAAATCAATCATAGTGGAAGCACCAACTACAACCCGTCCCTCAAGAGTCGAGTCACCATATCAGT
AGACACGTCAAAGAAACAGCTCTCCCTGAAGTTGAACTCTGTGAACGCCGCGGACACGGCTGTGTATTACTGTGCGAGAG
TTATTACTAGGGCGAGTCCTGGCACAGACGGGAGGTACGGTATGGACGTCTGGGGCCAAGGGACCACGGTCACCGTCTCC
TCAGGTAAGAATGGCCACTCTAGGGC
>2107_9490_8869|VPRIMER=Ramos_FW|CPRIMER=Ramos_REV|DUPCOUNT=7|CONSCOUNT=66|CIGAR=202M1X3M1X26M1X112M
TGTCCCTCACCTGCGGTGTTTATGGTGGGTCCTTCAGTGGTTACTACTGGAGCTGGATCCGCCAGCCCCCAGGGAAGGGG
CTGGAGTACATTGGGGAAATCAATCATAGTGGAAGCACCAACTACAACCCGTCCCTCAAGAGTCGAGTCACCATATCAGT
AGACACGTCCAAGAAACAGCTCTCCCTGAAGTTGAGCTCTGTAAACACCGCGGACACGGCTGTGTATTACTGTACGAGAG
TTATTACTAGGGCGAGTCCTGGCACAGACGGGAGGTACGGTATGGACGTCTGGGGCCAAGGGACCACGGTCACCGTCTCC
TCAGGTAAGAATGGCCACTCTAGGGC
>2107_2446_8878|VPRIMER=Ramos_FW|CPRIMER=Ramos_REV|DUPCOUNT=153|CONSCOUNT=1562|CIGAR=231M1X114M
TGTCCCTCACCTGCGGTGTTTATGGTGGGTCCTTCAGTGGTTACTACTGGAGCTGGATCCGCCAGCCCCCAGGGAAGGGG
CTGGAGTACATTGGGGAAATCAATCATAGTGGAAGCACCAACTACAACCCGTCCCTCAAGAGTCGAGTCACCATATCAGT
AGACACGTCCAAGAAACAGCTCTCCCTGAAGTTGAGCTCTGTGAACGCCGCGGACACGGCTGTGTATTACTATGCGAGAG
TTATTACTAGGGCGAGTCCTGGCACAGACGGGAGGTACGGTATGGACGTCTGGGGCCAAGGGACCACGGTCACCGTCTCC
TCAGGTAAGAATGGCCACTCTAGGGC
>2107_10684_8885|VPRIMER=Ramos_FW|CPRIMER=Ramos_REV|DUPCOUNT=2|CONSCOUNT=18|CIGAR=67M1X82M1X57M1X1M1X3M1X80M1X50M
TGTCCCTCACCTGCGGTGTTTATGGTGGGTCCTTCAGTGGTTACTACTGGAGCTGGATCCGCCAGCCTCCAGGGAAGGGG
CTGGAGTACATTGGGGAAATCAATCATAGTGGAAGCACCAACTACAACCCGTCCCTCAAGAGTCGAGTCATCATATCAGT
AGACACGTCCAAGAAACAGCTCTCCCTGAAGTTGAGCTCTGTGAACGCTGTGGATACGGCTGTGTATTACTGTGCGAGAG
TTATTACTAGGGCGAGTCCTGGCACAGACGGGAGGTACGGTATGGACGTCTGGGGTCAAGGGACCACGGTCACCGTCTCC
TCAGGTAAGAATGGCCACTCTAGGGC
>2107_27993_8954|VPRIMER=Ramos_FW|CPRIMER=Ramos_REV|DUPCOUNT=1|CONSCOUNT=18|CIGAR=223M1X45M1X76M
TGTCCCTCACCTGCGGTGTTTATGGTGGGTCCTTCAGTGGTTACTACTGGAGCTGGATCCGCCAGCCCCCAGGGAAGGGG
CTGGAGTACATTGGGGAAATCAATCATAGTGGAAGCACCAACTACAACCCGTCCCTCAAGAGTCGAGTCACCATATCAGT
AGACACGTCCAAGAAACAGCTCTCCCTGAAGTTGAGCTCTGTGAACGCCGCGGACACGGCTGTATATTACTGTGCGAGAG
TTATTACTAGGGCGAGTCCTGGCACAGACAGGAGGTACGGTATGGACGTCTGGGGCCAAGGGACCACGGTCACCGTCTCC
TCAGGTAAGAATGGCCACTCTAGGGC
>2107_17095_8965|VPRIMER=Ramos_FW|CPRIMER=Ramos_REV|DUPCOUNT=248|CONSCOUNT=2530|CIGAR=219M1X126M
TGTCCCTCACCTGCGGTGTTTATGGTGGGTCCTTCAGTGGTTACTACTGGAGCTGGATCCGCCAGCCCCCAGGGAAGGGG
CTGGAGTACATTGGGGAAATCAATCATAGTGGAAGCACCAACTACAACCCGTCCCTCAAGAGTCGAGTCACCATATCAGT
AGACACGTCCAAGAAACAGCTCTCCCTGAAGTTGAGCTCTGTGAACGCCGCGGACACGGTTGTGTATTACTGTGCGAGAG
TTATTACTAGGGCGAGTCCTGGCACAGACGGGAGGTACGGTATGGACGTCTGGGGCCAAGGGACCACGGTCACCGTCTCC
TCAGGTAAGAATGGCCACTCTAGGGC
>2107_13508_8987|VPRIMER=Ramos_FW|CPRIMER=Ramos_REV|DUPCOUNT=3|CONSCOUNT=27|CIGAR=64M1X6M1X274M
TGTCCCTCACCTGCGGTGTTTATGGTGGGTCCTTCAGTGGTTACTACTGGAGCTGGATCCGCCATCCCCCAAGGAAGGGG
CTGGAGTACATTGGGGAAATCAATCATAGTGGAAGCACCAACTACAACCCGTCCCTCAAGAGTCGAGTCACCATATCAGT
AGACACGTCCAAGAAACAGCTCTCCCTGAAGTTGAGCTCTGTGAACGCCGCGGACACGGCTGTGTATTACTGTGCGAGAG
TTATTACTAGGGCGAGTCCTGGCACAGACGGGAGGTACGGTATGGACGTCTGGGGCCAAGGGACCACGGTCACCGTCTCC
TCAGGTAAGAATGGCCACTCTAGGGC
>2107_9419_8995|VPRIMER=Ramos_FW|CPRIMER=Ramos_REV|DUPCOUNT=1|CONSCOUNT=14|CIGAR=61M1X7M1X10M1X265M
TGTCCCTCACCTGCGGTGTTTATGGTGGGTCCTTCAGTGGTTACTACTGGAGCTGGATCCGTCAGCCCCTAGGGAAGGGG
TTGGAGTACATTGGGGAAATCAATCATAGTGGAAGCACCAACTACAACCCGTCCCTCAAGAGTCGAGTCACCATATCAGT
AGACACGTCCAAGAAACAGCTCTCCCTGAAGTTGAGCTCTGTGAACGCCGCGGACACGGCTGTGTATTACTGTGCGAGAG
TTATTACTAGGGCGAGTCCTGGCACAGACGGGAGGTACGGTATGGACGTCTGGGGCCAAGGGACCACGGTCACCGTCTCC
TCAGGTAAGAATGGCCACTCTAGGGC
>2107_18405_8999|VPRIMER=Ramos_FW|CPRIMER=Ramos_REV|DUPCOUNT=2|CONSCOUNT=27|CIGAR=277M1X8M1X2M1X5M1X50M
TGTCCCTCACCTGCGGTGTTTATGGTGGGTCCTTCAGTGGTTACTACTGGAGCTGGATCCGCCAGCCCCCAGGGAAGGGG
CTGGAGTACATTGGGGAAATCAATCATAGTGGAAGCACCAACTACAACCCGTCCCTCAAGAGTCGAGTCACCATATCAGT
AGACACGTCCAAGAAACAGCTCTCCCTGAAGTTGAGCTCTGTGAACGCCGCGGACACGGCTGTGTATTACTGTGCGAGAG
TTATTACTAGGGCGAGTCCTGGCACAGACGGGAGGTATGGTATGGATGTTTGGGGTCAAGGGACCACGGTCACCGTCTCC
TCAGGTAAGAATGGCCACTCTAGGGC
>2107_9188_9029|VPRIMER=Ramos_FW|CPRIMER=Ramos_REV|DUPCOUNT=13|CONSCOUNT=128|CIGAR=132M1X212M1X
TGTCCCTCACCTGCGGTGTTTATGGTGGGTCCTTCAGTGGTTACTACTGGAGCTGGATCCGCCAGCCCCCAGGGAAGGGG
CTGGAGTACATTGGGGAAATCAATCATAGTGGAAGCACCAACTACAACCCGTTCCTCAAGAGTCGAGTCACCATATCAGT
AGACACGTCCAAGAAACAGCTCTCCCTGAAGTTGAGCTCTGTGAACGCCGCGGACACGGCTGTGTATTACTGTGCGAGAG
TTATTACTAGGGCGAGTCCTGGCACAGACGGGAGGTACGGTATGGACGTCTGGGGCCAAGGGACCACGGTCACCGTCTCC
TCAGGTAAGAATGGCCACTCTAGGGT
>2107_25987_9047|VPRIMER=Ramos_FW|CPRIMER=Ramos_REV|DUPCOUNT=9|CONSCOUNT=117|CIGAR=28M1X265M1X51M
TGTCCCTCACCTGCGGTGTTTATGGTGGATCCTTCAGTGGTTACTACTGGAGCTGGATCCGCCAGCCCCCAGGGAAGGGG
CTGGAGTACATTGGGGAAATCAATCATAGTGGAAGCACCAACTACAACCCGTCCCTCAAGAGTCGAGTCACCATATCAGT
AGACACGTCCAAGAAACAGCTCTCCCTGAAGTTGAGCTCTGTGAACGCCGCGGACACGGCTGTGTATTACTGTGCGAGAG
TTATTACTAGGGCGAGTCCTGGCACAGACGGGAGGTACGGTATGGACGTCTGGGACCAAGGGACCACGGTCACCGTCTCC
TCAGGTAAGAATGGCCACTCTAGGGC
>2107_15167_9062|VPRIMER=Ramos_FW|CPRIMER=Ramos_REV|DUPCOUNT=60|CONSCOUNT=456|CIGAR=54M1X291M
TGTCCCTCACCTGCGGTGTTTATGGTGGGTCCTTCAGTGGTTACTACTGGAGCTAGATCCGCCAGCCCCCAGGGAAGGGG
CTGGAGTACATTGGGGAAATCAATCATAGTGGAAGCACCAACTACAACCCGTCCCTCAAGAGTCGAGTCACCATATCAGT
AGACACGTCCAAGAAACAGCTCTCCCTGAAGTTGAGCTCTGTGAACGCCGCGGACACGGCTGTGTATTACTGTGCGAGAG
TTATTACTAGGGCGAGTCCTGGCACAGACGGGAGGTACGGTATGGACGTCTGGGGCCAAGGGACCACGGTCACCGTCTCC
TCAGGTAAGAATGGCCACTCTAGGGC
>2107_27291_9068|VPRIMER=Ramos_FW|CPRIMER=Ramos_REV|DUPCOUNT=86|CONSCOUNT=1033|CIGAR=172M1X173M
TGTCCCTCACCTGCGGTGTTTATGGTGGGTCCTTCAGTGGTTACTACTGGAGCTGGATCCGCCAGCCCCCAGGGAAGGGG
CTGGAGTACATTGGGGAAATCAATCATAGTGGAAGCACCAACTACAACCCGTCCCTCAAGAGTCGAGTCACCATATCAGT
AGACACGTCCAAAAAACAGCTCTCCCTGAAGTTGAGCTCTGTGAACGCCGCGGACACGGCTGTGTATTACTGTGCGAGAG
TTATTACTAGGGCGAGTCCTGGCACAGACGGGAGGTACGGTATGGACGTCTGGGGCCAAGGGACCACGGTCACCGTCTCC
TCAGGTAAGAATGGCCACTCTAGGGC
>2107_22383_9073|VPRIMER=Ramos_FW|CPRIMER=Ramos_REV|DUPCOUNT=8|CONSCOUNT=83|CIGAR=176M1X2M1X166M
TGTCCCTCACCTGCGGTGTTTATGGTGGGTCCTTCAGTGGTTACTACTGGAGCTGGATCCGCCAGCCCCCAGGGAAGGGG
CTGGAGTACATTGGGGAAATCAATCATAGTGGAAGCACCAACTACAACCCGTCCCTCAAGAGTCGAGTCACCATATCAGT
AGACACGTCCAAGAAATAGTTCTCCCTGAAGTTGAGCTCTGTGAACGCCGCGGACACGGCTGTGTATTACTGTGCGAGAG
TTATTACTAGGGCGAGTCCTGGCACAGACGGGAGGTACGGTATGGACGTCTGGGGCCAAGGGACCACGGTCACCGTCTCC
TCAGGTAAGAATGGCCACTCTAGGGC
>2107_8807_9093|VPRIMER=Ramos_FW|CPRIMER=Ramos_REV|DUPCOUNT=14|CONSCOUNT=155|CIGAR=277M1X17M2X49M
TGTCCCTCACCTGCGGTGTTTATGGTGGGTCCTTCAGTGGTTACTACTGGAGCTGGATCCGCCAGCCCCCAGGGAAGGGG
CTGGAGTACATTGGGGAAATCAATCATAGTGGAAGCACCAACTACAACCCGTCCCTCAAGAGTCGAGTCACCATATCAGT
AGACACGTCCAAGAAACAGCTCTCCCTGAAGTTGAGCTCTGTGAACGCCGCGGACACGGCTGTGTATTACTGTGCGAGAG
TTATTACTAGGGCGAGTCCTGGCACAGACGGGAGGTATGGTATGGACGTCTGGGGTTAAGGGACCACGGTCACCGTCTCC
TCAGGTAAGAATGGCCACTCTAGGGC
>2107_12472_9100|VPRIMER=Ramos_FW|CPRIMER=Ramos_REV|DUPCOUNT=13|CONSCOUNT=90|CIGAR=108M1X191M1X45M
TGTCCCTCACCTGCGGTGTTTATGGTGGGTCCTTCAGTGGTTACTACTGGAGCTGGATCCGCCAGCCCCCAGGGAAGGGG
CTGGAGTACATTGGGGAAATCAATCATAATGGAAGCACCAACTACAACCCGTCCCTCAAGAGTCGAGTCACCATATCAGT
AGACACGTCCAAGAAACAGCTCTCCCTGAAGTTGAGCTCTGTGAACGCCGCGGACACGGCTGTGTATTACTGTGCGAGAG
TTATTACTAGGGCGAGTCCTGGCACAGACGGGAGGTACGGTATGGACGTCTGGGGCCAAGAGACCACGGTCACCGTCTCC
TCAGGTAAGAATGGCCACTCTAGGGC
>2107_20428_9106|VPRIMER=Ramos_FW|CPRIMER=Ramos_REV|DUPCOUNT=2|CONSCOUNT=27|CIGAR=108M1X170M1X3M1X62M
TGTCCCTCACCTGCGGTGTTTATGGTGGGTCCTTCAGTGGTTACTACTGGAGCTGGATCCGCCAGCCCCCAGGGAAGGGG
CTGGAGTACATTGGGGAAATCAATCATAATGGAAGCACCAACTACAACCCGTCCCTCAAGAGTCGAGTCACCATATCAGT
AGACACGTCCAAGAAACAGCTCTCCCTGAAGTTGAGCTCTGTGAACGCCGCGGACACGGCTGTGTATTACTGTGCGAGAG
TTATTACTAGGGCGAGTCCTGGCACAGACGGGAGGTACGATATAGACGTCTGGGGCCAAGGGACCACGGTCACCGTCTCC
TCAGGTAAGAATGGCCACTCTAGGGC
>2107_14044_9121|VPRIMER=Ramos_FW|CPRIMER=Ramos_REV|DUPCOUNT=58|CONSCOUNT=261|CIGAR=284M1X61M
TGTCCCTCACCTGCGGTGTTTATGGTGGGTCCTTCAGTGGTTACTACTGGAGCTGGATCCGCCAGCCCCCAGGGAAGGGG
CTGGAGTACATTGGGGAAATCAATCATAGTGGAAGCACCAACTACAACCCGTCCCTCAAGAGTCGAGTCACCATATCAGT
AGACACGTCCAAGAAACAGCTCTCCCTGAAGTTGAGCTCTGTGAACGCCGCGGACACGGCTGTGTATTACTGTGCGAGAG
TTATTACTAGGGCGAGTCCTGGCACAGACGGGAGGTACGGTATGTACGTCTGGGGCCAAGGGACCACGGTCACCGTCTCC
TCAGGTAAGAATGGCCACTCTAGGGC
>2107_8191_9146|VPRIMER=Ramos_FW|CPRIMER=Ramos_REV|DUPCOUNT=2|CONSCOUNT=19|CIGAR=108M1X122M1X1M1X112M
TGTCCCTCACCTGCGGTGTTTATGGTGGGTCCTTCAGTGGTTACTACTGGAGCTGGATCCGCCAGCCCCCAGGGAAGGGG
CTGGAGTACATTGGGGAAATCAATCATAATGGAAGCACCAACTACAACCCGTCCCTCAAGAGTCGAGTCACCATATCAGT
AGACACGTCCAAGAAACAGCTCTCCCTGAAGTTGAGCTCTGTGAACGCCGCGGACACGGCTGTGTATTACTATACGAGAG
TTATTACTAGGGCGAGTCCTGGCACAGACGGGAGGTACGGTATGGACGTCTGGGGCCAAGGGACCACGGTCACCGTCTCC
TCAGGTAAGAATGGCCACTCTAGGGC
>2107_15769_9155|VPRIMER=Ramos_FW|CPRIMER=Ramos_REV|DUPCOUNT=2|CONSCOUNT=55|CIGAR=30M2X2M1X23M1X29M1X257M
TGTCCCTCACCTGCGGTGTTTATGGTGGGTTTTTTAGTGGTTACTACTGGAGCTGGATTCGCCAGCCCCCAGGGAAGGGG
CTGGAGTATATTGGGGAAATCAATCATAGTGGAAGCACCAACTACAACCCGTCCCTCAAGAGTCGAGTCACCATATCAGT
AGACACGTCCAAGAAACAGCTCTCCCTGAAGTTGAGCTCTGTGAACGCCGCGGACACGGCTGTGTATTACTGTGCGAGAG
TTATTACTAGGGCGAGTCCTGGCACAGACGGGAGGTACGGTATGGACGTCTGGGGCCAAGGGACCACGGTCACCGTCTCC
TCAGGTAAGAATGGCCACTCTAGGGC
>2107_11110_9161|VPRIMER=Ramos_FW|CPRIMER=Ramos_REV|DUPCOUNT=1|CONSCOUNT=43|CIGAR=118M1X2M1X2M1X2M3X2M2X212M
TGTCCCTCACCTGCGGTGTTTATGGTGGGTCCTTCAGTGGTTACTACTGGAGCTGGATCCGCCAGCCCCCAGGGAAGGGG
CTGGAGTACATTGGGGAAATCAATCATAGTGGAAGCACTAATTATAATTTGTTTCTCAAGAGTCGAGTCACCATATCAGT
AGACACGTCCAAGAAACAGCTCTCCCTGAAGTTGAGCTCTGTGAACGCCGCGGACACGGCTGTGTATTACTGTGCGAGAG
TTATTACTAGGGCGAGTCCTGGCACAGACGGGAGGTACGGTATGGACGTCTGGGGCCAAGGGACCACGGTCACCGTCTCC
TCAGGTAAGAATGGCCACTCTAGGGC
>2107_3609_9166|VPRIMER=Ramos_FW|CPRIMER=Ramos_REV|DUPCOUNT=162|CONSCOUNT=1804|CIGAR=76M1X269M
TGTCCCTCACCTGCGGTGTTTATGGTGGGTCCTTCAGTGGTTACTACTGGAGCTGGATCCGCCAGCCCCCAGGGAAAGGG
CTGGAGTACATTGGGGAAATCAATCATAGTGGAAGCACCAACTACAACCCGTCCCTCAAGAGTCGAGTCACCATATCAGT
AGACACGTCCAAGAAACAGCTCTCCCTGAAGTTGAGCTCTGTGAACGCCGCGGACACGGCTGTGTATTACTGTGCGAGAG
TTATTACTAGGGCGAGTCCTGGCACAGACGGGAGGTACGGTATGGACGTCTGGGGCCAAGGGACCACGGTCACCGTCTCC
TCAGGTAAGAATGGCCACTCTAGGGC
>2107_12554_9175|VPRIMER=Ramos_FW|CPRIMER=Ramos_REV|DUPCOUNT=2|CONSCOUNT=28|CIGAR=158M1X162M1X24M
TGTCCCTCACCTGCGGTGTTTATGGTGGGTCCTTCAGTGGTTACTACTGGAGCTGGATCCGCCAGCCCCCAGGGAAGGGG
CTGGAGTACATTGGGGAAATCAATCATAGTGGAAGCACCAACTACAACCCGTCCCTCAAGAGTCGAGTCACCATATCAAT
AGACACGTCCAAGAAACAGCTCTCCCTGAAGTTGAGCTCTGTGAACGCCGCGGACACGGCTGTGTATTACTGTGCGAGAG
TTATTACTAGGGCGAGTCCTGGCACAGACGGGAGGTACGGTATGGACGTCTGGGGCCAAGGGACCACGGTCACCGTCTCC
TAAGGTAAGAATGGCCACTCTAGGGC
>2107_15129_9180|VPRIMER=Ramos_FW|CPRIMER=Ramos_REV|DUPCOUNT=2|CONSCOUNT=17|CIGAR=133M1X182M1X1M2X1M1X24M
TGTCCCTCACCTGCGGTGTTTATGGTGGGTCCTTCAGTGGTTACTACTGGAGCTGGATCCGCCAGCCCCCAGGGAAGGGG
CTGGAGTACATTGGGGAAATCAATCATAGTGGAAGCACCAACTACAACCCGTCTCTCAAGAGTCGAGTCACCATATCAGT
AGACACGTCCAAGAAACAGCTCTCCCTGAAGTTGAGCTCTGTGAACGCCGCGGACACGGCTGTGTATTACTGTGCGAGAG
TTATTACTAGGGCGAGTCCTGGCACAGACGGGAGGTACGGTATGGACGTCTGGGGCCAAGGGACCACGGTCACCGTTTTT
TTAGGTAAGAATGGCCACTCTAGGGC
>2107_7647_9194|VPRIMER=Ramos_FW|CPRIMER=Ramos_REV|DUPCOUNT=3|CONSCOUNT=27|CIGAR=71M1X134M1X2M1X1M2X38M1X56M1X37M
TGTCCCTCACCTGCGGTGTTTATGGTGGGTCCTTCAGTGGTTACTACTGGAGCTGGATCCGCCAGCCCCCAAGGAAGGGG
CTGGAGTACATTGGGGAAATCAATCATAGTGGAAGCACCAACTACAACCCGTCCCTCAAGAGTCGAGTCACCATATCAGT
AGACACGTCCAAGAAACAGCTCTCCCTGAAGTTGAGCTCTGTGAACACCACAAACACGGCTGTGTATTACTGTGCGAGAG
TTATTACTAGGACGAGTCCTGGCACAGACGGGAGGTACGGTATGGACGTCTGGGGCCAAGGGACCACGATCACCGTCTCC
TCAGGTAAGAATGGCCACTCTAGGGC
>2107_15005_9206|VPRIMER=Ramos_FW|CPRIMER=Ramos_REV|DUPCOUNT=35|CONSCOUNT=251|CIGAR=166M1X179M
TGTCCCTCACCTGCGGTGTTTATGGTGGGTCCTTCAGTGGTTACTACTGGAGCTGGATCCGCCAGCCCCCAGGGAAGGGG
CTGGAGTACATTGGGGAAATCAATCATAGTGGAAGCACCAACTACAACCCGTCCCTCAAGAGTCGAGTCACCATATCAGT
AGACACTTCCAAGAAACAGCTCTCCCTGAAGTTGAGCTCTGTGAACGCCGCGGACACGGCTGTGTATTACTGTGCGAGAG
TTATTACTAGGGCGAGTCCTGGCACAGACGGGAGGTACGGTATGGACGTCTGGGGCCAAGGGACCACGGTCACCGTCTCC
TCAGGTAAGAATGGCCACTCTAGGGC
>2107_18080_9211|VPRIMER=Ramos_FW|CPRIMER=Ramos_REV|DUPCOUNT=2|CONSCOUNT=47|CIGAR=178M1X38M1X74M1X53M
TGTCCCTCACCTGCGGTGTTTATGGTGGGTCCTTCAGTGGTTACTACTGGAGCTGGATCCGCCAGCCCCCAGGGAAGGGG
CTGGAGTACATTGGGGAAATCAATCATAGTGGAAGCACCAACTACAACCCGTCCCTCAAGAGTCGAGTCACCATATCAGT
AGACACGTCCAAGAAACAACTCTCCCTGAAGTTGAGCTCTGTGAACGCCGCGGACACAGCTGTGTATTACTGTGCGAGAG
TTATTACTAGGGCGAGTCCTGGCACAGACGGGAGGTACGGTATGGACGTCTGAGGCCAAGGGACCACGGTCACCGTCTCC
TCAGGTAAGAATGGCCACTCTAGGGC
>2107_4220_9225|VPRIMER=Ramos_FW|CPRIMER=Ramos_REV|DUPCOUNT=1|CONSCOUNT=21|CIGAR=150M2X53M1X10M1X129M
TGTCCCTCACCTGCGGTGTTTATGGTGGGTCCTTCAGTGGTTACTACTGGAGCTGGATCCGCCAGCCCCCAGGGAAGGGG
CTGGAGTACATTGGGGAAATCAATCATAGTGGAAGCACCAACTACAACCCGTCCCTCAAGAGTCGAGTCATTATATCAGT
AGACACGTCCAAGAAACAGCTCTCCCTGAAGTTGAGCTCTGTGAATGCCGCGGACATGGCTGTGTATTACTGTGCGAGAG
TTATTACTAGGGCGAGTCCTGGCACAGACGGGAGGTACGGTATGGACGTCTGGGGCCAAGGGACCACGGTCACCGTCTCC
TCAGGTAAGAATGGCCACTCTAGGGC
>2107_11639_9230|VPRIMER=Ramos_FW|CPRIMER=Ramos_REV|DUPCOUNT=124|CONSCOUNT=1405|CIGAR=299M1X46M
TGTCCCTCACCTGCGGTGTTTATGGTGGGTCCTTCAGTGGTTACTACTGGAGCTGGATCCGCCAGCCCCCAGGGAAGGGG
CTGGAGTACATTGGGGAAATCAATCATAGTGGAAGCACCAACTACAACCCGTCCCTCAAGAGTCGAGTCACCATATCAGT
AGACACGTCCAAGAAACAGCTCTCCCTGAAGTTGAGCTCTGTGAACGCCGCGGACACGGCTGTGTATTACTGTGCGAGAG
TTATTACTAGGGCGAGTCCTGGCACAGACGGGAGGTACGGTATGGACGTCTGGGGCCAAAGGACCACGGTCACCGTCTCC
TCAGGTAAGAATGGCCACTCTAGGGC
>2107_25292_9237|VPRIMER=Ramos_FW|CPRIMER=Ramos_REV|DUPCOUNT=4|CONSCOUNT=54|CIGAR=36M1X102M1X1M1X204M
TGTCCCTCACCTGCGGTGTTTATGGTGGGTCCTTCAATGGTTACTACTGGAGCTGGATCCGCCAGCCCCCAGGGAAGGGG
CTGGAGTACATTGGGGAAATCAATCATAGTGGAAGCACCAACTACAACCCGTCCCTCAAAAATCGAGTCACCATATCAGT
AGACACGTCCAAGAAACAGCTCTCCCTGAAGTTGAGCTCTGTGAACGCCGCGGACACGGCTGTGTATTACTGTGCGAGAG
TTATTACTAGGGCGAGTCCTGGCACAGACGGGAGGTACGGTATGGACGTCTGGGGCCAAGGGACCACGGTCACCGTCTCC
TCAGGTAAGAATGGCCACTCTAGGGC
>2107_18962_9259|VPRIMER=Ramos_FW|CPRIMER=Ramos_REV|DUPCOUNT=2|CONSCOUNT=26|CIGAR=94M1X205M2X44M
TGTCCCTCACCTGCGGTGTTTATGGTGGGTCCTTCAGTGGTTACTACTGGAGCTGGATCCGCCAGCCCCCAGGGAAGGGG
CTGGAGTACATTGGAGAAATCAATCATAGTGGAAGCACCAACTACAACCCGTCCCTCAAGAGTCGAGTCACCATATCAGT
AGACACGTCCAAGAAACAGCTCTCCCTGAAGTTGAGCTCTGTGAACGCCGCGGACACGGCTGTGTATTACTGTGCGAGAG
TTATTACTAGGGCGAGTCCTGGCACAGACGGGAGGTACGGTATGGACGTCTGGGGCCAAGAAACCACGGTCACCGTCTCC
TCAGGTAAGAATGGCCACTCTAGGGC
>2107_14816_9264|VPRIMER=Ramos_FW|CPRIMER=Ramos_REV|DUPCOUNT=2|CONSCOUNT=59|CIGAR=9M1X302M1X33M
TGTCCCTCATCTGCGGTGTTTATGGTGGGTCCTTCAGTGGTTACTACTGGAGCTGGATCCGCCAGCCCCCAGGGAAGGGG
CTGGAGTACATTGGGGAAATCAATCATAGTGGAAGCACCAACTACAACCCGTCCCTCAAGAGTCGAGTCACCATATCAGT
AGACACGTCCAAGAAACAGCTCTCCCTGAAGTTGAGCTCTGTGAACGCCGCGGACACGGCTGTGTATTACTGTGCGAGAG
TTATTACTAGGGCGAGTCCTGGCACAGACGGGAGGTACGGTATGGACGTCTGGGGCCAAGGGACCACGGTCATCGTCTCC
TCAGGTAAGAATGGCCACTCTAGGGC
>2107_6740_9269|VPRIMER=Ramos_FW|CPRIMER=Ramos_REV|DUPCOUNT=61|CONSCOUNT=725|CIGAR=283M2X61M
TGTCCCTCACCTGCGGTGTTTATGGTGGGTCCTTCAGTGGTTACTACTGGAGCTGGATCCGCCAGCCCCCAGGGAAGGGG
CTGGAGTACATTGGGGAAATCAATCATAGTGGAAGCACCAACTACAACCCGTCCCTCAAGAGTCGAGTCACCATATCAGT
AGACACGTCCAAGAAACAGCTCTCCCTGAAGTTGAGCTCTGTGAACGCCGCGGACACGGCTGTGTATTACTGTGCGAGAG
TTATTACTAGGGCGAGTCCTGGCACAGACGGGAGGTACGGTATAAACGTCTGGGGCCAAGGGACCACGGTCACCGTCTCC
TCAGGTAAGAATGGCCACTCTAGGGC
>2107_9755_9296|VPRIMER=Ramos_FW|CPRIMER=Ramos_REV|DUPCOUNT=2|CONSCOUNT=30|CIGAR=76M2X243M1X24M
TGTCCCTCACCTGCGGTGTTTATGGTGGGTCCTTCAGTGGTTACTACTGGAGCTGGATCCGCCAGCCCCCAGGGAAAAGG
CTGGAGTACATTGGGGAAATCAATCATAGTGGAAGCACCAACTACAACCCGTCCCTCAAGAGTCGAGTCACCATATCAGT
AGACACGTCCAAGAAACAGCTCTCCCTGAAGTTGAGCTCTGTGAACGCCGCGGACACGGCTGTGTATTACTGTGCGAGAG
TTATTACTAGGGCGAGTCCTGGCACAGACGGGAGGTACGGTATGGACGTCTGGGGCCAAGGGACCACGGTCACCGTCTCC
TAAGGTAAGAATGGCCACTCTAGGGC
>2107_13432_9314|VPRIMER=Ramos_FW|CPRIMER=Ramos_REV|DUPCOUNT=3|CONSCOUNT=3|CIGAR=26M1X259M1X59M
TGTCCCTCACCTGCGGTGTTTATGGTTGGTCCTTCAGTGGTTACTACTGGAGCTGGATCCGCCAGCCCCCAGGGAAGGGG
CTGGAGTACATTGGGGAAATCAATCATAGTGGAAGCACCAACTACAACCCGTCCCTCAAGAGTCGAGTCACCATATCAGT
AGACACGTCCAAGAAACAGCTCTCCCTGAAGTTGAGCTCTGTGAACGCCGCGGACACGGCTGTGTATTACTGTGCGAGAG
TTATTACTAGGGCGAGTCCTGGCACAGACGGGAGGTACGGTATGGATGTCTGGGGCCAAGGGACCACGGTCACCGTCTCC
TCAGGTAAGAATGGCCACTCTAGGGC
>2107_19641_9333|VPRIMER=Ramos_FW|CPRIMER=Ramos_REV|DUPCOUNT=6|CONSCOUNT=65|CIGAR=85M1X80M1X179M
TGTCCCTCACCTGCGGTGTTTATGGTGGGTCCTTCAGTGGTTACTACTGGAGCTGGATCCGCCAGCCCCCAGGGAAGGGG
CTGGAATACATTGGGGAAATCAATCATAGTGGAAGCACCAACTACAACCCGTCCCTCAAGAGTCGAGTCACCATATCAGT
AGACACATCCAAGAAACAGCTCTCCCTGAAGTTGAGCTCTGTGAACGCCGCGGACACGGCTGTGTATTACTGTGCGAGAG
TTATTACTAGGGCGAGTCCTGGCACAGACGGGAGGTACGGTATGGACGTCTGGGGCCAAGGGACCACGGTCACCGTCTCC
TCAGGTAAGAATGGCCACTCTAGGGC
>2107_9111_9342|VPRIMER=Ramos_FW|CPRIMER=Ramos_REV|DUPCOUNT=14|CONSCOUNT=145|CIGAR=117M1X3M1X224M
TGTCCCTCACCTGCGGTGTTTATGGTGGGTCCTTCAGTGGTTACTACTGGAGCTGGATCCGCCAGCCCCCAGGGAAGGGG
CTGGAGTACATTGGGGAAATCAATCATAGTGGAAGCATCAATTACAACCCGTCCCTCAAGAGTCGAGTCACCATATCAGT
AGACACGTCCAAGAAACAGCTCTCCCTGAAGTTGAGCTCTGTGAACGCCGCGGACACGGCTGTGTATTACTGTGCGAGAG
TTATTACTAGGGCGAGTCCTGGCACAGACGGGAGGTACGGTATGGACGTCTGGGGCCAAGGGACCACGGTCACCGTCTCC
TCAGGTAAGAATGGCCACTCTAGGGC
>2107_26692_9359|VPRIMER=Ramos_FW|CPRIMER=Ramos_REV|DUPCOUNT=4|CONSCOUNT=54|CIGAR=274M1X19M1X28M1X22M
TGTCCCTCACCTGCGGTGTTTATGGTGGGTCCTTCAGTGGTTACTACTGGAGCTGGATCCGCCAGCCCCCAGGGAAGGGG
CTGGAGTACATTGGGGAAATCAATCATAGTGGAAGCACCAACTACAACCCGTCCCTCAAGAGTCGAGTCACCATATCAGT
AGACACGTCCAAGAAACAGCTCTCCCTGAAGTTGAGCTCTGTGAACGCCGCGGACACGGCTGTGTATTACTGTGCGAGAG
TTATTACTAGGGCGAGTCCTGGCACAGACGGGAGATACGGTATGGACGTCTGGGACCAAGGGACCACGGTCACCGTCTCC
TCAAGTAAGAATGGCCACTCTAGGGC
>2107_13043_9379|VPRIMER=Ramos_FW|CPRIMER=Ramos_REV|DUPCOUNT=2|CONSCOUNT=29|CIGAR=184M1X44M1X4M1X111M
TGTCCCTCACCTGCGGTGTTTATGGTGGGTCCTTCAGTGGTTACTACTGGAGCTGGATCCGCCAGCCCCCAGGGAAGGGG
CTGGAGTACATTGGGGAAATCAATCATAGTGGAAGCACCAACTACAACCCGTCCCTCAAGAGTCGAGTCACCATATCAGT
AGACACGTCCAAGAAACAGCTCTCTCTGAAGTTGAGCTCTGTGAACGCCGCGGACACGGCTGTGTATTATTGTGTGAGAG
TTATTACTAGGGCGAGTCCTGGCACAGACGGGAGGTACGGTATGGACGTCTGGGGCCAAGGGACCACGGTCACCGTCTCC
TCAGGTAAGAATGGCCACTCTAGGGC
>2107_18117_9417|VPRIMER=Ramos_FW|CPRIMER=Ramos_REV|DUPCOUNT=87|CONSCOUNT=897|CIGAR=195M1X150M
TGTCCCTCACCTGCGGTGTTTATGGTGGGTCCTTCAGTGGTTACTACTGGAGCTGGATCCGCCAGCCCCCAGGGAAGGGG
CTGGAGTACATTGGGGAAATCAATCATAGTGGAAGCACCAACTACAACCCGTCCCTCAAGAGTCGAGTCACCATATCAGT
AGACACGTCCAAGAAACAGCTCTCCCTGAAGTTGACCTCTGTGAACGCCGCGGACACGGCTGTGTATTACTGTGCGAGAG
TTATTACTAGGGCGAGTCCTGGCACAGACGGGAGGTACGGTATGGACGTCTGGGGCCAAGGGACCACGGTCACCGTCTCC
TCAGGTAAGAATGGCCACTCTAGGGC
>2107_13749_9429|VPRIMER=Ramos_FW|CPRIMER=Ramos_REV|DUPCOUNT=1|CONSCOUNT=7|CIGAR=115M1X1M1X119M1X108M
TGTCCCTCACCTGCGGTGTTTATGGTGGGTCCTTCAGTGGTTACTACTGGAGCTGGATCCGCCAGCCCCCAGGGAAGGGG
CTGGAGTACATTGGGGAAATCAATCATAGTGGAAGTATCAACTACAACCCGTCCCTCAAGAGTCGAGTCACCATATCAGT
AGACACGTCCAAGAAACAGCTCTCCCTGAAGTTGAGCTCTGTGAACGCCGCGGACACGGCTGTGTATTACTGTGCGATAG
TTATTACTAGGGCGAGTCCTGGCACAGACGGGAGGTACGGTATGGACGTCTGGGGCCAAGGGACCACGGTCACCGTCTCC
TCAGGTAAGAATGGCCACTCTAGGGC
>2107_28930_9441|VPRIMER=Ramos_FW|CPRIMER=Ramos_REV|DUPCOUNT=107|CONSCOUNT=960|CIGAR=60M1X285M
TGTCCCTCACCTGCGGTGTTTATGGTGGGTCCTTCAGTGGTTACTACTGGAGCTGGATCCACCAGCCCCCAGGGAAGGGG
CTGGAGTACATTGGGGAAATCAATCATAGTGGAAGCACCAACTACAACCCGTCCCTCAAGAGTCGAGTCACCATATCAGT
AGACACGTCCAAGAAACAGCTCTCCCTGAAGTTGAGCTCTGTGAACGCCGCGGACACGGCTGTGTATTACTGTGCGAGAG
TTATTACTAGGGCGAGTCCTGGCACAGACGGGAGGTACGGTATGGACGTCTGGGGCCAAGGGACCACGGTCACCGTCTCC
TCAGGTAAGAATGGCCACTCTAGGGC
>2107_19001_9462|VPRIMER=Ramos_FW|CPRIMER=Ramos_REV|DUPCOUNT=174|CONSCOUNT=1495|CIGAR=216M1X129M
TGTCCCTCACCTGCGGTGTTTATGGTGGGTCCTTCAGTGGTTACTACTGGAGCTGGATCCGCCAGCCCCCAGGGAAGGGG
CTGGAGTACATTGGGGAAATCAATCATAGTGGAAGCACCAACTACAACCCGTCCCTCAAGAGTCGAGTCACCATATCAGT
AGACACGTCCAAGAAACAGCTCTCCCTGAAGTTGAGCTCTGTGAACGCCGCGGACATGGCTGTGTATTACTGTGCGAGAG
TTATTACTAGGGCGAGTCCTGGCACAGACGGGAGGTACGGTATGGACGTCTGGGGCCAAGGGACCACGGTCACCGTCTCC
TCAGGTAAGAATGGCCACTCTAGGGC
>2107_22907_9467|VPRIMER=Ramos_FW|CPRIMER=Ramos_REV|DUPCOUNT=3|CONSCOUNT=23|CIGAR=94M1X122M2X4M1X122M
TGTCCCTCACCTGCGGTGTTTATGGTGGGTCCTTCAGTGGTTACTACTGGAGCTGGATCCGCCAGCCCCCAGGGAAGGGG
CTGGAGTACATTGGAGAAATCAATCATAGTGGAAGCACCAACTACAACCCGTCCCTCAAGAGTCGAGTCACCATATCAGT
AGACACGTCCAAGAAACAGCTCTCCCTGAAGTTGAGCTCTGTGAACGCCGCGGACACAACTGTATATTACTGTGCGAGAG
TTATTACTAGGGCGAGTCCTGGCACAGACGGGAGGTACGGTATGGACGTCTGGGGCCAAGGGACCACGGTCACCGTCTCC
TCAGGTAAGAATGGCCACTCTAGGGC
>2107_20870_9487|VPRIMER=Ramos_FW|CPRIMER=Ramos_REV|DUPCOUNT=3|CONSCOUNT=60|CIGAR=51M1X3M1X227M2X61M
TGTCCCTCACCTGCGGTGTTTATGGTGGGTCCTTCAGTGGTTACTACTGGAACTGAATCCGCCAGCCCCCAGGGAAGGGG
CTGGAGTACATTGGGGAAATCAATCATAGTGGAAGCACCAACTACAACCCGTCCCTCAAGAGTCGAGTCACCATATCAGT
AGACACGTCCAAGAAACAGCTCTCCCTGAAGTTGAGCTCTGTGAACGCCGCGGACACGGCTGTGTATTACTGTGCGAGAG
TTATTACTAGGGCGAGTCCTGGCACAGACGGGAGGTACGGTATAAACGTCTGGGGCCAAGGGACCACGGTCACCGTCTCC
TCAGGTAAGAATGGCCACTCTAGGGC
>2107_9943_9496|VPRIMER=Ramos_FW|CPRIMER=Ramos_REV|DUPCOUNT=212|CONSCOUNT=1797|CIGAR=69M1X276M
TGTCCCTCACCTGCGGTGTTTATGGTGGGTCCTTCAGTGGTTACTACTGGAGCTGGATCCGCCAGCCCCTAGGGAAGGGG
CTGGAGTACATTGGGGAAATCAATCATAGTGGAAGCACCAACTACAACCCGTCCCTCAAGAGTCGAGTCACCATATCAGT
AGACACGTCCAAGAAACAGCTCTCCCTGAAGTTGAGCTCTGTGAACGCCGCGGACACGGCTGTGTATTACTGTGCGAGAG
TTATTACTAGGGCGAGTCCTGGCACAGACGGGAGGTACGGTATGGACGTCTGGGGCCAAGGGACCACGGTCACCGTCTCC
TCAGGTAAGAATGGCCACTCTAGGGC
>2107_2255_9502|VPRIMER=Ramos_FW|CPRIMER=Ramos_REV|DUPCOUNT=10|CONSCOUNT=113|CIGAR=66M1X112M1X166M
TGTCCCTCACCTGCGGTGTTTATGGTGGGTCCTTCAGTGGTTACTACTGGAGCTGGATCCGCCAGCTCCCAGGGAAGGGG
CTGGAGTACATTGGGGAAATCAATCATAGTGGAAGCACCAACTACAACCCGTCCCTCAAGAGTCGAGTCACCATATCAGT
AGACACGTCCAAGAAACAGTTCTCCCTGAAGTTGAGCTCTGTGAACGCCGCGGACACGGCTGTGTATTACTGTGCGAGAG
TTATTACTAGGGCGAGTCCTGGCACAGACGGGAGGTACGGTATGGACGTCTGGGGCCAAGGGACCACGGTCACCGTCTCC
TCAGGTAAGAATGGCCACTCTAGGGC
>2107_23413_9506|VPRIMER=Ramos_FW|CPRIMER=Ramos_REV|DUPCOUNT=64|CONSCOUNT=610|CIGAR=118M1X227M
TGTCCCTCACCTGCGGTGTTTATGGTGGGTCCTTCAGTGGTTACTACTGGAGCTGGATCCGCCAGCCCCCAGGGAAGGGG
CTGGAGTACATTGGGGAAATCAATCATAGTGGAAGCACTAACTACAACCCGTCCCTCAAGAGTCGAGTCACCATATCAGT
AGACACGTCCAAGAAACAGCTCTCCCTGAAGTTGAGCTCTGTGAACGCCGCGGACACGGCTGTGTATTACTGTGCGAGAG
TTATTACTAGGGCGAGTCCTGGCACAGACGGGAGGTACGGTATGGACGTCTGGGGCCAAGGGACCACGGTCACCGTCTCC
TCAGGTAAGAATGGCCACTCTAGGGC
>2107_7888_9526|VPRIMER=Ramos_FW|CPRIMER=Ramos_REV|DUPCOUNT=1|CONSCOUNT=6|CIGAR=289M1X5M1X8M1X41M
TGTCCCTCACCTGCGGTGTTTATGGTGGGTCCTTCAGTGGTTACTACTGGAGCTGGATCCGCCAGCCCCCAGGGAAGGGG
CTGGAGTACATTGGGGAAATCAATCATAGTGGAAGCACCAACTACAACCCGTCCCTCAAGAGTCGAGTCACCATATCAGT
AGACACGTCCAAGAAACAGCTCTCCCTGAAGTTGAGCTCTGTGAACGCCGCGGACACGGCTGTGTATTACTGTGCGAGAG
TTATTACTAGGGCGAGTCCTGGCACAGACGGGAGGTACGGTATGGACGTTTGGGGTCAAGGGACTACGGTCACCGTCTCC
TCAGGTAAGAATGGCCACTCTAGGGC
>2107_4796_9552|VPRIMER=Ramos_FW|CPRIMER=Ramos_REV|DUPCOUNT=2|CONSCOUNT=30|CIGAR=76M1X1M1X254M1X12M
TGTCCCTCACCTGCGGTGTTTATGGTGGGTCCTTCAGTGGTTACTACTGGAGCTGGATCCGCCAGCCCCCAGGGAAAGAG
CTGGAGTACATTGGGGAAATCAATCATAGTGGAAGCACCAACTACAACCCGTCCCTCAAGAGTCGAGTCACCATATCAGT
AGACACGTCCAAGAAACAGCTCTCCCTGAAGTTGAGCTCTGTGAACGCCGCGGACACGGCTGTGTATTACTGTGCGAGAG
TTATTACTAGGGCGAGTCCTGGCACAGACGGGAGGTACGGTATGGACGTCTGGGGCCAAGGGACCACGGTCACCGTCTCC
TCAGGTAAGAATGACCACTCTAGGGC
>2107_14012_9558|VPRIMER=Ramos_FW|CPRIMER=Ramos_REV|DUPCOUNT=7|CONSCOUNT=102|CIGAR=161M1X4M1X179M
TGTCCCTCACCTGCGGTGTTTATGGTGGGTCCTTCAGTGGTTACTACTGGAGCTGGATCCGCCAGCCCCCAGGGAAGGGG
CTGGAGTACATTGGGGAAATCAATCATAGTGGAAGCACCAACTACAACCCGTCCCTCAAGAGTCGAGTCACCATATCAGT
AAACACATCCAAGAAACAGCTCTCCCTGAAGTTGAGCTCTGTGAACGCCGCGGACACGGCTGTGTATTACTGTGCGAGAG
TTATTACTAGGGCGAGTCCTGGCACAGACGGGAGGTACGGTATGGACGTCTGGGGCCAAGGGACCACGGTCACCGTCTCC
TCAGGTAAGAATGGCCACTCTAGGGC
>2107_10876_9572|VPRIMER=Ramos_FW|CPRIMER=Ramos_REV|DUPCOUNT=1|CONSCOUNT=29|CIGAR=269M1X1M1X1M1X18M1X53M
TGTCCCTCACCTGCGGTGTTTATGGTGGGTCCTTCAGTGGTTACTACTGGAGCTGGATCCGCCAGCCCCCAGGGAAGGGG
CTGGAGTACATTGGGGAAATCAATCATAGTGGAAGCACCAACTACAACCCGTCCCTCAAGAGTCGAGTCACCATATCAGT
AGACACGTCCAAGAAACAGCTCTCCCTGAAGTTGAGCTCTGTGAACGCCGCGGACACGGCTGTGTATTACTGTGCGAGAG
TTATTACTAGGGCGAGTCCTGGCACAGACAGAAAGTACGGTATGGACGTCTGAGGCCAAGGGACCACGGTCACCGTCTCC
TCAGGTAAGAATGGCCACTCTAGGGC
>2107_3341_9580|VPRIMER=Ramos_FW|CPRIMER=Ramos_REV|DUPCOUNT=5|CONSCOUNT=39|CIGAR=128M1X3M1X1M1X211M
TGTCCCTCACCTGCGGTGTTTATGGTGGGTCCTTCAGTGGTTACTACTGGAGCTGGATCCGCCAGCCCCCAGGGAAGGGG
CTGGAGTACATTGGGGAAATCAATCATAGTGGAAGCACCAACTACAACTCGTTCTTCAAGAGTCGAGTCACCATATCAGT
AGACACGTCCAAGAAACAGCTCTCCCTGAAGTTGAGCTCTGTGAACGCCGCGGACACGGCTGTGTATTACTGTGCGAGAG
TTATTACTAGGGCGAGTCCTGGCACAGACGGGAGGTACGGTATGGACGTCTGGGGCCAAGGGACCACGGTCACCGTCTCC
TCAGGTAAGAATGGCCACTCTAGGGC
>2107_22140_9600|VPRIMER=Ramos_FW|CPRIMER=Ramos_REV|DUPCOUNT=159|CONSCOUNT=1347|CIGAR=321M1X24M
TGTCCCTCACCTGCGGTGTTTATGGTGGGTCCTTCAGTGGTTACTACTGGAGCTGGATCCGCCAGCCCCCAGGGAAGGGG
CTGGAGTACATTGGGGAAATCAATCATAGTGGAAGCACCAACTACAACCCGTCCCTCAAGAGTCGAGTCACCATATCAGT
AGACACGTCCAAGAAACAGCTCTCCCTGAAGTTGAGCTCTGTGAACGCCGCGGACACGGCTGTGTATTACTGTGCGAGAG
TTATTACTAGGGCGAGTCCTGGCACAGACGGGAGGTACGGTATGGACGTCTGGGGCCAAGGGACCACGGTCACCGTCTCC
TTAGGTAAGAATGGCCACTCTAGGGC
>2107_19925_9614|VPRIMER=Ramos_FW|CPRIMER=Ramos_REV|DUPCOUNT=8|CONSCOUNT=93|CIGAR=124M1X2M3X216M
TGTCCCTCACCTGCGGTGTTTATGGTGGGTCCTTCAGTGGTTACTACTGGAGCTGGATCCGCCAGCCCCCAGGGAAGGGG
CTGGAGTACATTGGGGAAATCAATCATAGTGGAAGCACCAACTATAATTTGTCCCTCAAGAGTCGAGTCACCATATCAGT
AGACACGTCCAAGAAACAGCTCTCCCTGAAGTTGAGCTCTGTGAACGCCGCGGACACGGCTGTGTATTACTGTGCGAGAG
TTATTACTAGGGCGAGTCCTGGCACAGACGGGAGGTACGGTATGGACGTCTGGGGCCAAGGGACCACGGTCACCGTCTCC
TCAGGTAAGAATGGCCACTCTAGGGC
>2107_2825_9627|VPRIMER=Ramos_FW|CPRIMER=Ramos_REV|DUPCOUNT=102|CONSCOUNT=969|CIGAR=258M1X87M
TGTCCCTCACCTGCGGTGTTTATGGTGGGTCCTTCAGTGGTTACTACTGGAGCTGGATCCGCCAGCCCCCAGGGAAGGGG
CTGGAGTACATTGGGGAAATCAATCATAGTGGAAGCACCAACTACAACCCGTCCCTCAAGAGTCGAGTCACCATATCAGT
AGACACGTCCAAGAAACAGCTCTCCCTGAAGTTGAGCTCTGTGAACGCCGCGGACACGGCTGTGTATTACTGTGCGAGAG
TTATTACTAGGGCGAGTCTTGGCACAGACGGGAGGTACGGTATGGACGTCTGGGGCCAAGGGACCACGGTCACCGTCTCC
TCAGGTAAGAATGGCCACTCTAGGGC
>2107_3567_9632|VPRIMER=Ramos_FW|CPRIMER=Ramos_REV|DUPCOUNT=21|CONSCOUNT=144|CIGAR=65M1X61M1X218M
TGTCCCTCACCTGCGGTGTTTATGGTGGGTCCTTCAGTGGTTACTACTGGAGCTGGATCCGCCAGTCCCCAGGGAAGGGG
CTGGAGTACATTGGGGAAATCAATCATAGTGGAAGCACCAACTACAATCCGTCCCTCAAGAGTCGAGTCACCATATCAGT
AGACACGTCCAAGAAACAGCTCTCCCTGAAGTTGAGCTCTGTGAACGCCGCGGACACGGCTGTGTATTACTGTGCGAGAG
TTATTACTAGGGCGAGTCCTGGCACAGACGGGAGGTACGGTATGGACGTCTGGGGCCAAGGGACCACGGTCACCGTCTCC
TCAGGTAAGAATGGCCACTCTAGGGC
>2107_17107_9659|VPRIMER=Ramos_FW|CPRIMER=Ramos_REV|DUPCOUNT=1|CONSCOUNT=32|CIGAR=39M1X25M1X220M1X59M
TGTCCCTCACCTGCGGTGTTTATGGTGGGTCCTTCAGTGATTACTACTGGAGCTGGATCCGCCAGTCCCCAGGGAAGGGG
CTGGAGTACATTGGGGAAATCAATCATAGTGGAAGCACCAACTACAACCCGTCCCTCAAGAGTCGAGTCACCATATCAGT
AGACACGTCCAAGAAACAGCTCTCCCTGAAGTTGAGCTCTGTGAACGCCGCGGACACGGCTGTGTATTACTGTGCGAGAG
TTATTACTAGGGCGAGTCCTGGCACAGACGGGAGGTACGGTATGGATGTCTGGGGCCAAGGGACCACGGTCACCGTCTCC
TCAGGTAAGAATGGCCACTCTAGGGC
>2107_4186_9673|VPRIMER=Ramos_FW|CPRIMER=Ramos_REV|DUPCOUNT=29|CONSCOUNT=190|CIGAR=218M1X127M
TGTCCCTCACCTGCGGTGTTTATGGTGGGTCCTTCAGTGGTTACTACTGGAGCTGGATCCGCCAGCCCCCAGGGAAGGGG
CTGGAGTACATTGGGGAAATCAATCATAGTGGAAGCACCAACTACAACCCGTCCCTCAAGAGTCGAGTCACCATATCAGT
AGACACGTCCAAGAAACAGCTCTCCCTGAAGTTGAGCTCTGTGAACGCCGCGGACACGTCTGTGTATTACTGTGCGAGAG
TTATTACTAGGGCGAGTCCTGGCACAGACGGGAGGTACGGTATGGACGTCTGGGGCCAAGGGACCACGGTCACCGTCTCC
TCAGGTAAGAATGGCCACTCTAGGGC
>2107_2377_9706|VPRIMER=Ramos_FW|CPRIMER=Ramos_REV|DUPCOUNT=2|CONSCOUNT=23|CIGAR=51M1X59M1X83M1X150M
TGTCCCTCACCTGCGGTGTTTATGGTGGGTCCTTCAGTGGTTACTACTGGAACTGGATCCGCCAGCCCCCAGGGAAGGGG
CTGGAGTACATTGGGGAAATCAATCATAGTGAAAGCACCAACTACAACCCGTCCCTCAAGAGTCGAGTCACCATATCAGT
AGACACGTCCAAGAAACAGCTCTCCCTGAAGTTGACCTCTGTGAACGCCGCGGACACGGCTGTGTATTACTGTGCGAGAG
TTATTACTAGGGCGAGTCCTGGCACAGACGGGAGGTACGGTATGGACGTCTGGGGCCAAGGGACCACGGTCACCGTCTCC
TCAGGTAAGAATGGCCACTCTAGGGC
>2107_28542_9743|VPRIMER=Ramos_FW|CPRIMER=Ramos_REV|DUPCOUNT=2|CONSCOUNT=28|CIGAR=130M1X24M1X23M1X57M1X105M1X2M
TGTCCCTCACCTGCGGTGTTTATGGTGGGTCCTTCAGTGGTTACTACTGGAGCTGGATCCGCCAGCCCCCAGGGAAGGGG
CTGGAGTACATTGGGGAAATCAATCATAGTGGAAGCACCAACTACAACCCATCCCTCAAGAGTCGAGTCACCATAGCAGT
AGACACGTCCAAGAAACAGGTCTCCCTGAAGTTGAGCTCTGTGAACGCCGCGGACACGGCTGTGTATTACTGTGCGAAAG
TTATTACTAGGGCGAGTCCTGGCACAGACGGGAGGTACGGTATGGACGTCTGGGGCCAAGGGACCACGGTCACCGTCTCC
TCAGGTAAGAATGGCCACTCTAGAGC
>2107_5597_9782|VPRIMER=Ramos_FW|CPRIMER=Ramos_REV|DUPCOUNT=11|CONSCOUNT=174|CIGAR=28M1X56M1X260M
TGTCCCTCACCTGCGGTGTTTATGGTGGATCCTTCAGTGGTTACTACTGGAGCTGGATCCGCCAGCCCCCAGGGAAGGGG
CTGGAATACATTGGGGAAATCAATCATAGTGGAAGCACCAACTACAACCCGTCCCTCAAGAGTCGAGTCACCATATCAGT
AGACACGTCCAAGAAACAGCTCTCCCTGAAGTTGAGCTCTGTGAACGCCGCGGACACGGCTGTGTATTACTGTGCGAGAG
TTATTACTAGGGCGAGTCCTGGCACAGACGGGAGGTACGGTATGGACGTCTGGGGCCAAGGGACCACGGTCACCGTCTCC
TCAGGTAAGAATGGCCACTCTAGGGC
>2107_14517_9796|VPRIMER=Ramos_FW|CPRIMER=Ramos_REV|DUPCOUNT=2|CONSCOUNT=26|CIGAR=36M1X174M2X133M
TGTCCCTCACCTGCGGTGTTTATGGTGGGTCCTTCAATGGTTACTACTGGAGCTGGATCCGCCAGCCCCCAGGGAAGGGG
CTGGAGTACATTGGGGAAATCAATCATAGTGGAAGCACCAACTACAACCCGTCCCTCAAGAGTCGAGTCACCATATCAGT
AGACACGTCCAAGAAACAGCTCTCCCTGAAGTTGAGCTCTGTGAACGCCGCAAACACGGCTGTGTATTACTGTGCGAGAG
TTATTACTAGGGCGAGTCCTGGCACAGACGGGAGGTACGGTATGGACGTCTGGGGCCAAGGGACCACGGTCACCGTCTCC
TCAGGTAAGAATGGCCACTCTAGGGC
>2107_19692_9802|VPRIMER=Ramos_FW|CPRIMER=Ramos_REV|DUPCOUNT=2|CONSCOUNT=30|CIGAR=151M1X4M1X116M1X71M1X
TGTCCCTCACCTGCGGTGTTTATGGTGGGTCCTTCAGTGGTTACTACTGGAGCTGGATCCGCCAGCCCCCAGGGAAGGGG
CTGGAGTACATTGGGGAAATCAATCATAGTGGAAGCACCAACTACAACCCGTCCCTCAAGAGTCGAGTCACTATATTAGT
AGACACGTCCAAGAAACAGCTCTCCCTGAAGTTGAGCTCTGTGAACGCCGCGGACACGGCTGTGTATTACTGTGCGAGAG
TTATTACTAGGGCGAGTCCTGGCACAGACGGGAAGTACGGTATGGACGTCTGGGGCCAAGGGACCACGGTCACCGTCTCC
TCAGGTAAGAATGGCCACTCTAGGGT
>2107_14863_9809|VPRIMER=Ramos_FW|CPRIMER=Ramos_REV|DUPCOUNT=3|CONSCOUNT=59|CIGAR=71M1X58M1X8M1X1M1X204M
TGTCCCTCACCTGCGGTGTTTATGGTGGGTCCTTCAGTGGTTACTACTGGAGCTGGATCCGCCAGCCCCCAAGGAAGGGG
CTGGAGTACATTGGGGAAATCAATCATAGTGGAAGCACCAACTACAACCCATCCCTCAAAAATCGAGTCACCATATCAGT
AGACACGTCCAAGAAACAGCTCTCCCTGAAGTTGAGCTCTGTGAACGCCGCGGACACGGCTGTGTATTACTGTGCGAGAG
TTATTACTAGGGCGAGTCCTGGCACAGACGGGAGGTACGGTATGGACGTCTGGGGCCAAGGGACCACGGTCACCGTCTCC
TCAGGTAAGAATGGCCACTCTAGGGC
>2107_27577_9823|VPRIMER=Ramos_FW|CPRIMER=Ramos_REV|DUPCOUNT=2|CONSCOUNT=34|CIGAR=88M1X44M1X161M2X6M1X42M
TGTCCCTCACCTGCGGTGTTTATGGTGGGTCCTTCAGTGGTTACTACTGGAGCTGGATCCGCCAGCCCCCAGGGAAGGGG
CTGGAGTATATTGGGGAAATCAATCATAGTGGAAGCACCAACTACAACCCGTCTCTCAAGAGTCGAGTCACCATATCAGT
AGACACGTCCAAGAAACAGCTCTCCCTGAAGTTGAGCTCTGTGAACGCCGCGGACACGGCTGTGTATTACTGTGCGAGAG
TTATTACTAGGGCGAGTCCTGGCACAGACGGGAGGTACGGTATGGACGTCTGGGGTTAAGGGATCACGGTCACCGTCTCC
TCAGGTAAGAATGGCCACTCTAGGGC
>2107_12508_9835|VPRIMER=Ramos_FW|CPRIMER=Ramos_REV|DUPCOUNT=2|CONSCOUNT=54|CIGAR=300M2X26M1X17M
TGTCCCTCACCTGCGGTGTTTATGGTGGGTCCTTCAGTGGTTACTACTGGAGCTGGATCCGCCAGCCCCCAGGGAAGGGG
CTGGAGTACATTGGGGAAATCAATCATAGTGGAAGCACCAACTACAACCCGTCCCTCAAGAGTCGAGTCACCATATCAGT
AGACACGTCCAAGAAACAGCTCTCCCTGAAGTTGAGCTCTGTGAACGCCGCGGACACGGCTGTGTATTACTGTGCGAGAG
TTATTACTAGGGCGAGTCCTGGCACAGACGGGAGGTACGGTATGGACGTCTGGGGCCAAGAAACCACGGTCACCGTCTCC
TCAGGTAAAAATGGCCACTCTAGGGC
>2107_12829_9856|VPRIMER=Ramos_FW|CPRIMER=Ramos_REV|DUPCOUNT=1|CONSCOUNT=33|CIGAR=60M1X16M1X33M1X2M1X184M1X46M
TGTCCCTCACCTGCGGTGTTTATGGTGGGTCCTTCAGTGGTTACTACTGGAGCTGGATCCACCAGCCCCCAGGGAAGAGG
CTGGAGTACATTGGGGAAATCAATCATAGTGAAAACACCAACTACAACCCGTCCCTCAAGAGTCGAGTCACCATATCAGT
AGACACGTCCAAGAAACAGCTCTCCCTGAAGTTGAGCTCTGTGAACGCCGCGGACACGGCTGTGTATTACTGTGCGAGAG
TTATTACTAGGGCGAGTCCTGGCACAGACGGGAGGTACGGTATGGACGTCTGGGGCCAAAGGACCACGGTCACCGTCTCC
TCAGGTAAGAATGGCCACTCTAGGGC
>2107_12766_9872|VPRIMER=Ramos_FW|CPRIMER=Ramos_REV|DUPCOUNT=1|CONSCOUNT=29|CIGAR=80M1X165M1X5M1X4M1X88M
TGTCCCTCACCTGCGGTGTTTATGGTGGGTCCTTCAGTGGTTACTACTGGAGCTGGATCCGCCAGCCCCCAGGGAAGGGG
TTGGAGTACATTGGGGAAATCAATCATAGTGGAAGCACCAACTACAACCCGTCCCTCAAGAGTCGAGTCACCATATCAGT
AGACACGTCCAAGAAACAGCTCTCCCTGAAGTTGAGCTCTGTGAACGCCGCGGACACGGCTGTGTATTACTGTGCGAGAG
TTATTATTAGGGTGAGTTCTGGCACAGACGGGAGGTACGGTATGGACGTCTGGGGCCAAGGGACCACGGTCACCGTCTCC
TCAGGTAAGAATGGCCACTCTAGGGC
>2107_6143_9879|VPRIMER=Ramos_FW|CPRIMER=Ramos_REV|DUPCOUNT=35|CONSCOUNT=252|CIGAR=251M1X94M
TGTCCCTCACCTGCGGTGTTTATGGTGGGTCCTTCAGTGGTTACTACTGGAGCTGGATCCGCCAGCCCCCAGGGAAGGGG
CTGGAGTACATTGGGGAAATCAATCATAGTGGAAGCACCAACTACAACCCGTCCCTCAAGAGTCGAGTCACCATATCAGT
AGACACGTCCAAGAAACAGCTCTCCCTGAAGTTGAGCTCTGTGAACGCCGCGGACACGGCTGTGTATTACTGTGCGAGAG
TTATTACTAGGTCGAGTCCTGGCACAGACGGGAGGTACGGTATGGACGTCTGGGGCCAAGGGACCACGGTCACCGTCTCC
TCAGGTAAGAATGGCCACTCTAGGGC
>2107_22518_9896|VPRIMER=Ramos_FW|CPRIMER=Ramos_REV|DUPCOUNT=3|CONSCOUNT=69|CIGAR=66M1X111M1X167M
TGTCCCTCACCTGCGGTGTTTATGGTGGGTCCTTCAGTGGTTACTACTGGAGCTGGATCCGCCAGCTCCCAGGGAAGGGG
CTGGAGTACATTGGGGAAATCAATCATAGTGGAAGCACCAACTACAACCCGTCCCTCAAGAGTCGAGTCACCATATCAGT
AGACACGTCCAAGAAACAACTCTCCCTGAAGTTGAGCTCTGTGAACGCCGCGGACACGGCTGTGTATTACTGTGCGAGAG
TTATTACTAGGGCGAGTCCTGGCACAGACGGGAGGTACGGTATGGACGTCTGGGGCCAAGGGACCACGGTCACCGTCTCC
TCAGGTAAGAATGGCCACTCTAGGGC
>2107_20103_9899|VPRIMER=Ramos_FW|CPRIMER=Ramos_REV|DUPCOUNT=1|CONSCOUNT=28|CIGAR=52M1X5M2X1M2X2M4X96M1X180M
TGTCCCTCACCTGCGGTGTTTATGGTGGGTCCTTCAGTGGTTACTACTGGAGTTGGATTTGTTAGTTTTCAGGGAAGGGG
CTGGAGTACATTGGGGAAATCAATCATAGTGGAAGCACCAACTACAACCCGTCCCTCAAGAGTCGAGTCACCATATCAGT
AGACATGTCCAAGAAACAGCTCTCCCTGAAGTTGAGCTCTGTGAACGCCGCGGACACGGCTGTGTATTACTGTGCGAGAG
TTATTACTAGGGCGAGTCCTGGCACAGACGGGAGGTACGGTATGGACGTCTGGGGCCAAGGGACCACGGTCACCGTCTCC
TCAGGTAAGAATGGCCACTCTAGGGC
>2107_16065_9904|VPRIMER=Ramos_FW|CPRIMER=Ramos_REV|DUPCOUNT=5|CONSCOUNT=71|CIGAR=161M1X180M1X3M
TGTCCCTCACCTGCGGTGTTTATGGTGGGTCCTTCAGTGGTTACTACTGGAGCTGGATCCGCCAGCCCCCAGGGAAGGGG
CTGGAGTACATTGGGGAAATCAATCATAGTGGAAGCACCAACTACAACCCGTCCCTCAAGAGTCGAGTCACCATATCAGT
AAACACGTCCAAGAAACAGCTCTCCCTGAAGTTGAGCTCTGTGAACGCCGCGGACACGGCTGTGTATTACTGTGCGAGAG
TTATTACTAGGGCGAGTCCTGGCACAGACGGGAGGTACGGTATGGACGTCTGGGGCCAAGGGACCACGGTCACCGTCTCC
TCAGGTAAGAATGGCCACTCTAAGGC
>2107_28446_9951|VPRIMER=Ramos_FW|CPRIMER=Ramos_REV|DUPCOUNT=3|CONSCOUNT=18|CIGAR=139M1X111M1X27M1X66M
TGTCCCTCACCTGCGGTGTTTATGGTGGGTCCTTCAGTGGTTACTACTGGAGCTGGATCCGCCAGCCCCCAGGGAAGGGG
CTGGAGTACATTGGGGAAATCAATCATAGTGGAAGCACCAACTACAACCCGTCCCTCAAAAGTCGAGTCACCATATCAGT
AGACACGTCCAAGAAACAGCTCTCCCTGAAGTTGAGCTCTGTGAACGCCGCGGACACGGCTGTGTATTACTGTGCGAGAG
TTATTACTAGGACGAGTCCTGGCACAGACGGGAGGTACGATATGGACGTCTGGGGCCAAGGGACCACGGTCACCGTCTCC
TCAGGTAAGAATGGCCACTCTAGGGC
>2107_23169_9977|VPRIMER=Ramos_FW|CPRIMER=Ramos_REV|DUPCOUNT=1|CONSCOUNT=14|CIGAR=73M1X196M1X75M
TGTCCCTCACCTGCGGTGTTTATGGTGGGTCCTTCAGTGGTTACTACTGGAGCTGGATCCGCCAGCCCCCAGGAAAGGGG
CTGGAGTACATTGGGGAAATCAATCATAGTGGAAGCACCAACTACAACCCGTCCCTCAAGAGTCGAGTCACCATATCAGT
AGACACGTCCAAGAAACAGCTCTCCCTGAAGTTGAGCTCTGTGAACGCCGCGGACACGGCTGTGTATTACTGTGCGAGAG
TTATTACTAGGGCGAGTCCTGGCACAGACGAGAGGTACGGTATGGACGTCTGGGGCCAAGGGACCACGGTCACCGTCTCC
TCAGGTAAGAATGGCCACTCTAGGGC
>2107_11265_9982|VPRIMER=Ramos_FW|CPRIMER=Ramos_REV|DUPCOUNT=4|CONSCOUNT=30|CIGAR=60M1X3M1X133M1X88M1X58M
TGTCCCTCACCTGCGGTGTTTATGGTGGGTCCTTCAGTGGTTACTACTGGAGCTGGATCCACCAACCCCCAGGGAAGGGG
CTGGAGTACATTGGGGAAATCAATCATAGTGGAAGCACCAACTACAACCCGTCCCTCAAGAGTCGAGTCACCATATCAGT
AGACACGTCCAAGAAACAGCTCTCCCTGAAGTTGAGCTATGTGAACGCCGCGGACACGGCTGTGTATTACTGTGCGAGAG
TTATTACTAGGGCGAGTCCTGGCACAGACGGGAGGTACGGTATGGACATCTGGGGCCAAGGGACCACGGTCACCGTCTCC
TCAGGTAAGAATGGCCACTCTAGGGC
>2107_18734_9988|VPRIMER=Ramos_FW|CPRIMER=Ramos_REV|DUPCOUNT=250|CONSCOUNT=2887|CIGAR=46M1X299M
TGTCCCTCACCTGCGGTGTTTATGGTGGGTCCTTCAGTGGTTACTATTGGAGCTGGATCCGCCAGCCCCCAGGGAAGGGG
CTGGAGTACATTGGGGAAATCAATCATAGTGGAAGCACCAACTACAACCCGTCCCTCAAGAGTCGAGTCACCATATCAGT
AGACACGTCCAAGAAACAGCTCTCCCTGAAGTTGAGCTCTGTGAACGCCGCGGACACGGCTGTGTATTACTGTGCGAGAG
TTATTACTAGGGCGAGTCCTGGCACAGACGGGAGGTACGGTATGGACGTCTGGGGCCAAGGGACCACGGTCACCGTCTCC
TCAGGTAAGAATGGCCACTCTAGGGC
>2107_7171_9993|VPRIMER=Ramos_FW|CPRIMER=Ramos_REV|DUPCOUNT=6|CONSCOUNT=55|CIGAR=292M2X49M1X2M
TGTCCCTCACCTGCGGTGTTTATGGTGGGTCCTTCAGTGGTTACTACTGGAGCTGGATCCGCCAGCCCCCAGGGAAGGGG
CTGGAGTACATTGGGGAAATCAATCATAGTGGAAGCACCAACTACAACCCGTCCCTCAAGAGTCGAGTCACCATATCAGT
AGACACGTCCAAGAAACAGCTCTCCCTGAAGTTGAGCTCTGTGAACGCCGCGGACACGGCTGTGTATTACTGTGCGAGAG
TTATTACTAGGGCGAGTCCTGGCACAGACGGGAGGTACGGTATGGACGTCTGAAGCCAAGGGACCACGGTCACCGTCTCC
TCAGGTAAGAATGGCCACTCTAGAGC
>2107_18129_10018|VPRIMER=Ramos_FW|CPRIMER=Ramos_REV|DUPCOUNT=2|CONSCOUNT=19|CIGAR=71M3X2M1X189M1X4M1X2M1X18M1X52M
TGTCCCTCACCTGCGGTGTTTATGGTGGGTCCTTCAGTGGTTACTACTGGAGCTGGATCCGCCAGCCCCCAAAAAAAGGG
CTGGAGTACATTGGGGAAATCAATCATAGTGGAAGCACCAACTACAACCCGTCCCTCAAGAGTCGAGTCACCATATCAGT
AGACACGTCCAAGAAACAGCTCTCCCTGAAGTTGAGCTCTGTGAACGCCGCGGACACGGCTGTGTATTACTGTGCGAGAG
TTATTACTAGGGCGAGTCCTGGCACAAACGGAAGATACGGTATGGACGTCTGGAGCCAAGGGACCACGGTCACCGTCTCC
TCAGGTAAGAATGGCCACTCTAGGGC
>2107_20731_10028|VPRIMER=Ramos_FW|CPRIMER=Ramos_REV|DUPCOUNT=23|CONSCOUNT=283|CIGAR=292M1X1M1X51M
TGTCCCTCACCTGCGGTGTTTATGGTGGGTCCTTCAGTGGTTACTACTGGAGCTGGATCCGCCAGCCCCCAGGGAAGGGG
CTGGAGTACATTGGGGAAATCAATCATAGTGGAAGCACCAACTACAACCCGTCCCTCAAGAGTCGAGTCACCATATCAGT
AGACACGTCCAAGAAACAGCTCTCCCTGAAGTTGAGCTCTGTGAACGCCGCGGACACGGCTGTGTATTACTGTGCGAGAG
TTATTACTAGGGCGAGTCCTGGCACAGACGGGAGGTACGGTATGGACGTCTGAGACCAAGGGACCACGGTCACCGTCTCC
TCAGGTAAGAATGGCCACTCTAGGGC
>2107_4827_10034|VPRIMER=Ramos_FW|CPRIMER=Ramos_REV|DUPCOUNT=2|CONSCOUNT=48|CIGAR=295M1X43M1X5M1X
TGTCCCTCACCTGCGGTGTTTATGGTGGGTCCTTCAGTGGTTACTACTGGAGCTGGATCCGCCAGCCCCCAGGGAAGGGG
CTGGAGTACATTGGGGAAATCAATCATAGTGGAAGCACCAACTACAACCCGTCCCTCAAGAGTCGAGTCACCATATCAGT
AGACACGTCCAAGAAACAGCTCTCCCTGAAGTTGAGCTCTGTGAACGCCGCGGACACGGCTGTGTATTACTGTGCGAGAG
TTATTACTAGGGCGAGTCCTGGCACAGACGGGAGGTACGGTATGGACGTCTGGGGTCAAGGGACCACGGTCACCGTCTCC
TCAGGTAAGAATGGCCACTTTAGGGT
>2107_24029_10049|VPRIMER=Ramos_FW|CPRIMER=Ramos_REV|DUPCOUNT=3|CONSCOUNT=3|CIGAR=21M1X134M1X189M
TGTCCCTCACCTGCGGTGTTTTTGGTGGGTCCTTCAGTGGTTACTACTGGAGCTGGATCCGCCAGCCCCCAGGGAAGGGG
CTGGAGTACATTGGGGAAATCAATCATAGTGGAAGCACCAACTACAACCCGTCCCTCAAGAGTCGAGTCACCATATTAGT
AGACACGTCCAAGAAACAGCTCTCCCTGAAGTTGAGCTCTGTGAACGCCGCGGACACGGCTGTGTATTACTGTGCGAGAG
TTATTACTAGGGCGAGTCCTGGCACAGACGGGAGGTACGGTATGGACGTCTGGGGCCAAGGGACCACGGTCACCGTCTCC
TCAGGTAAGAATGGCCACTCTAGGGC
>2107_19488_10077|VPRIMER=Ramos_FW|CPRIMER=Ramos_REV|DUPCOUNT=7|CONSCOUNT=61|CIGAR=114M1X63M1X167M
TGTCCCTCACCTGCGGTGTTTATGGTGGGTCCTTCAGTGGTTACTACTGGAGCTGGATCCGCCAGCCCCCAGGGAAGGGG
CTGGAGTACATTGGGGAAATCAATCATAGTGGAAACACCAACTACAACCCGTCCCTCAAGAGTCGAGTCACCATATCAGT
AGACACGTCCAAGAAACAACTCTCCCTGAAGTTGAGCTCTGTGAACGCCGCGGACACGGCTGTGTATTACTGTGCGAGAG
TTATTACTAGGGCGAGTCCTGGCACAGACGGGAGGTACGGTATGGACGTCTGGGGCCAAGGGACCACGGTCACCGTCTCC
TCAGGTAAGAATGGCCACTCTAGGGC
>2107_7247_10126|VPRIMER=Ramos_FW|CPRIMER=Ramos_REV|DUPCOUNT=8|CONSCOUNT=92|CIGAR=334M1X10M1X
TGTCCCTCACCTGCGGTGTTTATGGTGGGTCCTTCAGTGGTTACTACTGGAGCTGGATCCGCCAGCCCCCAGGGAAGGGG
CTGGAGTACATTGGGGAAATCAATCATAGTGGAAGCACCAACTACAACCCGTCCCTCAAGAGTCGAGTCACCATATCAGT
AGACACGTCCAAGAAACAGCTCTCCCTGAAGTTGAGCTCTGTGAACGCCGCGGACACGGCTGTGTATTACTGTGCGAGAG
TTATTACTAGGGCGAGTCCTGGCACAGACGGGAGGTACGGTATGGACGTCTGGGGCCAAGGGACCACGGTCACCGTCTCC
TCAGGTAAGAATGGTCACTCTAGGGT
>2107_13019_10143|VPRIMER=Ramos_FW|CPRIMER=Ramos_REV|DUPCOUNT=2|CONSCOUNT=16|CIGAR=183M1X66M1X95M
TGTCCCTCACCTGCGGTGTTTATGGTGGGTCCTTCAGTGGTTACTACTGGAGCTGGATCCGCCAGCCCCCAGGGAAGGGG
CTGGAGTACATTGGGGAAATCAATCATAGTGGAAGCACCAACTACAACCCGTCCCTCAAGAGTCGAGTCACCATATCAGT
AGACACGTCCAAGAAACAGCTCTACCTGAAGTTGAGCTCTGTGAACGCCGCGGACACGGCTGTGTATTACTGTGCGAGAG
TTATTACTAGAGCGAGTCCTGGCACAGACGGGAGGTACGGTATGGACGTCTGGGGCCAAGGGACCACGGTCACCGTCTCC
TCAGGTAAGAATGGCCACTCTAGGGC
>2107_13661_10161|VPRIMER=Ramos_FW|CPRIMER=Ramos_REV|DUPCOUNT=5|CONSCOUNT=105|CIGAR=24M1X269M1X51M
TGTCCCTCACCTGCGGTGTTTATGATGGGTCCTTCAGTGGTTACTACTGGAGCTGGATCCGCCAGCCCCCAGGGAAGGGG
CTGGAGTACATTGGGGAAATCAATCATAGTGGAAGCACCAACTACAACCCGTCCCTCAAGAGTCGAGTCACCATATCAGT
AGACACGTCCAAGAAACAGCTCTCCCTGAAGTTGAGCTCTGTGAACGCCGCGGACACGGCTGTGTATTACTGTGCGAGAG
TTATTACTAGGGCGAGTCCTGGCACAGACGGGAGGTACGGTATGGACGTCTGGGACCAAGGGACCACGGTCACCGTCTCC
TCAGGTAAGAATGGCCACTCTAGGGC
>2107_26355_10164|VPRIMER=Ramos_FW|CPRIMER=Ramos_REV|DUPCOUNT=3|CONSCOUNT=28|CIGAR=71M1X123M1X88M1X61M
TGTCCCTCACCTGCGGTGTTTATGGTGGGTCCTTCAGTGGTTACTACTGGAGCTGGATCCGCCAGCCCCCAAGGAAGGGG
CTGGAGTACATTGGGGAAATCAATCATAGTGGAAGCACCAACTACAACCCGTCCCTCAAGAGTCGAGTCACCATATCAGT
AGACACGTCCAAGAAACAGCTCTCCCTGAAGTTGAACTCTGTGAACGCCGCGGACACGGCTGTGTATTACTGTGCGAGAG
TTATTACTAGGGCGAGTCCTGGCACAGACGGGAGGTACGGTATGAACGTCTGGGGCCAAGGGACCACGGTCACCGTCTCC
TCAGGTAAGAATGGCCACTCTAGGGC
>2107_2754_10188|VPRIMER=Ramos_FW|CPRIMER=Ramos_REV|DUPCOUNT=48|CONSCOUNT=402|CIGAR=132M3X211M
TGTCCCTCACCTGCGGTGTTTATGGTGGGTCCTTCAGTGGTTACTACTGGAGCTGGATCCGCCAGCCCCCAGGGAAGGGG
CTGGAGTACATTGGGGAAATCAATCATAGTGGAAGCACCAACTACAACCCGTTTTTCAAGAGTCGAGTCACCATATCAGT
AGACACGTCCAAGAAACAGCTCTCCCTGAAGTTGAGCTCTGTGAACGCCGCGGACACGGCTGTGTATTACTGTGCGAGAG
TTATTACTAGGGCGAGTCCTGGCACAGACGGGAGGTACGGTATGGACGTCTGGGGCCAAGGGACCACGGTCACCGTCTCC
TCAGGTAAGAATGGCCACTCTAGGGC
>2107_11500_10208|VPRIMER=Ramos_FW|CPRIMER=Ramos_REV|DUPCOUNT=6|CONSCOUNT=71|CIGAR=79M1X186M1X79M
TGTCCCTCACCTGCGGTGTTTATGGTGGGTCCTTCAGTGGTTACTACTGGAGCTGGATCCGCCAGCCCCCAGGGAAGGGA
CTGGAGTACATTGGGGAAATCAATCATAGTGGAAGCACCAACTACAACCCGTCCCTCAAGAGTCGAGTCACCATATCAGT
AGACACGTCCAAGAAACAGCTCTCCCTGAAGTTGAGCTCTGTGAACGCCGCGGACACGGCTGTGTATTACTGTGCGAGAG
TTATTACTAGGGCGAGTCCTGGCACAAACGGGAGGTACGGTATGGACGTCTGGGGCCAAGGGACCACGGTCACCGTCTCC
TCAGGTAAGAATGGCCACTCTAGGGC
>2107_16422_10217|VPRIMER=Ramos_FW|CPRIMER=Ramos_REV|DUPCOUNT=167|CONSCOUNT=1785|CIGAR=212M1X133M
TGTCCCTCACCTGCGGTGTTTATGGTGGGTCCTTCAGTGGTTACTACTGGAGCTGGATCCGCCAGCCCCCAGGGAAGGGG
CTGGAGTACATTGGGGAAATCAATCATAGTGGAAGCACCAACTACAACCCGTCCCTCAAGAGTCGAGTCACCATATCAGT
AGACACGTCCAAGAAACAGCTCTCCCTGAAGTTGAGCTCTGTGAACGCCGCGAACACGGCTGTGTATTACTGTGCGAGAG
TTATTACTAGGGCGAGTCCTGGCACAGACGGGAGGTACGGTATGGACGTCTGGGGCCAAGGGACCACGGTCACCGTCTCC
TCAGGTAAGAATGGCCACTCTAGGGC
>2107_10757_10237|VPRIMER=Ramos_FW|CPRIMER=Ramos_REV|DUPCOUNT=3|CONSCOUNT=55|CIGAR=196M1X97M1X51M
TGTCCCTCACCTGCGGTGTTTATGGTGGGTCCTTCAGTGGTTACTACTGGAGCTGGATCCGCCAGCCCCCAGGGAAGGGG
CTGGAGTACATTGGGGAAATCAATCATAGTGGAAGCACCAACTACAACCCGTCCCTCAAGAGTCGAGTCACCATATCAGT
AGACACGTCCAAGAAACAGCTCTCCCTGAAGTTGAGGTCTGTGAACGCCGCGGACACGGCTGTGTATTACTGTGCGAGAG
TTATTACTAGGGCGAGTCCTGGCACAGACGGGAGGTACGGTATGGACGTCTGGGACCAAGGGACCACGGTCACCGTCTCC
TCAGGTAAGAATGGCCACTCTAGGGC
>2107_15540_10261|VPRIMER=Ramos_FW|CPRIMER=Ramos_REV|DUPCOUNT=1|CONSCOUNT=10|CIGAR=231M1X1M1X32M1X3M2X1M2X3M2X14M1X51M
TGTCCCTCACCTGCGGTGTTTATGGTGGGTCCTTCAGTGGTTACTACTGGAGCTGGATCCGCCAGCCCCCAGGGAAGGGG
CTGGAGTACATTGGGGAAATCAATCATAGTGGAAGCACCAACTACAACCCGTCCCTCAAGAGTCGAGTCACCATATCAGT
AGACACGTCCAAGAAACAGCTCTCCCTGAAGTTGAGCTCTGTGAACGCCGCGGACACGGCTGTGTATTACTATACGAGAG
TTATTACTAGGGCGAGTCCTGGCACAAACGAAAAATACAATATGGACGTCTGGGACCAAGGGACCACGGTCACCGTCTCC
TCAGGTAAGAATGGCCACTCTAGGGC
>2107_3616_10265|VPRIMER=Ramos_FW|CPRIMER=Ramos_REV|DUPCOUNT=1|CONSCOUNT=43|CIGAR=77M1X177M1X4M1X85M
TGTCCCTCACCTGCGGTGTTTATGGTGGGTCCTTCAGTGGTTACTACTGGAGCTGGATCCGCCAGCCCCCAGGGAAGAGG
CTGGAGTACATTGGGGAAATCAATCATAGTGGAAGCACCAACTACAACCCGTCCCTCAAGAGTCGAGTCACCATATCAGT
AGACACGTCCAAGAAACAGCTCTCCCTGAAGTTGAGCTCTGTGAACGCCGCGGACACGGCTGTGTATTACTGTGCGAGAG
TTATTACTAGGGCGAATCCTAGCACAGACGGGAGGTACGGTATGGACGTCTGGGGCCAAGGGACCACGGTCACCGTCTCC
TCAGGTAAGAATGGCCACTCTAGGGC
>2107_27799_10277|VPRIMER=Ramos_FW|CPRIMER=Ramos_REV|DUPCOUNT=51|CONSCOUNT=537|CIGAR=342M2X2M
TGTCCCTCACCTGCGGTGTTTATGGTGGGTCCTTCAGTGGTTACTACTGGAGCTGGATCCGCCAGCCCCCAGGGAAGGGG
CTGGAGTACATTGGGGAAATCAATCATAGTGGAAGCACCAACTACAACCCGTCCCTCAAGAGTCGAGTCACCATATCAGT
AGACACGTCCAAGAAACAGCTCTCCCTGAAGTTGAGCTCTGTGAACGCCGCGGACACGGCTGTGTATTACTGTGCGAGAG
TTATTACTAGGGCGAGTCCTGGCACAGACGGGAGGTACGGTATGGACGTCTGGGGCCAAGGGACCACGGTCACCGTCTCC
TCAGGTAAGAATGGCCACTCTAAAGC
>2107_7939_10281|VPRIMER=Ramos_FW|CPRIMER=Ramos_REV|DUPCOUNT=2|CONSCOUNT=28|CIGAR=4M1X64M1X80M1X195M
TGTCTCTCACCTGCGGTGTTTATGGTGGGTCCTTCAGTGGTTACTACTGGAGCTGGATCCGCCAGCCCCTAGGGAAGGGG
CTGGAGTACATTGGGGAAATCAATCATAGTGGAAGCACCAACTACAACCCGTCCCTCAAGAGTCGAGTCATCATATCAGT
AGACACGTCCAAGAAACAGCTCTCCCTGAAGTTGAGCTCTGTGAACGCCGCGGACACGGCTGTGTATTACTGTGCGAGAG
TTATTACTAGGGCGAGTCCTGGCACAGACGGGAGGTACGGTATGGACGTCTGGGGCCAAGGGACCACGGTCACCGTCTCC
TCAGGTAAGAATGGCCACTCTAGGGC
>2107_3499_10293|VPRIMER=Ramos_FW|CPRIMER=Ramos_REV|DUPCOUNT=3|CONSCOUNT=22|CIGAR=141M1X53M1X96M1X53M
TGTCCCTCACCTGCGGTGTTTATGGTGGGTCCTTCAGTGGTTACTACTGGAGCTGGATCCGCCAGCCCCCAGGGAAGGGG
CTGGAGTACATTGGGGAAATCAATCATAGTGGAAGCACCAACTACAACCCGTCCCTCAAGAATCGAGTCACCATATCAGT
AGACACGTCCAAGAAACAGCTCTCCCTGAAGTTGAACTCTGTGAACGCCGCGGACACGGCTGTGTATTACTGTGCGAGAG
TTATTACTAGGGCGAGTCCTGGCACAGACGGGAGGTACGGTATGGACGTCTGAGGCCAAGGGACCACGGTCACCGTCTCC
TCAGGTAAGAATGGCCACTCTAGGGC
>2107_6849_10357|VPRIMER=Ramos_FW|CPRIMER=Ramos_REV|DUPCOUNT=27|CONSCOUNT=279|CIGAR=214M1X1M1X129M
TGTCCCTCACCTGCGGTGTTTATGGTGGGTCCTTCAGTGGTTACTACTGGAGCTGGATCCGCCAGCCCCCAGGGAAGGGG
CTGGAGTACATTGGGGAAATCAATCATAGTGGAAGCACCAACTACAACCCGTCCCTCAAGAGTCGAGTCACCATATCAGT
AGACACGTCCAAGAAACAGCTCTCCCTGAAGTTGAGCTCTGTGAACGCCGCGGATATGGCTGTGTATTACTGTGCGAGAG
TTATTACTAGGGCGAGTCCTGGCACAGACGGGAGGTACGGTATGGACGTCTGGGGCCAAGGGACCACGGTCACCGTCTCC
TCAGGTAAGAATGGCCACTCTAGGGC
>2107_20590_10367|VPRIMER=Ramos_FW|CPRIMER=Ramos_REV|DUPCOUNT=5|CONSCOUNT=80|CIGAR=183M3X19M1X140M
TGTCCCTCACCTGCGGTGTTTATGGTGGGTCCTTCAGTGGTTACTACTGGAGCTGGATCCGCCAGCCCCCAGGGAAGGGG
CTGGAGTACATTGGGGAAATCAATCATAGTGGAAGCACCAACTACAACCCGTCCCTCAAGAGTCGAGTCACCATATCAGT
AGACACGTCCAAGAAACAGCTCTTTTTGAAGTTGAGCTCTGTGAATGCCGCGGACACGGCTGTGTATTACTGTGCGAGAG
TTATTACTAGGGCGAGTCCTGGCACAGACGGGAGGTACGGTATGGACGTCTGGGGCCAAGGGACCACGGTCACCGTCTCC
TCAGGTAAGAATGGCCACTCTAGGGC
>2107_24809_10379|VPRIMER=Ramos_FW|CPRIMER=Ramos_REV|DUPCOUNT=2|CONSCOUNT=37|CIGAR=1M1X298M2X44M
TATCCCTCACCTGCGGTGTTTATGGTGGGTCCTTCAGTGGTTACTACTGGAGCTGGATCCGCCAGCCCCCAGGGAAGGGG
CTGGAGTACATTGGGGAAATCAATCATAGTGGAAGCACCAACTACAACCCGTCCCTCAAGAGTCGAGTCACCATATCAGT
AGACACGTCCAAGAAACAGCTCTCCCTGAAGTTGAGCTCTGTGAACGCCGCGGACACGGCTGTGTATTACTGTGCGAGAG
TTATTACTAGGGCGAGTCCTGGCACAGACGGGAGGTACGGTATGGACGTCTGGGGCCAAGAAACCACGGTCACCGTCTCC
TCAGGTAAGAATGGCCACTCTAGGGC
>2107_2042_10401|VPRIMER=Ramos_FW|CPRIMER=Ramos_REV|DUPCOUNT=19|CONSCOUNT=179|CIGAR=190M1X155M
TGTCCCTCACCTGCGGTGTTTATGGTGGGTCCTTCAGTGGTTACTACTGGAGCTGGATCCGCCAGCCCCCAGGGAAGGGG
CTGGAGTACATTGGGGAAATCAATCATAGTGGAAGCACCAACTACAACCCGTCCCTCAAGAGTCGAGTCACCATATCAGT
AGACACGTCCAAGAAACAGCTCTCCCTGAATTTGAGCTCTGTGAACGCCGCGGACACGGCTGTGTATTACTGTGCGAGAG
TTATTACTAGGGCGAGTCCTGGCACAGACGGGAGGTACGGTATGGACGTCTGGGGCCAAGGGACCACGGTCACCGTCTCC
TCAGGTAAGAATGGCCACTCTAGGGC
>2107_6332_10414|VPRIMER=Ramos_FW|CPRIMER=Ramos_REV|DUPCOUNT=6|CONSCOUNT=53|CIGAR=269M3X1M2X4M1X43M1X22M
TGTCCCTCACCTGCGGTGTTTATGGTGGGTCCTTCAGTGGTTACTACTGGAGCTGGATCCGCCAGCCCCCAGGGAAGGGG
CTGGAGTACATTGGGGAAATCAATCATAGTGGAAGCACCAACTACAACCCGTCCCTCAAGAGTCGAGTCACCATATCAGT
AGACACGTCCAAGAAACAGCTCTCCCTGAAGTTGAGCTCTGTGAACGCCGCGGACACGGCTGTGTATTACTGTGCGAGAG
TTATTACTAGGGCGAGTCCTGGCACAGACAAAAAATACGATATGGACGTCTGGGGCCAAGGGACCACGGTCACCGTCTCC
TCAAGTAAGAATGGCCACTCTAGGGC
>2107_6943_10433|VPRIMER=Ramos_FW|CPRIMER=Ramos_REV|DUPCOUNT=4|CONSCOUNT=57|CIGAR=39M1X128M1X177M
TGTCCCTCACCTGCGGTGTTTATGGTGGGTCCTTCAGTGATTACTACTGGAGCTGGATCCGCCAGCCCCCAGGGAAGGGG
CTGGAGTACATTGGGGAAATCAATCATAGTGGAAGCACCAACTACAACCCGTCCCTCAAGAGTCGAGTCACCATATCAGT
AGACACGTTCAAGAAACAGCTCTCCCTGAAGTTGAGCTCTGTGAACGCCGCGGACACGGCTGTGTATTACTGTGCGAGAG
TTATTACTAGGGCGAGTCCTGGCACAGACGGGAGGTACGGTATGGACGTCTGGGGCCAAGGGACCACGGTCACCGTCTCC
TCAGGTAAGAATGGCCACTCTAGGGC
>2107_27457_10451|VPRIMER=Ramos_FW|CPRIMER=Ramos_REV|DUPCOUNT=2|CONSCOUNT=10|CIGAR=48M1X81M1X152M1X62M
TGTCCCTCACCTGCGGTGTTTATGGTGGGTCCTTCAGTGGTTACTACTAGAGCTGGATCCGCCAGCCCCCAGGGAAGGGG
CTGGAGTACATTGGGGAAATCAATCATAGTGGAAGCACCAACTACAACCCATCCCTCAAGAGTCGAGTCACCATATCAGT
AGACACGTCCAAGAAACAGCTCTCCCTGAAGTTGAGCTCTGTGAACGCCGCGGACACGGCTGTGTATTACTGTGCGAGAG
TTATTACTAGGGCGAGTCCTGGCACAGACGGGAGGTACGGTATAGACGTCTGGGGCCAAGGGACCACGGTCACCGTCTCC
TCAGGTAAGAATGGCCACTCTAGGGC
>2107_25554_10467|VPRIMER=Ramos_FW|CPRIMER=Ramos_REV|DUPCOUNT=22|CONSCOUNT=224|CIGAR=46M1X299M
TGTCCCTCACCTGCGGTGTTTATGGTGGGTCCTTCAGTGGTTACTAATGGAGCTGGATCCGCCAGCCCCCAGGGAAGGGG
CTGGAGTACATTGGGGAAATCAATCATAGTGGAAGCACCAACTACAACCCGTCCCTCAAGAGTCGAGTCACCATATCAGT
AGACACGTCCAAGAAACAGCTCTCCCTGAAGTTGAGCTCTGTGAACGCCGCGGACACGGCTGTGTATTACTGTGCGAGAG
TTATTACTAGGGCGAGTCCTGGCACAGACGGGAGGTACGGTATGGACGTCTGGGGCCAAGGGACCACGGTCACCGTCTCC
TCAGGTAAGAATGGCCACTCTAGGGC
>2107_7809_10481|VPRIMER=Ramos_FW|CPRIMER=Ramos_REV|DUPCOUNT=2|CONSCOUNT=17|CIGAR=64M1X190M1X90M
TGTCCCTCACCTGCGGTGTTTATGGTGGGTCCTTCAGTGGTTACTACTGGAGCTGGATCCGCCAACCCCCAGGGAAGGGG
CTGGAGTACATTGGGGAAATCAATCATAGTGGAAGCACCAACTACAACCCGTCCCTCAAGAGTCGAGTCACCATATCAGT
AGACACGTCCAAGAAACAGCTCTCCCTGAAGTTGAGCTCTGTGAACGCCGCGGACACGGCTGTGTATTACTGTGCGAGAG
TTATTACTAGGGCGAATCCTGGCACAGACGGGAGGTACGGTATGGACGTCTGGGGCCAAGGGACCACGGTCACCGTCTCC
TCAGGTAAGAATGGCCACTCTAGGGC
>2107_2263_10492|VPRIMER=Ramos_FW|CPRIMER=Ramos_REV|DUPCOUNT=19|CONSCOUNT=182|CIGAR=165M1X2M1X177M
TGTCCCTCACCTGCGGTGTTTATGGTGGGTCCTTCAGTGGTTACTACTGGAGCTGGATCCGCCAGCCCCCAGGGAAGGGG
CTGGAGTACATTGGGGAAATCAATCATAGTGGAAGCACCAACTACAACCCGTCCCTCAAGAGTCGAGTCACCATATCAGT
AGACATGTTCAAGAAACAGCTCTCCCTGAAGTTGAGCTCTGTGAACGCCGCGGACACGGCTGTGTATTACTGTGCGAGAG
TTATTACTAGGGCGAGTCCTGGCACAGACGGGAGGTACGGTATGGACGTCTGGGGCCAAGGGACCACGGTCACCGTCTCC
TCAGGTAAGAATGGCCACTCTAGGGC
>2107_6877_10498|VPRIMER=Ramos_FW|CPRIMER=Ramos_REV|DUPCOUNT=3|CONSCOUNT=29|CIGAR=127M1X164M1X53M
TGTCCCTCACCTGCGGTGTTTATGGTGGGTCCTTCAGTGGTTACTACTGGAGCTGGATCCGCCAGCCCCCAGGGAAGGGG
CTGGAGTACATTGGGGAAATCAATCATAGTGGAAGCACCAACTACAATCCGTCCCTCAAGAGTCGAGTCACCATATCAGT
AGACACGTCCAAGAAACAGCTCTCCCTGAAGTTGAGCTCTGTGAACGCCGCGGACACGGCTGTGTATTACTGTGCGAGAG
TTATTACTAGGGCGAGTCCTGGCACAGACGGGAGGTACGGTATGGACGTCTGTGGCCAAGGGACCACGGTCACCGTCTCC
TCAGGTAAGAATGGCCACTCTAGGGC
>2107_4874_10543|VPRIMER=Ramos_FW|CPRIMER=Ramos_REV|DUPCOUNT=1|CONSCOUNT=23|CIGAR=5M1X175M1X1M1X162M
TGTCCTTCACCTGCGGTGTTTATGGTGGGTCCTTCAGTGGTTACTACTGGAGCTGGATCCGCCAGCCCCCAGGGAAGGGG
CTGGAGTACATTGGGGAAATCAATCATAGTGGAAGCACCAACTACAACCCGTCCCTCAAGAGTCGAGTCACCATATCAGT
AGACACGTCCAAGAAACAGCTTTTCCTGAAGTTGAGCTCTGTGAACGCCGCGGACACGGCTGTGTATTACTGTGCGAGAG
TTATTACTAGGGCGAGTCCTGGCACAGACGGGAGGTACGGTATGGACGTCTGGGGCCAAGGGACCACGGTCACCGTCTCC
TCAGGTAAGAATGGCCACTCTAGGGC
>2107_18969_10554|VPRIMER=Ramos_FW|CPRIMER=Ramos_REV|DUPCOUNT=5|CONSCOUNT=60|CIGAR=161M1X56M1X74M1X52M
TGTCCCTCACCTGCGGTGTTTATGGTGGGTCCTTCAGTGGTTACTACTGGAGCTGGATCCGCCAGCCCCCAGGGAAGGGG
CTGGAGTACATTGGGGAAATCAATCATAGTGGAAGCACCAACTACAACCCGTCCCTCAAGAGTCGAGTCACCATATCAGT
AAACACGTCCAAGAAACAGCTCTCCCTGAAGTTGAGCTCTGTGAACGCCGCGGACACGACTGTGTATTACTGTGCGAGAG
TTATTACTAGGGCGAGTCCTGGCACAGACGGGAGGTACGGTATGGACGTCTGGAGCCAAGGGACCACGGTCACCGTCTCC
TCAGGTAAGAATGGCCACTCTAGGGC
>2107_25820_10557|VPRIMER=Ramos_FW|CPRIMER=Ramos_REV|DUPCOUNT=2|CONSCOUNT=41|CIGAR=1M1X26M1X183M1X133M
TATCCCTCACCTGCGGTGTTTATGGTGGATCCTTCAGTGGTTACTACTGGAGCTGGATCCGCCAGCCCCCAGGGAAGGGG
CTGGAGTACATTGGGGAAATCAATCATAGTGGAAGCACCAACTACAACCCGTCCCTCAAGAGTCGAGTCACCATATCAGT
AGACACGTCCAAGAAACAGCTCTCCCTGAAGTTGAGCTCTGTGAACGCCGCGAACACGGCTGTGTATTACTGTGCGAGAG
TTATTACTAGGGCGAGTCCTGGCACAGACGGGAGGTACGGTATGGACGTCTGGGGCCAAGGGACCACGGTCACCGTCTCC
TCAGGTAAGAATGGCCACTCTAGGGC
>2107_5163_10564|VPRIMER=Ramos_FW|CPRIMER=Ramos_REV|DUPCOUNT=63|CONSCOUNT=813|CIGAR=43M1X2M1X299M
TGTCCCTCACCTGCGGTGTTTATGGTGGGTCCTTCAGTGGTTATTATTGGAGCTGGATCCGCCAGCCCCCAGGGAAGGGG
CTGGAGTACATTGGGGAAATCAATCATAGTGGAAGCACCAACTACAACCCGTCCCTCAAGAGTCGAGTCACCATATCAGT
AGACACGTCCAAGAAACAGCTCTCCCTGAAGTTGAGCTCTGTGAACGCCGCGGACACGGCTGTGTATTACTGTGCGAGAG
TTATTACTAGGGCGAGTCCTGGCACAGACGGGAGGTACGGTATGGACGTCTGGGGCCAAGGGACCACGGTCACCGTCTCC
TCAGGTAAGAATGGCCACTCTAGGGC
>2107_6760_10584|VPRIMER=Ramos_FW|CPRIMER=Ramos_REV|DUPCOUNT=12|CONSCOUNT=72|CIGAR=274M1X19M1X51M
TGTCCCTCACCTGCGGTGTTTATGGTGGGTCCTTCAGTGGTTACTACTGGAGCTGGATCCGCCAGCCCCCAGGGAAGGGG
CTGGAGTACATTGGGGAAATCAATCATAGTGGAAGCACCAACTACAACCCGTCCCTCAAGAGTCGAGTCACCATATCAGT
AGACACGTCCAAGAAACAGCTCTCCCTGAAGTTGAGCTCTGTGAACGCCGCGGACACGGCTGTGTATTACTGTGCGAGAG
TTATTACTAGGGCGAGTCCTGGCACAGACGGGAGATACGGTATGGACGTCTGGGACCAAGGGACCACGGTCACCGTCTCC
TCAGGTAAGAATGGCCACTCTAGGGC
>2107_11424_10593|VPRIMER=Ramos_FW|CPRIMER=Ramos_REV|DUPCOUNT=1|CONSCOUNT=30|CIGAR=48M1X79M2X216M
TGTCCCTCACCTGCGGTGTTTATGGTGGGTCCTTCAGTGGTTACTACTTGAGCTGGATCCGCCAGCCCCCAGGGAAGGGG
CTGGAGTACATTGGGGAAATCAATCATAGTGGAAGCACCAACTACAACTTGTCCCTCAAGAGTCGAGTCACCATATCAGT
AGACACGTCCAAGAAACAGCTCTCCCTGAAGTTGAGCTCTGTGAACGCCGCGGACACGGCTGTGTATTACTGTGCGAGAG
TTATTACTAGGGCGAGTCCTGGCACAGACGGGAGGTACGGTATGGACGTCTGGGGCCAAGGGACCACGGTCACCGTCTCC
TCAGGTAAGAATGGCCACTCTAGGGC
>2107_28917_10628|VPRIMER=Ramos_FW|CPRIMER=Ramos_REV|DUPCOUNT=2|CONSCOUNT=32|CIGAR=172M1X78M1X1M1X54M1X37M
TGTCCCTCACCTGCGGTGTTTATGGTGGGTCCTTCAGTGGTTACTACTGGAGCTGGATCCGCCAGCCCCCAGGGAAGGGG
CTGGAGTACATTGGGGAAATCAATCATAGTGGAAGCACCAACTACAACCCGTCCCTCAAGAGTCGAGTCACCATATCAGT
AGACACGTCCAAAAAACAGCTCTCCCTGAAGTTGAGCTCTGTGAACGCCGCGGACACGGCTGTGTATTACTGTGCGAGAG
TTATTACTAGGACAAGTCCTGGCACAGACGGGAGGTACGGTATGGACGTCTGGGGCCAAGGGACCACGATCACCGTCTCC
TCAGGTAAGAATGGCCACTCTAGGGC
>2107_17057_10632|VPRIMER=Ramos_FW|CPRIMER=Ramos_REV|DUPCOUNT=39|CONSCOUNT=174|CIGAR=252M1X93M
TGTCCCTCACCTGCGGTGTTTATGGTGGGTCCTTCAGTGGTTACTACTGGAGCTGGATCCGCCAGCCCCCAGGGAAGGGG
CTGGAGTACATTGGGGAAATCAATCATAGTGGAAGCACCAACTACAACCCGTCCCTCAAGAGTCGAGTCACCATATCAGT
AGACACGTCCAAGAAACAGCTCTCCCTGAAGTTGAGCTCTGTGAACGCCGCGGACACGGCTGTGTATTACTGTGCGAGAG
TTATTACTAGGGAGAGTCCTGGCACAGACGGGAGGTACGGTATGGACGTCTGGGGCCAAGGGACCACGGTCACCGTCTCC
TCAGGTAAGAATGGCCACTCTAGGGC
>2107_22836_10654|VPRIMER=Ramos_FW|CPRIMER=Ramos_REV|DUPCOUNT=167|CONSCOUNT=1607|CIGAR=151M1X194M
TGTCCCTCACCTGCGGTGTTTATGGTGGGTCCTTCAGTGGTTACTACTGGAGCTGGATCCGCCAGCCCCCAGGGAAGGGG
CTGGAGTACATTGGGGAAATCAATCATAGTGGAAGCACCAACTACAACCCGTCCCTCAAGAGTCGAGTCACTATATCAGT
AGACACGTCCAAGAAACAGCTCTCCCTGAAGTTGAGCTCTGTGAACGCCGCGGACACGGCTGTGTATTACTGTGCGAGAG
TTATTACTAGGGCGAGTCCTGGCACAGACGGGAGGTACGGTATGGACGTCTGGGGCCAAGGGACCACGGTCACCGTCTCC
TCAGGTAAGAATGGCCACTCTAGGGC
>2107_12030_10714|VPRIMER=Ramos_FW|CPRIMER=Ramos_REV|DUPCOUNT=4|CONSCOUNT=39|CIGAR=205M1X1M1X11M1X126M
TGTCCCTCACCTGCGGTGTTTATGGTGGGTCCTTCAGTGGTTACTACTGGAGCTGGATCCGCCAGCCCCCAGGGAAGGGG
CTGGAGTACATTGGGGAAATCAATCATAGTGGAAGCACCAACTACAACCCGTCCCTCAAGAGTCGAGTCACCATATCAGT
AGACACGTCCAAGAAACAGCTCTCCCTGAAGTTGAGCTCTGTGAATGTCGCGGACACGGTTGTGTATTACTGTGCGAGAG
TTATTACTAGGGCGAGTCCTGGCACAGACGGGAGGTACGGTATGGACGTCTGGGGCCAAGGGACCACGGTCACCGTCTCC
TCAGGTAAGAATGGCCACTCTAGGGC
>2107_7093_10739|VPRIMER=Ramos_FW|CPRIMER=Ramos_REV|DUPCOUNT=3|CONSCOUNT=26|CIGAR=83M1X118M1X143M
TGTCCCTCACCTGCGGTGTTTATGGTGGGTCCTTCAGTGGTTACTACTGGAGCTGGATCCGCCAGCCCCCAGGGAAGGGG
CTGAAGTACATTGGGGAAATCAATCATAGTGGAAGCACCAACTACAACCCGTCCCTCAAGAGTCGAGTCACCATATCAGT
AGACACGTCCAAGAAACAGCTCTCCCTGAAGTTGAGCTCTGTTAACGCCGCGGACACGGCTGTGTATTACTGTGCGAGAG
TTATTACTAGGGCGAGTCCTGGCACAGACGGGAGGTACGGTATGGACGTCTGGGGCCAAGGGACCACGGTCACCGTCTCC
TCAGGTAAGAATGGCCACTCTAGGGC
>2107_29039_10756|VPRIMER=Ramos_FW|CPRIMER=Ramos_REV|DUPCOUNT=28|CONSCOUNT=304|CIGAR=301M1X5M2X37M
TGTCCCTCACCTGCGGTGTTTATGGTGGGTCCTTCAGTGGTTACTACTGGAGCTGGATCCGCCAGCCCCCAGGGAAGGGG
CTGGAGTACATTGGGGAAATCAATCATAGTGGAAGCACCAACTACAACCCGTCCCTCAAGAGTCGAGTCACCATATCAGT
AGACACGTCCAAGAAACAGCTCTCCCTGAAGTTGAGCTCTGTGAACGCCGCGGACACGGCTGTGTATTACTGTGCGAGAG
TTATTACTAGGGCGAGTCCTGGCACAGACGGGAGGTACGGTATGGACGTCTGGGGCCAAGGAACCACAATCACCGTCTCC
TCAGGTAAGAATGGCCACTCTAGGGC
>2107_6410_10773|VPRIMER=Ramos_FW|CPRIMER=Ramos_REV|DUPCOUNT=1|CONSCOUNT=11|CIGAR=61M1X65M1X8M1X70M1X6M1X131M
TGTCCCTCACCTGCGGTGTTTATGGTGGGTCCTTCAGTGGTTACTACTGGAGCTGGATCCGTCAGCCCCCAGGGAAGGGG
CTGGAGTACATTGGGGAAATCAATCATAGTGGAAGCACCAACTACAATCCGTCCCTTAAGAGTCGAGTCACCATATCAGT
AGACACGTCCAAGAAACAGCTCTCCCTGAAGTTGAGCTCTGTGAACGTCGCGGATACGGCTGTGTATTACTGTGCGAGAG
TTATTACTAGGGCGAGTCCTGGCACAGACGGGAGGTACGGTATGGACGTCTGGGGCCAAGGGACCACGGTCACCGTCTCC
TCAGGTAAGAATGGCCACTCTAGGGC
>2107_26338_10779|VPRIMER=Ramos_FW|CPRIMER=Ramos_REV|DUPCOUNT=4|CONSCOUNT=55|CIGAR=1M1X149M1X194M
TTTCCCTCACCTGCGGTGTTTATGGTGGGTCCTTCAGTGGTTACTACTGGAGCTGGATCCGCCAGCCCCCAGGGAAGGGG
CTGGAGTACATTGGGGAAATCAATCATAGTGGAAGCACCAACTACAACCCGTCCCTCAAGAGTCGAGTCACTATATCAGT
AGACACGTCCAAGAAACAGCTCTCCCTGAAGTTGAGCTCTGTGAACGCCGCGGACACGGCTGTGTATTACTGTGCGAGAG
TTATTACTAGGGCGAGTCCTGGCACAGACGGGAGGTACGGTATGGACGTCTGGGGCCAAGGGACCACGGTCACCGTCTCC
TCAGGTAAGAATGGCCACTCTAGGGC
>2107_8224_10795|VPRIMER=Ramos_FW|CPRIMER=Ramos_REV|DUPCOUNT=11|CONSCOUNT=125|CIGAR=166M1X157M1X21M
TGTCCCTCACCTGCGGTGTTTATGGTGGGTCCTTCAGTGGTTACTACTGGAGCTGGATCCGCCAGCCCCCAGGGAAGGGG
CTGGAGTACATTGGGGAAATCAATCATAGTGGAAGCACCAACTACAACCCGTCCCTCAAGAGTCGAGTCACCATATCAGT
AGACACATCCAAGAAACAGCTCTCCCTGAAGTTGAGCTCTGTGAACGCCGCGGACACGGCTGTGTATTACTGTGCGAGAG
TTATTACTAGGGCGAGTCCTGGCACAGACGGGAGGTACGGTATGGACGTCTGGGGCCAAGGGACCACGGTCACCGTCTCC
TCAGATAAGAATGGCCACTCTAGGGC
>2107_21490_10800|VPRIMER=Ramos_FW|CPRIMER=Ramos_REV|DUPCOUNT=9|CONSCOUNT=73|CIGAR=279M1X3M1X62M
TGTCCCTCACCTGCGGTGTTTATGGTGGGTCCTTCAGTGGTTACTACTGGAGCTGGATCCGCCAGCCCCCAGGGAAGGGG
CTGGAGTACATTGGGGAAATCAATCATAGTGGAAGCACCAACTACAACCCGTCCCTCAAGAGTCGAGTCACCATATCAGT
AGACACGTCCAAGAAACAGCTCTCCCTGAAGTTGAGCTCTGTGAACGCCGCGGACACGGCTGTGTATTACTGTGCGAGAG
TTATTACTAGGGCGAGTCCTGGCACAGACGGGAGGTACGATATAGACGTCTGGGGCCAAGGGACCACGGTCACCGTCTCC
TCAGGTAAGAATGGCCACTCTAGGGC
>2107_15545_10805|VPRIMER=Ramos_FW|CPRIMER=Ramos_REV|DUPCOUNT=2|CONSCOUNT=24|CIGAR=4M1X61M2X56M1X2M2X189M1X27M
TGTCTCTCACCTGCGGTGTTTATGGTGGGTCCTTCAGTGGTTACTACTGGAGCTGGATCCGCCAGCTTCCAGGGAAGGGG
CTGGAGTACATTGGGGAAATCAATCATAGTGGAAGCACCAACTATAATTCGTCCCTCAAGAGTCGAGTCACCATATCAGT
AGACACGTCCAAGAAACAGCTCTCCCTGAAGTTGAGCTCTGTGAACGCCGCGGACACGGCTGTGTATTACTGTGCGAGAG
TTATTACTAGGGCGAGTCCTGGCACAGACGGGAGGTACGGTATGGACGTCTGGGGCCAAGGGACCACGGTCACCGTCTTC
TCAGGTAAGAATGGCCACTCTAGGGC
>2107_25078_10840|VPRIMER=Ramos_FW|CPRIMER=Ramos_REV|DUPCOUNT=2|CONSCOUNT=35|CIGAR=233M1X37M1X20M1X53M
TGTCCCTCACCTGCGGTGTTTATGGTGGGTCCTTCAGTGGTTACTACTGGAGCTGGATCCGCCAGCCCCCAGGGAAGGGG
CTGGAGTACATTGGGGAAATCAATCATAGTGGAAGCACCAACTACAACCCGTCCCTCAAGAGTCGAGTCACCATATCAGT
AGACACGTCCAAGAAACAGCTCTCCCTGAAGTTGAGCTCTGTGAACGCCGCGGACACGGCTGTGTATTACTGTACGAGAG
TTATTACTAGGGCGAGTCCTGGCACAGACGGAAGGTACGGTATGGACGTCTGAGGCCAAGGGACCACGGTCACCGTCTCC
TCAGGTAAGAATGGCCACTCTAGGGC
>2107_14422_10859|VPRIMER=Ramos_FW|CPRIMER=Ramos_REV|DUPCOUNT=10|CONSCOUNT=114|CIGAR=4M1X340M1X
TGTCTCTCACCTGCGGTGTTTATGGTGGGTCCTTCAGTGGTTACTACTGGAGCTGGATCCGCCAGCCCCCAGGGAAGGGG
CTGGAGTACATTGGGGAAATCAATCATAGTGGAAGCACCAACTACAACCCGTCCCTCAAGAGTCGAGTCACCATATCAGT
AGACACGTCCAAGAAACAGCTCTCCCTGAAGTTGAGCTCTGTGAACGCCGCGGACACGGCTGTGTATTACTGTGCGAGAG
TTATTACTAGGGCGAGTCCTGGCACAGACGGGAGGTACGGTATGGACGTCTGGGGCCAAGGGACCACGGTCACCGTCTCC
TCAGGTAAGAATGGCCACTCTAGGGT
>2107_21061_10888|VPRIMER=Ramos_FW|CPRIMER=Ramos_REV|DUPCOUNT=2|CONSCOUNT=27|CIGAR=133M2X1M1X6M1X113M2X87M
TGTCCCTCACCTGCGGTGTTTATGGTGGGTCCTTCAGTGGTTACTACTGGAGCTGGATCCGCCAGCCCCCAGGGAAGGGG
CTGGAGTACATTGGGGAAATCAATCATAGTGGAAGCACCAACTACAACCCGTCTTTTAAGAGTTGAGTCACCATATCAGT
AGACACGTCCAAGAAACAGCTCTCCCTGAAGTTGAGCTCTGTGAACGCCGCGGACACGGCTGTGTATTACTGTGCGAGAG
TTATTACTAGGGCGAGTTTTGGCACAGACGGGAGGTACGGTATGGACGTCTGGGGCCAAGGGACCACGGTCACCGTCTCC
TCAGGTAAGAATGGCCACTCTAGGGC
>2107_10275_10899|VPRIMER=Ramos_FW|CPRIMER=Ramos_REV|DUPCOUNT=2|CONSCOUNT=77|CIGAR=225M1X7M1X112M
TGTCCCTCACCTGCGGTGTTTATGGTGGGTCCTTCAGTGGTTACTACTGGAGCTGGATCCGCCAGCCCCCAGGGAAGGGG
CTGGAGTACATTGGGGAAATCAATCATAGTGGAAGCACCAACTACAACCCGTCCCTCAAGAGTCGAGTCACCATATCAGT
AGACACGTCCAAGAAACAGCTCTCCCTGAAGTTGAGCTCTGTGAACGCCGCGGACACGGCTGTGTTTTACTGTACGAGAG
TTATTACTAGGGCGAGTCCTGGCACAGACGGGAGGTACGGTATGGACGTCTGGGGCCAAGGGACCACGGTCACCGTCTCC
TCAGGTAAGAATGGCCACTCTAGGGC
>2107_4940_10918|VPRIMER=Ramos_FW|CPRIMER=Ramos_REV|DUPCOUNT=28|CONSCOUNT=287|CIGAR=30M2X2M1X311M
TGTCCCTCACCTGCGGTGTTTATGGTGGGTTTTTTAGTGGTTACTACTGGAGCTGGATCCGCCAGCCCCCAGGGAAGGGG
CTGGAGTACATTGGGGAAATCAATCATAGTGGAAGCACCAACTACAACCCGTCCCTCAAGAGTCGAGTCACCATATCAGT
AGACACGTCCAAGAAACAGCTCTCCCTGAAGTTGAGCTCTGTGAACGCCGCGGACACGGCTGTGTATTACTGTGCGAGAG
TTATTACTAGGGCGAGTCCTGGCACAGACGGGAGGTACGGTATGGACGTCTGGGGCCAAGGGACCACGGTCACCGTCTCC
TCAGGTAAGAATGGCCACTCTAGGGC
>2107_23000_10931|VPRIMER=Ramos_FW|CPRIMER=Ramos_REV|DUPCOUNT=2|CONSCOUNT=26|CIGAR=12M1X64M1X268M
TGTCCCTCACCTACGGTGTTTATGGTGGGTCCTTCAGTGGTTACTACTGGAGCTGGATCCGCCAGCCCCCAGGGAAGAGG
CTGGAGTACATTGGGGAAATCAATCATAGTGGAAGCACCAACTACAACCCGTCCCTCAAGAGTCGAGTCACCATATCAGT
AGACACGTCCAAGAAACAGCTCTCCCTGAAGTTGAGCTCTGTGAACGCCGCGGACACGGCTGTGTATTACTGTGCGAGAG
TTATTACTAGGGCGAGTCCTGGCACAGACGGGAGGTACGGTATGGACGTCTGGGGCCAAGGGACCACGGTCACCGTCTCC
TCAGGTAAGAATGGCCACTCTAGGGC
>2107_28941_10972|VPRIMER=Ramos_FW|CPRIMER=Ramos_REV|DUPCOUNT=31|CONSCOUNT=331|CIGAR=310M1X1M1X33M
TGTCCCTCACCTGCGGTGTTTATGGTGGGTCCTTCAGTGGTTACTACTGGAGCTGGATCCGCCAGCCCCCAGGGAAGGGG
CTGGAGTACATTGGGGAAATCAATCATAGTGGAAGCACCAACTACAACCCGTCCCTCAAGAGTCGAGTCACCATATCAGT
AGACACGTCCAAGAAACAGCTCTCCCTGAAGTTGAGCTCTGTGAACGCCGCGGACACGGCTGTGTATTACTGTGCGAGAG
TTATTACTAGGGCGAGTCCTGGCACAGACGGGAGGTACGGTATGGACGTCTGGGGCCAAGGGACCACGGTTATCGTCTCC
TCAGGTAAGAATGGCCACTCTAGGGC
>2107_6410_10978|VPRIMER=Ramos_FW|CPRIMER=Ramos_REV|DUPCOUNT=2|CONSCOUNT=22|CIGAR=291M1X45M1X8M
TGTCCCTCACCTGCGGTGTTTATGGTGGGTCCTTCAGTGGTTACTACTGGAGCTGGATCCGCCAGCCCCCAGGGAAGGGG
CTGGAGTACATTGGGGAAATCAATCATAGTGGAAGCACCAACTACAACCCGTCCCTCAAGAGTCGAGTCACCATATCAGT
AGACACGTCCAAGAAACAGCTCTCCCTGAAGTTGAGCTCTGTGAACGCCGCGGACACGGCTGTGTATTACTGTGCGAGAG
TTATTACTAGGGCGAGTCCTGGCACAGACGGGAGGTACGGTATGGACGTCTAGGGCCAAGGGACCACGGTCACCGTCTCC
TCAGGTAAGAATGGCCAATCTAGGGC
>2107_17910_11012|VPRIMER=Ramos_FW|CPRIMER=Ramos_REV|DUPCOUNT=6|CONSCOUNT=46|CIGAR=23M1X194M1X127M
TGTCCCTCACCTGCGGTGTTTATAGTGGGTCCTTCAGTGGTTACTACTGGAGCTGGATCCGCCAGCCCCCAGGGAAGGGG
CTGGAGTACATTGGGGAAATCAATCATAGTGGAAGCACCAACTACAACCCGTCCCTCAAGAGTCGAGTCACCATATCAGT
AGACACGTCCAAGAAACAGCTCTCCCTGAAGTTGAGCTCTGTGAACGCCGCGGACACGACTGTGTATTACTGTGCGAGAG
TTATTACTAGGGCGAGTCCTGGCACAGACGGGAGGTACGGTATGGACGTCTGGGGCCAAGGGACCACGGTCACCGTCTCC
TCAGGTAAGAATGGCCACTCTAGGGC
>2107_12129_11030|VPRIMER=Ramos_FW|CPRIMER=Ramos_REV|DUPCOUNT=4|CONSCOUNT=90|CIGAR=71M3X92M1X11M1X95M1X71M
TGTCCCTCACCTGCGGTGTTTATGGTGGGTCCTTCAGTGGTTACTACTGGAGCTGGATCCGCCAGCCCCCAAAAAAGGGG
CTGGAGTACATTGGGGAAATCAATCATAGTGGAAGCACCAACTACAACCCGTCCCTCAAGAGTCGAGTCACCATATCAGT
AGACACATCCAAGAAACAACTCTCCCTGAAGTTGAGCTCTGTGAACGCCGCGGACACGGCTGTGTATTACTGTGCGAGAG
TTATTACTAGGGCGAGTCCTGGCACAGACGGGAGATACGGTATGGACGTCTGGGGCCAAGGGACCACGGTCACCGTCTCC
TCAGGTAAGAATGGCCACTCTAGGGC
>2107_8447_11052|VPRIMER=Ramos_FW|CPRIMER=Ramos_REV|DUPCOUNT=1|CONSCOUNT=27|CIGAR=72M1X21M1X213M1X37M
TGTCCCTCACCTGCGGTGTTTATGGTGGGTCCTTCAGTGGTTACTACTGGAGCTGGATCCGCCAGCCCCCAGAGAAGGGG
CTGGAGTACATTGGAGAAATCAATCATAGTGGAAGCACCAACTACAACCCGTCCCTCAAGAGTCGAGTCACCATATCAGT
AGACACGTCCAAGAAACAGCTCTCCCTGAAGTTGAGCTCTGTGAACGCCGCGGACACGGCTGTGTATTACTGTGCGAGAG
TTATTACTAGGGCGAGTCCTGGCACAGACGGGAGGTACGGTATGGACGTCTGGGGCCAAGGGACCACGATCACCGTCTCC
TCAGGTAAGAATGGCCACTCTAGGGC
>2107_5612_11058|VPRIMER=Ramos_FW|CPRIMER=Ramos_REV|DUPCOUNT=3|CONSCOUNT=30|CIGAR=121M1X33M1X23M1X166M
TGTCCCTCACCTGCGGTGTTTATGGTGGGTCCTTCAGTGGTTACTACTGGAGCTGGATCCGCCAGCCCCCAGGGAAGGGG
CTGGAGTACATTGGGGAAATCAATCATAGTGGAAGCACCAATTACAACCCGTCCCTCAAGAGTCGAGTCACCATAGCAGT
AGACACGTCCAAGAAACAGGTCTCCCTGAAGTTGAGCTCTGTGAACGCCGCGGACACGGCTGTGTATTACTGTGCGAGAG
TTATTACTAGGGCGAGTCCTGGCACAGACGGGAGGTACGGTATGGACGTCTGGGGCCAAGGGACCACGGTCACCGTCTCC
TCAGGTAAGAATGGCCACTCTAGGGC
>2107_25838_11068|VPRIMER=Ramos_FW|CPRIMER=Ramos_REV|DUPCOUNT=2|CONSCOUNT=30|CIGAR=132M1X116M1X96M
TGTCCCTCACCTGCGGTGTTTATGGTGGGTCCTTCAGTGGTTACTACTGGAGCTGGATCCGCCAGCCCCCAGGGAAGGGG
CTGGAGTACATTGGGGAAATCAATCATAGTGGAAGCACCAACTACAACCCGTTCCTCAAGAGTCGAGTCACCATATCAGT
AGACACGTCCAAGAAACAGCTCTCCCTGAAGTTGAGCTCTGTGAACGCCGCGGACACGGCTGTGTATTACTGTGCGAGAG
TTATTACTATGGCGAGTCCTGGCACAGACGGGAGGTACGGTATGGACGTCTGGGGCCAAGGGACCACGGTCACCGTCTCC
TCAGGTAAGAATGGCCACTCTAGGGC
>2107_26406_11074|VPRIMER=Ramos_FW|CPRIMER=Ramos_REV|DUPCOUNT=1|CONSCOUNT=26|CIGAR=59M1X173M1X112M
TGTCCCTCACCTGCGGTGTTTATGGTGGGTCCTTCAGTGGTTACTACTGGAGCTGGATCTGCCAGCCCCCAGGGAAGGGG
CTGGAGTACATTGGGGAAATCAATCATAGTGGAAGCACCAACTACAACCCGTCCCTCAAGAGTCGAGTCACCATATCAGT
AGACACGTCCAAGAAACAGCTCTCCCTGAAGTTGAGCTCTGTGAACGCCGCGGACACGGCTGTGTATTACTGTTCGAGAG
TTATTACTAGGGCGAGTCCTGGCACAGACGGGAGGTACGGTATGGACGTCTGGGGCCAAGGGACCACGGTCACCGTCTCC
TCAGGTAAGAATGGCCACTCTAGGGC
>2107_11661_11081|VPRIMER=Ramos_FW|CPRIMER=Ramos_REV|DUPCOUNT=1|CONSCOUNT=26|CIGAR=9M1X56M3X138M1X138M
TGTCCCTCATCTGCGGTGTTTATGGTGGGTCCTTCAGTGGTTACTACTGGAGCTGGATCCGCCAGCTTTCAGGGAAGGGG
CTGGAGTACATTGGGGAAATCAATCATAGTGGAAGCACCAACTACAACCCGTCCCTCAAGAGTCGAGTCACCATATCAGT
AGACACGTCCAAGAAACAGCTCTCCCTGAAGTTGAGCTCTGTGAACGTCGCGGACACGGCTGTGTATTACTGTGCGAGAG
TTATTACTAGGGCGAGTCCTGGCACAGACGGGAGGTACGGTATGGACGTCTGGGGCCAAGGGACCACGGTCACCGTCTCC
TCAGGTAAGAATGGCCACTCTAGGGC
>2107_17557_11110|VPRIMER=Ramos_FW|CPRIMER=Ramos_REV|DUPCOUNT=1|CONSCOUNT=7|CIGAR=66M2X111M1X1M1X70M1X4M1X88M
TGTCCCTCACCTGCGGTGTTTATGGTGGGTCCTTCAGTGGTTACTACTGGAGCTGGATCCGCCAGCTTCCAGGGAAGGGG
CTGGAGTACATTGGGGAAATCAATCATAGTGGAAGCACCAACTACAACCCGTCCCTCAAGAGTCGAGTCACCATATCAGT
AGACACGTCCAAGAAACAGTTTTCCCTGAAGTTGAGCTCTGTGAACGCCGCGGACACGGCTGTGTATTACTGTGCGAGAG
TTATTACTAGGGTGAGTTCTGGCACAGACGGGAGGTACGGTATGGACGTCTGGGGCCAAGGGACCACGGTCACCGTCTCC
TCAGGTAAGAATGGCCACTCTAGGGC
>2107_7317_11115|VPRIMER=Ramos_FW|CPRIMER=Ramos_REV|DUPCOUNT=68|CONSCOUNT=732|CIGAR=184M2X160M
TGTCCCTCACCTGCGGTGTTTATGGTGGGTCCTTCAGTGGTTACTACTGGAGCTGGATCCGCCAGCCCCCAGGGAAGGGG
CTGGAGTACATTGGGGAAATCAATCATAGTGGAAGCACCAACTACAACCCGTCCCTCAAGAGTCGAGTCACCATATCAGT
AGACACGTCCAAGAAACAGCTCTCTTTGAAGTTGAGCTCTGTGAACGCCGCGGACACGGCTGTGTATTACTGTGCGAGAG
TTATTACTAGGGCGAGTCCTGGCACAGACGGGAGGTACGGTATGGACGTCTGGGGCCAAGGGACCACGGTCACCGTCTCC
TCAGGTAAGAATGGCCACTCTAGGGC
>2107_19476_11155|VPRIMER=Ramos_FW|CPRIMER=Ramos_REV|DUPCOUNT=4|CONSCOUNT=57|CIGAR=251M1X39M1X1M2X4M3X44M
TGTCCCTCACCTGCGGTGTTTATGGTGGGTCCTTCAGTGGTTACTACTGGAGCTGGATCCGCCAGCCCCCAGGGAAGGGG
CTGGAGTACATTGGGGAAATCAATCATAGTGGAAGCACCAACTACAACCCGTCCCTCAAGAGTCGAGTCACCATATCAGT
AGACACGTCCAAGAAACAGCTCTCCCTGAAGTTGAGCTCTGTGAACGCCGCGGACACGGCTGTGTATTACTGTGCGAGAG
TTATTACTAGGACGAGTCCTGGCACAGACGGGAGGTACGGTATGGACGTCTAGAACCAAAAAACCACGGTCACCGTCTCC
TCAGGTAAGAATGGCCACTCTAGGGC
>2107_6855_11175|VPRIMER=Ramos_FW|CPRIMER=Ramos_REV|DUPCOUNT=2|CONSCOUNT=20|CIGAR=30M2X263M2X6M2X41M
TGTCCCTCACCTGCGGTGTTTATGGTGGGTTTTTCAGTGGTTACTACTGGAGCTGGATCCGCCAGCCCCCAGGGAAGGGG
CTGGAGTACATTGGGGAAATCAATCATAGTGGAAGCACCAACTACAACCCGTCCCTCAAGAGTCGAGTCACCATATCAGT
AGACACGTCCAAGAAACAGCTCTCCCTGAAGTTGAGCTCTGTGAACGCCGCGGACACGGCTGTGTATTACTGTGCGAGAG
TTATTACTAGGGCGAGTCCTGGCACAGACGGGAGGTACGGTATGGACGTCTGGGGTTAAGGGATTACGGTCACCGTCTCC
TCAGGTAAGAATGGCCACTCTAGGGC
>2107_10494_11190|VPRIMER=Ramos_FW|CPRIMER=Ramos_REV|DUPCOUNT=4|CONSCOUNT=27|CIGAR=88M1X62M1X194M
TGTCCCTCACCTGCGGTGTTTATGGTGGGTCCTTCAGTGGTTACTACTGGAGCTGGATCCGCCAGCCCCCAGGGAAGGGG
CTGGAGTATATTGGGGAAATCAATCATAGTGGAAGCACCAACTACAACCCGTCCCTCAAGAGTCGAGTCACTATATCAGT
AGACACGTCCAAGAAACAGCTCTCCCTGAAGTTGAGCTCTGTGAACGCCGCGGACACGGCTGTGTATTACTGTGCGAGAG
TTATTACTAGGGCGAGTCCTGGCACAGACGGGAGGTACGGTATGGACGTCTGGGGCCAAGGGACCACGGTCACCGTCTCC
TCAGGTAAGAATGGCCACTCTAGGGC
>2107_20238_11222|VPRIMER=Ramos_FW|CPRIMER=Ramos_REV|DUPCOUNT=7|CONSCOUNT=67|CIGAR=249M3X3M1X18M1X71M
TGTCCCTCACCTGCGGTGTTTATGGTGGGTCCTTCAGTGGTTACTACTGGAGCTGGATCCGCCAGCCCCCAGGGAAGGGG
CTGGAGTACATTGGGGAAATCAATCATAGTGGAAGCACCAACTACAACCCGTCCCTCAAGAGTCGAGTCACCATATCAGT
AGACACGTCCAAGAAACAGCTCTCCCTGAAGTTGAGCTCTGTGAACGCCGCGGACACGGCTGTGTATTACTGTGCGAGAG
TTATTACTAAAACGAATCCTGGCACAGACGGGAGATACGGTATGGACGTCTGGGGCCAAGGGACCACGGTCACCGTCTCC
TCAGGTAAGAATGGCCACTCTAGGGC
>2107_7352_11225|VPRIMER=Ramos_FW|CPRIMER=Ramos_REV|DUPCOUNT=8|CONSCOUNT=65|CIGAR=9M1X124M1X211M
TGTCCCTCATCTGCGGTGTTTATGGTGGGTCCTTCAGTGGTTACTACTGGAGCTGGATCCGCCAGCCCCCAGGGAAGGGG
CTGGAGTACATTGGGGAAATCAATCATAGTGGAAGCACCAACTACAACCCGTCCTTCAAGAGTCGAGTCACCATATCAGT
AGACACGTCCAAGAAACAGCTCTCCCTGAAGTTGAGCTCTGTGAACGCCGCGGACACGGCTGTGTATTACTGTGCGAGAG
TTATTACTAGGGCGAGTCCTGGCACAGACGGGAGGTACGGTATGGACGTCTGGGGCCAAGGGACCACGGTCACCGTCTCC
TCAGGTAAGAATGGCCACTCTAGGGC
>2107_9340_11256|VPRIMER=Ramos_FW|CPRIMER=Ramos_REV|DUPCOUNT=25|CONSCOUNT=268|CIGAR=301M1X41M1X2M
TGTCCCTCACCTGCGGTGTTTATGGTGGGTCCTTCAGTGGTTACTACTGGAGCTGGATCCGCCAGCCCCCAGGGAAGGGG
CTGGAGTACATTGGGGAAATCAATCATAGTGGAAGCACCAACTACAACCCGTCCCTCAAGAGTCGAGTCACCATATCAGT
AGACACGTCCAAGAAACAGCTCTCCCTGAAGTTGAGCTCTGTGAACGCCGCGGACACGGCTGTGTATTACTGTGCGAGAG
TTATTACTAGGGCGAGTCCTGGCACAGACGGGAGGTACGGTATGGACGTCTGGGGCCAAGGAACCACGGTCACCGTCTCC
TCAGGTAAGAATGGCCACTCTAGAGC
>2107_12179_11266|VPRIMER=Ramos_FW|CPRIMER=Ramos_REV|DUPCOUNT=5|CONSCOUNT=59|CIGAR=273M2X4M1X66M
TGTCCCTCACCTGCGGTGTTTATGGTGGGTCCTTCAGTGGTTACTACTGGAGCTGGATCCGCCAGCCCCCAGGGAAGGGG
CTGGAGTACATTGGGGAAATCAATCATAGTGGAAGCACCAACTACAACCCGTCCCTCAAGAGTCGAGTCACCATATCAGT
AGACACGTCCAAGAAACAGCTCTCCCTGAAGTTGAGCTCTGTGAACGCCGCGGACACGGCTGTGTATTACTGTGCGAGAG
TTATTACTAGGGCGAGTCCTGGCACAGACGGGAAATACGATATGGACGTCTGGGGCCAAGGGACCACGGTCACCGTCTCC
TCAGGTAAGAATGGCCACTCTAGGGC
>2107_12062_11273|VPRIMER=Ramos_FW|CPRIMER=Ramos_REV|DUPCOUNT=2|CONSCOUNT=30|CIGAR=14M1X126M1X204M
TGTCCCTCACCTGCAGTGTTTATGGTGGGTCCTTCAGTGGTTACTACTGGAGCTGGATCCGCCAGCCCCCAGGGAAGGGG
CTGGAGTACATTGGGGAAATCAATCATAGTGGAAGCACCAACTACAACCCGTCCCTCAAGAATCGAGTCACCATATCAGT
AGACACGTCCAAGAAACAGCTCTCCCTGAAGTTGAGCTCTGTGAACGCCGCGGACACGGCTGTGTATTACTGTGCGAGAG
TTATTACTAGGGCGAGTCCTGGCACAGACGGGAGGTACGGTATGGACGTCTGGGGCCAAGGGACCACGGTCACCGTCTCC
TCAGGTAAGAATGGCCACTCTAGGGC
>2107_19483_11275|VPRIMER=Ramos_FW|CPRIMER=Ramos_REV|DUPCOUNT=1|CONSCOUNT=12|CIGAR=179M1X165M1X
TGTCCCTCACCTGCGGTGTTTATGGTGGGTCCTTCAGTGGTTACTACTGGAGCTGGATCCGCCAGCCCCCAGGGAAGGGG
CTGGAGTACATTGGGGAAATCAATCATAGTGGAAGCACCAACTACAACCCGTCCCTCAAGAGTCGAGTCACCATATCAGT
AGACACGTCCAAGAAACAGATCTCCCTGAAGTTGAGCTCTGTGAACGCCGCGGACACGGCTGTGTATTACTGTGCGAGAG
TTATTACTAGGGCGAGTCCTGGCACAGACGGGAGGTACGGTATGGACGTCTGGGGCCAAGGGACCACGGTCACCGTCTCC
TCAGGTAAGAATGGCCACTCTAGGGT
>2107_6855_11287|VPRIMER=Ramos_FW|CPRIMER=Ramos_REV|DUPCOUNT=6|CONSCOUNT=57|CIGAR=211M2X4M2X30M3X1M1X1M1X90M
TGTCCCTCACCTGCGGTGTTTATGGTGGGTCCTTCAGTGGTTACTACTGGAGCTGGATCCGCCAGCCCCCAGGGAAGGGG
CTGGAGTACATTGGGGAAATCAATCATAGTGGAAGCACCAACTACAACCCGTCCCTCAAGAGTCGAGTCACCATATCAGT
AGACACGTCCAAGAAACAGCTCTCCCTGAAGTTGAGCTCTGTGAACGCCGCAAACACAACTGTGTATTACTGTGCGAGAG
TTATTACTAAAACAAATCCTGGCACAGACGGGAGGTACGGTATGGACGTCTGGGGCCAAGGGACCACGGTCACCGTCTCC
TCAGGTAAGAATGGCCACTCTAGGGC
>2107_1910_11312|VPRIMER=Ramos_FW|CPRIMER=Ramos_REV|DUPCOUNT=3|CONSCOUNT=28|CIGAR=155M1X23M1X98M2X3M1X16M1X45M
TGTCCCTCACCTGCGGTGTTTATGGTGGGTCCTTCAGTGGTTACTACTGGAGCTGGATCCGCCAGCCCCCAGGGAAGGGG
CTGGAGTACATTGGGGAAATCAATCATAGTGGAAGCACCAACTACAACCCGTCCCTCAAGAGTCGAGTCACCATAGCAGT
AGACACGTCCAAGAAACAGGTCTCCCTGAAGTTGAGCTCTGTGAACGCCGCGGACACGGCTGTGTATTACTGTGCGAGAG
TTATTACTAGGGCGAGTCCTGGCACAGACGGGAGGTACAATATAGACGTCTGGGGCCAAGAGACCACGGTCACCGTCTCC
TCAGGTAAGAATGGCCACTCTAGGGC
>2107_9321_11330|VPRIMER=Ramos_FW|CPRIMER=Ramos_REV|DUPCOUNT=6|CONSCOUNT=37|CIGAR=64M1X6M2X273M
TGTCCCTCACCTGCGGTGTTTATGGTGGGTCCTTCAGTGGTTACTACTGGAGCTGGATCCGCCAACCCCCAAAGAAGGGG
CTGGAGTACATTGGGGAAATCAATCATAGTGGAAGCACCAACTACAACCCGTCCCTCAAGAGTCGAGTCACCATATCAGT
AGACACGTCCAAGAAACAGCTCTCCCTGAAGTTGAGCTCTGTGAACGCCGCGGACACGGCTGTGTATTACTGTGCGAGAG
TTATTACTAGGGCGAGTCCTGGCACAGACGGGAGGTACGGTATGGACGTCTGGGGCCAAGGGACCACGGTCACCGTCTCC
TCAGGTAAGAATGGCCACTCTAGGGC
>2107_18614_11338|VPRIMER=Ramos_FW|CPRIMER=Ramos_REV|DUPCOUNT=14|CONSCOUNT=205|CIGAR=196M1X22M1X126M
TGTCCCTCACCTGCGGTGTTTATGGTGGGTCCTTCAGTGGTTACTACTGGAGCTGGATCCGCCAGCCCCCAGGGAAGGGG
CTGGAGTACATTGGGGAAATCAATCATAGTGGAAGCACCAACTACAACCCGTCCCTCAAGAGTCGAGTCACCATATCAGT
AGACACGTCCAAGAAACAGCTCTCCCTGAAGTTGAGTTCTGTGAACGCCGCGGACACGGTTGTGTATTACTGTGCGAGAG
TTATTACTAGGGCGAGTCCTGGCACAGACGGGAGGTACGGTATGGACGTCTGGGGCCAAGGGACCACGGTCACCGTCTCC
TCAGGTAAGAATGGCCACTCTAGGGC
>2107_22302_11346|VPRIMER=Ramos_FW|CPRIMER=Ramos_REV|DUPCOUNT=3|CONSCOUNT=46|CIGAR=178M1X110M1X5M1X50M
TGTCCCTCACCTGCGGTGTTTATGGTGGGTCCTTCAGTGGTTACTACTGGAGCTGGATCCGCCAGCCCCCAGGGAAGGGG
CTGGAGTACATTGGGGAAATCAATCATAGTGGAAGCACCAACTACAACCCGTCCCTCAAGAGTCGAGTCACCATATCAGT
AGACACGTCCAAGAAACATCTCTCCCTGAAGTTGAGCTCTGTGAACGCCGCGGACACGGCTGTGTATTACTGTGCGAGAG
TTATTACTAGGGCGAGTCCTGGCACAGACGGGAGGTACGGTATGGACGTTTGGGGTCAAGGGACCACGGTCACCGTCTCC
TCAGGTAAGAATGGCCACTCTAGGGC
>2107_25683_11365|VPRIMER=Ramos_FW|CPRIMER=Ramos_REV|DUPCOUNT=3|CONSCOUNT=53|CIGAR=93M1X67M1X184M
TGTCCCTCACCTGCGGTGTTTATGGTGGGTCCTTCAGTGGTTACTACTGGAGCTGGATCCGCCAGCCCCCAGGGAAGGGG
CTGGAGTACATTGAGGAAATCAATCATAGTGGAAGCACCAACTACAACCCGTCCCTCAAGAGTCGAGTCACCATATCAGT
AAACACGTCCAAGAAACAGCTCTCCCTGAAGTTGAGCTCTGTGAACGCCGCGGACACGGCTGTGTATTACTGTGCGAGAG
TTATTACTAGGGCGAGTCCTGGCACAGACGGGAGGTACGGTATGGACGTCTGGGGCCAAGGGACCACGGTCACCGTCTCC
TCAGGTAAGAATGGCCACTCTAGGGC
>2107_25062_11371|VPRIMER=Ramos_FW|CPRIMER=Ramos_REV|DUPCOUNT=10|CONSCOUNT=94|CIGAR=36M1X27M1X281M
TGTCCCTCACCTGCGGTGTTTATGGTGGGTCCTTCAATGGTTACTACTGGAGCTGGATCCGCCAACCCCCAGGGAAGGGG
CTGGAGTACATTGGGGAAATCAATCATAGTGGAAGCACCAACTACAACCCGTCCCTCAAGAGTCGAGTCACCATATCAGT
AGACACGTCCAAGAAACAGCTCTCCCTGAAGTTGAGCTCTGTGAACGCCGCGGACACGGCTGTGTATTACTGTGCGAGAG
TTATTACTAGGGCGAGTCCTGGCACAGACGGGAGGTACGGTATGGACGTCTGGGGCCAAGGGACCACGGTCACCGTCTCC
TCAGGTAAGAATGGCCACTCTAGGGC
>2107_23685_11394|VPRIMER=Ramos_FW|CPRIMER=Ramos_REV|DUPCOUNT=2|CONSCOUNT=26|CIGAR=155M1X23M1X132M1X33M
TGTCCCTCACCTGCGGTGTTTATGGTGGGTCCTTCAGTGGTTACTACTGGAGCTGGATCCGCCAGCCCCCAGGGAAGGGG
CTGGAGTACATTGGGGAAATCAATCATAGTGGAAGCACCAACTACAACCCGTCCCTCAAGAGTCGAGTCACCATAGCAGT
AGACACGTCCAAGAAACAGGTCTCCCTGAAGTTGAGCTCTGTGAACGCCGCGGACACGGCTGTGTATTACTGTGCGAGAG
TTATTACTAGGGCGAGTCCTGGCACAGACGGGAGGTACGGTATGGACGTCTGGGGCCAAGGGACCACGGTCAACGTCTCC
TCAGGTAAGAATGGCCACTCTAGGGC
>2107_17551_11400|VPRIMER=Ramos_FW|CPRIMER=Ramos_REV|DUPCOUNT=2|CONSCOUNT=18|CIGAR=67M1X210M1X65M1X1M
TGTCCCTCACCTGCGGTGTTTATGGTGGGTCCTTCAGTGGTTACTACTGGAGCTGGATCCGCCAGCCACCAGGGAAGGGG
CTGGAGTACATTGGGGAAATCAATCATAGTGGAAGCACCAACTACAACCCGTCCCTCAAGAGTCGAGTCACCATATCAGT
AGACACGTCCAAGAAACAGCTCTCCCTGAAGTTGAGCTCTGTGAACGCCGCGGACACGGCTGTGTATTACTGTGCGAGAG
TTATTACTAGGGCGAGTCCTGGCACAGACGGGAGGTACAGTATGGACGTCTGGGGCCAAGGGACCACGGTCACCGTCTCC
TCAGGTAAGAATGGCCACTCTAGGAC
>2107_4624_11442|VPRIMER=Ramos_FW|CPRIMER=Ramos_REV|DUPCOUNT=8|CONSCOUNT=89|CIGAR=24M1X52M1X268M
TGTCCCTCACCTGCGGTGTTTATGATGGGTCCTTCAGTGGTTACTACTGGAGCTGGATCCGCCAGCCCCCAGGGAAGAGG
CTGGAGTACATTGGGGAAATCAATCATAGTGGAAGCACCAACTACAACCCGTCCCTCAAGAGTCGAGTCACCATATCAGT
AGACACGTCCAAGAAACAGCTCTCCCTGAAGTTGAGCTCTGTGAACGCCGCGGACACGGCTGTGTATTACTGTGCGAGAG
TTATTACTAGGGCGAGTCCTGGCACAGACGGGAGGTACGGTATGGACGTCTGGGGCCAAGGGACCACGGTCACCGTCTCC
TCAGGTAAGAATGGCCACTCTAGGGC
>2107_15803_11461|VPRIMER=Ramos_FW|CPRIMER=Ramos_REV|DUPCOUNT=113|CONSCOUNT=1003|CIGAR=143M1X202M
TGTCCCTCACCTGCGGTGTTTATGGTGGGTCCTTCAGTGGTTACTACTGGAGCTGGATCCGCCAGCCCCCAGGGAAGGGG
CTGGAGTACATTGGGGAAATCAATCATAGTGGAAGCACCAACTACAACCCGTCCCTCAAGAGTTGAGTCACCATATCAGT
AGACACGTCCAAGAAACAGCTCTCCCTGAAGTTGAGCTCTGTGAACGCCGCGGACACGGCTGTGTATTACTGTGCGAGAG
TTATTACTAGGGCGAGTCCTGGCACAGACGGGAGGTACGGTATGGACGTCTGGGGCCAAGGGACCACGGTCACCGTCTCC
TCAGGTAAGAATGGCCACTCTAGGGC
>2107_11567_11474|VPRIMER=Ramos_FW|CPRIMER=Ramos_REV|DUPCOUNT=1|CONSCOUNT=11|CIGAR=266M1X3M2X1M2X3M2X3M2X2M1X3M1X1M2X51M
TGTCCCTCACCTGCGGTGTTTATGGTGGGTCCTTCAGTGGTTACTACTGGAGCTGGATCCGCCAGCCCCCAGGGAAGGGG
CTGGAGTACATTGGGGAAATCAATCATAGTGGAAGCACCAACTACAACCCGTCCCTCAAGAGTCGAGTCACCATATCAGT
AGACACGTCCAAGAAACAGCTCTCCCTGAAGTTGAGCTCTGTGAACGCCGCGGACACGGCTGTGTATTACTGTGCGAGAG
TTATTACTAGGGCGAGTCCTGGCACAAACGAAAAATACAATATAAACATCTAGAACCAAGGGACCACGGTCACCGTCTCC
TCAGGTAAGAATGGCCACTCTAGGGC
>2107_11254_11489|VPRIMER=Ramos_FW|CPRIMER=Ramos_REV|DUPCOUNT=4|CONSCOUNT=63|CIGAR=146M1X8M1X23M1X38M1X127M
TGTCCCTCACCTGCGGTGTTTATGGTGGGTCCTTCAGTGGTTACTACTGGAGCTGGATCCGCCAGCCCCCAGGGAAGGGG
CTGGAGTACATTGGGGAAATCAATCATAGTGGAAGCACCAACTACAACCCGTCCCTCAAGAGTCGAATCACCATAGCAGT
AGACACGTCCAAGAAACAGGTCTCCCTGAAGTTGAGCTCTGTGAACGCCGCGGACACGACTGTGTATTACTGTGCGAGAG
TTATTACTAGGGCGAGTCCTGGCACAGACGGGAGGTACGGTATGGACGTCTGGGGCCAAGGGACCACGGTCACCGTCTCC
TCAGGTAAGAATGGCCACTCTAGGGC
>2107_19384_11496|VPRIMER=Ramos_FW|CPRIMER=Ramos_REV|DUPCOUNT=3|CONSCOUNT=50|CIGAR=307M1X6M1X29M1X1M
TGTCCCTCACCTGCGGTGTTTATGGTGGGTCCTTCAGTGGTTACTACTGGAGCTGGATCCGCCAGCCCCCAGGGAAGGGG
CTGGAGTACATTGGGGAAATCAATCATAGTGGAAGCACCAACTACAACCCGTCCCTCAAGAGTCGAGTCACCATATCAGT
AGACACGTCCAAGAAACAGCTCTCCCTGAAGTTGAGCTCTGTGAACGCCGCGGACACGGCTGTGTATTACTGTGCGAGAG
TTATTACTAGGGCGAGTCCTGGCACAGACGGGAGGTACGGTATGGACGTCTGGGGCCAAGGGACCACAGTCACCATCTCC
TCAGGTAAGAATGGCCACTCTAGGAC
>2107_21247_11501|VPRIMER=Ramos_FW|CPRIMER=Ramos_REV|DUPCOUNT=45|CONSCOUNT=204|CIGAR=253M1X92M
TGTCCCTCACCTGCGGTGTTTATGGTGGGTCCTTCAGTGGTTACTACTGGAGCTGGATCCGCCAGCCCCCAGGGAAGGGG
CTGGAGTACATTGGGGAAATCAATCATAGTGGAAGCACCAACTACAACCCGTCCCTCAAGAGTCGAGTCACCATATCAGT
AGACACGTCCAAGAAACAGCTCTCCCTGAAGTTGAGCTCTGTGAACGCCGCGGACACGGCTGTGTATTACTGTGCGAGAG
TTATTACTAGGGCAAGTCCTGGCACAGACGGGAGGTACGGTATGGACGTCTGGGGCCAAGGGACCACGGTCACCGTCTCC
TCAGGTAAGAATGGCCACTCTAGGGC
>2107_5252_11512|VPRIMER=Ramos_FW|CPRIMER=Ramos_REV|DUPCOUNT=70|CONSCOUNT=804|CIGAR=72M2X272M
TGTCCCTCACCTGCGGTGTTTATGGTGGGTCCTTCAGTGGTTACTACTGGAGCTGGATCCGCCAGCCCCCAGAAAAGGGG
CTGGAGTACATTGGGGAAATCAATCATAGTGGAAGCACCAACTACAACCCGTCCCTCAAGAGTCGAGTCACCATATCAGT
AGACACGTCCAAGAAACAGCTCTCCCTGAAGTTGAGCTCTGTGAACGCCGCGGACACGGCTGTGTATTACTGTGCGAGAG
TTATTACTAGGGCGAGTCCTGGCACAGACGGGAGGTACGGTATGGACGTCTGGGGCCAAGGGACCACGGTCACCGTCTCC
TCAGGTAAGAATGGCCACTCTAGGGC
>2107_15307_11519|VPRIMER=Ramos_FW|CPRIMER=Ramos_REV|DUPCOUNT=77|CONSCOUNT=979|CIGAR=110M1X235M
TGTCCCTCACCTGCGGTGTTTATGGTGGGTCCTTCAGTGGTTACTACTGGAGCTGGATCCGCCAGCCCCCAGGGAAGGGG
CTGGAGTACATTGGGGAAATCAATCATAGTAGAAGCACCAACTACAACCCGTCCCTCAAGAGTCGAGTCACCATATCAGT
AGACACGTCCAAGAAACAGCTCTCCCTGAAGTTGAGCTCTGTGAACGCCGCGGACACGGCTGTGTATTACTGTGCGAGAG
TTATTACTAGGGCGAGTCCTGGCACAGACGGGAGGTACGGTATGGACGTCTGGGGCCAAGGGACCACGGTCACCGTCTCC
TCAGGTAAGAATGGCCACTCTAGGGC
>2107_16822_11534|VPRIMER=Ramos_FW|CPRIMER=Ramos_REV|DUPCOUNT=1|CONSCOUNT=23|CIGAR=23M2X3M1X258M1X4M1X53M
TGTCCCTCACCTGCGGTGTTTATAATGGATCCTTCAGTGGTTACTACTGGAGCTGGATCCGCCAGCCCCCAGGGAAGGGG
CTGGAGTACATTGGGGAAATCAATCATAGTGGAAGCACCAACTACAACCCGTCCCTCAAGAGTCGAGTCACCATATCAGT
AGACACGTCCAAGAAACAGCTCTCCCTGAAGTTGAGCTCTGTGAACGCCGCGGACACGGCTGTGTATTACTGTGCGAGAG
TTATTACTAGGGCGAGTCCTGGCACAGACGGGAGGTACGGTATGGACATCTGAGGCCAAGGGACCACGGTCACCGTCTCC
TCAGGTAAGAATGGCCACTCTAGGGC
>2107_14670_11552|VPRIMER=Ramos_FW|CPRIMER=Ramos_REV|DUPCOUNT=1|CONSCOUNT=14|CIGAR=71M2X270M1X2M
TGTCCCTCACCTGCGGTGTTTATGGTGGGTCCTTCAGTGGTTACTACTGGAGCTGGATCCGCCAGCCCCCAAAGAAGGGG
CTGGAGTACATTGGGGAAATCAATCATAGTGGAAGCACCAACTACAACCCGTCCCTCAAGAGTCGAGTCACCATATCAGT
AGACACGTCCAAGAAACAGCTCTCCCTGAAGTTGAGCTCTGTGAACGCCGCGGACACGGCTGTGTATTACTGTGCGAGAG
TTATTACTAGGGCGAGTCCTGGCACAGACGGGAGGTACGGTATGGACGTCTGGGGCCAAGGGACCACGGTCACCGTCTCC
TCAGGTAAGAATGGCCACTCTAGAGC
>2107_9663_11568|VPRIMER=Ramos_FW|CPRIMER=Ramos_REV|DUPCOUNT=15|CONSCOUNT=185|CIGAR=48M2X1M1X294M
TGTCCCTCACCTGCGGTGTTTATGGTGGGTCCTTCAGTGGTTACTACTAAAACTGGATCCGCCAGCCCCCAGGGAAGGGG
CTGGAGTACATTGGGGAAATCAATCATAGTGGAAGCACCAACTACAACCCGTCCCTCAAGAGTCGAGTCACCATATCAGT
AGACACGTCCAAGAAACAGCTCTCCCTGAAGTTGAGCTCTGTGAACGCCGCGGACACGGCTGTGTATTACTGTGCGAGAG
TTATTACTAGGGCGAGTCCTGGCACAGACGGGAGGTACGGTATGGACGTCTGGGGCCAAGGGACCACGGTCACCGTCTCC
TCAGGTAAGAATGGCCACTCTAGGGC
>2107_27233_11577|VPRIMER=Ramos_FW|CPRIMER=Ramos_REV|DUPCOUNT=44|CONSCOUNT=513|CIGAR=132M3X1M1X209M
TGTCCCTCACCTGCGGTGTTTATGGTGGGTCCTTCAGTGGTTACTACTGGAGCTGGATCCGCCAGCCCCCAGGGAAGGGG
CTGGAGTACATTGGGGAAATCAATCATAGTGGAAGCACCAACTACAACCCGTTTTTTAAGAGTCGAGTCACCATATCAGT
AGACACGTCCAAGAAACAGCTCTCCCTGAAGTTGAGCTCTGTGAACGCCGCGGACACGGCTGTGTATTACTGTGCGAGAG
TTATTACTAGGGCGAGTCCTGGCACAGACGGGAGGTACGGTATGGACGTCTGGGGCCAAGGGACCACGGTCACCGTCTCC
TCAGGTAAGAATGGCCACTCTAGGGC
>2107_17222_11582|VPRIMER=Ramos_FW|CPRIMER=Ramos_REV|DUPCOUNT=2|CONSCOUNT=57|CIGAR=229M1X16M1X99M
TGTCCCTCACCTGCGGTGTTTATGGTGGGTCCTTCAGTGGTTACTACTGGAGCTGGATCCGCCAGCCCCCAGGGAAGGGG
CTGGAGTACATTGGGGAAATCAATCATAGTGGAAGCACCAACTACAACCCGTCCCTCAAGAGTCGAGTCACCATATCAGT
AGACACGTCCAAGAAACAGCTCTCCCTGAAGTTGAGCTCTGTGAACGCCGCGGACACGGCTGTGTATTATTGTGCGAGAG
TTATTATTAGGGCGAGTCCTGGCACAGACGGGAGGTACGGTATGGACGTCTGGGGCCAAGGGACCACGGTCACCGTCTCC
TCAGGTAAGAATGGCCACTCTAGGGC
>2107_6977_11586|VPRIMER=Ramos_FW|CPRIMER=Ramos_REV|DUPCOUNT=4|CONSCOUNT=48|CIGAR=283M1X10M1X51M
TGTCCCTCACCTGCGGTGTTTATGGTGGGTCCTTCAGTGGTTACTACTGGAGCTGGATCCGCCAGCCCCCAGGGAAGGGG
CTGGAGTACATTGGGGAAATCAATCATAGTGGAAGCACCAACTACAACCCGTCCCTCAAGAGTCGAGTCACCATATCAGT
AGACACGTCCAAGAAACAGCTCTCCCTGAAGTTGAGCTCTGTGAACGCCGCGGACACGGCTGTGTATTACTGTGCGAGAG
TTATTACTAGGGCGAGTCCTGGCACAGACGGGAGGTACGGTATAGACGTCTGGGACCAAGGGACCACGGTCACCGTCTCC
TCAGGTAAGAATGGCCACTCTAGGGC
>2107_6872_11596|VPRIMER=Ramos_FW|CPRIMER=Ramos_REV|DUPCOUNT=1|CONSCOUNT=33|CIGAR=92M2X197M3X52M
TGTCCCTCACCTGCGGTGTTTATGGTGGGTCCTTCAGTGGTTACTACTGGAGCTGGATCCGCCAGCCCCCAGGGAAGGGG
CTGGAGTACATTAAGGAAATCAATCATAGTGGAAGCACCAACTACAACCCGTCCCTCAAGAGTCGAGTCACCATATCAGT
AGACACGTCCAAGAAACAGCTCTCCCTGAAGTTGAGCTCTGTGAACGCCGCGGACACGGCTGTGTATTACTGTGCGAGAG
TTATTACTAGGGCGAGTCCTGGCACAGACGGGAGGTACGGTATGGACGTCTAAAGCCAAGGGACCACGGTCACCGTCTCC
TCAGGTAAGAATGGCCACTCTAGGGC
>2107_25670_11599|VPRIMER=Ramos_FW|CPRIMER=Ramos_REV|DUPCOUNT=4|CONSCOUNT=26|CIGAR=5M1X1M1X1M1X336M
TGTCCTTTATCTGCGGTGTTTATGGTGGGTCCTTCAGTGGTTACTACTGGAGCTGGATCCGCCAGCCCCCAGGGAAGGGG
CTGGAGTACATTGGGGAAATCAATCATAGTGGAAGCACCAACTACAACCCGTCCCTCAAGAGTCGAGTCACCATATCAGT
AGACACGTCCAAGAAACAGCTCTCCCTGAAGTTGAGCTCTGTGAACGCCGCGGACACGGCTGTGTATTACTGTGCGAGAG
TTATTACTAGGGCGAGTCCTGGCACAGACGGGAGGTACGGTATGGACGTCTGGGGCCAAGGGACCACGGTCACCGTCTCC
TCAGGTAAGAATGGCCACTCTAGGGC
>2107_21223_11635|VPRIMER=Ramos_FW|CPRIMER=Ramos_REV|DUPCOUNT=304|CONSCOUNT=3360|CIGAR=68M1X277M
TGTCCCTCACCTGCGGTGTTTATGGTGGGTCCTTCAGTGGTTACTACTGGAGCTGGATCCGCCAGCCCTCAGGGAAGGGG
CTGGAGTACATTGGGGAAATCAATCATAGTGGAAGCACCAACTACAACCCGTCCCTCAAGAGTCGAGTCACCATATCAGT
AGACACGTCCAAGAAACAGCTCTCCCTGAAGTTGAGCTCTGTGAACGCCGCGGACACGGCTGTGTATTACTGTGCGAGAG
TTATTACTAGGGCGAGTCCTGGCACAGACGGGAGGTACGGTATGGACGTCTGGGGCCAAGGGACCACGGTCACCGTCTCC
TCAGGTAAGAATGGCCACTCTAGGGC
>2107_14759_11644|VPRIMER=Ramos_FW|CPRIMER=Ramos_REV|DUPCOUNT=6|CONSCOUNT=89|CIGAR=132M1X32M1X180M
TGTCCCTCACCTGCGGTGTTTATGGTGGGTCCTTCAGTGGTTACTACTGGAGCTGGATCCGCCAGCCCCCAGGGAAGGGG
CTGGAGTACATTGGGGAAATCAATCATAGTGGAAGCACCAACTACAACCCGTTCCTCAAGAGTCGAGTCACCATATCAGT
AGACATGTCCAAGAAACAGCTCTCCCTGAAGTTGAGCTCTGTGAACGCCGCGGACACGGCTGTGTATTACTGTGCGAGAG
TTATTACTAGGGCGAGTCCTGGCACAGACGGGAGGTACGGTATGGACGTCTGGGGCCAAGGGACCACGGTCACCGTCTCC
TCAGGTAAGAATGGCCACTCTAGGGC
>2107_8383_11657|VPRIMER=Ramos_FW|CPRIMER=Ramos_REV|DUPCOUNT=1|CONSCOUNT=23|CIGAR=51M1X31M1X208M1X53M
TGTCCCTCACCTGCGGTGTTTATGGTGGGTCCTTCAGTGGTTACTACTGGAACTGGATCCGCCAGCCCCCAGGGAAGGGG
CTGAAGTACATTGGGGAAATCAATCATAGTGGAAGCACCAACTACAACCCGTCCCTCAAGAGTCGAGTCACCATATCAGT
AGACACGTCCAAGAAACAGCTCTCCCTGAAGTTGAGCTCTGTGAACGCCGCGGACACGGCTGTGTATTACTGTGCGAGAG
TTATTACTAGGGCGAGTCCTGGCACAGACGGGAGGTACGGTATGGACGTCTGAGGCCAAGGGACCACGGTCACCGTCTCC
TCAGGTAAGAATGGCCACTCTAGGGC
>2107_11896_11711|VPRIMER=Ramos_FW|CPRIMER=Ramos_REV|DUPCOUNT=2|CONSCOUNT=21|CIGAR=28M1X1M1X150M1X164M
TGTCCCTCACCTGCGGTGTTTATGGTGGATACTTCAGTGGTTACTACTGGAGCTGGATCCGCCAGCCCCCAGGGAAGGGG
CTGGAGTACATTGGGGAAATCAATCATAGTGGAAGCACCAACTACAACCCGTCCCTCAAGAGTCGAGTCACCATATCAGT
AGACACGTCCAAGAAACAGCTATCCCTGAAGTTGAGCTCTGTGAACGCCGCGGACACGGCTGTGTATTACTGTGCGAGAG
TTATTACTAGGGCGAGTCCTGGCACAGACGGGAGGTACGGTATGGACGTCTGGGGCCAAGGGACCACGGTCACCGTCTCC
TCAGGTAAGAATGGCCACTCTAGGGC
>2107_24321_11721|VPRIMER=Ramos_FW|CPRIMER=Ramos_REV|DUPCOUNT=2|CONSCOUNT=46|CIGAR=212M1X18M1X114M
TGTCCCTCACCTGCGGTGTTTATGGTGGGTCCTTCAGTGGTTACTACTGGAGCTGGATCCGCCAGCCCCCAGGGAAGGGG
CTGGAGTACATTGGGGAAATCAATCATAGTGGAAGCACCAACTACAACCCGTCCCTCAAGAGTCGAGTCACCATATCAGT
AGACACGTCCAAGAAACAGCTCTCCCTGAAGTTGAGCTCTGTGAACGCCGCGAACACGGCTGTGTATTACTATGCGAGAG
TTATTACTAGGGCGAGTCCTGGCACAGACGGGAGGTACGGTATGGACGTCTGGGGCCAAGGGACCACGGTCACCGTCTCC
TCAGGTAAGAATGGCCACTCTAGGGC
>2107_25347_11744|VPRIMER=Ramos_FW|CPRIMER=Ramos_REV|DUPCOUNT=8|CONSCOUNT=91|CIGAR=253M1X1M1X90M
TGTCCCTCACCTGCGGTGTTTATGGTGGGTCCTTCAGTGGTTACTACTGGAGCTGGATCCGCCAGCCCCCAGGGAAGGGG
CTGGAGTACATTGGGGAAATCAATCATAGTGGAAGCACCAACTACAACCCGTCCCTCAAGAGTCGAGTCACCATATCAGT
AGACACGTCCAAGAAACAGCTCTCCCTGAAGTTGAGCTCTGTGAACGCCGCGGACACGGCTGTGTATTACTGTGCGAGAG
TTATTACTAGGGCAAATCCTGGCACAGACGGGAGGTACGGTATGGACGTCTGGGGCCAAGGGACCACGGTCACCGTCTCC
TCAGGTAAGAATGGCCACTCTAGGGC
>2107_18647_11749|VPRIMER=Ramos_FW|CPRIMER=Ramos_REV|DUPCOUNT=3|CONSCOUNT=79|CIGAR=178M1X70M2X95M
TGTCCCTCACCTGCGGTGTTTATGGTGGGTCCTTCAGTGGTTACTACTGGAGCTGGATCCGCCAGCCCCCAGGGAAGGGG
CTGGAGTACATTGGGGAAATCAATCATAGTGGAAGCACCAACTACAACCCGTCCCTCAAGAGTCGAGTCACCATATCAGT
AGACACGTCCAAGAAACAACTCTCCCTGAAGTTGAGCTCTGTGAACGCCGCGGACACGGCTGTGTATTACTGTGCGAGAG
TTATTACTAAAGCGAGTCCTGGCACAGACGGGAGGTACGGTATGGACGTCTGGGGCCAAGGGACCACGGTCACCGTCTCC
TCAGGTAAGAATGGCCACTCTAGGGC
>2107_9988_11758|VPRIMER=Ramos_FW|CPRIMER=Ramos_REV|DUPCOUNT=3|CONSCOUNT=50|CIGAR=266M1X2M1X1M1X74M
TGTCCCTCACCTGCGGTGTTTATGGTGGGTCCTTCAGTGGTTACTACTGGAGCTGGATCCGCCAGCCCCCAGGGAAGGGG
CTGGAGTACATTGGGGAAATCAATCATAGTGGAAGCACCAACTACAACCCGTCCCTCAAGAGTCGAGTCACCATATCAGT
AGACACGTCCAAGAAACAGCTCTCCCTGAAGTTGAGCTCTGTGAACGCCGCGGACACGGCTGTGTATTACTGTGCGAGAG
TTATTACTAGGGCGAGTCCTGGCACAAACAGAAGGTACGGTATGGACGTCTGGGGCCAAGGGACCACGGTCACCGTCTCC
TCAGGTAAGAATGGCCACTCTAGGGC
>2107_23615_11779|VPRIMER=Ramos_FW|CPRIMER=Ramos_REV|DUPCOUNT=1|CONSCOUNT=26|CIGAR=206M1X101M1X37M
TGTCCCTCACCTGCGGTGTTTATGGTGGGTCCTTCAGTGGTTACTACTGGAGCTGGATCCGCCAGCCCCCAGGGAAGGGG
CTGGAGTACATTGGGGAAATCAATCATAGTGGAAGCACCAACTACAACCCGTCCCTCAAGAGTCGAGTCACCATATCAGT
AGACACGTCCAAGAAACAGCTCTCCCTGAAGTTGAGCTCTGTGAACACCGCGGACACGGCTGTGTATTACTGTGCGAGAG
TTATTACTAGGGCGAGTCCTGGCACAGACGGGAGGTACGGTATGGACGTCTGGGGCCAAGGGACCACGATCACCGTCTCC
TCAGGTAAGAATGGCCACTCTAGGGC
>2107_11640_11782|VPRIMER=Ramos_FW|CPRIMER=Ramos_REV|DUPCOUNT=3|CONSCOUNT=39|CIGAR=39M1X217M1X88M
TGTCCCTCACCTGCGGTGTTTATGGTGGGTCCTTCAGTGTTTACTACTGGAGCTGGATCCGCCAGCCCCCAGGGAAGGGG
CTGGAGTACATTGGGGAAATCAATCATAGTGGAAGCACCAACTACAACCCGTCCCTCAAGAGTCGAGTCACCATATCAGT
AGACACGTCCAAGAAACAGCTCTCCCTGAAGTTGAGCTCTGTGAACGCCGCGGACACGGCTGTGTATTACTGTGCGAGAG
TTATTACTAGGGCGAGTTCTGGCACAGACGGGAGGTACGGTATGGACGTCTGGGGCCAAGGGACCACGGTCACCGTCTCC
TCAGGTAAGAATGGCCACTCTAGGGC
>2107_23387_11809|VPRIMER=Ramos_FW|CPRIMER=Ramos_REV|DUPCOUNT=3|CONSCOUNT=31|CIGAR=71M2X158M1X82M1X31M
TGTCCCTCACCTGCGGTGTTTATGGTGGGTCCTTCAGTGGTTACTACTGGAGCTGGATCCGCCAGCCCCCAAAGAAGGGG
CTGGAGTACATTGGGGAAATCAATCATAGTGGAAGCACCAACTACAACCCGTCCCTCAAGAGTCGAGTCACCATATCAGT
AGACACGTCCAAGAAACAGCTCTCCCTGAAGTTGAGCTCTGTGAACGCCGCGGACACGGCTGTGTATTACTATGCGAGAG
TTATTACTAGGGCGAGTCCTGGCACAGACGGGAGGTACGGTATGGACGTCTGGGGCCAAGGGACCACGGTCACCATCTCC
TCAGGTAAGAATGGCCACTCTAGGGC
>2107_21676_11814|VPRIMER=Ramos_FW|CPRIMER=Ramos_REV|DUPCOUNT=2|CONSCOUNT=29|CIGAR=14M1X2M1X6M1X268M2X51M
TGTCCCTCACCTGCAGTATTTATGATGGGTCCTTCAGTGGTTACTACTGGAGCTGGATCCGCCAGCCCCCAGGGAAGGGG
CTGGAGTACATTGGGGAAATCAATCATAGTGGAAGCACCAACTACAACCCGTCCCTCAAGAGTCGAGTCACCATATCAGT
AGACACGTCCAAGAAACAGCTCTCCCTGAAGTTGAGCTCTGTGAACGCCGCGGACACGGCTGTGTATTACTGTGCGAGAG
TTATTACTAGGGCGAGTCCTGGCACAGACGGGAGGTACGGTATGGACGTCTGGAACCAAGGGACCACGGTCACCGTCTCC
TCAGGTAAGAATGGCCACTCTAGGGC
>2107_24581_11821|VPRIMER=Ramos_FW|CPRIMER=Ramos_REV|DUPCOUNT=82|CONSCOUNT=322|CIGAR=23M1X322M
TGTCCCTCACCTGCGGTGTTTATTGTGGGTCCTTCAGTGGTTACTACTGGAGCTGGATCCGCCAGCCCCCAGGGAAGGGG
CTGGAGTACATTGGGGAAATCAATCATAGTGGAAGCACCAACTACAACCCGTCCCTCAAGAGTCGAGTCACCATATCAGT
AGACACGTCCAAGAAACAGCTCTCCCTGAAGTTGAGCTCTGTGAACGCCGCGGACACGGCTGTGTATTACTGTGCGAGAG
TTATTACTAGGGCGAGTCCTGGCACAGACGGGAGGTACGGTATGGACGTCTGGGGCCAAGGGACCACGGTCACCGTCTCC
TCAGGTAAGAATGGCCACTCTAGGGC
>2107_12211_11863|VPRIMER=Ramos_FW|CPRIMER=Ramos_REV|DUPCOUNT=3|CONSCOUNT=76|CIGAR=92M3X158M1X1M1X68M1X21M
TGTCCCTCACCTGCGGTGTTTATGGTGGGTCCTTCAGTGGTTACTACTGGAGCTGGATCCGCCAGCCCCCAGGGAAGGGG
CTGGAGTACATTAAAGAAATCAATCATAGTGGAAGCACCAACTACAACCCGTCCCTCAAGAGTCGAGTCACCATATCAGT
AGACACGTCCAAGAAACAGCTCTCCCTGAAGTTGAGCTCTGTGAACGCCGCGGACACGGCTGTGTATTACTGTGCGAGAG
TTATTACTAGGGCAAATCCTGGCACAGACGGGAGGTACGGTATGGACGTCTGGGGCCAAGGGACCACGGTCACCGTCTCC
TCAGATAAGAATGGCCACTCTAGGGC
>2107_21102_11871|VPRIMER=Ramos_FW|CPRIMER=Ramos_REV|DUPCOUNT=6|CONSCOUNT=79|CIGAR=214M1X4M1X126M
TGTCCCTCACCTGCGGTGTTTATGGTGGGTCCTTCAGTGGTTACTACTGGAGCTGGATCCGCCAGCCCCCAGGGAAGGGG
CTGGAGTACATTGGGGAAATCAATCATAGTGGAAGCACCAACTACAACCCGTCCCTCAAGAGTCGAGTCACCATATCAGT
AGACACGTCCAAGAAACAGCTCTCCCTGAAGTTGAGCTCTGTGAACGCCGCGGATACGGTTGTGTATTACTGTGCGAGAG
TTATTACTAGGGCGAGTCCTGGCACAGACGGGAGGTACGGTATGGACGTCTGGGGCCAAGGGACCACGGTCACCGTCTCC
TCAGGTAAGAATGGCCACTCTAGGGC
>2107_24040_11892|VPRIMER=Ramos_FW|CPRIMER=Ramos_REV|DUPCOUNT=2|CONSCOUNT=38|CIGAR=143M1X190M2X1M1X1M1X6M
TGTCCCTCACCTGCGGTGTTTATGGTGGGTCCTTCAGTGGTTACTACTGGAGCTGGATCCGCCAGCCCCCAGGGAAGGGG
CTGGAGTACATTGGGGAAATCAATCATAGTGGAAGCACCAACTACAACCCGTCCCTCAAGAGTTGAGTCACCATATCAGT
AGACACGTCCAAGAAACAGCTCTCCCTGAAGTTGAGCTCTGTGAACGCCGCGGACACGGCTGTGTATTACTGTGCGAGAG
TTATTACTAGGGCGAGTCCTGGCACAGACGGGAGGTACGGTATGGACGTCTGGGGCCAAGGGACCACGGTCACCGTCTCC
TCAGGTAAGAATGGTTATTTTAGGGC
>2107_2339_11896|VPRIMER=Ramos_FW|CPRIMER=Ramos_REV|DUPCOUNT=1|CONSCOUNT=3|CIGAR=68M2X63M1X85M1X126M
TGTCCCTCACCTGCGGTGTTTATGGTGGGTCCTTCAGTGGTTACTACTGGAGCTGGATCCGCCAGCCCTTAGGGAAGGGG
CTGGAGTACATTGGGGAAATCAATCATAGTGGAAGCACCAACTACAACCCGTCTCTCAAGAGTCGAGTCACCATATCAGT
AGACACGTCCAAGAAACAGCTCTCCCTGAAGTTGAGCTCTGTGAACGCCGCGGACACGGTTGTGTATTACTGTGCGAGAG
TTATTACTAGGGCGAGTCCTGGCACAGACGGGAGGTACGGTATGGACGTCTGGGGCCAAGGGACCACGGTCACCGTCTCC
TCAGGTAAGAATGGCCACTCTAGGGC
>2107_19365_11919|VPRIMER=Ramos_FW|CPRIMER=Ramos_REV|DUPCOUNT=79|CONSCOUNT=886|CIGAR=343M2X1M
TGTCCCTCACCTGCGGTGTTTATGGTGGGTCCTTCAGTGGTTACTACTGGAGCTGGATCCGCCAGCCCCCAGGGAAGGGG
CTGGAGTACATTGGGGAAATCAATCATAGTGGAAGCACCAACTACAACCCGTCCCTCAAGAGTCGAGTCACCATATCAGT
AGACACGTCCAAGAAACAGCTCTCCCTGAAGTTGAGCTCTGTGAACGCCGCGGACACGGCTGTGTATTACTGTGCGAGAG
TTATTACTAGGGCGAGTCCTGGCACAGACGGGAGGTACGGTATGGACGTCTGGGGCCAAGGGACCACGGTCACCGTCTCC
TCAGGTAAGAATGGCCACTCTAGAAC
>2107_13906_11932|VPRIMER=Ramos_FW|CPRIMER=Ramos_REV|DUPCOUNT=12|CONSCOUNT=138|CIGAR=303M2X1M1X3M1X35M
TGTCCCTCACCTGCGGTGTTTATGGTGGGTCCTTCAGTGGTTACTACTGGAGCTGGATCCGCCAGCCCCCAGGGAAGGGG
CTGGAGTACATTGGGGAAATCAATCATAGTGGAAGCACCAACTACAACCCGTCCCTCAAGAGTCGAGTCACCATATCAGT
AGACACGTCCAAGAAACAGCTCTCCCTGAAGTTGAGCTCTGTGAACGCCGCGGACACGGCTGTGTATTACTGTGCGAGAG
TTATTACTAGGGCGAGTCCTGGCACAGACGGGAGGTACGGTATGGACGTCTGGGGCCAAGGGATTATGGTTACCGTCTCC
TCAGGTAAGAATGGCCACTCTAGGGC
>2107_24672_11950|VPRIMER=Ramos_FW|CPRIMER=Ramos_REV|DUPCOUNT=103|CONSCOUNT=1250|CIGAR=121M1X224M
TGTCCCTCACCTGCGGTGTTTATGGTGGGTCCTTCAGTGGTTACTACTGGAGCTGGATCCGCCAGCCCCCAGGGAAGGGG
CTGGAGTACATTGGGGAAATCAATCATAGTGGAAGCACCAATTACAACCCGTCCCTCAAGAGTCGAGTCACCATATCAGT
AGACACGTCCAAGAAACAGCTCTCCCTGAAGTTGAGCTCTGTGAACGCCGCGGACACGGCTGTGTATTACTGTGCGAGAG
TTATTACTAGGGCGAGTCCTGGCACAGACGGGAGGTACGGTATGGACGTCTGGGGCCAAGGGACCACGGTCACCGTCTCC
TCAGGTAAGAATGGCCACTCTAGGGC
>2107_6288_11964|VPRIMER=Ramos_FW|CPRIMER=Ramos_REV|DUPCOUNT=4|CONSCOUNT=35|CIGAR=65M1X85M1X194M
TGTCCCTCACCTGCGGTGTTTATGGTGGGTCCTTCAGTGGTTACTACTGGAGCTGGATCCGCCAGACCCCAGGGAAGGGG
CTGGAGTACATTGGGGAAATCAATCATAGTGGAAGCACCAACTACAACCCGTCCCTCAAGAGTCGAGTCACTATATCAGT
AGACACGTCCAAGAAACAGCTCTCCCTGAAGTTGAGCTCTGTGAACGCCGCGGACACGGCTGTGTATTACTGTGCGAGAG
TTATTACTAGGGCGAGTCCTGGCACAGACGGGAGGTACGGTATGGACGTCTGGGGCCAAGGGACCACGGTCACCGTCTCC
TCAGGTAAGAATGGCCACTCTAGGGC
>2107_13968_12012|VPRIMER=Ramos_FW|CPRIMER=Ramos_REV|DUPCOUNT=174|CONSCOUNT=1647|CIGAR=129M1X216M
TGTCCCTCACCTGCGGTGTTTATGGTGGGTCCTTCAGTGGTTACTACTGGAGCTGGATCCGCCAGCCCCCAGGGAAGGGG
CTGGAGTACATTGGGGAAATCAATCATAGTGGAAGCACCAACTACAACCTGTCCCTCAAGAGTCGAGTCACCATATCAGT
AGACACGTCCAAGAAACAGCTCTCCCTGAAGTTGAGCTCTGTGAACGCCGCGGACACGGCTGTGTATTACTGTGCGAGAG
TTATTACTAGGGCGAGTCCTGGCACAGACGGGAGGTACGGTATGGACGTCTGGGGCCAAGGGACCACGGTCACCGTCTCC
TCAGGTAAGAATGGCCACTCTAGGGC
>2107_7054_12030|VPRIMER=Ramos_FW|CPRIMER=Ramos_REV|DUPCOUNT=9|CONSCOUNT=95|CIGAR=65M1X77M1X202M
TGTCCCTCACCTGCGGTGTTTATGGTGGGTCCTTCAGTGGTTACTACTGGAGCTGGATCCGCCAGTCCCCAGGGAAGGGG
CTGGAGTACATTGGGGAAATCAATCATAGTGGAAGCACCAACTACAACCCGTCCCTCAAGAGTTGAGTCACCATATCAGT
AGACACGTCCAAGAAACAGCTCTCCCTGAAGTTGAGCTCTGTGAACGCCGCGGACACGGCTGTGTATTACTGTGCGAGAG
TTATTACTAGGGCGAGTCCTGGCACAGACGGGAGGTACGGTATGGACGTCTGGGGCCAAGGGACCACGGTCACCGTCTCC
TCAGGTAAGAATGGCCACTCTAGGGC
>2107_23575_12053|VPRIMER=Ramos_FW|CPRIMER=Ramos_REV|DUPCOUNT=58|CONSCOUNT=677|CIGAR=303M2X1M1X39M
TGTCCCTCACCTGCGGTGTTTATGGTGGGTCCTTCAGTGGTTACTACTGGAGCTGGATCCGCCAGCCCCCAGGGAAGGGG
CTGGAGTACATTGGGGAAATCAATCATAGTGGAAGCACCAACTACAACCCGTCCCTCAAGAGTCGAGTCACCATATCAGT
AGACACGTCCAAGAAACAGCTCTCCCTGAAGTTGAGCTCTGTGAACGCCGCGGACACGGCTGTGTATTACTGTGCGAGAG
TTATTACTAGGGCGAGTCCTGGCACAGACGGGAGGTACGGTATGGACGTCTGGGGCCAAGGGATTATGGTCACCGTCTCC
TCAGGTAAGAATGGCCACTCTAGGGC
>2107_25382_12063|VPRIMER=Ramos_FW|CPRIMER=Ramos_REV|DUPCOUNT=3|CONSCOUNT=37|CIGAR=15M1X12M1X304M1X12M
TGTCCCTCACCTGCGATGTTTATGGTGGATCCTTCAGTGGTTACTACTGGAGCTGGATCCGCCAGCCCCCAGGGAAGGGG
CTGGAGTACATTGGGGAAATCAATCATAGTGGAAGCACCAACTACAACCCGTCCCTCAAGAGTCGAGTCACCATATCAGT
AGACACGTCCAAGAAACAGCTCTCCCTGAAGTTGAGCTCTGTGAACGCCGCGGACACGGCTGTGTATTACTGTGCGAGAG
TTATTACTAGGGCGAGTCCTGGCACAGACGGGAGGTACGGTATGGACGTCTGGGGCCAAGGGACCACGGTCACCGTCTCC
TCAGGTAAGAATGACCACTCTAGGGC
>2107_20430_12072|VPRIMER=Ramos_FW|CPRIMER=Ramos_REV|DUPCOUNT=3|CONSCOUNT=35|CIGAR=3M1X3M1X1M2X2M1X103M1X228M
TGTTCCTTATTTGTGGTGTTTATGGTGGGTCCTTCAGTGGTTACTACTGGAGCTGGATCCGCCAGCCCCCAGGGAAGGGG
CTGGAGTACATTGGGGAAATCAATCATAGTGGAAGCATCAACTACAACCCGTCCCTCAAGAGTCGAGTCACCATATCAGT
AGACACGTCCAAGAAACAGCTCTCCCTGAAGTTGAGCTCTGTGAACGCCGCGGACACGGCTGTGTATTACTGTGCGAGAG
TTATTACTAGGGCGAGTCCTGGCACAGACGGGAGGTACGGTATGGACGTCTGGGGCCAAGGGACCACGGTCACCGTCTCC
TCAGGTAAGAATGGCCACTCTAGGGC
>2107_7605_12079|VPRIMER=Ramos_FW|CPRIMER=Ramos_REV|DUPCOUNT=31|CONSCOUNT=257|CIGAR=193M1X152M
TGTCCCTCACCTGCGGTGTTTATGGTGGGTCCTTCAGTGGTTACTACTGGAGCTGGATCCGCCAGCCCCCAGGGAAGGGG
CTGGAGTACATTGGGGAAATCAATCATAGTGGAAGCACCAACTACAACCCGTCCCTCAAGAGTCGAGTCACCATATCAGT
AGACACGTCCAAGAAACAGCTCTCCCTGAAGTTAAGCTCTGTGAACGCCGCGGACACGGCTGTGTATTACTGTGCGAGAG
TTATTACTAGGGCGAGTCCTGGCACAGACGGGAGGTACGGTATGGACGTCTGGGGCCAAGGGACCACGGTCACCGTCTCC
TCAGGTAAGAATGGCCACTCTAGGGC
>2107_21642_12124|VPRIMER=Ramos_FW|CPRIMER=Ramos_REV|DUPCOUNT=30|CONSCOUNT=186|CIGAR=30M1X315M
TGTCCCTCACCTGCGGTGTTTATGGTGGGTACTTCAGTGGTTACTACTGGAGCTGGATCCGCCAGCCCCCAGGGAAGGGG
CTGGAGTACATTGGGGAAATCAATCATAGTGGAAGCACCAACTACAACCCGTCCCTCAAGAGTCGAGTCACCATATCAGT
AGACACGTCCAAGAAACAGCTCTCCCTGAAGTTGAGCTCTGTGAACGCCGCGGACACGGCTGTGTATTACTGTGCGAGAG
TTATTACTAGGGCGAGTCCTGGCACAGACGGGAGGTACGGTATGGACGTCTGGGGCCAAGGGACCACGGTCACCGTCTCC
TCAGGTAAGAATGGCCACTCTAGGGC
>2107_7281_12145|VPRIMER=Ramos_FW|CPRIMER=Ramos_REV|DUPCOUNT=125|CONSCOUNT=1311|CIGAR=43M1X302M
TGTCCCTCACCTGCGGTGTTTATGGTGGGTCCTTCAGTGGTTATTACTGGAGCTGGATCCGCCAGCCCCCAGGGAAGGGG
CTGGAGTACATTGGGGAAATCAATCATAGTGGAAGCACCAACTACAACCCGTCCCTCAAGAGTCGAGTCACCATATCAGT
AGACACGTCCAAGAAACAGCTCTCCCTGAAGTTGAGCTCTGTGAACGCCGCGGACACGGCTGTGTATTACTGTGCGAGAG
TTATTACTAGGGCGAGTCCTGGCACAGACGGGAGGTACGGTATGGACGTCTGGGGCCAAGGGACCACGGTCACCGTCTCC
TCAGGTAAGAATGGCCACTCTAGGGC
>2107_20333_12152|VPRIMER=Ramos_FW|CPRIMER=Ramos_REV|DUPCOUNT=12|CONSCOUNT=140|CIGAR=12M1X1M2X330M
TGTCCCTCACCTACAATGTTTATGGTGGGTCCTTCAGTGGTTACTACTGGAGCTGGATCCGCCAGCCCCCAGGGAAGGGG
CTGGAGTACATTGGGGAAATCAATCATAGTGGAAGCACCAACTACAACCCGTCCCTCAAGAGTCGAGTCACCATATCAGT
AGACACGTCCAAGAAACAGCTCTCCCTGAAGTTGAGCTCTGTGAACGCCGCGGACACGGCTGTGTATTACTGTGCGAGAG
TTATTACTAGGGCGAGTCCTGGCACAGACGGGAGGTACGGTATGGACGTCTGGGGCCAAGGGACCACGGTCACCGTCTCC
TCAGGTAAGAATGGCCACTCTAGGGC
>2107_26228_12188|VPRIMER=Ramos_FW|CPRIMER=Ramos_REV|DUPCOUNT=134|CONSCOUNT=1226|CIGAR=34M1X311M
TGTCCCTCACCTGCGGTGTTTATGGTGGGTCCTTTAGTGGTTACTACTGGAGCTGGATCCGCCAGCCCCCAGGGAAGGGG
CTGGAGTACATTGGGGAAATCAATCATAGTGGAAGCACCAACTACAACCCGTCCCTCAAGAGTCGAGTCACCATATCAGT
AGACACGTCCAAGAAACAGCTCTCCCTGAAGTTGAGCTCTGTGAACGCCGCGGACACGGCTGTGTATTACTGTGCGAGAG
TTATTACTAGGGCGAGTCCTGGCACAGACGGGAGGTACGGTATGGACGTCTGGGGCCAAGGGACCACGGTCACCGTCTCC
TCAGGTAAGAATGGCCACTCTAGGGC
>2107_3771_12200|VPRIMER=Ramos_FW|CPRIMER=Ramos_REV|DUPCOUNT=3|CONSCOUNT=73|CIGAR=76M1X1M1X265M1X1M
TGTCCCTCACCTGCGGTGTTTATGGTGGGTCCTTCAGTGGTTACTACTGGAGCTGGATCCGCCAGCCCCCAGGGAAAGAG
CTGGAGTACATTGGGGAAATCAATCATAGTGGAAGCACCAACTACAACCCGTCCCTCAAGAGTCGAGTCACCATATCAGT
AGACACGTCCAAGAAACAGCTCTCCCTGAAGTTGAGCTCTGTGAACGCCGCGGACACGGCTGTGTATTACTGTGCGAGAG
TTATTACTAGGGCGAGTCCTGGCACAGACGGGAGGTACGGTATGGACGTCTGGGGCCAAGGGACCACGGTCACCGTCTCC
TCAGGTAAGAATGGCCACTCTAGGAC
>2107_25060_12213|VPRIMER=Ramos_FW|CPRIMER=Ramos_REV|DUPCOUNT=3|CONSCOUNT=32|CIGAR=9M1X141M1X109M1X84M
TGTCCCTCATCTGCGGTGTTTATGGTGGGTCCTTCAGTGGTTACTACTGGAGCTGGATCCGCCAGCCCCCAGGGAAGGGG
CTGGAGTACATTGGGGAAATCAATCATAGTGGAAGCACCAACTACAACCCGTCCCTCAAGAGTCGAGTCACTATATCAGT
AGACACGTCCAAGAAACAGCTCTCCCTGAAGTTGAGCTCTGTGAACGCCGCGGACACGGCTGTGTATTACTGTGCGAGAG
TTATTACTAGGGCGAGTCCTGCCACAGACGGGAGGTACGGTATGGACGTCTGGGGCCAAGGGACCACGGTCACCGTCTCC
TCAGGTAAGAATGGCCACTCTAGGGC
>2107_2902_12226|VPRIMER=Ramos_FW|CPRIMER=Ramos_REV|DUPCOUNT=6|CONSCOUNT=73|CIGAR=234M1X60M1X50M
TGTCCCTCACCTGCGGTGTTTATGGTGGGTCCTTCAGTGGTTACTACTGGAGCTGGATCCGCCAGCCCCCAGGGAAGGGG
CTGGAGTACATTGGGGAAATCAATCATAGTGGAAGCACCAACTACAACCCGTCCCTCAAGAGTCGAGTCACCATATCAGT
AGACACGTCCAAGAAACAGCTCTCCCTGAAGTTGAGCTCTGTGAACGCCGCGGACACGGCTGTGTATTACTGTGTGAGAG
TTATTACTAGGGCGAGTCCTGGCACAGACGGGAGGTACGGTATGGACGTCTGGGGTCAAGGGACCACGGTCACCGTCTCC
TCAGGTAAGAATGGCCACTCTAGGGC
>2107_2588_12232|VPRIMER=Ramos_FW|CPRIMER=Ramos_REV|DUPCOUNT=12|CONSCOUNT=114|CIGAR=193M1X1M1X150M
TGTCCCTCACCTGCGGTGTTTATGGTGGGTCCTTCAGTGGTTACTACTGGAGCTGGATCCGCCAGCCCCCAGGGAAGGGG
CTGGAGTACATTGGGGAAATCAATCATAGTGGAAGCACCAACTACAACCCGTCCCTCAAGAGTCGAGTCACCATATCAGT
AGACACGTCCAAGAAACAGCTCTCCCTGAAGTTAAACTCTGTGAACGCCGCGGACACGGCTGTGTATTACTGTGCGAGAG
TTATTACTAGGGCGAGTCCTGGCACAGACGGGAGGTACGGTATGGACGTCTGGGGCCAAGGGACCACGGTCACCGTCTCC
TCAGGTAAGAATGGCCACTCTAGGGC
>2107_28068_12241|VPRIMER=Ramos_FW|CPRIMER=Ramos_REV|DUPCOUNT=1|CONSCOUNT=26|CIGAR=130M1X140M1X71M2X1M
TGTCCCTCACCTGCGGTGTTTATGGTGGGTCCTTCAGTGGTTACTACTGGAGCTGGATCCGCCAGCCCCCAGGGAAGGGG
CTGGAGTACATTGGGGAAATCAATCATAGTGGAAGCACCAACTACAACCCATCCCTCAAGAGTCGAGTCACCATATCAGT
AGACACGTCCAAGAAACAGCTCTCCCTGAAGTTGAGCTCTGTGAACGCCGCGGACACGGCTGTGTATTACTGTGCGAGAG
TTATTACTAGGGCGAGTCCTGGCACAGACGGAAGGTACGGTATGGACGTCTGGGGCCAAGGGACCACGGTCACCGTCTCC
TCAGGTAAGAATGGCCACTCTAGAAC
>2107_24845_12248|VPRIMER=Ramos_FW|CPRIMER=Ramos_REV|DUPCOUNT=4|CONSCOUNT=52|CIGAR=117M1X3M1X2M1X191M1X1M2X26M
TGTCCCTCACCTGCGGTGTTTATGGTGGGTCCTTCAGTGGTTACTACTGGAGCTGGATCCGCCAGCCCCCAGGGAAGGGG
CTGGAGTACATTGGGGAAATCAATCATAGTGGAAGCATCAATTATAACCCGTCCCTCAAGAGTCGAGTCACCATATCAGT
AGACACGTCCAAGAAACAGCTCTCCCTGAAGTTGAGCTCTGTGAACGCCGCGGACACGGCTGTGTATTACTGTGCGAGAG
TTATTACTAGGGCGAGTCCTGGCACAGACGGGAGGTACGGTATGGACGTCTGGGGCCAAGGGACCACGGTCACCGTTTTT
TCAGGTAAGAATGGCCACTCTAGGGC
>2107_27076_12273|VPRIMER=Ramos_FW|CPRIMER=Ramos_REV|DUPCOUNT=1|CONSCOUNT=36|CIGAR=234M1X60M1X50M
TGTCCCTCACCTGCGGTGTTTATGGTGGGTCCTTCAGTGGTTACTACTGGAGCTGGATCCGCCAGCCCCCAGGGAAGGGG
CTGGAGTACATTGGGGAAATCAATCATAGTGGAAGCACCAACTACAACCCGTCCCTCAAGAGTCGAGTCACCATATCAGT
AGACACGTCCAAGAAACAGCTCTCCCTGAAGTTGAGCTCTGTGAACGCCGCGGACACGGCTGTGTATTACTGTGTGAGAG
TTATTACTAGGGCGAGTCCTGGCACAGACGGGAGGTACGGTATGGACGTCTGGGGACAAGGGACCACGGTCACCGTCTCC
TCAGGTAAGAATGGCCACTCTAGGGC
>2107_6588_12280|VPRIMER=Ramos_FW|CPRIMER=Ramos_REV|DUPCOUNT=5|CONSCOUNT=83|CIGAR=77M1X52M1X215M
TGTCCCTCACCTGCGGTGTTTATGGTGGGTCCTTCAGTGGTTACTACTGGAGCTGGATCCGCCAGCCCCCAGGGAAGAGG
CTGGAGTACATTGGGGAAATCAATCATAGTGGAAGCACCAACTACAACCCATCCCTCAAGAGTCGAGTCACCATATCAGT
AGACACGTCCAAGAAACAGCTCTCCCTGAAGTTGAGCTCTGTGAACGCCGCGGACACGGCTGTGTATTACTGTGCGAGAG
TTATTACTAGGGCGAGTCCTGGCACAGACGGGAGGTACGGTATGGACGTCTGGGGCCAAGGGACCACGGTCACCGTCTCC
TCAGGTAAGAATGGCCACTCTAGGGC
>2107_27429_12287|VPRIMER=Ramos_FW|CPRIMER=Ramos_REV|DUPCOUNT=3|CONSCOUNT=67|CIGAR=284M1X57M1X3M
TGTCCCTCACCTGCGGTGTTTATGGTGGGTCCTTCAGTGGTTACTACTGGAGCTGGATCCGCCAGCCCCCAGGGAAGGGG
CTGGAGTACATTGGGGAAATCAATCATAGTGGAAGCACCAACTACAACCCGTCCCTCAAGAGTCGAGTCACCATATCAGT
AGACACGTCCAAGAAACAGCTCTCCCTGAAGTTGAGCTCTGTGAACGCCGCGGACACGGCTGTGTATTACTGTGCGAGAG
TTATTACTAGGGCGAGTCCTGGCACAGACGGGAGGTACGGTATGAACGTCTGGGGCCAAGGGACCACGGTCACCGTCTCC
TCAGGTAAGAATGGCCACTCTAAGGC
>2107_20017_12302|VPRIMER=Ramos_FW|CPRIMER=Ramos_REV|DUPCOUNT=2|CONSCOUNT=30|CIGAR=95M1X113M1X63M2X71M
TGTCCCTCACCTGCGGTGTTTATGGTGGGTCCTTCAGTGGTTACTACTGGAGCTGGATCCGCCAGCCCCCAGGGAAGGGG
CTGGAGTACATTGGGAAAATCAATCATAGTGGAAGCACCAACTACAACCCGTCCCTCAAGAGTCGAGTCACCATATCAGT
AGACACGTCCAAGAAACAGCTCTCCCTGAAGTTGAGCTCTGTGAACGCCACGGACACGGCTGTGTATTACTGTGCGAGAG
TTATTACTAGGGCGAGTCCTGGCACAGACGGGAAATACGGTATGGACGTCTGGGGCCAAGGGACCACGGTCACCGTCTCC
TCAGGTAAGAATGGCCACTCTAGGGC
>2107_24666_12326|VPRIMER=Ramos_FW|CPRIMER=Ramos_REV|DUPCOUNT=12|CONSCOUNT=169|CIGAR=198M1X6M1X140M
TGTCCCTCACCTGCGGTGTTTATGGTGGGTCCTTCAGTGGTTACTACTGGAGCTGGATCCGCCAGCCCCCAGGGAAGGGG
CTGGAGTACATTGGGGAAATCAATCATAGTGGAAGCACCAACTACAACCCGTCCCTCAAGAGTCGAGTCACCATATCAGT
AGACACGTCCAAGAAACAGCTCTCCCTGAAGTTGAGCTTTGTGAATGCCGCGGACACGGCTGTGTATTACTGTGCGAGAG
TTATTACTAGGGCGAGTCCTGGCACAGACGGGAGGTACGGTATGGACGTCTGGGGCCAAGGGACCACGGTCACCGTCTCC
TCAGGTAAGAATGGCCACTCTAGGGC
>2107_16867_12332|VPRIMER=Ramos_FW|CPRIMER=Ramos_REV|DUPCOUNT=17|CONSCOUNT=174|CIGAR=66M1X1M1X277M
TGTCCCTCACCTGCGGTGTTTATGGTGGGTCCTTCAGTGGTTACTACTGGAGCTGGATCCGCCAGCTCTCAGGGAAGGGG
CTGGAGTACATTGGGGAAATCAATCATAGTGGAAGCACCAACTACAACCCGTCCCTCAAGAGTCGAGTCACCATATCAGT
AGACACGTCCAAGAAACAGCTCTCCCTGAAGTTGAGCTCTGTGAACGCCGCGGACACGGCTGTGTATTACTGTGCGAGAG
TTATTACTAGGGCGAGTCCTGGCACAGACGGGAGGTACGGTATGGACGTCTGGGGCCAAGGGACCACGGTCACCGTCTCC
TCAGGTAAGAATGGCCACTCTAGGGC
>2107_26976_12342|VPRIMER=Ramos_FW|CPRIMER=Ramos_REV|DUPCOUNT=1|CONSCOUNT=19|CIGAR=129M1X54M1X161M
TGTCCCTCACCTGCGGTGTTTATGGTGGGTCCTTCAGTGGTTACTACTGGAGCTGGATCCGCCAGCCCCCAGGGAAGGGG
CTGGAGTACATTGGGGAAATCAATCATAGTGGAAGCACCAACTACAACCTGTCCCTCAAGAGTCGAGTCACCATATCAGT
AGACACGTCCAAGAAACAGCTCTCTCTGAAGTTGAGCTCTGTGAACGCCGCGGACACGGCTGTGTATTACTGTGCGAGAG
TTATTACTAGGGCGAGTCCTGGCACAGACGGGAGGTACGGTATGGACGTCTGGGGCCAAGGGACCACGGTCACCGTCTCC
TCAGGTAAGAATGGCCACTCTAGGGC
>2107_15851_12375|VPRIMER=Ramos_FW|CPRIMER=Ramos_REV|DUPCOUNT=56|CONSCOUNT=174|CIGAR=332M1X13M
TGTCCCTCACCTGCGGTGTTTATGGTGGGTCCTTCAGTGGTTACTACTGGAGCTGGATCCGCCAGCCCCCAGGGAAGGGG
CTGGAGTACATTGGGGAAATCAATCATAGTGGAAGCACCAACTACAACCCGTCCCTCAAGAGTCGAGTCACCATATCAGT
AGACACGTCCAAGAAACAGCTCTCCCTGAAGTTGAGCTCTGTGAACGCCGCGGACACGGCTGTGTATTACTGTGCGAGAG
TTATTACTAGGGCGAGTCCTGGCACAGACGGGAGGTACGGTATGGACGTCTGGGGCCAAGGGACCACGGTCACCGTCTCC
TCAGGTAAGAATTGCCACTCTAGGGC
>2107_17251_12384|VPRIMER=Ramos_FW|CPRIMER=Ramos_REV|DUPCOUNT=30|CONSCOUNT=320|CIGAR=26M3X317M
TGTCCCTCACCTGCGGTGTTTATGGTAAATCCTTCAGTGGTTACTACTGGAGCTGGATCCGCCAGCCCCCAGGGAAGGGG
CTGGAGTACATTGGGGAAATCAATCATAGTGGAAGCACCAACTACAACCCGTCCCTCAAGAGTCGAGTCACCATATCAGT
AGACACGTCCAAGAAACAGCTCTCCCTGAAGTTGAGCTCTGTGAACGCCGCGGACACGGCTGTGTATTACTGTGCGAGAG
TTATTACTAGGGCGAGTCCTGGCACAGACGGGAGGTACGGTATGGACGTCTGGGGCCAAGGGACCACGGTCACCGTCTCC
TCAGGTAAGAATGGCCACTCTAGGGC
>2107_20408_12393|VPRIMER=Ramos_FW|CPRIMER=Ramos_REV|DUPCOUNT=7|CONSCOUNT=58|CIGAR=195M1X59M1X90M
TGTCCCTCACCTGCGGTGTTTATGGTGGGTCCTTCAGTGGTTACTACTGGAGCTGGATCCGCCAGCCCCCAGGGAAGGGG
CTGGAGTACATTGGGGAAATCAATCATAGTGGAAGCACCAACTACAACCCGTCCCTCAAGAGTCGAGTCACCATATCAGT
AGACACGTCCAAGAAACAGCTCTCCCTGAAGTTGAACTCTGTGAACGCCGCGGACACGGCTGTGTATTACTGTGCGAGAG
TTATTACTAGGGCGAATCCTGGCACAGACGGGAGGTACGGTATGGACGTCTGGGGCCAAGGGACCACGGTCACCGTCTCC
TCAGGTAAGAATGGCCACTCTAGGGC
>2107_21153_12425|VPRIMER=Ramos_FW|CPRIMER=Ramos_REV|DUPCOUNT=3|CONSCOUNT=57|CIGAR=195M1X43M1X34M1X71M
TGTCCCTCACCTGCGGTGTTTATGGTGGGTCCTTCAGTGGTTACTACTGGAGCTGGATCCGCCAGCCCCCAGGGAAGGGG
CTGGAGTACATTGGGGAAATCAATCATAGTGGAAGCACCAACTACAACCCGTCCCTCAAGAGTCGAGTCACCATATCAGT
AGACACGTCCAAGAAACAGCTCTCCCTGAAGTTGAACTCTGTGAACGCCGCGGACACGGCTGTGTATTACTGTGCGAGAA
TTATTACTAGGGCGAGTCCTGGCACAGACGGGAGATACGGTATGGACGTCTGGGGCCAAGGGACCACGGTCACCGTCTCC
TCAGGTAAGAATGGCCACTCTAGGGC
>2107_14084_12435|VPRIMER=Ramos_FW|CPRIMER=Ramos_REV|DUPCOUNT=1|CONSCOUNT=36|CIGAR=168M1X16M1X60M1X5M1X93M
TGTCCCTCACCTGCGGTGTTTATGGTGGGTCCTTCAGTGGTTACTACTGGAGCTGGATCCGCCAGCCCCCAGGGAAGGGG
CTGGAGTACATTGGGGAAATCAATCATAGTGGAAGCACCAACTACAACCCGTCCCTCAAGAGTCGAGTCACCATATCAGT
AGACACGTTCAAGAAACAGCTCTCCTTGAAGTTGAGCTCTGTGAACGCCGCGGACACGGCTGTGTATTACTGTGCGAGAG
TTATTATTAGGGTGAGTCCTGGCACAGACGGGAGGTACGGTATGGACGTCTGGGGCCAAGGGACCACGGTCACCGTCTCC
TCAGGTAAGAATGGCCACTCTAGGGC
>2107_5751_12441|VPRIMER=Ramos_FW|CPRIMER=Ramos_REV|DUPCOUNT=2|CONSCOUNT=30|CIGAR=211M2X66M1X20M1X6M1X38M
TGTCCCTCACCTGCGGTGTTTATGGTGGGTCCTTCAGTGGTTACTACTGGAGCTGGATCCGCCAGCCCCCAGGGAAGGGG
CTGGAGTACATTGGGGAAATCAATCATAGTGGAAGCACCAACTACAACCCGTCCCTCAAGAGTCGAGTCACCATATCAGT
AGACACGTCCAAGAAACAGCTCTCCCTGAAGTTGAGCTCTGTGAACGCCGCAAACACGGCTGTGTATTACTGTGCGAGAG
TTATTACTAGGGCGAGTCCTGGCACAGACGGGAGGTACGATATGGACGTCTGGGGCCAAGAGACCACAGTCACCGTCTCC
TCAGGTAAGAATGGCCACTCTAGGGC
>2107_20684_12453|VPRIMER=Ramos_FW|CPRIMER=Ramos_REV|DUPCOUNT=66|CONSCOUNT=209|CIGAR=250M1X95M
TGTCCCTCACCTGCGGTGTTTATGGTGGGTCCTTCAGTGGTTACTACTGGAGCTGGATCCGCCAGCCCCCAGGGAAGGGG
CTGGAGTACATTGGGGAAATCAATCATAGTGGAAGCACCAACTACAACCCGTCCCTCAAGAGTCGAGTCACCATATCAGT
AGACACGTCCAAGAAACAGCTCTCCCTGAAGTTGAGCTCTGTGAACGCCGCGGACACGGCTGTGTATTACTGTGCGAGAG
TTATTACTAGTGCGAGTCCTGGCACAGACGGGAGGTACGGTATGGACGTCTGGGGCCAAGGGACCACGGTCACCGTCTCC
TCAGGTAAGAATGGCCACTCTAGGGC
>2107_12629_12472|VPRIMER=Ramos_FW|CPRIMER=Ramos_REV|DUPCOUNT=2|CONSCOUNT=35|CIGAR=73M1X98M1X5M1X90M1X76M
TGTCCCTCACCTGCGGTGTTTATGGTGGGTCCTTCAGTGGTTACTACTGGAGCTGGATCCGCCAGCCCCCAGGAAAGGGG
CTGGAGTACATTGGGGAAATCAATCATAGTGGAAGCACCAACTACAACCCGTCCCTCAAGAGTCGAGTCACCATATCAGT
AGACACGTCCAAAAAACAACTCTCCCTGAAGTTGAGCTCTGTGAACGCCGCGGACACGGCTGTGTATTACTGTGCGAGAG
TTATTACTAGGGCGAGTCCTGGCACAGACAGGAGGTACGGTATGGACGTCTGGGGCCAAGGGACCACGGTCACCGTCTCC
TCAGGTAAGAATGGCCACTCTAGGGC
>2107_2160_12506|VPRIMER=Ramos_FW|CPRIMER=Ramos_REV|DUPCOUNT=2|CONSCOUNT=10|CIGAR=67M1X151M1X83M1X42M
TGTCCCTCACCTGCGGTGTTTATGGTGGGTCCTTCAGTGGTTACTACTGGAGCTGGATCCGCCAGCCTCCAGGGAAGGGG
CTGGAGTACATTGGGGAAATCAATCATAGTGGAAGCACCAACTACAACCCGTCCCTCAAGAGTCGAGTCACCATATCAGT
AGACACGTCCAAGAAACAGCTCTCCCTGAAGTTGAGCTCTGTGAACGCCGCGGACACGGATGTGTATTACTGTGCGAGAG
TTATTACTAGGGCGAGTCCTGGCACAGACGGGAGGTACGGTATGGACGTCTGGGGCCAAGGGATCACGGTCACCGTCTCC
TCAGGTAAGAATGGCCACTCTAGGGC
>2107_10709_12562|VPRIMER=Ramos_FW|CPRIMER=Ramos_REV|DUPCOUNT=3|CONSCOUNT=28|CIGAR=48M2X1M1X3M1X213M1X1M1X2M1X71M
TGTCCCTCACCTGCGGTGTTTATGGTGGGTCCTTCAGTGGTTACTACTAAAACTGAATCCGCCAGCCCCCAGGGAAGGGG
CTGGAGTACATTGGGGAAATCAATCATAGTGGAAGCACCAACTACAACCCGTCCCTCAAGAGTCGAGTCACCATATCAGT
AGACACGTCCAAGAAACAGCTCTCCCTGAAGTTGAGCTCTGTGAACGCCGCGGACACGGCTGTGTATTACTGTGCGAGAG
TTATTACTAGGGCGAGTCCTGGCACAGACAGAAGATACGGTATGGACGTCTGGGGCCAAGGGACCACGGTCACCGTCTCC
TCAGGTAAGAATGGCCACTCTAGGGC
>2107_21564_12572|VPRIMER=Ramos_FW|CPRIMER=Ramos_REV|DUPCOUNT=47|CONSCOUNT=527|CIGAR=66M4X276M
TGTCCCTCACCTGCGGTGTTTATGGTGGGTCCTTCAGTGGTTACTACTGGAGCTGGATCCGCCAGCTTTTAGGGAAGGGG
CTGGAGTACATTGGGGAAATCAATCATAGTGGAAGCACCAACTACAACCCGTCCCTCAAGAGTCGAGTCACCATATCAGT
AGACACGTCCAAGAAACAGCTCTCCCTGAAGTTGAGCTCTGTGAACGCCGCGGACACGGCTGTGTATTACTGTGCGAGAG
TTATTACTAGGGCGAGTCCTGGCACAGACGGGAGGTACGGTATGGACGTCTGGGGCCAAGGGACCACGGTCACCGTCTCC
TCAGGTAAGAATGGCCACTCTAGGGC
>2107_6401_12578|VPRIMER=Ramos_FW|CPRIMER=Ramos_REV|DUPCOUNT=70|CONSCOUNT=556|CIGAR=183M2X161M
TGTCCCTCACCTGCGGTGTTTATGGTGGGTCCTTCAGTGGTTACTACTGGAGCTGGATCCGCCAGCCCCCAGGGAAGGGG
CTGGAGTACATTGGGGAAATCAATCATAGTGGAAGCACCAACTACAACCCGTCCCTCAAGAGTCGAGTCACCATATCAGT
AGACACGTCCAAGAAACAGCTCTTTCTGAAGTTGAGCTCTGTGAACGCCGCGGACACGGCTGTGTATTACTGTGCGAGAG
TTATTACTAGGGCGAGTCCTGGCACAGACGGGAGGTACGGTATGGACGTCTGGGGCCAAGGGACCACGGTCACCGTCTCC
TCAGGTAAGAATGGCCACTCTAGGGC
>2107_9625_12607|VPRIMER=Ramos_FW|CPRIMER=Ramos_REV|DUPCOUNT=1|CONSCOUNT=16|CIGAR=43M1X2M1X5M1X14M2X277M
TGTCCCTCACCTGCGGTGTTTATGGTGGGTCCTTCAGTGGTTATTATTGGAGTTGGATCCGCCAGCCTTCAGGGAAGGGG
CTGGAGTACATTGGGGAAATCAATCATAGTGGAAGCACCAACTACAACCCGTCCCTCAAGAGTCGAGTCACCATATCAGT
AGACACGTCCAAGAAACAGCTCTCCCTGAAGTTGAGCTCTGTGAACGCCGCGGACACGGCTGTGTATTACTGTGCGAGAG
TTATTACTAGGGCGAGTCCTGGCACAGACGGGAGGTACGGTATGGACGTCTGGGGCCAAGGGACCACGGTCACCGTCTCC
TCAGGTAAGAATGGCCACTCTAGGGC
>2107_23847_12614|VPRIMER=Ramos_FW|CPRIMER=Ramos_REV|DUPCOUNT=3|CONSCOUNT=38|CIGAR=65M1X1M1X59M1X218M
TGTCCCTCACCTGCGGTGTTTATGGTGGGTCCTTCAGTGGTTACTACTGGAGCTGGATCCGCCAGTCTCCAGGGAAGGGG
CTGGAGTACATTGGGGAAATCAATCATAGTGGAAGCACCAACTACAATCCGTCCCTCAAGAGTCGAGTCACCATATCAGT
AGACACGTCCAAGAAACAGCTCTCCCTGAAGTTGAGCTCTGTGAACGCCGCGGACACGGCTGTGTATTACTGTGCGAGAG
TTATTACTAGGGCGAGTCCTGGCACAGACGGGAGGTACGGTATGGACGTCTGGGGCCAAGGGACCACGGTCACCGTCTCC
TCAGGTAAGAATGGCCACTCTAGGGC
>2107_18139_12619|VPRIMER=Ramos_FW|CPRIMER=Ramos_REV|DUPCOUNT=1|CONSCOUNT=20|CIGAR=66M4X275M1X
TGTCCCTCACCTGCGGTGTTTATGGTGGGTCCTTCAGTGGTTACTACTGGAGCTGGATCCGCCAGCTTTTAGGGAAGGGG
CTGGAGTACATTGGGGAAATCAATCATAGTGGAAGCACCAACTACAACCCGTCCCTCAAGAGTCGAGTCACCATATCAGT
AGACACGTCCAAGAAACAGCTCTCCCTGAAGTTGAGCTCTGTGAACGCCGCGGACACGGCTGTGTATTACTGTGCGAGAG
TTATTACTAGGGCGAGTCCTGGCACAGACGGGAGGTACGGTATGGACGTCTGGGGCCAAGGGACCACGGTCACCGTCTCC
TCAGGTAAGAATGGCCACTCTAGGGT
>2107_6237_12623|VPRIMER=Ramos_FW|CPRIMER=Ramos_REV|DUPCOUNT=2|CONSCOUNT=29|CIGAR=39M1X84M1X221M
TGTCCCTCACCTGCGGTGTTTATGGTGGGTCCTTCAGTGCTTACTACTGGAGCTGGATCCGCCAGCCCCCAGGGAAGGGG
CTGGAGTACATTGGGGAAATCAATCATAGTGGAAGCACCAACTATAACCCGTCCCTCAAGAGTCGAGTCACCATATCAGT
AGACACGTCCAAGAAACAGCTCTCCCTGAAGTTGAGCTCTGTGAACGCCGCGGACACGGCTGTGTATTACTGTGCGAGAG
TTATTACTAGGGCGAGTCCTGGCACAGACGGGAGGTACGGTATGGACGTCTGGGGCCAAGGGACCACGGTCACCGTCTCC
TCAGGTAAGAATGGCCACTCTAGGGC
>2107_26875_12632|VPRIMER=Ramos_FW|CPRIMER=Ramos_REV|DUPCOUNT=2|CONSCOUNT=29|CIGAR=106M1X239M
TGTCCCTCACCTGCGGTGTTTATGGTGGGTCCTTCAGTGGTTACTACTGGAGCTGGATCCGCCAGCCCCCAGGGAAGGGG
CTGGAGTACATTGGGGAAATCAATCAGAGTGGAAGCACCAACTACAACCCGTCCCTCAAGAGTCGAGTCACCATATCAGT
AGACACGTCCAAGAAACAGCTCTCCCTGAAGTTGAGCTCTGTGAACGCCGCGGACACGGCTGTGTATTACTGTGCGAGAG
TTATTACTAGGGCGAGTCCTGGCACAGACGGGAGGTACGGTATGGACGTCTGGGGCCAAGGGACCACGGTCACCGTCTCC
TCAGGTAAGAATGGCCACTCTAGGGC
>2107_17750_12660|VPRIMER=Ramos_FW|CPRIMER=Ramos_REV|DUPCOUNT=9|CONSCOUNT=105|CIGAR=72M1X3M1X269M
TGTCCCTCACCTGCGGTGTTTATGGTGGGTCCTTCAGTGGTTACTACTGGAGCTGGATCCGCCAGCCCCCAGAGAAAGGG
CTGGAGTACATTGGGGAAATCAATCATAGTGGAAGCACCAACTACAACCCGTCCCTCAAGAGTCGAGTCACCATATCAGT
AGACACGTCCAAGAAACAGCTCTCCCTGAAGTTGAGCTCTGTGAACGCCGCGGACACGGCTGTGTATTACTGTGCGAGAG
TTATTACTAGGGCGAGTCCTGGCACAGACGGGAGGTACGGTATGGACGTCTGGGGCCAAGGGACCACGGTCACCGTCTCC
TCAGGTAAGAATGGCCACTCTAGGGC
>2107_11479_12669|VPRIMER=Ramos_FW|CPRIMER=Ramos_REV|DUPCOUNT=2|CONSCOUNT=13|CIGAR=28M1X19M1X2M1X294M
TGTCCCTCACCTGCGGTGTTTATGGTGGATCCTTCAGTGGTTACTACTAGAACTGGATCCGCCAGCCCCCAGGGAAGGGG
CTGGAGTACATTGGGGAAATCAATCATAGTGGAAGCACCAACTACAACCCGTCCCTCAAGAGTCGAGTCACCATATCAGT
AGACACGTCCAAGAAACAGCTCTCCCTGAAGTTGAGCTCTGTGAACGCCGCGGACACGGCTGTGTATTACTGTGCGAGAG
TTATTACTAGGGCGAGTCCTGGCACAGACGGGAGGTACGGTATGGACGTCTGGGGCCAAGGGACCACGGTCACCGTCTCC
TCAGGTAAGAATGGCCACTCTAGGGC
>2107_15702_12678|VPRIMER=Ramos_FW|CPRIMER=Ramos_REV|DUPCOUNT=2|CONSCOUNT=61|CIGAR=262M1X76M1X6M
TGTCCCTCACCTGCGGTGTTTATGGTGGGTCCTTCAGTGGTTACTACTGGAGCTGGATCCGCCAGCCCCCAGGGAAGGGG
CTGGAGTACATTGGGGAAATCAATCATAGTGGAAGCACCAACTACAACCCGTCCCTCAAGAGTCGAGTCACCATATCAGT
AGACACGTCCAAGAAACAGCTCTCCCTGAAGTTGAGCTCTGTGAACGCCGCGGACACGGCTGTGTATTACTGTGCGAGAG
TTATTACTAGGGCGAGTCCTGGTACAGACGGGAGGTACGGTATGGACGTCTGGGGCCAAGGGACCACGGTCACCGTCTCC
TCAGGTAAGAATGGCCACTTTAGGGC
>2107_25502_12686|VPRIMER=Ramos_FW|CPRIMER=Ramos_REV|DUPCOUNT=1|CONSCOUNT=25|CIGAR=161M1X55M2X81M1X33M1X11M
TGTCCCTCACCTGCGGTGTTTATGGTGGGTCCTTCAGTGGTTACTACTGGAGCTGGATCCGCCAGCCCCCAGGGAAGGGG
CTGGAGTACATTGGGGAAATCAATCATAGTGGAAGCACCAACTACAACCCGTCCCTCAAGAGTCGAGTCACCATATCAGT
AAACACGTCCAAGAAACAGCTCTCCCTGAAGTTGAGCTCTGTGAACGCCGCGGACACAACTGTGTATTACTGTGCGAGAG
TTATTACTAGGGCGAGTCCTGGCACAGACGGGAGGTACGGTATGGACGTCTGGGGCCAAGAGACCACGGTCACCGTCTCC
TCAGGTAAGAATGGACACTCTAGGGC
>2107_6548_12691|VPRIMER=Ramos_FW|CPRIMER=Ramos_REV|DUPCOUNT=132|CONSCOUNT=1451|CIGAR=168M1X177M
TGTCCCTCACCTGCGGTGTTTATGGTGGGTCCTTCAGTGGTTACTACTGGAGCTGGATCCGCCAGCCCCCAGGGAAGGGG
CTGGAGTACATTGGGGAAATCAATCATAGTGGAAGCACCAACTACAACCCGTCCCTCAAGAGTCGAGTCACCATATCAGT
AGACACGTTCAAGAAACAGCTCTCCCTGAAGTTGAGCTCTGTGAACGCCGCGGACACGGCTGTGTATTACTGTGCGAGAG
TTATTACTAGGGCGAGTCCTGGCACAGACGGGAGGTACGGTATGGACGTCTGGGGCCAAGGGACCACGGTCACCGTCTCC
TCAGGTAAGAATGGCCACTCTAGGGC
>2107_12908_12719|VPRIMER=Ramos_FW|CPRIMER=Ramos_REV|DUPCOUNT=1|CONSCOUNT=35|CIGAR=209M1X1M1X43M1X90M
TGTCCCTCACCTGCGGTGTTTATGGTGGGTCCTTCAGTGGTTACTACTGGAGCTGGATCCGCCAGCCCCCAGGGAAGGGG
CTGGAGTACATTGGGGAAATCAATCATAGTGGAAGCACCAACTACAACCCGTCCCTCAAGAGTCGAGTCACCATATCAGT
AGACACGTCCAAGAAACAGCTCTCCCTGAAGTTGAGCTCTGTGAACGCCACAGACACGGCTGTGTATTACTGTGCGAGAG
TTATTACTAGGGCGAATCCTGGCACAGACGGGAGGTACGGTATGGACGTCTGGGGCCAAGGGACCACGGTCACCGTCTCC
TCAGGTAAGAATGGCCACTCTAGGGC
>2107_26687_12730|VPRIMER=Ramos_FW|CPRIMER=Ramos_REV|DUPCOUNT=3|CONSCOUNT=61|CIGAR=55M1X139M1X111M2X37M
TGTCCCTCACCTGCGGTGTTTATGGTGGGTCCTTCAGTGGTTACTACTGGAGCTGAATCCGCCAGCCCCCAGGGAAGGGG
CTGGAGTACATTGGGGAAATCAATCATAGTGGAAGCACCAACTACAACCCGTCCCTCAAGAGTCGAGTCACCATATCAGT
AGACACGTCCAAGAAACAGCTCTCCCTGAAGTTGAACTCTGTGAACGCCGCGGACACGGCTGTGTATTACTGTGCGAGAG
TTATTACTAGGGCGAGTCCTGGCACAGACGGGAGGTACGGTATGGACGTCTGGGGCCAAGGGACCACAATCACCGTCTCC
TCAGGTAAGAATGGCCACTCTAGGGC
>2107_2945_12749|VPRIMER=Ramos_FW|CPRIMER=Ramos_REV|DUPCOUNT=13|CONSCOUNT=144|CIGAR=9M1X3M1X332M
TGTCCCTCATCTGTGGTGTTTATGGTGGGTCCTTCAGTGGTTACTACTGGAGCTGGATCCGCCAGCCCCCAGGGAAGGGG
CTGGAGTACATTGGGGAAATCAATCATAGTGGAAGCACCAACTACAACCCGTCCCTCAAGAGTCGAGTCACCATATCAGT
AGACACGTCCAAGAAACAGCTCTCCCTGAAGTTGAGCTCTGTGAACGCCGCGGACACGGCTGTGTATTACTGTGCGAGAG
TTATTACTAGGGCGAGTCCTGGCACAGACGGGAGGTACGGTATGGACGTCTGGGGCCAAGGGACCACGGTCACCGTCTCC
TCAGGTAAGAATGGCCACTCTAGGGC
>2107_28328_12758|VPRIMER=Ramos_FW|CPRIMER=Ramos_REV|DUPCOUNT=70|CONSCOUNT=192|CIGAR=235M1X110M
TGTCCCTCACCTGCGGTGTTTATGGTGGGTCCTTCAGTGGTTACTACTGGAGCTGGATCCGCCAGCCCCCAGGGAAGGGG
CTGGAGTACATTGGGGAAATCAATCATAGTGGAAGCACCAACTACAACCCGTCCCTCAAGAGTCGAGTCACCATATCAGT
AGACACGTCCAAGAAACAGCTCTCCCTGAAGTTGAGCTCTGTGAACGCCGCGGACACGGCTGTGTATTACTGTGCTAGAG
TTATTACTAGGGCGAGTCCTGGCACAGACGGGAGGTACGGTATGGACGTCTGGGGCCAAGGGACCACGGTCACCGTCTCC
TCAGGTAAGAATGGCCACTCTAGGGC
>2107_20758_12777|VPRIMER=Ramos_FW|CPRIMER=Ramos_REV|DUPCOUNT=8|CONSCOUNT=68|CIGAR=4M1X191M1X149M
TGTCTCTCACCTGCGGTGTTTATGGTGGGTCCTTCAGTGGTTACTACTGGAGCTGGATCCGCCAGCCCCCAGGGAAGGGG
CTGGAGTACATTGGGGAAATCAATCATAGTGGAAGCACCAACTACAACCCGTCCCTCAAGAGTCGAGTCACCATATCAGT
AGACACGTCCAAGAAACAGCTCTCCCTGAAGTTGAGTTCTGTGAACGCCGCGGACACGGCTGTGTATTACTGTGCGAGAG
TTATTACTAGGGCGAGTCCTGGCACAGACGGGAGGTACGGTATGGACGTCTGGGGCCAAGGGACCACGGTCACCGTCTCC
TCAGGTAAGAATGGCCACTCTAGGGC
>2107_13849_12784|VPRIMER=Ramos_FW|CPRIMER=Ramos_REV|DUPCOUNT=46|CONSCOUNT=268|CIGAR=148M1X197M
TGTCCCTCACCTGCGGTGTTTATGGTGGGTCCTTCAGTGGTTACTACTGGAGCTGGATCCGCCAGCCCCCAGGGAAGGGG
CTGGAGTACATTGGGGAAATCAATCATAGTGGAAGCACCAACTACAACCCGTCCCTCAAGAGTCGAGTAACCATATCAGT
AGACACGTCCAAGAAACAGCTCTCCCTGAAGTTGAGCTCTGTGAACGCCGCGGACACGGCTGTGTATTACTGTGCGAGAG
TTATTACTAGGGCGAGTCCTGGCACAGACGGGAGGTACGGTATGGACGTCTGGGGCCAAGGGACCACGGTCACCGTCTCC
TCAGGTAAGAATGGCCACTCTAGGGC
>2107_20915_12805|VPRIMER=Ramos_FW|CPRIMER=Ramos_REV|DUPCOUNT=30|CONSCOUNT=300|CIGAR=64M1X6M3X272M
TGTCCCTCACCTGCGGTGTTTATGGTGGGTCCTTCAGTGGTTACTACTGGAGCTGGATCCGCCAACCCCCAAAAAAGGGG
CTGGAGTACATTGGGGAAATCAATCATAGTGGAAGCACCAACTACAACCCGTCCCTCAAGAGTCGAGTCACCATATCAGT
AGACACGTCCAAGAAACAGCTCTCCCTGAAGTTGAGCTCTGTGAACGCCGCGGACACGGCTGTGTATTACTGTGCGAGAG
TTATTACTAGGGCGAGTCCTGGCACAGACGGGAGGTACGGTATGGACGTCTGGGGCCAAGGGACCACGGTCACCGTCTCC
TCAGGTAAGAATGGCCACTCTAGGGC
>2107_1807_12808|VPRIMER=Ramos_FW|CPRIMER=Ramos_REV|DUPCOUNT=82|CONSCOUNT=985|CIGAR=71M3X272M
TGTCCCTCACCTGCGGTGTTTATGGTGGGTCCTTCAGTGGTTACTACTGGAGCTGGATCCGCCAGCCCCCAAAAAAGGGG
CTGGAGTACATTGGGGAAATCAATCATAGTGGAAGCACCAACTACAACCCGTCCCTCAAGAGTCGAGTCACCATATCAGT
AGACACGTCCAAGAAACAGCTCTCCCTGAAGTTGAGCTCTGTGAACGCCGCGGACACGGCTGTGTATTACTGTGCGAGAG
TTATTACTAGGGCGAGTCCTGGCACAGACGGGAGGTACGGTATGGACGTCTGGGGCCAAGGGACCACGGTCACCGTCTCC
TCAGGTAAGAATGGCCACTCTAGGGC
>2107_19756_12817|VPRIMER=Ramos_FW|CPRIMER=Ramos_REV|DUPCOUNT=1|CONSCOUNT=15|CIGAR=79M1X12M3X114M1X1M2X133M
TGTCCCTCACCTGCGGTGTTTATGGTGGGTCCTTCAGTGGTTACTACTGGAGCTGGATCCGCCAGCCCCCAGGGAAGGGA
CTGGAGTACATTAAAGAAATCAATCATAGTGGAAGCACCAACTACAACCCGTCCCTCAAGAGTCGAGTCACCATATCAGT
AGACACGTCCAAGAAACAGCTCTCCCTGAAGTTGAGCTCTGTGAACGCCACAAACACGGCTGTGTATTACTGTGCGAGAG
TTATTACTAGGGCGAGTCCTGGCACAGACGGGAGGTACGGTATGGACGTCTGGGGCCAAGGGACCACGGTCACCGTCTCC
TCAGGTAAGAATGGCCACTCTAGGGC
>2107_24356_12822|VPRIMER=Ramos_FW|CPRIMER=Ramos_REV|DUPCOUNT=2|CONSCOUNT=34|CIGAR=48M2X223M1X72M
TGTCCCTCACCTGCGGTGTTTATGGTGGGTCCTTCAGTGGTTACTACTAAAGCTGGATCCGCCAGCCCCCAGGGAAGGGG
CTGGAGTACATTGGGGAAATCAATCATAGTGGAAGCACCAACTACAACCCGTCCCTCAAGAGTCGAGTCACCATATCAGT
AGACACGTCCAAGAAACAGCTCTCCCTGAAGTTGAGCTCTGTGAACGCCGCGGACACGGCTGTGTATTACTGTGCGAGAG
TTATTACTAGGGCGAGTCCTGGCACAGACGGGAAGTACGGTATGGACGTCTGGGGCCAAGGGACCACGGTCACCGTCTCC
TCAGGTAAGAATGGCCACTCTAGGGC
>2107_12525_12849|VPRIMER=Ramos_FW|CPRIMER=Ramos_REV|DUPCOUNT=20|CONSCOUNT=154|CIGAR=277M1X68M
TGTCCCTCACCTGCGGTGTTTATGGTGGGTCCTTCAGTGGTTACTACTGGAGCTGGATCCGCCAGCCCCCAGGGAAGGGG
CTGGAGTACATTGGGGAAATCAATCATAGTGGAAGCACCAACTACAACCCGTCCCTCAAGAGTCGAGTCACCATATCAGT
AGACACGTCCAAGAAACAGCTCTCCCTGAAGTTGAGCTCTGTGAACGCCGCGGACACGGCTGTGTATTACTGTGCGAGAG
TTATTACTAGGGCGAGTCCTGGCACAGACGGGAGGTAGGGTATGGACGTCTGGGGCCAAGGGACCACGGTCACCGTCTCC
TCAGGTAAGAATGGCCACTCTAGGGC
>2107_15634_12852|VPRIMER=Ramos_FW|CPRIMER=Ramos_REV|DUPCOUNT=49|CONSCOUNT=187|CIGAR=344M1X1M
TGTCCCTCACCTGCGGTGTTTATGGTGGGTCCTTCAGTGGTTACTACTGGAGCTGGATCCGCCAGCCCCCAGGGAAGGGG
CTGGAGTACATTGGGGAAATCAATCATAGTGGAAGCACCAACTACAACCCGTCCCTCAAGAGTCGAGTCACCATATCAGT
AGACACGTCCAAGAAACAGCTCTCCCTGAAGTTGAGCTCTGTGAACGCCGCGGACACGGCTGTGTATTACTGTGCGAGAG
TTATTACTAGGGCGAGTCCTGGCACAGACGGGAGGTACGGTATGGACGTCTGGGGCCAAGGGACCACGGTCACCGTCTCC
TCAGGTAAGAATGGCCACTCTAGGTC
>2107_24307_12858|VPRIMER=Ramos_FW|CPRIMER=Ramos_REV|DUPCOUNT=4|CONSCOUNT=52|CIGAR=118M1X170M1X5M1X50M
TGTCCCTCACCTGCGGTGTTTATGGTGGGTCCTTCAGTGGTTACTACTGGAGCTGGATCCGCCAGCCCCCAGGGAAGGGG
CTGGAGTACATTGGGGAAATCAATCATAGTGGAAGCACTAACTACAACCCGTCCCTCAAGAGTCGAGTCACCATATCAGT
AGACACGTCCAAGAAACAGCTCTCCCTGAAGTTGAGCTCTGTGAACGCCGCGGACACGGCTGTGTATTACTGTGCGAGAG
TTATTACTAGGGCGAGTCCTGGCACAGACGGGAGGTACGGTATGGACGTTTGGGGTCAAGGGACCACGGTCACCGTCTCC
TCAGGTAAGAATGGCCACTCTAGGGC
>2107_15295_12861|VPRIMER=Ramos_FW|CPRIMER=Ramos_REV|DUPCOUNT=37|CONSCOUNT=440|CIGAR=270M2X74M
TGTCCCTCACCTGCGGTGTTTATGGTGGGTCCTTCAGTGGTTACTACTGGAGCTGGATCCGCCAGCCCCCAGGGAAGGGG
CTGGAGTACATTGGGGAAATCAATCATAGTGGAAGCACCAACTACAACCCGTCCCTCAAGAGTCGAGTCACCATATCAGT
AGACACGTCCAAGAAACAGCTCTCCCTGAAGTTGAGCTCTGTGAACGCCGCGGACACGGCTGTGTATTACTGTGCGAGAG
TTATTACTAGGGCGAGTCCTGGCACAGACGAAAGGTACGGTATGGACGTCTGGGGCCAAGGGACCACGGTCACCGTCTCC
TCAGGTAAGAATGGCCACTCTAGGGC
>2107_14638_12868|VPRIMER=Ramos_FW|CPRIMER=Ramos_REV|DUPCOUNT=5|CONSCOUNT=46|CIGAR=7M1X175M1X162M
TGTCCCTTACCTGCGGTGTTTATGGTGGGTCCTTCAGTGGTTACTACTGGAGCTGGATCCGCCAGCCCCCAGGGAAGGGG
CTGGAGTACATTGGGGAAATCAATCATAGTGGAAGCACCAACTACAACCCGTCCCTCAAGAGTCGAGTCACCATATCAGT
AGACACGTCCAAGAAACAGCTCTTCCTGAAGTTGAGCTCTGTGAACGCCGCGGACACGGCTGTGTATTACTGTGCGAGAG
TTATTACTAGGGCGAGTCCTGGCACAGACGGGAGGTACGGTATGGACGTCTGGGGCCAAGGGACCACGGTCACCGTCTCC
TCAGGTAAGAATGGCCACTCTAGGGC
>2107_4571_12873|VPRIMER=Ramos_FW|CPRIMER=Ramos_REV|DUPCOUNT=1|CONSCOUNT=32|CIGAR=28M1X149M1X8M1X2M1X58M2X57M1X37M
TGTCCCTCACCTGCGGTGTTTATGGTGGATCCTTCAGTGGTTACTACTGGAGCTGGATCCGCCAGCCCCCAGGGAAGGGG
CTGGAGTACATTGGGGAAATCAATCATAGTGGAAGCACCAACTACAACCCGTCCCTCAAGAGTCGAGTCACCATATCAGT
AGACACGTCCAAGAAACAACTCTCCCTAAAATTGAGCTCTGTGAACGCCGCGGACACGGCTGTGTATTACTGTGCGAGAG
TTATTACTAAAGCGAGTCCTGGCACAGACGGGAGGTACGGTATGGACGTCTGGGGCCAAGGGACCACGATCACCGTCTCC
TCAGGTAAGAATGGCCACTCTAGGGC
>2107_19175_12888|VPRIMER=Ramos_FW|CPRIMER=Ramos_REV|DUPCOUNT=3|CONSCOUNT=28|CIGAR=24M1X58M1X182M1X79M
TGTCCCTCACCTGCGGTGTTTATGATGGGTCCTTCAGTGGTTACTACTGGAGCTGGATCCGCCAGCCCCCAGGGAAGGGG
CTGAAGTACATTGGGGAAATCAATCATAGTGGAAGCACCAACTACAACCCGTCCCTCAAGAGTCGAGTCACCATATCAGT
AGACACGTCCAAGAAACAGCTCTCCCTGAAGTTGAGCTCTGTGAACGCCGCGGACACGGCTGTGTATTACTGTGCGAGAG
TTATTACTAGGGCGAGTCCTGGCACAAACGGGAGGTACGGTATGGACGTCTGGGGCCAAGGGACCACGGTCACCGTCTCC
TCAGGTAAGAATGGCCACTCTAGGGC
>2107_25836_12951|VPRIMER=Ramos_FW|CPRIMER=Ramos_REV|DUPCOUNT=86|CONSCOUNT=999|CIGAR=323M2X21M
TGTCCCTCACCTGCGGTGTTTATGGTGGGTCCTTCAGTGGTTACTACTGGAGCTGGATCCGCCAGCCCCCAGGGAAGGGG
CTGGAGTACATTGGGGAAATCAATCATAGTGGAAGCACCAACTACAACCCGTCCCTCAAGAGTCGAGTCACCATATCAGT
AGACACGTCCAAGAAACAGCTCTCCCTGAAGTTGAGCTCTGTGAACGCCGCGGACACGGCTGTGTATTACTGTGCGAGAG
TTATTACTAGGGCGAGTCCTGGCACAGACGGGAGGTACGGTATGGACGTCTGGGGCCAAGGGACCACGGTCACCGTCTCC
TCAAATAAGAATGGCCACTCTAGGGC
>2107_11423_12982|VPRIMER=Ramos_FW|CPRIMER=Ramos_REV|DUPCOUNT=8|CONSCOUNT=53|CIGAR=114M1X164M1X66M
TGTCCCTCACCTGCGGTGTTTATGGTGGGTCCTTCAGTGGTTACTACTGGAGCTGGATCCGCCAGCCCCCAGGGAAGGGG
CTGGAGTACATTGGGGAAATCAATCATAGTGGAAACACCAACTACAACCCGTCCCTCAAGAGTCGAGTCACCATATCAGT
AGACACGTCCAAGAAACAGCTCTCCCTGAAGTTGAGCTCTGTGAACGCCGCGGACACGGCTGTGTATTACTGTGCGAGAG
TTATTACTAGGGCGAGTCCTGGCACAGACGGGAGGTACGATATGGACGTCTGGGGCCAAGGGACCACGGTCACCGTCTCC
TCAGGTAAGAATGGCCACTCTAGGGC
>2107_6608_12990|VPRIMER=Ramos_FW|CPRIMER=Ramos_REV|DUPCOUNT=1|CONSCOUNT=35|CIGAR=234M1X60M1X17M1X32M
TGTCCCTCACCTGCGGTGTTTATGGTGGGTCCTTCAGTGGTTACTACTGGAGCTGGATCCGCCAGCCCCCAGGGAAGGGG
CTGGAGTACATTGGGGAAATCAATCATAGTGGAAGCACCAACTACAACCCGTCCCTCAAGAGTCGAGTCACCATATCAGT
AGACACGTCCAAGAAACAGCTCTCCCTGAAGTTGAGCTCTGTGAACGCCGCGGACACGGCTGTGTATTACTGTGTGAGAG
TTATTACTAGGGCGAGTCCTGGCACAGACGGGAGGTACGGTATGGACGTCTGGGGTCAAGGGACCACGGTCACTGTCTCC
TCAGGTAAGAATGGCCACTCTAGGGC
>2107_3883_13020|VPRIMER=Ramos_FW|CPRIMER=Ramos_REV|DUPCOUNT=2|CONSCOUNT=36|CIGAR=28M1X192M1X29M1X31M1X58M1X3M
TGTCCCTCACCTGCGGTGTTTATGGTGGATCCTTCAGTGGTTACTACTGGAGCTGGATCCGCCAGCCCCCAGGGAAGGGG
CTGGAGTACATTGGGGAAATCAATCATAGTGGAAGCACCAACTACAACCCGTCCCTCAAGAGTCGAGTCACCATATCAGT
AGACACGTCCAAGAAACAGCTCTCCCTGAAGTTGAGCTCTGTGAACGCCGCGGACACGGCTATGTATTACTGTGCGAGAG
TTATTACTAGGACGAGTCCTGGCACAGACGGGAGGTACGGTATAGACGTCTGGGGCCAAGGGACCACGGTCACCGTCTCC
TCAGGTAAGAATGGCCACTCTAAGGC
>2107_5079_13032|VPRIMER=Ramos_FW|CPRIMER=Ramos_REV|DUPCOUNT=2|CONSCOUNT=9|CIGAR=64M1X130M1X4M1X145M
TGTCCCTCACCTGCGGTGTTTATGGTGGGTCCTTCAGTGGTTACTACTGGAGCTGGATCCGCCAACCCCCAGGGAAGGGG
CTGGAGTACATTGGGGAAATCAATCATAGTGGAAGCACCAACTACAACCCGTCCCTCAAGAGTCGAGTCACCATATCAGT
AGACACGTCCAAGAAACAGCTCTCCCTGAAGTTGAACTCTATGAACGCCGCGGACACGGCTGTGTATTACTGTGCGAGAG
TTATTACTAGGGCGAGTCCTGGCACAGACGGGAGGTACGGTATGGACGTCTGGGGCCAAGGGACCACGGTCACCGTCTCC
TCAGGTAAGAATGGCCACTCTAGGGC
>2107_4588_13038|VPRIMER=Ramos_FW|CPRIMER=Ramos_REV|DUPCOUNT=10|CONSCOUNT=32|CIGAR=339M1X6M
TGTCCCTCACCTGCGGTGTTTATGGTGGGTCCTTCAGTGGTTACTACTGGAGCTGGATCCGCCAGCCCCCAGGGAAGGGG
CTGGAGTACATTGGGGAAATCAATCATAGTGGAAGCACCAACTACAACCCGTCCCTCAAGAGTCGAGTCACCATATCAGT
AGACACGTCCAAGAAACAGCTCTCCCTGAAGTTGAGCTCTGTGAACGCCGCGGACACGGCTGTGTATTACTGTGCGAGAG
TTATTACTAGGGCGAGTCCTGGCACAGACGGGAGGTACGGTATGGACGTCTGGGGCCAAGGGACCACGGTCACCGTCTCC
TCAGGTAAGAATGGCCACTGTAGGGC
>2107_17206_13042|VPRIMER=Ramos_FW|CPRIMER=Ramos_REV|DUPCOUNT=51|CONSCOUNT=533|CIGAR=181M1X1M3X160M
TGTCCCTCACCTGCGGTGTTTATGGTGGGTCCTTCAGTGGTTACTACTGGAGCTGGATCCGCCAGCCCCCAGGGAAGGGG
CTGGAGTACATTGGGGAAATCAATCATAGTGGAAGCACCAACTACAACCCGTCCCTCAAGAGTCGAGTCACCATATCAGT
AGACACGTCCAAGAAACAGCTTTTTTTGAAGTTGAGCTCTGTGAACGCCGCGGACACGGCTGTGTATTACTGTGCGAGAG
TTATTACTAGGGCGAGTCCTGGCACAGACGGGAGGTACGGTATGGACGTCTGGGGCCAAGGGACCACGGTCACCGTCTCC
TCAGGTAAGAATGGCCACTCTAGGGC
>2107_24239_13046|VPRIMER=Ramos_FW|CPRIMER=Ramos_REV|DUPCOUNT=1|CONSCOUNT=33|CIGAR=85M1X22M1X1M2X162M1X71M
TGTCCCTCACCTGCGGTGTTTATGGTGGGTCCTTCAGTGGTTACTACTGGAGCTGGATCCGCCAGCCCCCAGGGAAGGGG
CTGGAATACATTGGGGAAATCAATCATAATAAAAGCACCAACTACAACCCGTCCCTCAAGAGTCGAGTCACCATATCAGT
AGACACGTCCAAGAAACAGCTCTCCCTGAAGTTGAGCTCTGTGAACGCCGCGGACACGGCTGTGTATTACTGTGCGAGAG
TTATTACTAGGGCGAGTCCTGGCACAGACGGGAGATACGGTATGGACGTCTGGGGCCAAGGGACCACGGTCACCGTCTCC
TCAGGTAAGAATGGCCACTCTAGGGC
>2107_25753_13062|VPRIMER=Ramos_FW|CPRIMER=Ramos_REV|DUPCOUNT=9|CONSCOUNT=86|CIGAR=4M1X41M1X299M
TGTCTCTCACCTGCGGTGTTTATGGTGGGTCCTTCAGTGGTTACTATTGGAGCTGGATCCGCCAGCCCCCAGGGAAGGGG
CTGGAGTACATTGGGGAAATCAATCATAGTGGAAGCACCAACTACAACCCGTCCCTCAAGAGTCGAGTCACCATATCAGT
AGACACGTCCAAGAAACAGCTCTCCCTGAAGTTGAGCTCTGTGAACGCCGCGGACACGGCTGTGTATTACTGTGCGAGAG
TTATTACTAGGGCGAGTCCTGGCACAGACGGGAGGTACGGTATGGACGTCTGGGGCCAAGGGACCACGGTCACCGTCTCC
TCAGGTAAGAATGGCCACTCTAGGGC
>2107_5928_13079|VPRIMER=Ramos_FW|CPRIMER=Ramos_REV|DUPCOUNT=1|CONSCOUNT=14|CIGAR=133M1X16M1X184M1X10M
TGTCCCTCACCTGCGGTGTTTATGGTGGGTCCTTCAGTGGTTACTACTGGAGCTGGATCCGCCAGCCCCCAGGGAAGGGG
CTGGAGTACATTGGGGAAATCAATCATAGTGGAAGCACCAACTACAACCCGTCTCTCAAGAGTCGAGTCATCATATCAGT
AGACACGTCCAAGAAACAGCTCTCCCTGAAGTTGAGCTCTGTGAACGCCGCGGACACGGCTGTGTATTACTGTGCGAGAG
TTATTACTAGGGCGAGTCCTGGCACAGACGGGAGGTACGGTATGGACGTCTGGGGCCAAGGGACCACGGTCACCGTCTCC
TCAGGTAAGAATGGCTACTCTAGGGC
>2107_6223_13090|VPRIMER=Ramos_FW|CPRIMER=Ramos_REV|DUPCOUNT=1|CONSCOUNT=7|CIGAR=24M1X53M1X15M1X134M1X116M
TGTCCCTCACCTGCGGTGTTTATGATGGGTCCTTCAGTGGTTACTACTGGAGCTGGATCCGCCAGCCCCCAGGGAAGGAG
CTGGAGTACATTGGAGAAATCAATCATAGTGGAAGCACCAACTACAACCCGTCCCTCAAGAGTCGAGTCACCATATCAGT
AGACACGTCCAAGAAACAGCTCTCCCTGAAGTTGAGCTCTGTGAACGCCGCGGACACGGCTGTGTATTAATGTGCGAGAG
TTATTACTAGGGCGAGTCCTGGCACAGACGGGAGGTACGGTATGGACGTCTGGGGCCAAGGGACCACGGTCACCGTCTCC
TCAGGTAAGAATGGCCACTCTAGGGC
>2107_25218_13113|VPRIMER=Ramos_FW|CPRIMER=Ramos_REV|DUPCOUNT=2|CONSCOUNT=30|CIGAR=108M1X1M2X179M3X5M3X40M3X1M
TGTCCCTCACCTGCGGTGTTTATGGTGGGTCCTTCAGTGGTTACTACTGGAGCTGGATCCGCCAGCCCCCAGGGAAGGGG
CTGGAGTACATTGGGGAAATCAATCATAATAAAAGCACCAACTACAACCCGTCCCTCAAGAGTCGAGTCACCATATCAGT
AGACACGTCCAAGAAACAGCTCTCCCTGAAGTTGAGCTCTGTGAACGCCGCGGACACGGCTGTGTATTACTGTGCGAGAG
TTATTACTAGGGCGAGTCCTGGCACAGACGGGAGGTACGGTATGGACGTCTAAAGCCAAAAAACCACGGTCACCGTCTCC
TCAGGTAAGAATGGCCACTCTAAAAC
>2107_16556_13118|VPRIMER=Ramos_FW|CPRIMER=Ramos_REV|DUPCOUNT=1|CONSCOUNT=42|CIGAR=271M1X1M1X4M1X12M1X54M
TGTCCCTCACCTGCGGTGTTTATGGTGGGTCCTTCAGTGGTTACTACTGGAGCTGGATCCGCCAGCCCCCAGGGAAGGGG
CTGGAGTACATTGGGGAAATCAATCATAGTGGAAGCACCAACTACAACCCGTCCCTCAAGAGTCGAGTCACCATATCAGT
AGACACGTCCAAGAAACAGCTCTCCCTGAAGTTGAGCTCTGTGAACGCCGCGGACACGGCTGTGTATTACTGTGCGAGAG
TTATTACTAGGGCGAGTCCTGGCACAGACGGAAAGTACAGTATGGACGTCTAGGGCCAAGGGACCACGGTCACCGTCTCC
TCAGGTAAGAATGGCCACTCTAGGGC
>2107_2792_13129|VPRIMER=Ramos_FW|CPRIMER=Ramos_REV|DUPCOUNT=3|CONSCOUNT=56|CIGAR=79M1X2M1X263M
TGTCCCTCACCTGCGGTGTTTATGGTGGGTCCTTCAGTGGTTACTACTGGAGCTGGATCCGCCAGCCCCCAGGGAAGGGA
CTAGAGTACATTGGGGAAATCAATCATAGTGGAAGCACCAACTACAACCCGTCCCTCAAGAGTCGAGTCACCATATCAGT
AGACACGTCCAAGAAACAGCTCTCCCTGAAGTTGAGCTCTGTGAACGCCGCGGACACGGCTGTGTATTACTGTGCGAGAG
TTATTACTAGGGCGAGTCCTGGCACAGACGGGAGGTACGGTATGGACGTCTGGGGCCAAGGGACCACGGTCACCGTCTCC
TCAGGTAAGAATGGCCACTCTAGGGC
>2107_14542_13134|VPRIMER=Ramos_FW|CPRIMER=Ramos_REV|DUPCOUNT=5|CONSCOUNT=48|CIGAR=30M1X148M1X66M1X99M
TGTCCCTCACCTGCGGTGTTTATGGTGGGTTCTTCAGTGGTTACTACTGGAGCTGGATCCGCCAGCCCCCAGGGAAGGGG
CTGGAGTACATTGGGGAAATCAATCATAGTGGAAGCACCAACTACAACCCGTCCCTCAAGAGTCGAGTCACCATATCAGT
AGACACGTCCAAGAAACAGTTCTCCCTGAAGTTGAGCTCTGTGAACGCCGCGGACACGGCTGTGTATTACTGTGCGAGAG
TTATTATTAGGGCGAGTCCTGGCACAGACGGGAGGTACGGTATGGACGTCTGGGGCCAAGGGACCACGGTCACCGTCTCC
TCAGGTAAGAATGGCCACTCTAGGGC
>2107_15545_13146|VPRIMER=Ramos_FW|CPRIMER=Ramos_REV|DUPCOUNT=22|CONSCOUNT=226|CIGAR=132M1X1M1X211M
TGTCCCTCACCTGCGGTGTTTATGGTGGGTCCTTCAGTGGTTACTACTGGAGCTGGATCCGCCAGCCCCCAGGGAAGGGG
CTGGAGTACATTGGGGAAATCAATCATAGTGGAAGCACCAACTACAACCCGTTCTTCAAGAGTCGAGTCACCATATCAGT
AGACACGTCCAAGAAACAGCTCTCCCTGAAGTTGAGCTCTGTGAACGCCGCGGACACGGCTGTGTATTACTGTGCGAGAG
TTATTACTAGGGCGAGTCCTGGCACAGACGGGAGGTACGGTATGGACGTCTGGGGCCAAGGGACCACGGTCACCGTCTCC
TCAGGTAAGAATGGCCACTCTAGGGC
>2107_21738_13160|VPRIMER=Ramos_FW|CPRIMER=Ramos_REV|DUPCOUNT=2|CONSCOUNT=33|CIGAR=31M1X286M1X2M1X24M
TGTCCCTCACCTGCGGTGTTTATGGTGGGTCTTTCAGTGGTTACTACTGGAGCTGGATCCGCCAGCCCCCAGGGAAGGGG
CTGGAGTACATTGGGGAAATCAATCATAGTGGAAGCACCAACTACAACCCGTCCCTCAAGAGTCGAGTCACCATATCAGT
AGACACGTCCAAGAAACAGCTCTCCCTGAAGTTGAGCTCTGTGAACGCCGCGGACACGGCTGTGTATTACTGTGCGAGAG
TTATTACTAGGGCGAGTCCTGGCACAGACGGGAGGTACGGTATGGACGTCTGGGGCCAAGGGACCACGGTCACCGTCTTC
TTAGGTAAGAATGGCCACTCTAGGGC
>2107_16603_13162|VPRIMER=Ramos_FW|CPRIMER=Ramos_REV|DUPCOUNT=1|CONSCOUNT=31|CIGAR=46M1X5M1X131M1X79M1X53M1X15M1X11M
TGTCCCTCACCTGCGGTGTTTATGGTGGGTCCTTCAGTGGTTACTATTGGAGTTGGATCCGCCAGCCCCCAGGGAAGGGG
CTGGAGTACATTGGGGAAATCAATCATAGTGGAAGCACCAACTACAACCCGTCCCTCAAGAGTCGAGTCACCATATCAGT
AGACACGTCCAAGAAACAGCTCTCTCTGAAGTTGAGCTCTGTGAACGCCGCGGACACGGCTGTGTATTACTGTGCGAGAG
TTATTACTAGGGCGAGTCCTGGCATAGACGGGAGGTACGGTATGGACGTCTGGGGCCAAGGGACCACGGTCACCGTCTTC
TCAGGTAAGAATGGTCACTCTAGGGC
>2107_7430_13166|VPRIMER=Ramos_FW|CPRIMER=Ramos_REV|DUPCOUNT=2|CONSCOUNT=33|CIGAR=139M1X1M1X2M1X45M1X9M1X145M
TGTCCCTCACCTGCGGTGTTTATGGTGGGTCCTTCAGTGGTTACTACTGGAGCTGGATCCGCCAGCCCCCAGGGAAGGGG
CTGGAGTACATTGGGGAAATCAATCATAGTGGAAGCACCAACTACAACCCGTCCCTCAAAAATCAAGTCACCATATCAGT
AGACACGTCCAAGAAACAGCTCTCCCTGAAATTGAGCTCTATGAACGCCGCGGACACGGCTGTGTATTACTGTGCGAGAG
TTATTACTAGGGCGAGTCCTGGCACAGACGGGAGGTACGGTATGGACGTCTGGGGCCAAGGGACCACGGTCACCGTCTCC
TCAGGTAAGAATGGCCACTCTAGGGC
>2107_17466_13184|VPRIMER=Ramos_FW|CPRIMER=Ramos_REV|DUPCOUNT=6|CONSCOUNT=38|CIGAR=1M1X69M2X4M2X62M1X64M1X2M1X1M2X133M
TATCCCTCACCTGCGGTGTTTATGGTGGGTCCTTCAGTGGTTACTACTGGAGCTGGATCCGCCAGCCCCCAAAGAAGAAG
CTGGAGTACATTGGGGAAATCAATCATAGTGGAAGCACCAACTACAACCCGTCCCTCAAGAATCGAGTCACCATATCAGT
AGACACGTCCAAGAAACAGCTCTCCCTGAAGTTGAGCTCTGTGAACACCACAAACACGGCTGTGTATTACTGTGCGAGAG
TTATTACTAGGGCGAGTCCTGGCACAGACGGGAGGTACGGTATGGACGTCTGGGGCCAAGGGACCACGGTCACCGTCTCC
TCAGGTAAGAATGGCCACTCTAGGGC
>2107_8989_13194|VPRIMER=Ramos_FW|CPRIMER=Ramos_REV|DUPCOUNT=1|CONSCOUNT=35|CIGAR=26M3X7M1X213M1X95M
TGTCCCTCACCTGCGGTGTTTATGGTAAATCCTTCAATGGTTACTACTGGAGCTGGATCCGCCAGCCCCCAGGGAAGGGG
CTGGAGTACATTGGGGAAATCAATCATAGTGGAAGCACCAACTACAACCCGTCCCTCAAGAGTCGAGTCACCATATCAGT
AGACACGTCCAAGAAACAGCTCTCCCTGAAGTTGAGCTCTGTGAACGCCGCGGACACGGCTGTGTATTACTGTGCGAGAG
TTATTACTAGAGCGAGTCCTGGCACAGACGGGAGGTACGGTATGGACGTCTGGGGCCAAGGGACCACGGTCACCGTCTCC
TCAGGTAAGAATGGCCACTCTAGGGC
>2107_25434_13211|VPRIMER=Ramos_FW|CPRIMER=Ramos_REV|DUPCOUNT=6|CONSCOUNT=90|CIGAR=67M2X115M1X161M
TGTCCCTCACCTGCGGTGTTTATGGTGGGTCCTTCAGTGGTTACTACTGGAGCTGGATCCGCCAGCCTTCAGGGAAGGGG
CTGGAGTACATTGGGGAAATCAATCATAGTGGAAGCACCAACTACAACCCGTCCCTCAAGAGTCGAGTCACCATATCAGT
AGACACGTCCAAGAAACAGCTCTCTCTGAAGTTGAGCTCTGTGAACGCCGCGGACACGGCTGTGTATTACTGTGCGAGAG
TTATTACTAGGGCGAGTCCTGGCACAGACGGGAGGTACGGTATGGACGTCTGGGGCCAAGGGACCACGGTCACCGTCTCC
TCAGGTAAGAATGGCCACTCTAGGGC
>2107_24893_13226|VPRIMER=Ramos_FW|CPRIMER=Ramos_REV|DUPCOUNT=6|CONSCOUNT=21|CIGAR=73M1X144M1X127M
TGTCCCTCACCTGCGGTGTTTATGGTGGGTCCTTCAGTGGTTACTACTGGAGCTGGATCCGCCAGCCCCCAGGAAAGGGG
CTGGAGTACATTGGGGAAATCAATCATAGTGGAAGCACCAACTACAACCCGTCCCTCAAGAGTCGAGTCACCATATCAGT
AGACACGTCCAAGAAACAGCTCTCCCTGAAGTTGAGCTCTGTGAACGCCGCGGACACGACTGTGTATTACTGTGCGAGAG
TTATTACTAGGGCGAGTCCTGGCACAGACGGGAGGTACGGTATGGACGTCTGGGGCCAAGGGACCACGGTCACCGTCTCC
TCAGGTAAGAATGGCCACTCTAGGGC
>2107_12015_13229|VPRIMER=Ramos_FW|CPRIMER=Ramos_REV|DUPCOUNT=2|CONSCOUNT=31|CIGAR=1M1X21M1X131M1X23M1X166M
TATCCCTCACCTGCGGTGTTTATAGTGGGTCCTTCAGTGGTTACTACTGGAGCTGGATCCGCCAGCCCCCAGGGAAGGGG
CTGGAGTACATTGGGGAAATCAATCATAGTGGAAGCACCAACTACAACCCGTCCCTCAAGAGTCGAGTCACCATAGCAGT
AGACACGTCCAAGAAACAGGTCTCCCTGAAGTTGAGCTCTGTGAACGCCGCGGACACGGCTGTGTATTACTGTGCGAGAG
TTATTACTAGGGCGAGTCCTGGCACAGACGGGAGGTACGGTATGGACGTCTGGGGCCAAGGGACCACGGTCACCGTCTCC
TCAGGTAAGAATGGCCACTCTAGGGC
>2107_11671_13233|VPRIMER=Ramos_FW|CPRIMER=Ramos_REV|DUPCOUNT=74|CONSCOUNT=824|CIGAR=132M2X212M
TGTCCCTCACCTGCGGTGTTTATGGTGGGTCCTTCAGTGGTTACTACTGGAGCTGGATCCGCCAGCCCCCAGGGAAGGGG
CTGGAGTACATTGGGGAAATCAATCATAGTGGAAGCACCAACTACAACCCGTTTCTCAAGAGTCGAGTCACCATATCAGT
AGACACGTCCAAGAAACAGCTCTCCCTGAAGTTGAGCTCTGTGAACGCCGCGGACACGGCTGTGTATTACTGTGCGAGAG
TTATTACTAGGGCGAGTCCTGGCACAGACGGGAGGTACGGTATGGACGTCTGGGGCCAAGGGACCACGGTCACCGTCTCC
TCAGGTAAGAATGGCCACTCTAGGGC
>2107_20412_13244|VPRIMER=Ramos_FW|CPRIMER=Ramos_REV|DUPCOUNT=4|CONSCOUNT=69|CIGAR=124M1X210M1X1M1X1M1X5M1X
TGTCCCTCACCTGCGGTGTTTATGGTGGGTCCTTCAGTGGTTACTACTGGAGCTGGATCCGCCAGCCCCCAGGGAAGGGG
CTGGAGTACATTGGGGAAATCAATCATAGTGGAAGCACCAACTATAACCCGTCCCTCAAGAGTCGAGTCACCATATCAGT
AGACACGTCCAAGAAACAGCTCTCCCTGAAGTTGAGCTCTGTGAACGCCGCGGACACGGCTGTGTATTACTGTGCGAGAG
TTATTACTAGGGCGAGTCCTGGCACAGACGGGAGGTACGGTATGGACGTCTGGGGCCAAGGGACCACGGTCACCGTCTCC
TCAGGTAAGAATGGCTATTTTAGGGT
>2107_24163_13271|VPRIMER=Ramos_FW|CPRIMER=Ramos_REV|DUPCOUNT=133|CONSCOUNT=1329|CIGAR=128M1X217M
TGTCCCTCACCTGCGGTGTTTATGGTGGGTCCTTCAGTGGTTACTACTGGAGCTGGATCCGCCAGCCCCCAGGGAAGGGG
CTGGAGTACATTGGGGAAATCAATCATAGTGGAAGCACCAACTACAACTCGTCCCTCAAGAGTCGAGTCACCATATCAGT
AGACACGTCCAAGAAACAGCTCTCCCTGAAGTTGAGCTCTGTGAACGCCGCGGACACGGCTGTGTATTACTGTGCGAGAG
TTATTACTAGGGCGAGTCCTGGCACAGACGGGAGGTACGGTATGGACGTCTGGGGCCAAGGGACCACGGTCACCGTCTCC
TCAGGTAAGAATGGCCACTCTAGGGC
>2107_8933_13293|VPRIMER=Ramos_FW|CPRIMER=Ramos_REV|DUPCOUNT=3|CONSCOUNT=28|CIGAR=62M1X2M5X57M1X149M1X68M
TGTCCCTCACCTGCGGTGTTTATGGTGGGTCCTTCAGTGGTTACTACTGGAGCTGGATCCGCTAGTTTTTAGGGAAGGGG
CTGGAGTACATTGGGGAAATCAATCATAGTGGAAGCACCAACTACAATCCGTCCCTCAAGAGTCGAGTCACCATATCAGT
AGACACGTCCAAGAAACAGCTCTCCCTGAAGTTGAGCTCTGTGAACGCCGCGGACACGGCTGTGTATTACTGTGCGAGAG
TTATTACTAGGGCGAGTCCTGGCACAGACGGGAGGTATGGTATGGACGTCTGGGGCCAAGGGACCACGGTCACCGTCTCC
TCAGGTAAGAATGGCCACTCTAGGGC
>2107_14119_13309|VPRIMER=Ramos_FW|CPRIMER=Ramos_REV|DUPCOUNT=1|CONSCOUNT=34|CIGAR=261M2X3M1X2M3X22M1X51M
TGTCCCTCACCTGCGGTGTTTATGGTGGGTCCTTCAGTGGTTACTACTGGAGCTGGATCCGCCAGCCCCCAGGGAAGGGG
CTGGAGTACATTGGGGAAATCAATCATAGTGGAAGCACCAACTACAACCCGTCCCTCAAGAGTCGAGTCACCATATCAGT
AGACACGTCCAAGAAACAGCTCTCCCTGAAGTTGAGCTCTGTGAACGCCGCGGACACGGCTGTGTATTACTGTGCGAGAG
TTATTACTAGGGCGAGTCCTGCAACAAACAAAAGGTACGGTATGGACGTCTGGGACCAAGGGACCACGGTCACCGTCTCC
TCAGGTAAGAATGGCCACTCTAGGGC
>2107_6524_13315|VPRIMER=Ramos_FW|CPRIMER=Ramos_REV|DUPCOUNT=2|CONSCOUNT=54|CIGAR=249M1X93M1X2M
TGTCCCTCACCTGCGGTGTTTATGGTGGGTCCTTCAGTGGTTACTACTGGAGCTGGATCCGCCAGCCCCCAGGGAAGGGG
CTGGAGTACATTGGGGAAATCAATCATAGTGGAAGCACCAACTACAACCCGTCCCTCAAGAGTCGAGTCACCATATCAGT
AGACACGTCCAAGAAACAGCTCTCCCTGAAGTTGAGCTCTGTGAACGCCGCGGACACGGCTGTGTATTACTGTGCGAGAG
TTATTACTAAGGCGAGTCCTGGCACAGACGGGAGGTACGGTATGGACGTCTGGGGCCAAGGGACCACGGTCACCGTCTCC
TCAGGTAAGAATGGCCACTCTAGAGC
>2107_21080_13326|VPRIMER=Ramos_FW|CPRIMER=Ramos_REV|DUPCOUNT=4|CONSCOUNT=60|CIGAR=71M1X146M1X127M
TGTCCCTCACCTGCGGTGTTTATGGTGGGTCCTTCAGTGGTTACTACTGGAGCTGGATCCGCCAGCCCCCAAGGAAGGGG
CTGGAGTACATTGGGGAAATCAATCATAGTGGAAGCACCAACTACAACCCGTCCCTCAAGAGTCGAGTCACCATATCAGT
AGACACGTCCAAGAAACAGCTCTCCCTGAAGTTGAGCTCTGTGAACGCCGCGGACACGACTGTGTATTACTGTGCGAGAG
TTATTACTAGGGCGAGTCCTGGCACAGACGGGAGGTACGGTATGGACGTCTGGGGCCAAGGGACCACGGTCACCGTCTCC
TCAGGTAAGAATGGCCACTCTAGGGC
>2107_15289_13332|VPRIMER=Ramos_FW|CPRIMER=Ramos_REV|DUPCOUNT=1|CONSCOUNT=24|CIGAR=144M1X84M1X4M1X111M
TGTCCCTCACCTGCGGTGTTTATGGTGGGTCCTTCAGTGGTTACTACTGGAGCTGGATCCGCCAGCCCCCAGGGAAGGGG
CTGGAGTACATTGGGGAAATCAATCATAGTGGAAGCACCAACTACAACCCGTCCCTCAAGAGTCTAGTCACCATATCAGT
AGACACGTCCAAGAAACAGCTCTCCCTGAAGTTGAGCTCTGTGAACGCCGCGGACACGGCTGTGTATTATTGTGTGAGAG
TTATTACTAGGGCGAGTCCTGGCACAGACGGGAGGTACGGTATGGACGTCTGGGGCCAAGGGACCACGGTCACCGTCTCC
TCAGGTAAGAATGGCCACTCTAGGGC
>2107_21024_13344|VPRIMER=Ramos_FW|CPRIMER=Ramos_REV|DUPCOUNT=42|CONSCOUNT=370|CIGAR=133M2X211M
TGTCCCTCACCTGCGGTGTTTATGGTGGGTCCTTCAGTGGTTACTACTGGAGCTGGATCCGCCAGCCCCCAGGGAAGGGG
CTGGAGTACATTGGGGAAATCAATCATAGTGGAAGCACCAACTACAACCCGTCTTTCAAGAGTCGAGTCACCATATCAGT
AGACACGTCCAAGAAACAGCTCTCCCTGAAGTTGAGCTCTGTGAACGCCGCGGACACGGCTGTGTATTACTGTGCGAGAG
TTATTACTAGGGCGAGTCCTGGCACAGACGGGAGGTACGGTATGGACGTCTGGGGCCAAGGGACCACGGTCACCGTCTCC
TCAGGTAAGAATGGCCACTCTAGGGC
>2107_17271_13350|VPRIMER=Ramos_FW|CPRIMER=Ramos_REV|DUPCOUNT=2|CONSCOUNT=75|CIGAR=72M2X2M3X158M1X1M1X74M1X31M
TGTCCCTCACCTGCGGTGTTTATGGTGGGTCCTTCAGTGGTTACTACTGGAGCTGGATCCGCCAGCCCCCAGAAAAAAAG
CTGGAGTACATTGGGGAAATCAATCATAGTGGAAGCACCAACTACAACCCGTCCCTCAAGAGTCGAGTCACCATATCAGT
AGACACGTCCAAGAAACAGCTCTCCCTGAAGTTGAGCTCTGTGAACGCCGCGGACACGGCTGTGTATTACTGTGCGAAAA
TTATTACTAGGGCGAGTCCTGGCACAGACGGGAGGTACGGTATGGACGTCTGGGGCCAAGGGACCACGGTCACCATCTCC
TCAGGTAAGAATGGCCACTCTAGGGC
>2107_14748_13369|VPRIMER=Ramos_FW|CPRIMER=Ramos_REV|DUPCOUNT=1|CONSCOUNT=18|CIGAR=148M1X1M2X55M2X1M1X3M1X1M1X2M1X126M
TGTCCCTCACCTGCGGTGTTTATGGTGGGTCCTTCAGTGGTTACTACTGGAGCTGGATCCGCCAGCCCCCAGGGAAGGGG
CTGGAGTACATTGGGGAAATCAATCATAGTGGAAGCACCAACTACAACCCGTCCCTCAAGAGTCGAGTTATTATATCAGT
AGACACGTCCAAGAAACAGCTCTCCCTGAAGTTGAGCTCTGTGAACGTTGTGGATATGGTTGTGTATTACTGTGCGAGAG
TTATTACTAGGGCGAGTCCTGGCACAGACGGGAGGTACGGTATGGACGTCTGGGGCCAAGGGACCACGGTCACCGTCTCC
TCAGGTAAGAATGGCCACTCTAGGGC
>2107_23660_13380|VPRIMER=Ramos_FW|CPRIMER=Ramos_REV|DUPCOUNT=1|CONSCOUNT=29|CIGAR=28M1X110M1X32M1X5M1X139M1X27M
TGTCCCTCACCTGCGGTGTTTATGGTGGATCCTTCAGTGGTTACTACTGGAGCTGGATCCGCCAGCCCCCAGGGAAGGGG
CTGGAGTACATTGGGGAAATCAATCATAGTGGAAGCACCAACTACAACCCGTCCCTCAAAAGTCGAGTCACCATATCAGT
AGACACGTCCAACAAACATCTCTCCCTGAAGTTGAGCTCTGTGAACGCCGCGGACACGGCTGTGTATTACTGTGCGAGAG
TTATTACTAGGGCGAGTCCTGGCACAGACGGGAGGTACGGTATGGACGTCTGGGGCCAAGGGACCACGGTCACCGTCTAC
TCAGGTAAGAATGGCCACTCTAGGGC
>2107_18707_13417|VPRIMER=Ramos_FW|CPRIMER=Ramos_REV|DUPCOUNT=7|CONSCOUNT=80|CIGAR=166M1X134M1X44M
TGTCCCTCACCTGCGGTGTTTATGGTGGGTCCTTCAGTGGTTACTACTGGAGCTGGATCCGCCAGCCCCCAGGGAAGGGG
CTGGAGTACATTGGGGAAATCAATCATAGTGGAAGCACCAACTACAACCCGTCCCTCAAGAGTCGAGTCACCATATCAGT
AGACACATCCAAGAAACAGCTCTCCCTGAAGTTGAGCTCTGTGAACGCCGCGGACACGGCTGTGTATTACTGTGCGAGAG
TTATTACTAGGGCGAGTCCTGGCACAGACGGGAGGTACGGTATGGACGTCTGGGGCCAAGGAACCACGGTCACCGTCTCC
TCAGGTAAGAATGGCCACTCTAGGGC
>2107_23167_13427|VPRIMER=Ramos_FW|CPRIMER=Ramos_REV|DUPCOUNT=204|CONSCOUNT=1934|CIGAR=95M1X250M
TGTCCCTCACCTGCGGTGTTTATGGTGGGTCCTTCAGTGGTTACTACTGGAGCTGGATCCGCCAGCCCCCAGGGAAGGGG
CTGGAGTACATTGGGAAAATCAATCATAGTGGAAGCACCAACTACAACCCGTCCCTCAAGAGTCGAGTCACCATATCAGT
AGACACGTCCAAGAAACAGCTCTCCCTGAAGTTGAGCTCTGTGAACGCCGCGGACACGGCTGTGTATTACTGTGCGAGAG
TTATTACTAGGGCGAGTCCTGGCACAGACGGGAGGTACGGTATGGACGTCTGGGGCCAAGGGACCACGGTCACCGTCTCC
TCAGGTAAGAATGGCCACTCTAGGGC
>2107_16775_13444|VPRIMER=Ramos_FW|CPRIMER=Ramos_REV|DUPCOUNT=21|CONSCOUNT=276|CIGAR=127M3X2M2X212M
TGTCCCTCACCTGCGGTGTTTATGGTGGGTCCTTCAGTGGTTACTACTGGAGCTGGATCCGCCAGCCCCCAGGGAAGGGG
CTGGAGTACATTGGGGAAATCAATCATAGTGGAAGCACCAACTACAATTTGTTTCTCAAGAGTCGAGTCACCATATCAGT
AGACACGTCCAAGAAACAGCTCTCCCTGAAGTTGAGCTCTGTGAACGCCGCGGACACGGCTGTGTATTACTGTGCGAGAG
TTATTACTAGGGCGAGTCCTGGCACAGACGGGAGGTACGGTATGGACGTCTGGGGCCAAGGGACCACGGTCACCGTCTCC
TCAGGTAAGAATGGCCACTCTAGGGC
>2107_17360_13450|VPRIMER=Ramos_FW|CPRIMER=Ramos_REV|DUPCOUNT=3|CONSCOUNT=29|CIGAR=72M2X2M1X1M2X266M
TGTCCCTCACCTGCGGTGTTTATGGTGGGTCCTTCAGTGGTTACTACTGGAGCTGGATCCGCCAGCCCCCAGAAAAAGAA
CTGGAGTACATTGGGGAAATCAATCATAGTGGAAGCACCAACTACAACCCGTCCCTCAAGAGTCGAGTCACCATATCAGT
AGACACGTCCAAGAAACAGCTCTCCCTGAAGTTGAGCTCTGTGAACGCCGCGGACACGGCTGTGTATTACTGTGCGAGAG
TTATTACTAGGGCGAGTCCTGGCACAGACGGGAGGTACGGTATGGACGTCTGGGGCCAAGGGACCACGGTCACCGTCTCC
TCAGGTAAGAATGGCCACTCTAGGGC
>2107_27071_13459|VPRIMER=Ramos_FW|CPRIMER=Ramos_REV|DUPCOUNT=10|CONSCOUNT=148|CIGAR=324M1X19M1X1M
TGTCCCTCACCTGCGGTGTTTATGGTGGGTCCTTCAGTGGTTACTACTGGAGCTGGATCCGCCAGCCCCCAGGGAAGGGG
CTGGAGTACATTGGGGAAATCAATCATAGTGGAAGCACCAACTACAACCCGTCCCTCAAGAGTCGAGTCACCATATCAGT
AGACACGTCCAAGAAACAGCTCTCCCTGAAGTTGAGCTCTGTGAACGCCGCGGACACGGCTGTGTATTACTGTGCGAGAG
TTATTACTAGGGCGAGTCCTGGCACAGACGGGAGGTACGGTATGGACGTCTGGGGCCAAGGGACCACGGTCACCGTCTCC
TCAGATAAGAATGGCCACTCTAGGAC
>2107_19363_13465|VPRIMER=Ramos_FW|CPRIMER=Ramos_REV|DUPCOUNT=29|CONSCOUNT=255|CIGAR=39M1X306M
TGTCCCTCACCTGCGGTGTTTATGGTGGGTCCTTCAGTGCTTACTACTGGAGCTGGATCCGCCAGCCCCCAGGGAAGGGG
CTGGAGTACATTGGGGAAATCAATCATAGTGGAAGCACCAACTACAACCCGTCCCTCAAGAGTCGAGTCACCATATCAGT
AGACACGTCCAAGAAACAGCTCTCCCTGAAGTTGAGCTCTGTGAACGCCGCGGACACGGCTGTGTATTACTGTGCGAGAG
TTATTACTAGGGCGAGTCCTGGCACAGACGGGAGGTACGGTATGGACGTCTGGGGCCAAGGGACCACGGTCACCGTCTCC
TCAGGTAAGAATGGCCACTCTAGGGC
>2107_6044_13479|VPRIMER=Ramos_FW|CPRIMER=Ramos_REV|DUPCOUNT=7|CONSCOUNT=69|CIGAR=134M1X15M1X159M1X1M2X2M1X1M1X27M
TGTCCCTCACCTGCGGTGTTTATGGTGGGTCCTTCAGTGGTTACTACTGGAGCTGGATCCGCCAGCCCCCAGGGAAGGGG
CTGGAGTACATTGGGGAAATCAATCATAGTGGAAGCACCAACTACAACCCGTCCTTCAAGAGTCGAGTCATCATATCAGT
AGACACGTCCAAGAAACAGCTCTCCCTGAAGTTGAGCTCTGTGAACGCCGCGGACACGGCTGTGTATTACTGTGCGAGAG
TTATTACTAGGGCGAGTCCTGGCACAGACGGGAGGTACGGTATGGACGTCTGGGGCCAAGGGACCACGGTTATTGTTTTC
TCAGGTAAGAATGGCCACTCTAGGGC
>2107_15961_13512|VPRIMER=Ramos_FW|CPRIMER=Ramos_REV|DUPCOUNT=3|CONSCOUNT=66|CIGAR=3M1X314M1X27M
TGTTCCTCACCTGCGGTGTTTATGGTGGGTCCTTCAGTGGTTACTACTGGAGCTGGATCCGCCAGCCCCCAGGGAAGGGG
CTGGAGTACATTGGGGAAATCAATCATAGTGGAAGCACCAACTACAACCCGTCCCTCAAGAGTCGAGTCACCATATCAGT
AGACACGTCCAAGAAACAGCTCTCCCTGAAGTTGAGCTCTGTGAACGCCGCGGACACGGCTGTGTATTACTGTGCGAGAG
TTATTACTAGGGCGAGTCCTGGCACAGACGGGAGGTACGGTATGGACGTCTGGGGCCAAGGGACCACGGTCACCGTCTTC
TCAGGTAAGAATGGCCACTCTAGGGC
>2107_7575_13533|VPRIMER=Ramos_FW|CPRIMER=Ramos_REV|DUPCOUNT=6|CONSCOUNT=79|CIGAR=88M1X43M1X213M
TGTCCCTCACCTGCGGTGTTTATGGTGGGTCCTTCAGTGGTTACTACTGGAGCTGGATCCGCCAGCCCCCAGGGAAGGGG
CTGGAGTATATTGGGGAAATCAATCATAGTGGAAGCACCAACTACAACCCGTTCCTCAAGAGTCGAGTCACCATATCAGT
AGACACGTCCAAGAAACAGCTCTCCCTGAAGTTGAGCTCTGTGAACGCCGCGGACACGGCTGTGTATTACTGTGCGAGAG
TTATTACTAGGGCGAGTCCTGGCACAGACGGGAGGTACGGTATGGACGTCTGGGGCCAAGGGACCACGGTCACCGTCTCC
TCAGGTAAGAATGGCCACTCTAGGGC
>2107_17665_13569|VPRIMER=Ramos_FW|CPRIMER=Ramos_REV|DUPCOUNT=2|CONSCOUNT=15|CIGAR=80M1X100M1X1M3X10M1X98M1X39M1X1M1X1M1X5M1X
TGTCCCTCACCTGCGGTGTTTATGGTGGGTCCTTCAGTGGTTACTACTGGAGCTGGATCCGCCAGCCCCCAGGGAAGGGG
TTGGAGTACATTGGGGAAATCAATCATAGTGGAAGCACCAACTACAACCCGTCCCTCAAGAGTCGAGTCACCATATCAGT
AGACACGTCCAAGAAACAGCTTTTTTTGAAGTTGAGTTCTGTGAACGCCGCGGACACGGCTGTGTATTACTGTGCGAGAG
TTATTACTAGGGCGAGTCCTGGCACAGACGGGAGGTACGGTATGGACGTCTGGGGTCAAGGGACCACGGTCACCGTCTCC
TCAGGTAAGAATGGCTATTTTAGGGT
>2107_3860_13580|VPRIMER=Ramos_FW|CPRIMER=Ramos_REV|DUPCOUNT=200|CONSCOUNT=1504|CIGAR=306M1X39M
TGTCCCTCACCTGCGGTGTTTATGGTGGGTCCTTCAGTGGTTACTACTGGAGCTGGATCCGCCAGCCCCCAGGGAAGGGG
CTGGAGTACATTGGGGAAATCAATCATAGTGGAAGCACCAACTACAACCCGTCCCTCAAGAGTCGAGTCACCATATCAGT
AGACACGTCCAAGAAACAGCTCTCCCTGAAGTTGAGCTCTGTGAACGCCGCGGACACGGCTGTGTATTACTGTGCGAGAG
TTATTACTAGGGCGAGTCCTGGCACAGACGGGAGGTACGGTATGGACGTCTGGGGCCAAGGGACCATGGTCACCGTCTCC
TCAGGTAAGAATGGCCACTCTAGGGC
>2107_2793_13584|VPRIMER=Ramos_FW|CPRIMER=Ramos_REV|DUPCOUNT=67|CONSCOUNT=553|CIGAR=3M2X341M
TGTTTCTCACCTGCGGTGTTTATGGTGGGTCCTTCAGTGGTTACTACTGGAGCTGGATCCGCCAGCCCCCAGGGAAGGGG
CTGGAGTACATTGGGGAAATCAATCATAGTGGAAGCACCAACTACAACCCGTCCCTCAAGAGTCGAGTCACCATATCAGT
AGACACGTCCAAGAAACAGCTCTCCCTGAAGTTGAGCTCTGTGAACGCCGCGGACACGGCTGTGTATTACTGTGCGAGAG
TTATTACTAGGGCGAGTCCTGGCACAGACGGGAGGTACGGTATGGACGTCTGGGGCCAAGGGACCACGGTCACCGTCTCC
TCAGGTAAGAATGGCCACTCTAGGGC
>2107_8108_13612|VPRIMER=Ramos_FW|CPRIMER=Ramos_REV|DUPCOUNT=3|CONSCOUNT=33|CIGAR=94M1X60M1X23M1X166M
TGTCCCTCACCTGCGGTGTTTATGGTGGGTCCTTCAGTGGTTACTACTGGAGCTGGATCCGCCAGCCCCCAGGGAAGGGG
CTGGAGTACATTGGTGAAATCAATCATAGTGGAAGCACCAACTACAACCCGTCCCTCAAGAGTCGAGTCACCATAGCAGT
AGACACGTCCAAGAAACAGGTCTCCCTGAAGTTGAGCTCTGTGAACGCCGCGGACACGGCTGTGTATTACTGTGCGAGAG
TTATTACTAGGGCGAGTCCTGGCACAGACGGGAGGTACGGTATGGACGTCTGGGGCCAAGGGACCACGGTCACCGTCTCC
TCAGGTAAGAATGGCCACTCTAGGGC
>2107_17204_13616|VPRIMER=Ramos_FW|CPRIMER=Ramos_REV|DUPCOUNT=14|CONSCOUNT=85|CIGAR=312M1X33M
TGTCCCTCACCTGCGGTGTTTATGGTGGGTCCTTCAGTGGTTACTACTGGAGCTGGATCCGCCAGCCCCCAGGGAAGGGG
CTGGAGTACATTGGGGAAATCAATCATAGTGGAAGCACCAACTACAACCCGTCCCTCAAGAGTCGAGTCACCATATCAGT
AGACACGTCCAAGAAACAGCTCTCCCTGAAGTTGAGCTCTGTGAACGCCGCGGACACGGCTGTGTATTACTGTGCGAGAG
TTATTACTAGGGCGAGTCCTGGCACAGACGGGAGGTACGGTATGGACGTCTGGGGCCAAGGGACCACGGTCAACGTCTCC
TCAGGTAAGAATGGCCACTCTAGGGC
>2107_9376_13619|VPRIMER=Ramos_FW|CPRIMER=Ramos_REV|DUPCOUNT=7|CONSCOUNT=94|CIGAR=246M1X21M1X77M
TGTCCCTCACCTGCGGTGTTTATGGTGGGTCCTTCAGTGGTTACTACTGGAGCTGGATCCGCCAGCCCCCAGGGAAGGGG
CTGGAGTACATTGGGGAAATCAATCATAGTGGAAGCACCAACTACAACCCGTCCCTCAAGAGTCGAGTCACCATATCAGT
AGACACGTCCAAGAAACAGCTCTCCCTGAAGTTGAGCTCTGTGAACGCCGCGGACACGGCTGTGTATTACTGTGCGAGAG
TTATTATTAGGGCGAGTCCTGGCACAGATGGGAGGTACGGTATGGACGTCTGGGGCCAAGGGACCACGGTCACCGTCTCC
TCAGGTAAGAATGGCCACTCTAGGGC
>2107_11228_13622|VPRIMER=Ramos_FW|CPRIMER=Ramos_REV|DUPCOUNT=2|CONSCOUNT=29|CIGAR=95M1X172M1X8M1X68M
TGTCCCTCACCTGCGGTGTTTATGGTGGGTCCTTCAGTGGTTACTACTGGAGCTGGATCCGCCAGCCCCCAGGGAAGGGG
CTGGAGTACATTGGGTAAATCAATCATAGTGGAAGCACCAACTACAACCCGTCCCTCAAGAGTCGAGTCACCATATCAGT
AGACACGTCCAAGAAACAGCTCTCCCTGAAGTTGAGCTCTGTGAACGCCGCGGACACGGCTGTGTATTACTGTGCGAGAG
TTATTACTAGGGCGAGTCCTGGCACAGATGGGAGGTATGGTATGGACGTCTGGGGCCAAGGGACCACGGTCACCGTCTCC
TCAGGTAAGAATGGCCACTCTAGGGC
>2107_23368_13635|VPRIMER=Ramos_FW|CPRIMER=Ramos_REV|DUPCOUNT=4|CONSCOUNT=55|CIGAR=274M1X24M2X45M
TGTCCCTCACCTGCGGTGTTTATGGTGGGTCCTTCAGTGGTTACTACTGGAGCTGGATCCGCCAGCCCCCAGGGAAGGGG
CTGGAGTACATTGGGGAAATCAATCATAGTGGAAGCACCAACTACAACCCGTCCCTCAAGAGTCGAGTCACCATATCAGT
AGACACGTCCAAGAAACAGCTCTCCCTGAAGTTGAGCTCTGTGAACGCCGCGGACACGGCTGTGTATTACTGTGCGAGAG
TTATTACTAGGGCGAGTCCTGGCACAGACGGGAGATACGGTATGGACGTCTGGGGCCAAAAGACCACGGTCACCGTCTCC
TCAGGTAAGAATGGCCACTCTAGGGC
>2107_19969_13650|VPRIMER=Ramos_FW|CPRIMER=Ramos_REV|DUPCOUNT=1|CONSCOUNT=8|CIGAR=5M1X66M1X273M
TGTCCATCACCTGCGGTGTTTATGGTGGGTCCTTCAGTGGTTACTACTGGAGCTGGATCCGCCAGCCCCCAGAGAAGGGG
CTGGAGTACATTGGGGAAATCAATCATAGTGGAAGCACCAACTACAACCCGTCCCTCAAGAGTCGAGTCACCATATCAGT
AGACACGTCCAAGAAACAGCTCTCCCTGAAGTTGAGCTCTGTGAACGCCGCGGACACGGCTGTGTATTACTGTGCGAGAG
TTATTACTAGGGCGAGTCCTGGCACAGACGGGAGGTACGGTATGGACGTCTGGGGCCAAGGGACCACGGTCACCGTCTCC
TCAGGTAAGAATGGCCACTCTAGGGC
>2107_7934_13690|VPRIMER=Ramos_FW|CPRIMER=Ramos_REV|DUPCOUNT=129|CONSCOUNT=1307|CIGAR=124M1X221M
TGTCCCTCACCTGCGGTGTTTATGGTGGGTCCTTCAGTGGTTACTACTGGAGCTGGATCCGCCAGCCCCCAGGGAAGGGG
CTGGAGTACATTGGGGAAATCAATCATAGTGGAAGCACCAACTATAACCCGTCCCTCAAGAGTCGAGTCACCATATCAGT
AGACACGTCCAAGAAACAGCTCTCCCTGAAGTTGAGCTCTGTGAACGCCGCGGACACGGCTGTGTATTACTGTGCGAGAG
TTATTACTAGGGCGAGTCCTGGCACAGACGGGAGGTACGGTATGGACGTCTGGGGCCAAGGGACCACGGTCACCGTCTCC
TCAGGTAAGAATGGCCACTCTAGGGC
>2107_29218_13696|VPRIMER=Ramos_FW|CPRIMER=Ramos_REV|DUPCOUNT=19|CONSCOUNT=119|CIGAR=4M1X2M1X338M
TGTCTCTTACCTGCGGTGTTTATGGTGGGTCCTTCAGTGGTTACTACTGGAGCTGGATCCGCCAGCCCCCAGGGAAGGGG
CTGGAGTACATTGGGGAAATCAATCATAGTGGAAGCACCAACTACAACCCGTCCCTCAAGAGTCGAGTCACCATATCAGT
AGACACGTCCAAGAAACAGCTCTCCCTGAAGTTGAGCTCTGTGAACGCCGCGGACACGGCTGTGTATTACTGTGCGAGAG
TTATTACTAGGGCGAGTCCTGGCACAGACGGGAGGTACGGTATGGACGTCTGGGGCCAAGGGACCACGGTCACCGTCTCC
TCAGGTAAGAATGGCCACTCTAGGGC
>2107_22505_13715|VPRIMER=Ramos_FW|CPRIMER=Ramos_REV|DUPCOUNT=84|CONSCOUNT=232|CIGAR=64M1X281M
TGTCCCTCACCTGCGGTGTTTATGGTGGGTCCTTCAGTGGTTACTACTGGAGCTGGATCCGCCATCCCCCAGGGAAGGGG
CTGGAGTACATTGGGGAAATCAATCATAGTGGAAGCACCAACTACAACCCGTCCCTCAAGAGTCGAGTCACCATATCAGT
AGACACGTCCAAGAAACAGCTCTCCCTGAAGTTGAGCTCTGTGAACGCCGCGGACACGGCTGTGTATTACTGTGCGAGAG
TTATTACTAGGGCGAGTCCTGGCACAGACGGGAGGTACGGTATGGACGTCTGGGGCCAAGGGACCACGGTCACCGTCTCC
TCAGGTAAGAATGGCCACTCTAGGGC
>2107_28633_13720|VPRIMER=Ramos_FW|CPRIMER=Ramos_REV|DUPCOUNT=92|CONSCOUNT=153|CIGAR=68M1X277M
TGTCCCTCACCTGCGGTGTTTATGGTGGGTCCTTCAGTGGTTACTACTGGAGCTGGATCCGCCAGCCCACAGGGAAGGGG
CTGGAGTACATTGGGGAAATCAATCATAGTGGAAGCACCAACTACAACCCGTCCCTCAAGAGTCGAGTCACCATATCAGT
AGACACGTCCAAGAAACAGCTCTCCCTGAAGTTGAGCTCTGTGAACGCCGCGGACACGGCTGTGTATTACTGTGCGAGAG
TTATTACTAGGGCGAGTCCTGGCACAGACGGGAGGTACGGTATGGACGTCTGGGGCCAAGGGACCACGGTCACCGTCTCC
TCAGGTAAGAATGGCCACTCTAGGGC
>2107_7863_13726|VPRIMER=Ramos_FW|CPRIMER=Ramos_REV|DUPCOUNT=86|CONSCOUNT=1087|CIGAR=141M1X204M
TGTCCCTCACCTGCGGTGTTTATGGTGGGTCCTTCAGTGGTTACTACTGGAGCTGGATCCGCCAGCCCCCAGGGAAGGGG
CTGGAGTACATTGGGGAAATCAATCATAGTGGAAGCACCAACTACAACCCGTCCCTCAAGAATCGAGTCACCATATCAGT
AGACACGTCCAAGAAACAGCTCTCCCTGAAGTTGAGCTCTGTGAACGCCGCGGACACGGCTGTGTATTACTGTGCGAGAG
TTATTACTAGGGCGAGTCCTGGCACAGACGGGAGGTACGGTATGGACGTCTGGGGCCAAGGGACCACGGTCACCGTCTCC
TCAGGTAAGAATGGCCACTCTAGGGC
>2107_26049_13745|VPRIMER=Ramos_FW|CPRIMER=Ramos_REV|DUPCOUNT=4|CONSCOUNT=65|CIGAR=24M1X1M3X50M1X50M1X108M1X9M2X23M1X19M1X51M
TGTCCCTCACCTGCGGTGTTTATGATAAATCCTTCAGTGGTTACTACTGGAGCTGGATCCGCCAGCCCCCAGGGAAGGGA
CTGGAGTACATTGGGGAAATCAATCATAGTGGAAGCACCAACTACAACCCATCCCTCAAGAGTCGAGTCACCATATCAGT
AGACACGTCCAAGAAACAGCTCTCCCTGAAGTTGAGCTCTGTGAACGCCGCGGACACGGCTGTGTATTACTGTGCGAGAA
TTATTACTAAAGCGAGTCCTGGCACAGACGGGAGATACGGTATGGACGTCTGGGACCAAGGGACCACGGTCACCGTCTCC
TCAGGTAAGAATGGCCACTCTAGGGC
>2107_17741_13749|VPRIMER=Ramos_FW|CPRIMER=Ramos_REV|DUPCOUNT=171|CONSCOUNT=1776|CIGAR=146M1X199M
TGTCCCTCACCTGCGGTGTTTATGGTGGGTCCTTCAGTGGTTACTACTGGAGCTGGATCCGCCAGCCCCCAGGGAAGGGG
CTGGAGTACATTGGGGAAATCAATCATAGTGGAAGCACCAACTACAACCCGTCCCTCAAGAGTCGAATCACCATATCAGT
AGACACGTCCAAGAAACAGCTCTCCCTGAAGTTGAGCTCTGTGAACGCCGCGGACACGGCTGTGTATTACTGTGCGAGAG
TTATTACTAGGGCGAGTCCTGGCACAGACGGGAGGTACGGTATGGACGTCTGGGGCCAAGGGACCACGGTCACCGTCTCC
TCAGGTAAGAATGGCCACTCTAGGGC
>2107_29104_13757|VPRIMER=Ramos_FW|CPRIMER=Ramos_REV|DUPCOUNT=2|CONSCOUNT=16|CIGAR=71M3X2M1X118M1X150M
TGTCCCTCACCTGCGGTGTTTATGGTGGGTCCTTCAGTGGTTACTACTGGAGCTGGATCCGCCAGCCCCCAAAAAAAGGG
CTGGAGTACATTGGGGAAATCAATCATAGTGGAAGCACCAACTACAACCCGTCCCTCAAGAGTCGAGTCACCATATCAGT
AGACACGTCCAAGAAACAGCTCTCCCTGAAGTTGAACTCTGTGAACGCCGCGGACACGGCTGTGTATTACTGTGCGAGAG
TTATTACTAGGGCGAGTCCTGGCACAGACGGGAGGTACGGTATGGACGTCTGGGGCCAAGGGACCACGGTCACCGTCTCC
TCAGGTAAGAATGGCCACTCTAGGGC
>2107_7714_13760|VPRIMER=Ramos_FW|CPRIMER=Ramos_REV|DUPCOUNT=3|CONSCOUNT=74|CIGAR=31M1X2M1X261M1X49M
TGTCCCTCACCTGCGGTGTTTATGGTGGGTCTTTTAGTGGTTACTACTGGAGCTGGATCCGCCAGCCCCCAGGGAAGGGG
CTGGAGTACATTGGGGAAATCAATCATAGTGGAAGCACCAACTACAACCCGTCCCTCAAGAGTCGAGTCACCATATCAGT
AGACACGTCCAAGAAACAGCTCTCCCTGAAGTTGAGCTCTGTGAACGCCGCGGACACGGCTGTGTATTACTGTGCGAGAG
TTATTACTAGGGCGAGTCCTGGCACAGACGGGAGGTACGGTATGGACGTCTGGGGCTAAGGGACCACGGTCACCGTCTCC
TCAGGTAAGAATGGCCACTCTAGGGC
>2107_4406_13788|VPRIMER=Ramos_FW|CPRIMER=Ramos_REV|DUPCOUNT=78|CONSCOUNT=1030|CIGAR=249M2X95M
TGTCCCTCACCTGCGGTGTTTATGGTGGGTCCTTCAGTGGTTACTACTGGAGCTGGATCCGCCAGCCCCCAGGGAAGGGG
CTGGAGTACATTGGGGAAATCAATCATAGTGGAAGCACCAACTACAACCCGTCCCTCAAGAGTCGAGTCACCATATCAGT
AGACACGTCCAAGAAACAGCTCTCCCTGAAGTTGAGCTCTGTGAACGCCGCGGACACGGCTGTGTATTACTGTGCGAGAG
TTATTACTAAAGCGAGTCCTGGCACAGACGGGAGGTACGGTATGGACGTCTGGGGCCAAGGGACCACGGTCACCGTCTCC
TCAGGTAAGAATGGCCACTCTAGGGC
>2107_14251_13793|VPRIMER=Ramos_FW|CPRIMER=Ramos_REV|DUPCOUNT=38|CONSCOUNT=69|CIGAR=111M1X234M
TGTCCCTCACCTGCGGTGTTTATGGTGGGTCCTTCAGTGGTTACTACTGGAGCTGGATCCGCCAGCCCCCAGGGAAGGGG
CTGGAGTACATTGGGGAAATCAATCATAGTGTAAGCACCAACTACAACCCGTCCCTCAAGAGTCGAGTCACCATATCAGT
AGACACGTCCAAGAAACAGCTCTCCCTGAAGTTGAGCTCTGTGAACGCCGCGGACACGGCTGTGTATTACTGTGCGAGAG
TTATTACTAGGGCGAGTCCTGGCACAGACGGGAGGTACGGTATGGACGTCTGGGGCCAAGGGACCACGGTCACCGTCTCC
TCAGGTAAGAATGGCCACTCTAGGGC
>2107_27467_13798|VPRIMER=Ramos_FW|CPRIMER=Ramos_REV|DUPCOUNT=6|CONSCOUNT=126|CIGAR=212M1X5M1X127M
TGTCCCTCACCTGCGGTGTTTATGGTGGGTCCTTCAGTGGTTACTACTGGAGCTGGATCCGCCAGCCCCCAGGGAAGGGG
CTGGAGTACATTGGGGAAATCAATCATAGTGGAAGCACCAACTACAACCCGTCCCTCAAGAGTCGAGTCACCATATCAGT
AGACACGTCCAAGAAACAGCTCTCCCTGAAGTTGAGCTCTGTGAACGCCGCGAACACGACTGTGTATTACTGTGCGAGAG
TTATTACTAGGGCGAGTCCTGGCACAGACGGGAGGTACGGTATGGACGTCTGGGGCCAAGGGACCACGGTCACCGTCTCC
TCAGGTAAGAATGGCCACTCTAGGGC
>2107_22355_13803|VPRIMER=Ramos_FW|CPRIMER=Ramos_REV|DUPCOUNT=10|CONSCOUNT=67|CIGAR=274M1X39M1X31M
TGTCCCTCACCTGCGGTGTTTATGGTGGGTCCTTCAGTGGTTACTACTGGAGCTGGATCCGCCAGCCCCCAGGGAAGGGG
CTGGAGTACATTGGGGAAATCAATCATAGTGGAAGCACCAACTACAACCCGTCCCTCAAGAGTCGAGTCACCATATCAGT
AGACACGTCCAAGAAACAGCTCTCCCTGAAGTTGAGCTCTGTGAACGCCGCGGACACGGCTGTGTATTACTGTGCGAGAG
TTATTACTAGGGCGAGTCCTGGCACAGACGGGAGATACGGTATGGACGTCTGGGGCCAAGGGACCACGGTCACCATCTCC
TCAGGTAAGAATGGCCACTCTAGGGC
>2107_17178_13825|VPRIMER=Ramos_FW|CPRIMER=Ramos_REV|DUPCOUNT=35|CONSCOUNT=451|CIGAR=66M3X277M
TGTCCCTCACCTGCGGTGTTTATGGTGGGTCCTTCAGTGGTTACTACTGGAGCTGGATCCGCCAGCTTTCAGGGAAGGGG
CTGGAGTACATTGGGGAAATCAATCATAGTGGAAGCACCAACTACAACCCGTCCCTCAAGAGTCGAGTCACCATATCAGT
AGACACGTCCAAGAAACAGCTCTCCCTGAAGTTGAGCTCTGTGAACGCCGCGGACACGGCTGTGTATTACTGTGCGAGAG
TTATTACTAGGGCGAGTCCTGGCACAGACGGGAGGTACGGTATGGACGTCTGGGGCCAAGGGACCACGGTCACCGTCTCC
TCAGGTAAGAATGGCCACTCTAGGGC
>2107_9619_13828|VPRIMER=Ramos_FW|CPRIMER=Ramos_REV|DUPCOUNT=3|CONSCOUNT=50|CIGAR=95M1X8M1X146M1X1M1X92M
TGTCCCTCACCTGCGGTGTTTATGGTGGGTCCTTCAGTGGTTACTACTGGAGCTGGATCCGCCAGCCCCCAGGGAAGGGG
CTGGAGTACATTGGGAAAATCAATAATAGTGGAAGCACCAACTACAACCCGTCCCTCAAGAGTCGAGTCACCATATCAGT
AGACACGTCCAAGAAACAGCTCTCCCTGAAGTTGAGCTCTGTGAACGCCGCGGACACGGCTGTGTATTACTGTGCGAGAG
TTATTACTAGGACAAGTCCTGGCACAGACGGGAGGTACGGTATGGACGTCTGGGGCCAAGGGACCACGGTCACCGTCTCC
TCAGGTAAGAATGGCCACTCTAGGGC
>2107_19097_13850|VPRIMER=Ramos_FW|CPRIMER=Ramos_REV|DUPCOUNT=1|CONSCOUNT=12|CIGAR=59M1X1M2X2M3X134M1X143M
TGTCCCTCACCTGCGGTGTTTATGGTGGGTCCTTCAGTGGTTACTACTGGAGCTGGATCTGTTAGTTTCCAGGGAAGGGG
CTGGAGTACATTGGGGAAATCAATCATAGTGGAAGCACCAACTACAACCCGTCCCTCAAGAGTCGAGTCACCATATCAGT
AGACACGTCCAAGAAACAGCTCTCCCTGAAGTTGAGCTCTGTAAACGCCGCGGACACGGCTGTGTATTACTGTGCGAGAG
TTATTACTAGGGCGAGTCCTGGCACAGACGGGAGGTACGGTATGGACGTCTGGGGCCAAGGGACCACGGTCACCGTCTCC
TCAGGTAAGAATGGCCACTCTAGGGC
>2107_25159_13872|VPRIMER=Ramos_FW|CPRIMER=Ramos_REV|DUPCOUNT=1|CONSCOUNT=17|CIGAR=262M1X50M1X2M1X29M
TGTCCCTCACCTGCGGTGTTTATGGTGGGTCCTTCAGTGGTTACTACTGGAGCTGGATCCGCCAGCCCCCAGGGAAGGGG
CTGGAGTACATTGGGGAAATCAATCATAGTGGAAGCACCAACTACAACCCGTCCCTCAAGAGTCGAGTCACCATATCAGT
AGACACGTCCAAGAAACAGCTCTCCCTGAAGTTGAGCTCTGTGAACGCCGCGGACACGGCTGTGTATTACTGTGCGAGAG
TTATTACTAGGGCGAGTCCTGGTACAGACGGGAGGTACGGTATGGACGTCTGGGGCCAAGGGACCACGGTCACTGTTTCC
TCAGGTAAGAATGGCCACTCTAGGGC
>2107_27721_13876|VPRIMER=Ramos_FW|CPRIMER=Ramos_REV|DUPCOUNT=111|CONSCOUNT=1002|CIGAR=12M1X333M
TGTCCCTCACCTACGGTGTTTATGGTGGGTCCTTCAGTGGTTACTACTGGAGCTGGATCCGCCAGCCCCCAGGGAAGGGG
CTGGAGTACATTGGGGAAATCAATCATAGTGGAAGCACCAACTACAACCCGTCCCTCAAGAGTCGAGTCACCATATCAGT
AGACACGTCCAAGAAACAGCTCTCCCTGAAGTTGAGCTCTGTGAACGCCGCGGACACGGCTGTGTATTACTGTGCGAGAG
TTATTACTAGGGCGAGTCCTGGCACAGACGGGAGGTACGGTATGGACGTCTGGGGCCAAGGGACCACGGTCACCGTCTCC
TCAGGTAAGAATGGCCACTCTAGGGC
>2107_27439_13886|VPRIMER=Ramos_FW|CPRIMER=Ramos_REV|DUPCOUNT=1|CONSCOUNT=34|CIGAR=79M1X78M1X115M1X4M1X66M
TGTCCCTCACCTGCGGTGTTTATGGTGGGTCCTTCAGTGGTTACTACTGGAGCTGGATCCGCCAGCCCCCAGGGAAGGGA
CTGGAGTACATTGGGGAAATCAATCATAGTGGAAGCACCAACTACAACCCGTCCCTCAAGAGTCGAGTCACCATATCAAT
AGACACGTCCAAGAAACAGCTCTCCCTGAAGTTGAGCTCTGTGAACGCCGCGGACACGGCTGTGTATTACTGTGCGAGAG
TTATTACTAGGGCGAGTCCTGGCACAGACGGGAGATACGATATGGACGTCTGGGGCCAAGGGACCACGGTCACCGTCTCC
TCAGGTAAGAATGGCCACTCTAGGGC
>2107_21076_13899|VPRIMER=Ramos_FW|CPRIMER=Ramos_REV|DUPCOUNT=3|CONSCOUNT=7|CIGAR=68M1X79M1X1M2X125M1X68M
TGTCCCTCACCTGCGGTGTTTATGGTGGGTCCTTCAGTGGTTACTACTGGAGCTGGATCCGCCAGCCCTCAGGGAAGGGG
CTGGAGTACATTGGGGAAATCAATCATAGTGGAAGCACCAACTACAACCCGTCCCTCAAGAGTCGAGTTATTATATCAGT
AGACACGTCCAAGAAACAGCTCTCCCTGAAGTTGAGCTCTGTGAACGCCGCGGACACGGCTGTGTATTACTGTGCGAGAG
TTATTACTAGGGCGAGTCCTGGCACAGACGGGAGGTATGGTATGGACGTCTGGGGCCAAGGGACCACGGTCACCGTCTCC
TCAGGTAAGAATGGCCACTCTAGGGC
>2107_3265_13928|VPRIMER=Ramos_FW|CPRIMER=Ramos_REV|DUPCOUNT=102|CONSCOUNT=294|CIGAR=69M1X276M
TGTCCCTCACCTGCGGTGTTTATGGTGGGTCCTTCAGTGGTTACTACTGGAGCTGGATCCGCCAGCCCCAAGGGAAGGGG
CTGGAGTACATTGGGGAAATCAATCATAGTGGAAGCACCAACTACAACCCGTCCCTCAAGAGTCGAGTCACCATATCAGT
AGACACGTCCAAGAAACAGCTCTCCCTGAAGTTGAGCTCTGTGAACGCCGCGGACACGGCTGTGTATTACTGTGCGAGAG
TTATTACTAGGGCGAGTCCTGGCACAGACGGGAGGTACGGTATGGACGTCTGGGGCCAAGGGACCACGGTCACCGTCTCC
TCAGGTAAGAATGGCCACTCTAGGGC
>2107_18509_13935|VPRIMER=Ramos_FW|CPRIMER=Ramos_REV|DUPCOUNT=3|CONSCOUNT=17|CIGAR=249M1X53M1X42M
TGTCCCTCACCTGCGGTGTTTATGGTGGGTCCTTCAGTGGTTACTACTGGAGCTGGATCCGCCAGCCCCCAGGGAAGGGG
CTGGAGTACATTGGGGAAATCAATCATAGTGGAAGCACCAACTACAACCCGTCCCTCAAGAGTCGAGTCACCATATCAGT
AGACACGTCCAAGAAACAGCTCTCCCTGAAGTTGAGCTCTGTGAACGCCGCGGACACGGCTGTGTATTACTGTGCGAGAG
TTATTACTATGGCGAGTCCTGGCACAGACGGGAGGTACGGTATGGACGTCTGGGGCCAAGGGATCACGGTCACCGTCTCC
TCAGGTAAGAATGGCCACTCTAGGGC
>2107_2972_13944|VPRIMER=Ramos_FW|CPRIMER=Ramos_REV|DUPCOUNT=36|CONSCOUNT=203|CIGAR=210M1X135M
TGTCCCTCACCTGCGGTGTTTATGGTGGGTCCTTCAGTGGTTACTACTGGAGCTGGATCCGCCAGCCCCCAGGGAAGGGG
CTGGAGTACATTGGGGAAATCAATCATAGTGGAAGCACCAACTACAACCCGTCCCTCAAGAGTCGAGTCACCATATCAGT
AGACACGTCCAAGAAACAGCTCTCCCTGAAGTTGAGCTCTGTGAACGCCGAGGACACGGCTGTGTATTACTGTGCGAGAG
TTATTACTAGGGCGAGTCCTGGCACAGACGGGAGGTACGGTATGGACGTCTGGGGCCAAGGGACCACGGTCACCGTCTCC
TCAGGTAAGAATGGCCACTCTAGGGC
>2107_7574_13946|VPRIMER=Ramos_FW|CPRIMER=Ramos_REV|DUPCOUNT=5|CONSCOUNT=37|CIGAR=52M1X156M1X41M1X26M2X66M
TGTCCCTCACCTGCGGTGTTTATGGTGGGTCCTTCAGTGGTTACTACTGGAGTTGGATCCGCCAGCCCCCAGGGAAGGGG
CTGGAGTACATTGGGGAAATCAATCATAGTGGAAGCACCAACTACAACCCGTCCCTCAAGAGTCGAGTCACCATATCAGT
AGACACGTCCAAGAAACAGCTCTCCCTGAAGTTGAGCTCTGTGAACGCCACGGACACGGCTGTGTATTACTGTGCGAGAG
TTATTACTAGGACGAGTCCTGGCACAGACGGGAGGTACAATATGGACGTCTGGGGCCAAGGGACCACGGTCACCGTCTCC
TCAGGTAAGAATGGCCACTCTAGGGC
>2107_11201_13955|VPRIMER=Ramos_FW|CPRIMER=Ramos_REV|DUPCOUNT=3|CONSCOUNT=42|CIGAR=195M1X25M1X11M1X1M1X3M1X106M
TGTCCCTCACCTGCGGTGTTTATGGTGGGTCCTTCAGTGGTTACTACTGGAGCTGGATCCGCCAGCCCCCAGGGAAGGGG
CTGGAGTACATTGGGGAAATCAATCATAGTGGAAGCACCAACTACAACCCGTCCCTCAAGAGTCGAGTCACCATATCAGT
AGACACGTCCAAGAAACAGCTCTCCCTGAAGTTGACCTCTGTGAACGCCGCGGACACGGCTATGTATTACTGTACAAGAA
TTATTACTAGGGCGAGTCCTGGCACAGACGGGAGGTACGGTATGGACGTCTGGGGCCAAGGGACCACGGTCACCGTCTCC
TCAGGTAAGAATGGCCACTCTAGGGC
>2107_18190_14014|VPRIMER=Ramos_FW|CPRIMER=Ramos_REV|DUPCOUNT=64|CONSCOUNT=79|CIGAR=14M1X331M
TGTCCCTCACCTGCTGTGTTTATGGTGGGTCCTTCAGTGGTTACTACTGGAGCTGGATCCGCCAGCCCCCAGGGAAGGGG
CTGGAGTACATTGGGGAAATCAATCATAGTGGAAGCACCAACTACAACCCGTCCCTCAAGAGTCGAGTCACCATATCAGT
AGACACGTCCAAGAAACAGCTCTCCCTGAAGTTGAGCTCTGTGAACGCCGCGGACACGGCTGTGTATTACTGTGCGAGAG
TTATTACTAGGGCGAGTCCTGGCACAGACGGGAGGTACGGTATGGACGTCTGGGGCCAAGGGACCACGGTCACCGTCTCC
TCAGGTAAGAATGGCCACTCTAGGGC
>2107_19289_14018|VPRIMER=Ramos_FW|CPRIMER=Ramos_REV|DUPCOUNT=5|CONSCOUNT=38|CIGAR=72M1X66M1X206M
TGTCCCTCACCTGCGGTGTTTATGGTGGGTCCTTCAGTGGTTACTACTGGAGCTGGATCCGCCAGCCCCCAGAGAAGGGG
CTGGAGTACATTGGGGAAATCAATCATAGTGGAAGCACCAACTACAACCCGTCCCTCAAAAGTCGAGTCACCATATCAGT
AGACACGTCCAAGAAACAGCTCTCCCTGAAGTTGAGCTCTGTGAACGCCGCGGACACGGCTGTGTATTACTGTGCGAGAG
TTATTACTAGGGCGAGTCCTGGCACAGACGGGAGGTACGGTATGGACGTCTGGGGCCAAGGGACCACGGTCACCGTCTCC
TCAGGTAAGAATGGCCACTCTAGGGC
>2107_8753_14023|VPRIMER=Ramos_FW|CPRIMER=Ramos_REV|DUPCOUNT=21|CONSCOUNT=182|CIGAR=30M1X314M1X
TGTCCCTCACCTGCGGTGTTTATGGTGGGTTCTTCAGTGGTTACTACTGGAGCTGGATCCGCCAGCCCCCAGGGAAGGGG
CTGGAGTACATTGGGGAAATCAATCATAGTGGAAGCACCAACTACAACCCGTCCCTCAAGAGTCGAGTCACCATATCAGT
AGACACGTCCAAGAAACAGCTCTCCCTGAAGTTGAGCTCTGTGAACGCCGCGGACACGGCTGTGTATTACTGTGCGAGAG
TTATTACTAGGGCGAGTCCTGGCACAGACGGGAGGTACGGTATGGACGTCTGGGGCCAAGGGACCACGGTCACCGTCTCC
TCAGGTAAGAATGGCCACTCTAGGGT
>2107_27479_14026|VPRIMER=Ramos_FW|CPRIMER=Ramos_REV|DUPCOUNT=71|CONSCOUNT=587|CIGAR=190M1X155M
TGTCCCTCACCTGCGGTGTTTATGGTGGGTCCTTCAGTGGTTACTACTGGAGCTGGATCCGCCAGCCCCCAGGGAAGGGG
CTGGAGTACATTGGGGAAATCAATCATAGTGGAAGCACCAACTACAACCCGTCCCTCAAGAGTCGAGTCACCATATCAGT
AGACACGTCCAAGAAACAGCTCTCCCTGAAATTGAGCTCTGTGAACGCCGCGGACACGGCTGTGTATTACTGTGCGAGAG
TTATTACTAGGGCGAGTCCTGGCACAGACGGGAGGTACGGTATGGACGTCTGGGGCCAAGGGACCACGGTCACCGTCTCC
TCAGGTAAGAATGGCCACTCTAGGGC
>2107_18402_14033|VPRIMER=Ramos_FW|CPRIMER=Ramos_REV|DUPCOUNT=4|CONSCOUNT=49|CIGAR=52M1X161M1X131M
TGTCCCTCACCTGCGGTGTTTATGGTGGGTCCTTCAGTGGTTACTACTGGAGTTGGATCCGCCAGCCCCCAGGGAAGGGG
CTGGAGTACATTGGGGAAATCAATCATAGTGGAAGCACCAACTACAACCCGTCCCTCAAGAGTCGAGTCACCATATCAGT
AGACACGTCCAAGAAACAGCTCTCCCTGAAGTTGAGCTCTGTGAACGCCGCGGATACGGCTGTGTATTACTGTGCGAGAG
TTATTACTAGGGCGAGTCCTGGCACAGACGGGAGGTACGGTATGGACGTCTGGGGCCAAGGGACCACGGTCACCGTCTCC
TCAGGTAAGAATGGCCACTCTAGGGC
>2107_14443_14057|VPRIMER=Ramos_FW|CPRIMER=Ramos_REV|DUPCOUNT=199|CONSCOUNT=2219|CIGAR=39M1X306M
TGTCCCTCACCTGCGGTGTTTATGGTGGGTCCTTCAGTGATTACTACTGGAGCTGGATCCGCCAGCCCCCAGGGAAGGGG
CTGGAGTACATTGGGGAAATCAATCATAGTGGAAGCACCAACTACAACCCGTCCCTCAAGAGTCGAGTCACCATATCAGT
AGACACGTCCAAGAAACAGCTCTCCCTGAAGTTGAGCTCTGTGAACGCCGCGGACACGGCTGTGTATTACTGTGCGAGAG
TTATTACTAGGGCGAGTCCTGGCACAGACGGGAGGTACGGTATGGACGTCTGGGGCCAAGGGACCACGGTCACCGTCTCC
TCAGGTAAGAATGGCCACTCTAGGGC
>2107_21590_14060|VPRIMER=Ramos_FW|CPRIMER=Ramos_REV|DUPCOUNT=1|CONSCOUNT=26|CIGAR=233M1X37M1X74M
TGTCCCTCACCTGCGGTGTTTATGGTGGGTCCTTCAGTGGTTACTACTGGAGCTGGATCCGCCAGCCCCCAGGGAAGGGG
CTGGAGTACATTGGGGAAATCAATCATAGTGGAAGCACCAACTACAACCCGTCCCTCAAGAGTCGAGTCACCATATCAGT
AGACACGTCCAAGAAACAGCTCTCCCTGAAGTTGAGCTCTGTGAACGCCGCGGACACGGCTGTGTATTACTGTACGAGAG
TTATTACTAGGGCGAGTCCTGGCACAGACGGAAGGTACGGTATGGACGTCTGGGGCCAAGGGACCACGGTCACCGTCTCC
TCAGGTAAGAATGGCCACTCTAGGGC
>2107_18426_14074|VPRIMER=Ramos_FW|CPRIMER=Ramos_REV|DUPCOUNT=7|CONSCOUNT=91|CIGAR=211M2X4M2X127M
TGTCCCTCACCTGCGGTGTTTATGGTGGGTCCTTCAGTGGTTACTACTGGAGCTGGATCCGCCAGCCCCCAGGGAAGGGG
CTGGAGTACATTGGGGAAATCAATCATAGTGGAAGCACCAACTACAACCCGTCCCTCAAGAGTCGAGTCACCATATCAGT
AGACACGTCCAAGAAACAGCTCTCCCTGAAGTTGAGCTCTGTGAACGCCGCAAACACAACTGTGTATTACTGTGCGAGAG
TTATTACTAGGGCGAGTCCTGGCACAGACGGGAGGTACGGTATGGACGTCTGGGGCCAAGGGACCACGGTCACCGTCTCC
TCAGGTAAGAATGGCCACTCTAGGGC
>2107_25791_14114|VPRIMER=Ramos_FW|CPRIMER=Ramos_REV|DUPCOUNT=109|CONSCOUNT=877|CIGAR=264M1X81M
TGTCCCTCACCTGCGGTGTTTATGGTGGGTCCTTCAGTGGTTACTACTGGAGCTGGATCCGCCAGCCCCCAGGGAAGGGG
CTGGAGTACATTGGGGAAATCAATCATAGTGGAAGCACCAACTACAACCCGTCCCTCAAGAGTCGAGTCACCATATCAGT
AGACACGTCCAAGAAACAGCTCTCCCTGAAGTTGAGCTCTGTGAACGCCGCGGACACGGCTGTGTATTACTGTGCGAGAG
TTATTACTAGGGCGAGTCCTGGCATAGACGGGAGGTACGGTATGGACGTCTGGGGCCAAGGGACCACGGTCACCGTCTCC
TCAGGTAAGAATGGCCACTCTAGGGC
>2107_24124_14141|VPRIMER=Ramos_FW|CPRIMER=Ramos_REV|DUPCOUNT=4|CONSCOUNT=65|CIGAR=318M1X20M1X5M1X
TGTCCCTCACCTGCGGTGTTTATGGTGGGTCCTTCAGTGGTTACTACTGGAGCTGGATCCGCCAGCCCCCAGGGAAGGGG
CTGGAGTACATTGGGGAAATCAATCATAGTGGAAGCACCAACTACAACCCGTCCCTCAAGAGTCGAGTCACCATATCAGT
AGACACGTCCAAGAAACAGCTCTCCCTGAAGTTGAGCTCTGTGAACGCCGCGGACACGGCTGTGTATTACTGTGCGAGAG
TTATTACTAGGGCGAGTCCTGGCACAGACGGGAGGTACGGTATGGACGTCTGGGGCCAAGGGACCACGGTCACCGTCTTC
TCAGGTAAGAATGGCCACTTTAGGGT
>2107_5457_14148|VPRIMER=Ramos_FW|CPRIMER=Ramos_REV|DUPCOUNT=3|CONSCOUNT=3|CIGAR=184M1X84M1X76M
TGTCCCTCACCTGCGGTGTTTATGGTGGGTCCTTCAGTGGTTACTACTGGAGCTGGATCCGCCAGCCCCCAGGGAAGGGG
CTGGAGTACATTGGGGAAATCAATCATAGTGGAAGCACCAACTACAACCCGTCCCTCAAGAGTCGAGTCACCATATCAGT
AGACACGTCCAAGAAACAGCTCTCTCTGAAGTTGAGCTCTGTGAACGCCGCGGACACGGCTGTGTATTACTGTGCGAGAG
TTATTACTAGGGCGAGTCCTGGCACAGACTGGAGGTACGGTATGGACGTCTGGGGCCAAGGGACCACGGTCACCGTCTCC
TCAGGTAAGAATGGCCACTCTAGGGC
>2107_25993_14162|VPRIMER=Ramos_FW|CPRIMER=Ramos_REV|DUPCOUNT=6|CONSCOUNT=73|CIGAR=80M1X165M1X99M
TGTCCCTCACCTGCGGTGTTTATGGTGGGTCCTTCAGTGGTTACTACTGGAGCTGGATCCGCCAGCCCCCAGGGAAGGGG
TTGGAGTACATTGGGGAAATCAATCATAGTGGAAGCACCAACTACAACCCGTCCCTCAAGAGTCGAGTCACCATATCAGT
AGACACGTCCAAGAAACAGCTCTCCCTGAAGTTGAGCTCTGTGAACGCCGCGGACACGGCTGTGTATTACTGTGCGAGAG
TTATTATTAGGGCGAGTCCTGGCACAGACGGGAGGTACGGTATGGACGTCTGGGGCCAAGGGACCACGGTCACCGTCTCC
TCAGGTAAGAATGGCCACTCTAGGGC
>2107_16831_14190|VPRIMER=Ramos_FW|CPRIMER=Ramos_REV|DUPCOUNT=3|CONSCOUNT=25|CIGAR=114M1X151M1X79M
TGTCCCTCACCTGCGGTGTTTATGGTGGGTCCTTCAGTGGTTACTACTGGAGCTGGATCCGCCAGCCCCCAGGGAAGGGG
CTGGAGTACATTGGGGAAATCAATCATAGTGGAAACACCAACTACAACCCGTCCCTCAAGAGTCGAGTCACCATATCAGT
AGACACGTCCAAGAAACAGCTCTCCCTGAAGTTGAGCTCTGTGAACGCCGCGGACACGGCTGTGTATTACTGTGCGAGAG
TTATTACTAGGGCGAGTCCTGGCACAAACGGGAGGTACGGTATGGACGTCTGGGGCCAAGGGACCACGGTCACCGTCTCC
TCAGGTAAGAATGGCCACTCTAGGGC
>2107_27059_14203|VPRIMER=Ramos_FW|CPRIMER=Ramos_REV|DUPCOUNT=1|CONSCOUNT=20|CIGAR=93M2X88M1X158M3X1M
TGTCCCTCACCTGCGGTGTTTATGGTGGGTCCTTCAGTGGTTACTACTGGAGCTGGATCCGCCAGCCCCCAGGGAAGGGG
CTGGAGTACATTGAAGAAATCAATCATAGTGGAAGCACCAACTACAACCCGTCCCTCAAGAGTCGAGTCACCATATCAGT
AGACACGTCCAAGAAACAGCTCTACCTGAAGTTGAGCTCTGTGAACGCCGCGGACACGGCTGTGTATTACTGTGCGAGAG
TTATTACTAGGGCGAGTCCTGGCACAGACGGGAGGTACGGTATGGACGTCTGGGGCCAAGGGACCACGGTCACCGTCTCC
TCAGGTAAGAATGGCCACTCTAAAAC
>2107_24654_14214|VPRIMER=Ramos_FW|CPRIMER=Ramos_REV|DUPCOUNT=113|CONSCOUNT=903|CIGAR=217M1X128M
TGTCCCTCACCTGCGGTGTTTATGGTGGGTCCTTCAGTGGTTACTACTGGAGCTGGATCCGCCAGCCCCCAGGGAAGGGG
CTGGAGTACATTGGGGAAATCAATCATAGTGGAAGCACCAACTACAACCCGTCCCTCAAGAGTCGAGTCACCATATCAGT
AGACACGTCCAAGAAACAGCTCTCCCTGAAGTTGAGCTCTGTGAACGCCGCGGACACAGCTGTGTATTACTGTGCGAGAG
TTATTACTAGGGCGAGTCCTGGCACAGACGGGAGGTACGGTATGGACGTCTGGGGCCAAGGGACCACGGTCACCGTCTCC
TCAGGTAAGAATGGCCACTCTAGGGC
>2107_5339_14224|VPRIMER=Ramos_FW|CPRIMER=Ramos_REV|DUPCOUNT=4|CONSCOUNT=51|CIGAR=9M1X195M1X140M
TGTCCCTCATCTGCGGTGTTTATGGTGGGTCCTTCAGTGGTTACTACTGGAGCTGGATCCGCCAGCCCCCAGGGAAGGGG
CTGGAGTACATTGGGGAAATCAATCATAGTGGAAGCACCAACTACAACCCGTCCCTCAAGAGTCGAGTCACCATATCAGT
AGACACGTCCAAGAAACAGCTCTCCCTGAAGTTGAGCTCTGTGAATGCCGCGGACACGGCTGTGTATTACTGTGCGAGAG
TTATTACTAGGGCGAGTCCTGGCACAGACGGGAGGTACGGTATGGACGTCTGGGGCCAAGGGACCACGGTCACCGTCTCC
TCAGGTAAGAATGGCCACTCTAGGGC
>2107_9571_14231|VPRIMER=Ramos_FW|CPRIMER=Ramos_REV|DUPCOUNT=2|CONSCOUNT=37|CIGAR=185M1X26M1X4M2X127M
TGTCCCTCACCTGCGGTGTTTATGGTGGGTCCTTCAGTGGTTACTACTGGAGCTGGATCCGCCAGCCCCCAGGGAAGGGG
CTGGAGTACATTGGGGAAATCAATCATAGTGGAAGCACCAACTACAACCCGTCCCTCAAGAGTCGAGTCACCATATCAGT
AGACACGTCCAAGAAACAGCTCTCCATGAAGTTGAGCTCTGTGAACGCCGCGAACACAACTGTGTATTACTGTGCGAGAG
TTATTACTAGGGCGAGTCCTGGCACAGACGGGAGGTACGGTATGGACGTCTGGGGCCAAGGGACCACGGTCACCGTCTCC
TCAGGTAAGAATGGCCACTCTAGGGC
>2107_28117_14243|VPRIMER=Ramos_FW|CPRIMER=Ramos_REV|DUPCOUNT=15|CONSCOUNT=148|CIGAR=196M1X106M1X42M
TGTCCCTCACCTGCGGTGTTTATGGTGGGTCCTTCAGTGGTTACTACTGGAGCTGGATCCGCCAGCCCCCAGGGAAGGGG
CTGGAGTACATTGGGGAAATCAATCATAGTGGAAGCACCAACTACAACCCGTCCCTCAAGAGTCGAGTCACCATATCAGT
AGACACGTCCAAGAAACAGCTCTCCCTGAAGTTGAGTTCTGTGAACGCCGCGGACACGGCTGTGTATTACTGTGCGAGAG
TTATTACTAGGGCGAGTCCTGGCACAGACGGGAGGTACGGTATGGACGTCTGGGGCCAAGGGATCACGGTCACCGTCTCC
TCAGGTAAGAATGGCCACTCTAGGGC
>2107_4277_14260|VPRIMER=Ramos_FW|CPRIMER=Ramos_REV|DUPCOUNT=8|CONSCOUNT=86|CIGAR=9M1X20M1X315M
TGTCCCTCATCTGCGGTGTTTATGGTGGGTTCTTCAGTGGTTACTACTGGAGCTGGATCCGCCAGCCCCCAGGGAAGGGG
CTGGAGTACATTGGGGAAATCAATCATAGTGGAAGCACCAACTACAACCCGTCCCTCAAGAGTCGAGTCACCATATCAGT
AGACACGTCCAAGAAACAGCTCTCCCTGAAGTTGAGCTCTGTGAACGCCGCGGACACGGCTGTGTATTACTGTGCGAGAG
TTATTACTAGGGCGAGTCCTGGCACAGACGGGAGGTACGGTATGGACGTCTGGGGCCAAGGGACCACGGTCACCGTCTCC
TCAGGTAAGAATGGCCACTCTAGGGC
>2107_15380_14273|VPRIMER=Ramos_FW|CPRIMER=Ramos_REV|DUPCOUNT=4|CONSCOUNT=63|CIGAR=146M1X62M1X136M
TGTCCCTCACCTGCGGTGTTTATGGTGGGTCCTTCAGTGGTTACTACTGGAGCTGGATCCGCCAGCCCCCAGGGAAGGGG
CTGGAGTACATTGGGGAAATCAATCATAGTGGAAGCACCAACTACAACCCGTCCCTCAAGAGTCGAATCACCATATCAGT
AGACACGTCCAAGAAACAGCTCTCCCTGAAGTTGAGCTCTGTGAACGCCACGGACACGGCTGTGTATTACTGTGCGAGAG
TTATTACTAGGGCGAGTCCTGGCACAGACGGGAGGTACGGTATGGACGTCTGGGGCCAAGGGACCACGGTCACCGTCTCC
TCAGGTAAGAATGGCCACTCTAGGGC
>2107_3362_14292|VPRIMER=Ramos_FW|CPRIMER=Ramos_REV|DUPCOUNT=6|CONSCOUNT=103|CIGAR=179M1X115M1X50M
TGTCCCTCACCTGCGGTGTTTATGGTGGGTCCTTCAGTGGTTACTACTGGAGCTGGATCCGCCAGCCCCCAGGGAAGGGG
CTGGAGTACATTGGGGAAATCAATCATAGTGGAAGCACCAACTACAACCCGTCCCTCAAGAGTCGAGTCACCATATCAGT
AGACACGTCCAAGAAACAGTTCTCCCTGAAGTTGAGCTCTGTGAACGCCGCGGACACGGCTGTGTATTACTGTGCGAGAG
TTATTACTAGGGCGAGTCCTGGCACAGACGGGAGGTACGGTATGGACGTCTGGGGTCAAGGGACCACGGTCACCGTCTCC
TCAGGTAAGAATGGCCACTCTAGGGC
>2107_19854_14332|VPRIMER=Ramos_FW|CPRIMER=Ramos_REV|DUPCOUNT=2|CONSCOUNT=7|CIGAR=115M1X67M1X162M
TGTCCCTCACCTGCGGTGTTTATGGTGGGTCCTTCAGTGGTTACTACTGGAGCTGGATCCGCCAGCCCCCAGGGAAGGGG
CTGGAGTACATTGGGGAAATCAATCATAGTGGAAGTACCAACTACAACCCGTCCCTCAAGAGTCGAGTCACCATATCAGT
AGACACGTCCAAGAAACAGCTCTTCCTGAAGTTGAGCTCTGTGAACGCCGCGGACACGGCTGTGTATTACTGTGCGAGAG
TTATTACTAGGGCGAGTCCTGGCACAGACGGGAGGTACGGTATGGACGTCTGGGGCCAAGGGACCACGGTCACCGTCTCC
TCAGGTAAGAATGGCCACTCTAGGGC
>2107_14818_14337|VPRIMER=Ramos_FW|CPRIMER=Ramos_REV|DUPCOUNT=2|CONSCOUNT=43|CIGAR=251M1X40M1X53M
TGTCCCTCACCTGCGGTGTTTATGGTGGGTCCTTCAGTGGTTACTACTGGAGCTGGATCCGCCAGCCCCCAGGGAAGGGG
CTGGAGTACATTGGGGAAATCAATCATAGTGGAAGCACCAACTACAACCCGTCCCTCAAGAGTCGAGTCACCATATCAGT
AGACACGTCCAAGAAACAGCTCTCCCTGAAGTTGAGCTCTGTGAACGCCGCGGACACGGCTGTGTATTACTGTGCGAGAG
TTATTACTAGGACGAGTCCTGGCACAGACGGGAGGTACGGTATGGACGTCTGAGGCCAAGGGACCACGGTCACCGTCTCC
TCAGGTAAGAATGGCCACTCTAGGGC
>2107_11603_14386|VPRIMER=Ramos_FW|CPRIMER=Ramos_REV|DUPCOUNT=1|CONSCOUNT=21|CIGAR=69M1X207M1X18M1X49M
TGTCCCTCACCTGCGGTGTTTATGGTGGGTCCTTCAGTGGTTACTACTGGAGCTGGATCCGCCAGCCCCTAGGGAAGGGG
CTGGAGTACATTGGGGAAATCAATCATAGTGGAAGCACCAACTACAACCCGTCCCTCAAGAGTCGAGTCACCATATCAGT
AGACACGTCCAAGAAACAGCTCTCCCTGAAGTTGAGCTCTGTGAACGCCGCGGACACGGCTGTGTATTACTGTGCGAGAG
TTATTACTAGGGCGAGTCCTGGCACAGACGGGAGGTATGGTATGGACGTCTGGGGCTAAGGGACCACGGTCACCGTCTCC
TCAGGTAAGAATGGCCACTCTAGGGC
>2107_8646_14400|VPRIMER=Ramos_FW|CPRIMER=Ramos_REV|DUPCOUNT=5|CONSCOUNT=22|CIGAR=15M1X12M1X317M
TGTCCCTCACCTGCGATGTTTATGGTGGATCCTTCAGTGGTTACTACTGGAGCTGGATCCGCCAGCCCCCAGGGAAGGGG
CTGGAGTACATTGGGGAAATCAATCATAGTGGAAGCACCAACTACAACCCGTCCCTCAAGAGTCGAGTCACCATATCAGT
AGACACGTCCAAGAAACAGCTCTCCCTGAAGTTGAGCTCTGTGAACGCCGCGGACACGGCTGTGTATTACTGTGCGAGAG
TTATTACTAGGGCGAGTCCTGGCACAGACGGGAGGTACGGTATGGACGTCTGGGGCCAAGGGACCACGGTCACCGTCTCC
TCAGGTAAGAATGGCCACTCTAGGGC
>2107_10685_14404|VPRIMER=Ramos_FW|CPRIMER=Ramos_REV|DUPCOUNT=1|CONSCOUNT=10|CIGAR=10M1X32M1X24M1X226M1X50M
TGTCCCTCACGTGCGGTGTTTATGGTGGGTCCTTCAGTGGTTATTACTGGAGCTGGATCCGCCAGCCCTCAGGGAAGGGG
CTGGAGTACATTGGGGAAATCAATCATAGTGGAAGCACCAACTACAACCCGTCCCTCAAGAGTCGAGTCACCATATCAGT
AGACACGTCCAAGAAACAGCTCTCCCTGAAGTTGAGCTCTGTGAACGCCGCGGACACGGCTGTGTATTACTGTGCGAGAG
TTATTACTAGGGCGAGTCCTGGCACAGACGGGAGGTACGGTATGGACGTCTGGGGTCAAGGGACCACGGTCACCGTCTCC
TCAGGTAAGAATGGCCACTCTAGGGC
>2107_18548_14420|VPRIMER=Ramos_FW|CPRIMER=Ramos_REV|DUPCOUNT=6|CONSCOUNT=52|CIGAR=127M1X188M1X2M1X26M
TGTCCCTCACCTGCGGTGTTTATGGTGGGTCCTTCAGTGGTTACTACTGGAGCTGGATCCGCCAGCCCCCAGGGAAGGGG
CTGGAGTACATTGGGGAAATCAATCATAGTGGAAGCACCAACTACAATCCGTCCCTCAAGAGTCGAGTCACCATATCAGT
AGACACGTCCAAGAAACAGCTCTCCCTGAAGTTGAGCTCTGTGAACGCCGCGGACACGGCTGTGTATTACTGTGCGAGAG
TTATTACTAGGGCGAGTCCTGGCACAGACGGGAGGTACGGTATGGACGTCTGGGGCCAAGGGACCACGGTCACCGTTTCT
TCAGGTAAGAATGGCCACTCTAGGGC
>2107_18302_14434|VPRIMER=Ramos_FW|CPRIMER=Ramos_REV|DUPCOUNT=42|CONSCOUNT=445|CIGAR=249M3X94M
TGTCCCTCACCTGCGGTGTTTATGGTGGGTCCTTCAGTGGTTACTACTGGAGCTGGATCCGCCAGCCCCCAGGGAAGGGG
CTGGAGTACATTGGGGAAATCAATCATAGTGGAAGCACCAACTACAACCCGTCCCTCAAGAGTCGAGTCACCATATCAGT
AGACACGTCCAAGAAACAGCTCTCCCTGAAGTTGAGCTCTGTGAACGCCGCGGACACGGCTGTGTATTACTGTGCGAGAG
TTATTACTAAAACGAGTCCTGGCACAGACGGGAGGTACGGTATGGACGTCTGGGGCCAAGGGACCACGGTCACCGTCTCC
TCAGGTAAGAATGGCCACTCTAGGGC
>2107_23019_14449|VPRIMER=Ramos_FW|CPRIMER=Ramos_REV|DUPCOUNT=5|CONSCOUNT=69|CIGAR=235M1X108M1X1M
TGTCCCTCACCTGCGGTGTTTATGGTGGGTCCTTCAGTGGTTACTACTGGAGCTGGATCCGCCAGCCCCCAGGGAAGGGG
CTGGAGTACATTGGGGAAATCAATCATAGTGGAAGCACCAACTACAACCCGTCCCTCAAGAGTCGAGTCACCATATCAGT
AGACACGTCCAAGAAACAGCTCTCCCTGAAGTTGAGCTCTGTGAACGCCGCGGACACGGCTGTGTATTACTGTGCAAGAG
TTATTACTAGGGCGAGTCCTGGCACAGACGGGAGGTACGGTATGGACGTCTGGGGCCAAGGGACCACGGTCACCGTCTCC
TCAGGTAAGAATGGCCACTCTAGGAC
>2107_19511_14484|VPRIMER=Ramos_FW|CPRIMER=Ramos_REV|DUPCOUNT=17|CONSCOUNT=242|CIGAR=172M1X5M1X167M
TGTCCCTCACCTGCGGTGTTTATGGTGGGTCCTTCAGTGGTTACTACTGGAGCTGGATCCGCCAGCCCCCAGGGAAGGGG
CTGGAGTACATTGGGGAAATCAATCATAGTGGAAGCACCAACTACAACCCGTCCCTCAAGAGTCGAGTCACCATATCAGT
AGACACGTCCAAAAAACAACTCTCCCTGAAGTTGAGCTCTGTGAACGCCGCGGACACGGCTGTGTATTACTGTGCGAGAG
TTATTACTAGGGCGAGTCCTGGCACAGACGGGAGGTACGGTATGGACGTCTGGGGCCAAGGGACCACGGTCACCGTCTCC
TCAGGTAAGAATGGCCACTCTAGGGC
>2107_5654_14546|VPRIMER=Ramos_FW|CPRIMER=Ramos_REV|DUPCOUNT=132|CONSCOUNT=1241|CIGAR=262M1X83M
TGTCCCTCACCTGCGGTGTTTATGGTGGGTCCTTCAGTGGTTACTACTGGAGCTGGATCCGCCAGCCCCCAGGGAAGGGG
CTGGAGTACATTGGGGAAATCAATCATAGTGGAAGCACCAACTACAACCCGTCCCTCAAGAGTCGAGTCACCATATCAGT
AGACACGTCCAAGAAACAGCTCTCCCTGAAGTTGAGCTCTGTGAACGCCGCGGACACGGCTGTGTATTACTGTGCGAGAG
TTATTACTAGGGCGAGTCCTGGTACAGACGGGAGGTACGGTATGGACGTCTGGGGCCAAGGGACCACGGTCACCGTCTCC
TCAGGTAAGAATGGCCACTCTAGGGC
>2107_25466_14572|VPRIMER=Ramos_FW|CPRIMER=Ramos_REV|DUPCOUNT=6|CONSCOUNT=78|CIGAR=78M1X174M1X92M
TGTCCCTCACCTGCGGTGTTTATGGTGGGTCCTTCAGTGGTTACTACTGGAGCTGGATCCGCCAGCCCCCAGGGAAGGAG
CTGGAGTACATTGGGGAAATCAATCATAGTGGAAGCACCAACTACAACCCGTCCCTCAAGAGTCGAGTCACCATATCAGT
AGACACGTCCAAGAAACAGCTCTCCCTGAAGTTGAGCTCTGTGAACGCCGCGGACACGGCTGTGTATTACTGTGCGAGAG
TTATTACTAGGGCAAGTCCTGGCACAGACGGGAGGTACGGTATGGACGTCTGGGGCCAAGGGACCACGGTCACCGTCTCC
TCAGGTAAGAATGGCCACTCTAGGGC
>2107_29145_14597|VPRIMER=Ramos_FW|CPRIMER=Ramos_REV|DUPCOUNT=11|CONSCOUNT=121|CIGAR=308M1X33M1X3M
TGTCCCTCACCTGCGGTGTTTATGGTGGGTCCTTCAGTGGTTACTACTGGAGCTGGATCCGCCAGCCCCCAGGGAAGGGG
CTGGAGTACATTGGGGAAATCAATCATAGTGGAAGCACCAACTACAACCCGTCCCTCAAGAGTCGAGTCACCATATCAGT
AGACACGTCCAAGAAACAGCTCTCCCTGAAGTTGAGCTCTGTGAACGCCGCGGACACGGCTGTGTATTACTGTGCGAGAG
TTATTACTAGGGCGAGTCCTGGCACAGACGGGAGGTACGGTATGGACGTCTGGGGCCAAGGGACCACGATCACCGTCTCC
TCAGGTAAGAATGGCCACTCTAAGGC
>2107_23366_14613|VPRIMER=Ramos_FW|CPRIMER=Ramos_REV|DUPCOUNT=2|CONSCOUNT=30|CIGAR=27M2X265M1X47M1X3M
TGTCCCTCACCTGCGGTGTTTATGGTGAATCCTTCAGTGGTTACTACTGGAGCTGGATCCGCCAGCCCCCAGGGAAGGGG
CTGGAGTACATTGGGGAAATCAATCATAGTGGAAGCACCAACTACAACCCGTCCCTCAAGAGTCGAGTCACCATATCAGT
AGACACGTCCAAGAAACAGCTCTCCCTGAAGTTGAGCTCTGTGAACGCCGCGGACACGGCTGTGTATTACTGTGCGAGAG
TTATTACTAGGGCGAGTCCTGGCACAGACGGGAGGTACGGTATGGACGTCTGGGACCAAGGGACCACGGTCACCGTCTCC
TCAGGTAAGAATGGCCACTCTAAGGC
>2107_11809_14629|VPRIMER=Ramos_FW|CPRIMER=Ramos_REV|DUPCOUNT=10|CONSCOUNT=78|CIGAR=187M1X136M1X21M
TGTCCCTCACCTGCGGTGTTTATGGTGGGTCCTTCAGTGGTTACTACTGGAGCTGGATCCGCCAGCCCCCAGGGAAGGGG
CTGGAGTACATTGGGGAAATCAATCATAGTGGAAGCACCAACTACAACCCGTCCCTCAAGAGTCGAGTCACCATATCAGT
AGACACGTCCAAGAAACAGCTCTCCCTAAAGTTGAGCTCTGTGAACGCCGCGGACACGGCTGTGTATTACTGTGCGAGAG
TTATTACTAGGGCGAGTCCTGGCACAGACGGGAGGTACGGTATGGACGTCTGGGGCCAAGGGACCACGGTCACCGTCTCC
TCAGATAAGAATGGCCACTCTAGGGC
>2107_28357_14634|VPRIMER=Ramos_FW|CPRIMER=Ramos_REV|DUPCOUNT=8|CONSCOUNT=159|CIGAR=139M1X1M1X2M1X1M1X199M
TGTCCCTCACCTGCGGTGTTTATGGTGGGTCCTTCAGTGGTTACTACTGGAGCTGGATCCGCCAGCCCCCAGGGAAGGGG
CTGGAGTACATTGGGGAAATCAATCATAGTGGAAGCACCAACTACAACCCGTCCCTCAAAAATCAAATCACCATATCAGT
AGACACGTCCAAGAAACAGCTCTCCCTGAAGTTGAGCTCTGTGAACGCCGCGGACACGGCTGTGTATTACTGTGCGAGAG
TTATTACTAGGGCGAGTCCTGGCACAGACGGGAGGTACGGTATGGACGTCTGGGGCCAAGGGACCACGGTCACCGTCTCC
TCAGGTAAGAATGGCCACTCTAGGGC
>2107_5027_14645|VPRIMER=Ramos_FW|CPRIMER=Ramos_REV|DUPCOUNT=46|CONSCOUNT=185|CIGAR=335M1X10M
TGTCCCTCACCTGCGGTGTTTATGGTGGGTCCTTCAGTGGTTACTACTGGAGCTGGATCCGCCAGCCCCCAGGGAAGGGG
CTGGAGTACATTGGGGAAATCAATCATAGTGGAAGCACCAACTACAACCCGTCCCTCAAGAGTCGAGTCACCATATCAGT
AGACACGTCCAAGAAACAGCTCTCCCTGAAGTTGAGCTCTGTGAACGCCGCGGACACGGCTGTGTATTACTGTGCGAGAG
TTATTACTAGGGCGAGTCCTGGCACAGACGGGAGGTACGGTATGGACGTCTGGGGCCAAGGGACCACGGTCACCGTCTCC
TCAGGTAAGAATGGCAACTCTAGGGC
>2107_20352_14650|VPRIMER=Ramos_FW|CPRIMER=Ramos_REV|DUPCOUNT=2|CONSCOUNT=43|CIGAR=308M1X36M1X
TGTCCCTCACCTGCGGTGTTTATGGTGGGTCCTTCAGTGGTTACTACTGGAGCTGGATCCGCCAGCCCCCAGGGAAGGGG
CTGGAGTACATTGGGGAAATCAATCATAGTGGAAGCACCAACTACAACCCGTCCCTCAAGAGTCGAGTCACCATATCAGT
AGACACGTCCAAGAAACAGCTCTCCCTGAAGTTGAGCTCTGTGAACGCCGCGGACACGGCTGTGTATTACTGTGCGAGAG
TTATTACTAGGGCGAGTCCTGGCACAGACGGGAGGTACGGTATGGACGTCTGGGGCCAAGGGACCACGTTCACCGTCTCC
TCAGGTAAGAATGGCCACTCTAGGGT
>2107_12010_14662|VPRIMER=Ramos_FW|CPRIMER=Ramos_REV|DUPCOUNT=1|CONSCOUNT=11|CIGAR=179M1X66M1X5M1X4M2X5M1X81M
TGTCCCTCACCTGCGGTGTTTATGGTGGGTCCTTCAGTGGTTACTACTGGAGCTGGATCCGCCAGCCCCCAGGGAAGGGG
CTGGAGTACATTGGGGAAATCAATCATAGTGGAAGCACCAACTACAACCCGTCCCTCAAGAGTCGAGTCACCATATCAGT
AGACACGTCCAAGAAACAGGTCTCCCTGAAGTTGAGCTCTGTGAACGCCGCGGACACGGCTGTGTATTACTGTGCGAGAG
TTATTATTAGGGTGAGTTTTGGCATAGACGGGAGGTACGGTATGGACGTCTGGGGCCAAGGGACCACGGTCACCGTCTCC
TCAGGTAAGAATGGCCACTCTAGGGC
>2107_27848_14674|VPRIMER=Ramos_FW|CPRIMER=Ramos_REV|DUPCOUNT=7|CONSCOUNT=147|CIGAR=332M2X8M1X3M
TGTCCCTCACCTGCGGTGTTTATGGTGGGTCCTTCAGTGGTTACTACTGGAGCTGGATCCGCCAGCCCCCAGGGAAGGGG
CTGGAGTACATTGGGGAAATCAATCATAGTGGAAGCACCAACTACAACCCGTCCCTCAAGAGTCGAGTCACCATATCAGT
AGACACGTCCAAGAAACAGCTCTCCCTGAAGTTGAGCTCTGTGAACGCCGCGGACACGGCTGTGTATTACTGTGCGAGAG
TTATTACTAGGGCGAGTCCTGGCACAGACGGGAGGTACGGTATGGACGTCTGGGGCCAAGGGACCACGGTCACCGTCTCC
TCAGGTAAGAATAACCACTCTAAGGC
>2107_14177_14734|VPRIMER=Ramos_FW|CPRIMER=Ramos_REV|DUPCOUNT=121|CONSCOUNT=214|CIGAR=82M1X263M
TGTCCCTCACCTGCGGTGTTTATGGTGGGTCCTTCAGTGGTTACTACTGGAGCTGGATCCGCCAGCCCCCAGGGAAGGGG
CTTGAGTACATTGGGGAAATCAATCATAGTGGAAGCACCAACTACAACCCGTCCCTCAAGAGTCGAGTCACCATATCAGT
AGACACGTCCAAGAAACAGCTCTCCCTGAAGTTGAGCTCTGTGAACGCCGCGGACACGGCTGTGTATTACTGTGCGAGAG
TTATTACTAGGGCGAGTCCTGGCACAGACGGGAGGTACGGTATGGACGTCTGGGGCCAAGGGACCACGGTCACCGTCTCC
TCAGGTAAGAATGGCCACTCTAGGGC
[truncated: 7,638,803 more chars]
