# Supplementary material for: A Bayesian model based computational analysis of the relationship between bisulfite accessible single-stranded DNA in chromatin and somatic hypermutation of immunoglobulin genes
Source: PLoS Comput Biol. 2021 Sep 7;17(9):e1009323. doi: 10.1371/journal.pcbi.1009323 (PMC8462741; doi:10.1371/journal.pcbi.1009323)
Supplement: S4 Dataset — (FASTA) [file pcbi.1009323.s008.fasta]

>CONSENSUS
TGTCCCTCACCTGCGGTGTTTATGGTGGGTCCTTCAGTGGTTACTACTGGAGCTGGATCCGCCAGCCCCCAGGGAAGGGG
CTGGAGTACATTGGGGAAATCAATCATAGTGGAAGCACCAACTACAACCCGTCCCTCAAGAGTCGAGTCACCATATCAGT
AGACACGTCCAAGAAACAGCTCTCCCTGAAGTTGAGCTCTGTGAACGCCGCGGACACGGCTGTGTATTACTGTGCGAGAG
TTATTACTAGGGCGAGTCCTGGCACAGACGGGAGGTACGGTATGGACGTCTGGGGCCAAGGGACCACGGTCACCGTCTCC
TCAGGTAAGAATGGCCACTCTAGGGC
>1101_22628_1184|VPRIMER=Ramos_FW|CPRIMER=Ramos_REV|DUPCOUNT=83|CONSCOUNT=94|CIGAR=93M1X252M
TGTCCCTCACCTGCGGTGTTTATGGTGGGTCCTTCAGTGGTTACTACTGGAGCTGGATCCGCCAGCCCCCAGGGAAGGGG
CTGGAGTACATTGTGGAAATCAATCATAGTGGAAGCACCAACTACAACCCGTCCCTCAAGAGTCGAGTCACCATATCAGT
AGACACGTCCAAGAAACAGCTCTCCCTGAAGTTGAGCTCTGTGAACGCCGCGGACACGGCTGTGTATTACTGTGCGAGAG
TTATTACTAGGGCGAGTCCTGGCACAGACGGGAGGTACGGTATGGACGTCTGGGGCCAAGGGACCACGGTCACCGTCTCC
TCAGGTAAGAATGGCCACTCTAGGGC
>1101_20026_1218|VPRIMER=Ramos_FW|CPRIMER=Ramos_REV|DUPCOUNT=314065|CONSCOUNT=392807|CIGAR=346M
TGTCCCTCACCTGCGGTGTTTATGGTGGGTCCTTCAGTGGTTACTACTGGAGCTGGATCCGCCAGCCCCCAGGGAAGGGG
CTGGAGTACATTGGGGAAATCAATCATAGTGGAAGCACCAACTACAACCCGTCCCTCAAGAGTCGAGTCACCATATCAGT
AGACACGTCCAAGAAACAGCTCTCCCTGAAGTTGAGCTCTGTGAACGCCGCGGACACGGCTGTGTATTACTGTGCGAGAG
TTATTACTAGGGCGAGTCCTGGCACAGACGGGAGGTACGGTATGGACGTCTGGGGCCAAGGGACCACGGTCACCGTCTCC
TCAGGTAAGAATGGCCACTCTAGGGC
>1101_22850_1399|VPRIMER=Ramos_FW|CPRIMER=Ramos_REV|DUPCOUNT=162|CONSCOUNT=198|CIGAR=178M1X167M
TGTCCCTCACCTGCGGTGTTTATGGTGGGTCCTTCAGTGGTTACTACTGGAGCTGGATCCGCCAGCCCCCAGGGAAGGGG
CTGGAGTACATTGGGGAAATCAATCATAGTGGAAGCACCAACTACAACCCGTCCCTCAAGAGTCGAGTCACCATATCAGT
AGACACGTCCAAGAAACACCTCTCCCTGAAGTTGAGCTCTGTGAACGCCGCGGACACGGCTGTGTATTACTGTGCGAGAG
TTATTACTAGGGCGAGTCCTGGCACAGACGGGAGGTACGGTATGGACGTCTGGGGCCAAGGGACCACGGTCACCGTCTCC
TCAGGTAAGAATGGCCACTCTAGGGC
>1101_8138_1492|VPRIMER=Ramos_FW|CPRIMER=Ramos_REV|DUPCOUNT=65|CONSCOUNT=70|CIGAR=50M1X295M
TGTCCCTCACCTGCGGTGTTTATGGTGGGTCCTTCAGTGGTTACTACTGGGGCTGGATCCGCCAGCCCCCAGGGAAGGGG
CTGGAGTACATTGGGGAAATCAATCATAGTGGAAGCACCAACTACAACCCGTCCCTCAAGAGTCGAGTCACCATATCAGT
AGACACGTCCAAGAAACAGCTCTCCCTGAAGTTGAGCTCTGTGAACGCCGCGGACACGGCTGTGTATTACTGTGCGAGAG
TTATTACTAGGGCGAGTCCTGGCACAGACGGGAGGTACGGTATGGACGTCTGGGGCCAAGGGACCACGGTCACCGTCTCC
TCAGGTAAGAATGGCCACTCTAGGGC
>1101_15678_1576|VPRIMER=Ramos_FW|CPRIMER=Ramos_REV|DUPCOUNT=12|CONSCOUNT=12|CIGAR=167M1X178M
TGTCCCTCACCTGCGGTGTTTATGGTGGGTCCTTCAGTGGTTACTACTGGAGCTGGATCCGCCAGCCCCCAGGGAAGGGG
CTGGAGTACATTGGGGAAATCAATCATAGTGGAAGCACCAACTACAACCCGTCCCTCAAGAGTCGAGTCACCATATCAGT
AGACACGGCCAAGAAACAGCTCTCCCTGAAGTTGAGCTCTGTGAACGCCGCGGACACGGCTGTGTATTACTGTGCGAGAG
TTATTACTAGGGCGAGTCCTGGCACAGACGGGAGGTACGGTATGGACGTCTGGGGCCAAGGGACCACGGTCACCGTCTCC
TCAGGTAAGAATGGCCACTCTAGGGC
>1101_13693_2725|VPRIMER=Ramos_FW|CPRIMER=Ramos_REV|DUPCOUNT=50|CONSCOUNT=54|CIGAR=109M1X236M
TGTCCCTCACCTGCGGTGTTTATGGTGGGTCCTTCAGTGGTTACTACTGGAGCTGGATCCGCCAGCCCCCAGGGAAGGGG
CTGGAGTACATTGGGGAAATCAATCATAGAGGAAGCACCAACTACAACCCGTCCCTCAAGAGTCGAGTCACCATATCAGT
AGACACGTCCAAGAAACAGCTCTCCCTGAAGTTGAGCTCTGTGAACGCCGCGGACACGGCTGTGTATTACTGTGCGAGAG
TTATTACTAGGGCGAGTCCTGGCACAGACGGGAGGTACGGTATGGACGTCTGGGGCCAAGGGACCACGGTCACCGTCTCC
TCAGGTAAGAATGGCCACTCTAGGGC
>1101_17526_2927|VPRIMER=Ramos_FW|CPRIMER=Ramos_REV|DUPCOUNT=19|CONSCOUNT=26|CIGAR=61M1X284M
TGTCCCTCACCTGCGGTGTTTATGGTGGGTCCTTCAGTGGTTACTACTGGAGCTGGATCCGTCAGCCCCCAGGGAAGGGG
CTGGAGTACATTGGGGAAATCAATCATAGTGGAAGCACCAACTACAACCCGTCCCTCAAGAGTCGAGTCACCATATCAGT
AGACACGTCCAAGAAACAGCTCTCCCTGAAGTTGAGCTCTGTGAACGCCGCGGACACGGCTGTGTATTACTGTGCGAGAG
TTATTACTAGGGCGAGTCCTGGCACAGACGGGAGGTACGGTATGGACGTCTGGGGCCAAGGGACCACGGTCACCGTCTCC
TCAGGTAAGAATGGCCACTCTAGGGC
>1101_23026_3094|VPRIMER=Ramos_FW|CPRIMER=Ramos_REV|DUPCOUNT=62|CONSCOUNT=72|CIGAR=85M1X260M
TGTCCCTCACCTGCGGTGTTTATGGTGGGTCCTTCAGTGGTTACTACTGGAGCTGGATCCGCCAGCCCCCAGGGAAGGGG
CTGGATTACATTGGGGAAATCAATCATAGTGGAAGCACCAACTACAACCCGTCCCTCAAGAGTCGAGTCACCATATCAGT
AGACACGTCCAAGAAACAGCTCTCCCTGAAGTTGAGCTCTGTGAACGCCGCGGACACGGCTGTGTATTACTGTGCGAGAG
TTATTACTAGGGCGAGTCCTGGCACAGACGGGAGGTACGGTATGGACGTCTGGGGCCAAGGGACCACGGTCACCGTCTCC
TCAGGTAAGAATGGCCACTCTAGGGC
>1101_12290_3236|VPRIMER=Ramos_FW|CPRIMER=Ramos_REV|DUPCOUNT=56|CONSCOUNT=58|CIGAR=88M1X257M
TGTCCCTCACCTGCGGTGTTTATGGTGGGTCCTTCAGTGGTTACTACTGGAGCTGGATCCGCCAGCCCCCAGGGAAGGGG
CTGGAGTAAATTGGGGAAATCAATCATAGTGGAAGCACCAACTACAACCCGTCCCTCAAGAGTCGAGTCACCATATCAGT
AGACACGTCCAAGAAACAGCTCTCCCTGAAGTTGAGCTCTGTGAACGCCGCGGACACGGCTGTGTATTACTGTGCGAGAG
TTATTACTAGGGCGAGTCCTGGCACAGACGGGAGGTACGGTATGGACGTCTGGGGCCAAGGGACCACGGTCACCGTCTCC
TCAGGTAAGAATGGCCACTCTAGGGC
>1101_10819_3338|VPRIMER=Ramos_FW|CPRIMER=Ramos_REV|DUPCOUNT=37|CONSCOUNT=38|CIGAR=203M1X142M
TGTCCCTCACCTGCGGTGTTTATGGTGGGTCCTTCAGTGGTTACTACTGGAGCTGGATCCGCCAGCCCCCAGGGAAGGGG
CTGGAGTACATTGGGGAAATCAATCATAGTGGAAGCACCAACTACAACCCGTCCCTCAAGAGTCGAGTCACCATATCAGT
AGACACGTCCAAGAAACAGCTCTCCCTGAAGTTGAGCTCTGTGGACGCCGCGGACACGGCTGTGTATTACTGTGCGAGAG
TTATTACTAGGGCGAGTCCTGGCACAGACGGGAGGTACGGTATGGACGTCTGGGGCCAAGGGACCACGGTCACCGTCTCC
TCAGGTAAGAATGGCCACTCTAGGGC
>1101_19184_3432|VPRIMER=Ramos_FW|CPRIMER=Ramos_REV|DUPCOUNT=100|CONSCOUNT=103|CIGAR=290M1X55M
TGTCCCTCACCTGCGGTGTTTATGGTGGGTCCTTCAGTGGTTACTACTGGAGCTGGATCCGCCAGCCCCCAGGGAAGGGG
CTGGAGTACATTGGGGAAATCAATCATAGTGGAAGCACCAACTACAACCCGTCCCTCAAGAGTCGAGTCACCATATCAGT
AGACACGTCCAAGAAACAGCTCTCCCTGAAGTTGAGCTCTGTGAACGCCGCGGACACGGCTGTGTATTACTGTGCGAGAG
TTATTACTAGGGCGAGTCCTGGCACAGACGGGAGGTACGGTATGGACGTCGGGGGCCAAGGGACCACGGTCACCGTCTCC
TCAGGTAAGAATGGCCACTCTAGGGC
>1101_13908_3512|VPRIMER=Ramos_FW|CPRIMER=Ramos_REV|DUPCOUNT=100|CONSCOUNT=125|CIGAR=205M1X140M
TGTCCCTCACCTGCGGTGTTTATGGTGGGTCCTTCAGTGGTTACTACTGGAGCTGGATCCGCCAGCCCCCAGGGAAGGGG
CTGGAGTACATTGGGGAAATCAATCATAGTGGAAGCACCAACTACAACCCGTCCCTCAAGAGTCGAGTCACCATATCAGT
AGACACGTCCAAGAAACAGCTCTCCCTGAAGTTGAGCTCTGTGAATGCCGCGGACACGGCTGTGTATTACTGTGCGAGAG
TTATTACTAGGGCGAGTCCTGGCACAGACGGGAGGTACGGTATGGACGTCTGGGGCCAAGGGACCACGGTCACCGTCTCC
TCAGGTAAGAATGGCCACTCTAGGGC
>1101_18183_3664|VPRIMER=Ramos_FW|CPRIMER=Ramos_REV|DUPCOUNT=27|CONSCOUNT=28|CIGAR=102M1X243M
TGTCCCTCACCTGCGGTGTTTATGGTGGGTCCTTCAGTGGTTACTACTGGAGCTGGATCCGCCAGCCCCCAGGGAAGGGG
CTGGAGTACATTGGGGAAATCAGTCATAGTGGAAGCACCAACTACAACCCGTCCCTCAAGAGTCGAGTCACCATATCAGT
AGACACGTCCAAGAAACAGCTCTCCCTGAAGTTGAGCTCTGTGAACGCCGCGGACACGGCTGTGTATTACTGTGCGAGAG
TTATTACTAGGGCGAGTCCTGGCACAGACGGGAGGTACGGTATGGACGTCTGGGGCCAAGGGACCACGGTCACCGTCTCC
TCAGGTAAGAATGGCCACTCTAGGGC
>1101_16650_3743|VPRIMER=Ramos_FW|CPRIMER=Ramos_REV|DUPCOUNT=5862|CONSCOUNT=7483|CIGAR=155M1X23M1X166M
TGTCCCTCACCTGCGGTGTTTATGGTGGGTCCTTCAGTGGTTACTACTGGAGCTGGATCCGCCAGCCCCCAGGGAAGGGG
CTGGAGTACATTGGGGAAATCAATCATAGTGGAAGCACCAACTACAACCCGTCCCTCAAGAGTCGAGTCACCATAGCAGT
AGACACGTCCAAGAAACAGGTCTCCCTGAAGTTGAGCTCTGTGAACGCCGCGGACACGGCTGTGTATTACTGTGCGAGAG
TTATTACTAGGGCGAGTCCTGGCACAGACGGGAGGTACGGTATGGACGTCTGGGGCCAAGGGACCACGGTCACCGTCTCC
TCAGGTAAGAATGGCCACTCTAGGGC
>1101_23611_4043|VPRIMER=Ramos_FW|CPRIMER=Ramos_REV|DUPCOUNT=62|CONSCOUNT=76|CIGAR=273M1X72M
TGTCCCTCACCTGCGGTGTTTATGGTGGGTCCTTCAGTGGTTACTACTGGAGCTGGATCCGCCAGCCCCCAGGGAAGGGG
CTGGAGTACATTGGGGAAATCAATCATAGTGGAAGCACCAACTACAACCCGTCCCTCAAGAGTCGAGTCACCATATCAGT
AGACACGTCCAAGAAACAGCTCTCCCTGAAGTTGAGCTCTGTGAACGCCGCGGACACGGCTGTGTATTACTGTGCGAGAG
TTATTACTAGGGCGAGTCCTGGCACAGACGGGAAGTACGGTATGGACGTCTGGGGCCAAGGGACCACGGTCACCGTCTCC
TCAGGTAAGAATGGCCACTCTAGGGC
>1101_18264_4126|VPRIMER=Ramos_FW|CPRIMER=Ramos_REV|DUPCOUNT=16|CONSCOUNT=17|CIGAR=205M1X140M
TGTCCCTCACCTGCGGTGTTTATGGTGGGTCCTTCAGTGGTTACTACTGGAGCTGGATCCGCCAGCCCCCAGGGAAGGGG
CTGGAGTACATTGGGGAAATCAATCATAGTGGAAGCACCAACTACAACCCGTCCCTCAAGAGTCGAGTCACCATATCAGT
AGACACGTCCAAGAAACAGCTCTCCCTGAAGTTGAGCTCTGTGAAGGCCGCGGACACGGCTGTGTATTACTGTGCGAGAG
TTATTACTAGGGCGAGTCCTGGCACAGACGGGAGGTACGGTATGGACGTCTGGGGCCAAGGGACCACGGTCACCGTCTCC
TCAGGTAAGAATGGCCACTCTAGGGC
>1101_6471_4520|VPRIMER=Ramos_FW|CPRIMER=Ramos_REV|DUPCOUNT=24|CONSCOUNT=26|CIGAR=166M1X179M
TGTCCCTCACCTGCGGTGTTTATGGTGGGTCCTTCAGTGGTTACTACTGGAGCTGGATCCGCCAGCCCCCAGGGAAGGGG
CTGGAGTACATTGGGGAAATCAATCATAGTGGAAGCACCAACTACAACCCGTCCCTCAAGAGTCGAGTCACCATATCAGT
AGACACTTCCAAGAAACAGCTCTCCCTGAAGTTGAGCTCTGTGAACGCCGCGGACACGGCTGTGTATTACTGTGCGAGAG
TTATTACTAGGGCGAGTCCTGGCACAGACGGGAGGTACGGTATGGACGTCTGGGGCCAAGGGACCACGGTCACCGTCTCC
TCAGGTAAGAATGGCCACTCTAGGGC
>1101_22977_4758|VPRIMER=Ramos_FW|CPRIMER=Ramos_REV|DUPCOUNT=82|CONSCOUNT=104|CIGAR=279M1X66M
TGTCCCTCACCTGCGGTGTTTATGGTGGGTCCTTCAGTGGTTACTACTGGAGCTGGATCCGCCAGCCCCCAGGGAAGGGG
CTGGAGTACATTGGGGAAATCAATCATAGTGGAAGCACCAACTACAACCCGTCCCTCAAGAGTCGAGTCACCATATCAGT
AGACACGTCCAAGAAACAGCTCTCCCTGAAGTTGAGCTCTGTGAACGCCGCGGACACGGCTGTGTATTACTGTGCGAGAG
TTATTACTAGGGCGAGTCCTGGCACAGACGGGAGGTACGCTATGGACGTCTGGGGCCAAGGGACCACGGTCACCGTCTCC
TCAGGTAAGAATGGCCACTCTAGGGC
>1101_6389_4829|VPRIMER=Ramos_FW|CPRIMER=Ramos_REV|DUPCOUNT=581|CONSCOUNT=732|CIGAR=195M1X150M
TGTCCCTCACCTGCGGTGTTTATGGTGGGTCCTTCAGTGGTTACTACTGGAGCTGGATCCGCCAGCCCCCAGGGAAGGGG
CTGGAGTACATTGGGGAAATCAATCATAGTGGAAGCACCAACTACAACCCGTCCCTCAAGAGTCGAGTCACCATATCAGT
AGACACGTCCAAGAAACAGCTCTCCCTGAAGTTGACCTCTGTGAACGCCGCGGACACGGCTGTGTATTACTGTGCGAGAG
TTATTACTAGGGCGAGTCCTGGCACAGACGGGAGGTACGGTATGGACGTCTGGGGCCAAGGGACCACGGTCACCGTCTCC
TCAGGTAAGAATGGCCACTCTAGGGC
>1101_5039_4975|VPRIMER=Ramos_FW|CPRIMER=Ramos_REV|DUPCOUNT=1041|CONSCOUNT=1267|CIGAR=52M1X293M
TGTCCCTCACCTGCGGTGTTTATGGTGGGTCCTTCAGTGGTTACTACTGGAGTTGGATCCGCCAGCCCCCAGGGAAGGGG
CTGGAGTACATTGGGGAAATCAATCATAGTGGAAGCACCAACTACAACCCGTCCCTCAAGAGTCGAGTCACCATATCAGT
AGACACGTCCAAGAAACAGCTCTCCCTGAAGTTGAGCTCTGTGAACGCCGCGGACACGGCTGTGTATTACTGTGCGAGAG
TTATTACTAGGGCGAGTCCTGGCACAGACGGGAGGTACGGTATGGACGTCTGGGGCCAAGGGACCACGGTCACCGTCTCC
TCAGGTAAGAATGGCCACTCTAGGGC
>1101_4851_5090|VPRIMER=Ramos_FW|CPRIMER=Ramos_REV|DUPCOUNT=147|CONSCOUNT=155|CIGAR=279M1X66M
TGTCCCTCACCTGCGGTGTTTATGGTGGGTCCTTCAGTGGTTACTACTGGAGCTGGATCCGCCAGCCCCCAGGGAAGGGG
CTGGAGTACATTGGGGAAATCAATCATAGTGGAAGCACCAACTACAACCCGTCCCTCAAGAGTCGAGTCACCATATCAGT
AGACACGTCCAAGAAACAGCTCTCCCTGAAGTTGAGCTCTGTGAACGCCGCGGACACGGCTGTGTATTACTGTGCGAGAG
TTATTACTAGGGCGAGTCCTGGCACAGACGGGAGGTACGTTATGGACGTCTGGGGCCAAGGGACCACGGTCACCGTCTCC
TCAGGTAAGAATGGCCACTCTAGGGC
>1101_15758_5378|VPRIMER=Ramos_FW|CPRIMER=Ramos_REV|DUPCOUNT=311|CONSCOUNT=379|CIGAR=196M1X149M
TGTCCCTCACCTGCGGTGTTTATGGTGGGTCCTTCAGTGGTTACTACTGGAGCTGGATCCGCCAGCCCCCAGGGAAGGGG
CTGGAGTACATTGGGGAAATCAATCATAGTGGAAGCACCAACTACAACCCGTCCCTCAAGAGTCGAGTCACCATATCAGT
AGACACGTCCAAGAAACAGCTCTCCCTGAAGTTGAGTTCTGTGAACGCCGCGGACACGGCTGTGTATTACTGTGCGAGAG
TTATTACTAGGGCGAGTCCTGGCACAGACGGGAGGTACGGTATGGACGTCTGGGGCCAAGGGACCACGGTCACCGTCTCC
TCAGGTAAGAATGGCCACTCTAGGGC
>1101_18594_5515|VPRIMER=Ramos_FW|CPRIMER=Ramos_REV|DUPCOUNT=53|CONSCOUNT=54|CIGAR=42M1X303M
TGTCCCTCACCTGCGGTGTTTATGGTGGGTCCTTCAGTGGTTTCTACTGGAGCTGGATCCGCCAGCCCCCAGGGAAGGGG
CTGGAGTACATTGGGGAAATCAATCATAGTGGAAGCACCAACTACAACCCGTCCCTCAAGAGTCGAGTCACCATATCAGT
AGACACGTCCAAGAAACAGCTCTCCCTGAAGTTGAGCTCTGTGAACGCCGCGGACACGGCTGTGTATTACTGTGCGAGAG
TTATTACTAGGGCGAGTCCTGGCACAGACGGGAGGTACGGTATGGACGTCTGGGGCCAAGGGACCACGGTCACCGTCTCC
TCAGGTAAGAATGGCCACTCTAGGGC
>1101_24915_5852|VPRIMER=Ramos_FW|CPRIMER=Ramos_REV|DUPCOUNT=188|CONSCOUNT=243|CIGAR=319M1X26M
TGTCCCTCACCTGCGGTGTTTATGGTGGGTCCTTCAGTGGTTACTACTGGAGCTGGATCCGCCAGCCCCCAGGGAAGGGG
CTGGAGTACATTGGGGAAATCAATCATAGTGGAAGCACCAACTACAACCCGTCCCTCAAGAGTCGAGTCACCATATCAGT
AGACACGTCCAAGAAACAGCTCTCCCTGAAGTTGAGCTCTGTGAACGCCGCGGACACGGCTGTGTATTACTGTGCGAGAG
TTATTACTAGGGCGAGTCCTGGCACAGACGGGAGGTACGGTATGGACGTCTGGGGCCAAGGGACCACGGTCACCGTCTCG
TCAGGTAAGAATGGCCACTCTAGGGC
>1101_18936_5907|VPRIMER=Ramos_FW|CPRIMER=Ramos_REV|DUPCOUNT=25|CONSCOUNT=25|CIGAR=164M1X181M
TGTCCCTCACCTGCGGTGTTTATGGTGGGTCCTTCAGTGGTTACTACTGGAGCTGGATCCGCCAGCCCCCAGGGAAGGGG
CTGGAGTACATTGGGGAAATCAATCATAGTGGAAGCACCAACTACAACCCGTCCCTCAAGAGTCGAGTCACCATATCAGT
AGACCCGTCCAAGAAACAGCTCTCCCTGAAGTTGAGCTCTGTGAACGCCGCGGACACGGCTGTGTATTACTGTGCGAGAG
TTATTACTAGGGCGAGTCCTGGCACAGACGGGAGGTACGGTATGGACGTCTGGGGCCAAGGGACCACGGTCACCGTCTCC
TCAGGTAAGAATGGCCACTCTAGGGC
>1101_8111_6568|VPRIMER=Ramos_FW|CPRIMER=Ramos_REV|DUPCOUNT=41|CONSCOUNT=41|CIGAR=230M1X115M
TGTCCCTCACCTGCGGTGTTTATGGTGGGTCCTTCAGTGGTTACTACTGGAGCTGGATCCGCCAGCCCCCAGGGAAGGGG
CTGGAGTACATTGGGGAAATCAATCATAGTGGAAGCACCAACTACAACCCGTCCCTCAAGAGTCGAGTCACCATATCAGT
AGACACGTCCAAGAAACAGCTCTCCCTGAAGTTGAGCTCTGTGAACGCCGCGGACACGGCTGTGTATTACGGTGCGAGAG
TTATTACTAGGGCGAGTCCTGGCACAGACGGGAGGTACGGTATGGACGTCTGGGGCCAAGGGACCACGGTCACCGTCTCC
TCAGGTAAGAATGGCCACTCTAGGGC
>1101_21754_6748|VPRIMER=Ramos_FW|CPRIMER=Ramos_REV|DUPCOUNT=17|CONSCOUNT=25|CIGAR=249M1X96M
TGTCCCTCACCTGCGGTGTTTATGGTGGGTCCTTCAGTGGTTACTACTGGAGCTGGATCCGCCAGCCCCCAGGGAAGGGG
CTGGAGTACATTGGGGAAATCAATCATAGTGGAAGCACCAACTACAACCCGTCCCTCAAGAGTCGAGTCACCATATCAGT
AGACACGTCCAAGAAACAGCTCTCCCTGAAGTTGAGCTCTGTGAACGCCGCGGACACGGCTGTGTATTACTGTGCGAGAG
TTATTACTATGGCGAGTCCTGGCACAGACGGGAGGTACGGTATGGACGTCTGGGGCCAAGGGACCACGGTCACCGTCTCC
TCAGGTAAGAATGGCCACTCTAGGGC
>1101_11528_7374|VPRIMER=Ramos_FW|CPRIMER=Ramos_REV|DUPCOUNT=57|CONSCOUNT=78|CIGAR=216M1X129M
TGTCCCTCACCTGCGGTGTTTATGGTGGGTCCTTCAGTGGTTACTACTGGAGCTGGATCCGCCAGCCCCCAGGGAAGGGG
CTGGAGTACATTGGGGAAATCAATCATAGTGGAAGCACCAACTACAACCCGTCCCTCAAGAGTCGAGTCACCATATCAGT
AGACACGTCCAAGAAACAGCTCTCCCTGAAGTTGAGCTCTGTGAACGCCGCGGACATGGCTGTGTATTACTGTGCGAGAG
TTATTACTAGGGCGAGTCCTGGCACAGACGGGAGGTACGGTATGGACGTCTGGGGCCAAGGGACCACGGTCACCGTCTCC
TCAGGTAAGAATGGCCACTCTAGGGC
>1101_14028_7596|VPRIMER=Ramos_FW|CPRIMER=Ramos_REV|DUPCOUNT=38|CONSCOUNT=46|CIGAR=243M1X102M
TGTCCCTCACCTGCGGTGTTTATGGTGGGTCCTTCAGTGGTTACTACTGGAGCTGGATCCGCCAGCCCCCAGGGAAGGGG
CTGGAGTACATTGGGGAAATCAATCATAGTGGAAGCACCAACTACAACCCGTCCCTCAAGAGTCGAGTCACCATATCAGT
AGACACGTCCAAGAAACAGCTCTCCCTGAAGTTGAGCTCTGTGAACGCCGCGGACACGGCTGTGTATTACTGTGCGAGAG
TTAATACTAGGGCGAGTCCTGGCACAGACGGGAGGTACGGTATGGACGTCTGGGGCCAAGGGACCACGGTCACCGTCTCC
TCAGGTAAGAATGGCCACTCTAGGGC
>1101_8313_7665|VPRIMER=Ramos_FW|CPRIMER=Ramos_REV|DUPCOUNT=52|CONSCOUNT=59|CIGAR=136M1X209M
TGTCCCTCACCTGCGGTGTTTATGGTGGGTCCTTCAGTGGTTACTACTGGAGCTGGATCCGCCAGCCCCCAGGGAAGGGG
CTGGAGTACATTGGGGAAATCAATCATAGTGGAAGCACCAACTACAACCCGTCCCTTAAGAGTCGAGTCACCATATCAGT
AGACACGTCCAAGAAACAGCTCTCCCTGAAGTTGAGCTCTGTGAACGCCGCGGACACGGCTGTGTATTACTGTGCGAGAG
TTATTACTAGGGCGAGTCCTGGCACAGACGGGAGGTACGGTATGGACGTCTGGGGCCAAGGGACCACGGTCACCGTCTCC
TCAGGTAAGAATGGCCACTCTAGGGC
>1101_10234_8085|VPRIMER=Ramos_FW|CPRIMER=Ramos_REV|DUPCOUNT=75|CONSCOUNT=92|CIGAR=252M1X93M
TGTCCCTCACCTGCGGTGTTTATGGTGGGTCCTTCAGTGGTTACTACTGGAGCTGGATCCGCCAGCCCCCAGGGAAGGGG
CTGGAGTACATTGGGGAAATCAATCATAGTGGAAGCACCAACTACAACCCGTCCCTCAAGAGTCGAGTCACCATATCAGT
AGACACGTCCAAGAAACAGCTCTCCCTGAAGTTGAGCTCTGTGAACGCCGCGGACACGGCTGTGTATTACTGTGCGAGAG
TTATTACTAGGGTGAGTCCTGGCACAGACGGGAGGTACGGTATGGACGTCTGGGGCCAAGGGACCACGGTCACCGTCTCC
TCAGGTAAGAATGGCCACTCTAGGGC
>1101_7425_8145|VPRIMER=Ramos_FW|CPRIMER=Ramos_REV|DUPCOUNT=17|CONSCOUNT=20|CIGAR=323M1X22M
TGTCCCTCACCTGCGGTGTTTATGGTGGGTCCTTCAGTGGTTACTACTGGAGCTGGATCCGCCAGCCCCCAGGGAAGGGG
CTGGAGTACATTGGGGAAATCAATCATAGTGGAAGCACCAACTACAACCCGTCCCTCAAGAGTCGAGTCACCATATCAGT
AGACACGTCCAAGAAACAGCTCTCCCTGAAGTTGAGCTCTGTGAACGCCGCGGACACGGCTGTGTATTACTGTGCGAGAG
TTATTACTAGGGCGAGTCCTGGCACAGACGGGAGGTACGGTATGGACGTCTGGGGCCAAGGGACCACGGTCACCGTCTCC
TCATGTAAGAATGGCCACTCTAGGGC
>1101_27293_8282|VPRIMER=Ramos_FW|CPRIMER=Ramos_REV|DUPCOUNT=381|CONSCOUNT=392|CIGAR=308M1X37M
TGTCCCTCACCTGCGGTGTTTATGGTGGGTCCTTCAGTGGTTACTACTGGAGCTGGATCCGCCAGCCCCCAGGGAAGGGG
CTGGAGTACATTGGGGAAATCAATCATAGTGGAAGCACCAACTACAACCCGTCCCTCAAGAGTCGAGTCACCATATCAGT
AGACACGTCCAAGAAACAGCTCTCCCTGAAGTTGAGCTCTGTGAACGCCGCGGACACGGCTGTGTATTACTGTGCGAGAG
TTATTACTAGGGCGAGTCCTGGCACAGACGGGAGGTACGGTATGGACGTCTGGGGCCAAGGGACCACGTTCACCGTCTCC
TCAGGTAAGAATGGCCACTCTAGGGC
>1101_27375_8491|VPRIMER=Ramos_FW|CPRIMER=Ramos_REV|DUPCOUNT=103|CONSCOUNT=104|CIGAR=272M1X73M
TGTCCCTCACCTGCGGTGTTTATGGTGGGTCCTTCAGTGGTTACTACTGGAGCTGGATCCGCCAGCCCCCAGGGAAGGGG
CTGGAGTACATTGGGGAAATCAATCATAGTGGAAGCACCAACTACAACCCGTCCCTCAAGAGTCGAGTCACCATATCAGT
AGACACGTCCAAGAAACAGCTCTCCCTGAAGTTGAGCTCTGTGAACGCCGCGGACACGGCTGTGTATTACTGTGCGAGAG
TTATTACTAGGGCGAGTCCTGGCACAGACGGGGGGTACGGTATGGACGTCTGGGGCCAAGGGACCACGGTCACCGTCTCC
TCAGGTAAGAATGGCCACTCTAGGGC
>1101_17965_8886|VPRIMER=Ramos_FW|CPRIMER=Ramos_REV|DUPCOUNT=50|CONSCOUNT=62|CIGAR=49M1X296M
TGTCCCTCACCTGCGGTGTTTATGGTGGGTCCTTCAGTGGTTACTACTGAAGCTGGATCCGCCAGCCCCCAGGGAAGGGG
CTGGAGTACATTGGGGAAATCAATCATAGTGGAAGCACCAACTACAACCCGTCCCTCAAGAGTCGAGTCACCATATCAGT
AGACACGTCCAAGAAACAGCTCTCCCTGAAGTTGAGCTCTGTGAACGCCGCGGACACGGCTGTGTATTACTGTGCGAGAG
TTATTACTAGGGCGAGTCCTGGCACAGACGGGAGGTACGGTATGGACGTCTGGGGCCAAGGGACCACGGTCACCGTCTCC
TCAGGTAAGAATGGCCACTCTAGGGC
>1101_11780_9699|VPRIMER=Ramos_FW|CPRIMER=Ramos_REV|DUPCOUNT=983|CONSCOUNT=1014|CIGAR=332M1X13M
TGTCCCTCACCTGCGGTGTTTATGGTGGGTCCTTCAGTGGTTACTACTGGAGCTGGATCCGCCAGCCCCCAGGGAAGGGG
CTGGAGTACATTGGGGAAATCAATCATAGTGGAAGCACCAACTACAACCCGTCCCTCAAGAGTCGAGTCACCATATCAGT
AGACACGTCCAAGAAACAGCTCTCCCTGAAGTTGAGCTCTGTGAACGCCGCGGACACGGCTGTGTATTACTGTGCGAGAG
TTATTACTAGGGCGAGTCCTGGCACAGACGGGAGGTACGGTATGGACGTCTGGGGCCAAGGGACCACGGTCACCGTCTCC
TCAGGTAAGAATTGCCACTCTAGGGC
>1101_28435_9738|VPRIMER=Ramos_FW|CPRIMER=Ramos_REV|DUPCOUNT=34|CONSCOUNT=38|CIGAR=39M1X12M1X293M
TGTCCCTCACCTGCGGTGTTTATGGTGGGTCCTTCAGTGCTTACTACTGGAGTTGGATCCGCCAGCCCCCAGGGAAGGGG
CTGGAGTACATTGGGGAAATCAATCATAGTGGAAGCACCAACTACAACCCGTCCCTCAAGAGTCGAGTCACCATATCAGT
AGACACGTCCAAGAAACAGCTCTCCCTGAAGTTGAGCTCTGTGAACGCCGCGGACACGGCTGTGTATTACTGTGCGAGAG
TTATTACTAGGGCGAGTCCTGGCACAGACGGGAGGTACGGTATGGACGTCTGGGGCCAAGGGACCACGGTCACCGTCTCC
TCAGGTAAGAATGGCCACTCTAGGGC
>1101_21207_9877|VPRIMER=Ramos_FW|CPRIMER=Ramos_REV|DUPCOUNT=55|CONSCOUNT=67|CIGAR=239M1X106M
TGTCCCTCACCTGCGGTGTTTATGGTGGGTCCTTCAGTGGTTACTACTGGAGCTGGATCCGCCAGCCCCCAGGGAAGGGG
CTGGAGTACATTGGGGAAATCAATCATAGTGGAAGCACCAACTACAACCCGTCCCTCAAGAGTCGAGTCACCATATCAGT
AGACACGTCCAAGAAACAGCTCTCCCTGAAGTTGAGCTCTGTGAACGCCGCGGACACGGCTGTGTATTACTGTGCGAGAA
TTATTACTAGGGCGAGTCCTGGCACAGACGGGAGGTACGGTATGGACGTCTGGGGCCAAGGGACCACGGTCACCGTCTCC
TCAGGTAAGAATGGCCACTCTAGGGC
>1101_4752_9947|VPRIMER=Ramos_FW|CPRIMER=Ramos_REV|DUPCOUNT=69|CONSCOUNT=73|CIGAR=84M1X261M
TGTCCCTCACCTGCGGTGTTTATGGTGGGTCCTTCAGTGGTTACTACTGGAGCTGGATCCGCCAGCCCCCAGGGAAGGGG
CTGGGGTACATTGGGGAAATCAATCATAGTGGAAGCACCAACTACAACCCGTCCCTCAAGAGTCGAGTCACCATATCAGT
AGACACGTCCAAGAAACAGCTCTCCCTGAAGTTGAGCTCTGTGAACGCCGCGGACACGGCTGTGTATTACTGTGCGAGAG
TTATTACTAGGGCGAGTCCTGGCACAGACGGGAGGTACGGTATGGACGTCTGGGGCCAAGGGACCACGGTCACCGTCTCC
TCAGGTAAGAATGGCCACTCTAGGGC
>1101_22228_10326|VPRIMER=Ramos_FW|CPRIMER=Ramos_REV|DUPCOUNT=38|CONSCOUNT=39|CIGAR=96M1X249M
TGTCCCTCACCTGCGGTGTTTATGGTGGGTCCTTCAGTGGTTACTACTGGAGCTGGATCCGCCAGCCCCCAGGGAAGGGG
CTGGAGTACATTGGGGTAATCAATCATAGTGGAAGCACCAACTACAACCCGTCCCTCAAGAGTCGAGTCACCATATCAGT
AGACACGTCCAAGAAACAGCTCTCCCTGAAGTTGAGCTCTGTGAACGCCGCGGACACGGCTGTGTATTACTGTGCGAGAG
TTATTACTAGGGCGAGTCCTGGCACAGACGGGAGGTACGGTATGGACGTCTGGGGCCAAGGGACCACGGTCACCGTCTCC
TCAGGTAAGAATGGCCACTCTAGGGC
>1101_13062_10431|VPRIMER=Ramos_FW|CPRIMER=Ramos_REV|DUPCOUNT=43|CONSCOUNT=47|CIGAR=89M1X256M
TGTCCCTCACCTGCGGTGTTTATGGTGGGTCCTTCAGTGGTTACTACTGGAGCTGGATCCGCCAGCCCCCAGGGAAGGGG
CTGGAGTACTTTGGGGAAATCAATCATAGTGGAAGCACCAACTACAACCCGTCCCTCAAGAGTCGAGTCACCATATCAGT
AGACACGTCCAAGAAACAGCTCTCCCTGAAGTTGAGCTCTGTGAACGCCGCGGACACGGCTGTGTATTACTGTGCGAGAG
TTATTACTAGGGCGAGTCCTGGCACAGACGGGAGGTACGGTATGGACGTCTGGGGCCAAGGGACCACGGTCACCGTCTCC
TCAGGTAAGAATGGCCACTCTAGGGC
>1101_13125_10854|VPRIMER=Ramos_FW|CPRIMER=Ramos_REV|DUPCOUNT=54|CONSCOUNT=67|CIGAR=323M1X22M
TGTCCCTCACCTGCGGTGTTTATGGTGGGTCCTTCAGTGGTTACTACTGGAGCTGGATCCGCCAGCCCCCAGGGAAGGGG
CTGGAGTACATTGGGGAAATCAATCATAGTGGAAGCACCAACTACAACCCGTCCCTCAAGAGTCGAGTCACCATATCAGT
AGACACGTCCAAGAAACAGCTCTCCCTGAAGTTGAGCTCTGTGAACGCCGCGGACACGGCTGTGTATTACTGTGCGAGAG
TTATTACTAGGGCGAGTCCTGGCACAGACGGGAGGTACGGTATGGACGTCTGGGGCCAAGGGACCACGGTCACCGTCTCC
TCAAGTAAGAATGGCCACTCTAGGGC
>1101_18838_11498|VPRIMER=Ramos_FW|CPRIMER=Ramos_REV|DUPCOUNT=14|CONSCOUNT=17|CIGAR=88M1X257M
TGTCCCTCACCTGCGGTGTTTATGGTGGGTCCTTCAGTGGTTACTACTGGAGCTGGATCCGCCAGCCCCCAGGGAAGGGG
CTGGAGTAGATTGGGGAAATCAATCATAGTGGAAGCACCAACTACAACCCGTCCCTCAAGAGTCGAGTCACCATATCAGT
AGACACGTCCAAGAAACAGCTCTCCCTGAAGTTGAGCTCTGTGAACGCCGCGGACACGGCTGTGTATTACTGTGCGAGAG
TTATTACTAGGGCGAGTCCTGGCACAGACGGGAGGTACGGTATGGACGTCTGGGGCCAAGGGACCACGGTCACCGTCTCC
TCAGGTAAGAATGGCCACTCTAGGGC
>1101_4480_11515|VPRIMER=Ramos_FW|CPRIMER=Ramos_REV|DUPCOUNT=14|CONSCOUNT=16|CIGAR=150M1X195M
TGTCCCTCACCTGCGGTGTTTATGGTGGGTCCTTCAGTGGTTACTACTGGAGCTGGATCCGCCAGCCCCCAGGGAAGGGG
CTGGAGTACATTGGGGAAATCAATCATAGTGGAAGCACCAACTACAACCCGTCCCTCAAGAGTCGAGTCAACATATCAGT
AGACACGTCCAAGAAACAGCTCTCCCTGAAGTTGAGCTCTGTGAACGCCGCGGACACGGCTGTGTATTACTGTGCGAGAG
TTATTACTAGGGCGAGTCCTGGCACAGACGGGAGGTACGGTATGGACGTCTGGGGCCAAGGGACCACGGTCACCGTCTCC
TCAGGTAAGAATGGCCACTCTAGGGC
>1101_5168_11530|VPRIMER=Ramos_FW|CPRIMER=Ramos_REV|DUPCOUNT=5|CONSCOUNT=5|CIGAR=198M1X147M
TGTCCCTCACCTGCGGTGTTTATGGTGGGTCCTTCAGTGGTTACTACTGGAGCTGGATCCGCCAGCCCCCAGGGAAGGGG
CTGGAGTACATTGGGGAAATCAATCATAGTGGAAGCACCAACTACAACCCGTCCCTCAAGAGTCGAGTCACCATATCAGT
AGACACGTCCAAGAAACAGCTCTCCCTGAAGTTGAGCTGTGTGAACGCCGCGGACACGGCTGTGTATTACTGTGCGAGAG
TTATTACTAGGGCGAGTCCTGGCACAGACGGGAGGTACGGTATGGACGTCTGGGGCCAAGGGACCACGGTCACCGTCTCC
TCAGGTAAGAATGGCCACTCTAGGGC
>1101_25250_11572|VPRIMER=Ramos_FW|CPRIMER=Ramos_REV|DUPCOUNT=46|CONSCOUNT=48|CIGAR=50M1X295M
TGTCCCTCACCTGCGGTGTTTATGGTGGGTCCTTCAGTGGTTACTACTGGTGCTGGATCCGCCAGCCCCCAGGGAAGGGG
CTGGAGTACATTGGGGAAATCAATCATAGTGGAAGCACCAACTACAACCCGTCCCTCAAGAGTCGAGTCACCATATCAGT
AGACACGTCCAAGAAACAGCTCTCCCTGAAGTTGAGCTCTGTGAACGCCGCGGACACGGCTGTGTATTACTGTGCGAGAG
TTATTACTAGGGCGAGTCCTGGCACAGACGGGAGGTACGGTATGGACGTCTGGGGCCAAGGGACCACGGTCACCGTCTCC
TCAGGTAAGAATGGCCACTCTAGGGC
>1101_20426_11719|VPRIMER=Ramos_FW|CPRIMER=Ramos_REV|DUPCOUNT=19|CONSCOUNT=26|CIGAR=289M1X56M
TGTCCCTCACCTGCGGTGTTTATGGTGGGTCCTTCAGTGGTTACTACTGGAGCTGGATCCGCCAGCCCCCAGGGAAGGGG
CTGGAGTACATTGGGGAAATCAATCATAGTGGAAGCACCAACTACAACCCGTCCCTCAAGAGTCGAGTCACCATATCAGT
AGACACGTCCAAGAAACAGCTCTCCCTGAAGTTGAGCTCTGTGAACGCCGCGGACACGGCTGTGTATTACTGTGCGAGAG
TTATTACTAGGGCGAGTCCTGGCACAGACGGGAGGTACGGTATGGACGTTTGGGGCCAAGGGACCACGGTCACCGTCTCC
TCAGGTAAGAATGGCCACTCTAGGGC
>1101_17119_12223|VPRIMER=Ramos_FW|CPRIMER=Ramos_REV|DUPCOUNT=47|CONSCOUNT=48|CIGAR=20M1X325M
TGTCCCTCACCTGCGGTGTTCATGGTGGGTCCTTCAGTGGTTACTACTGGAGCTGGATCCGCCAGCCCCCAGGGAAGGGG
CTGGAGTACATTGGGGAAATCAATCATAGTGGAAGCACCAACTACAACCCGTCCCTCAAGAGTCGAGTCACCATATCAGT
AGACACGTCCAAGAAACAGCTCTCCCTGAAGTTGAGCTCTGTGAACGCCGCGGACACGGCTGTGTATTACTGTGCGAGAG
TTATTACTAGGGCGAGTCCTGGCACAGACGGGAGGTACGGTATGGACGTCTGGGGCCAAGGGACCACGGTCACCGTCTCC
TCAGGTAAGAATGGCCACTCTAGGGC
>1101_5759_12585|VPRIMER=Ramos_FW|CPRIMER=Ramos_REV|DUPCOUNT=22|CONSCOUNT=23|CIGAR=19M1X326M
TGTCCCTCACCTGCGGTGTGTATGGTGGGTCCTTCAGTGGTTACTACTGGAGCTGGATCCGCCAGCCCCCAGGGAAGGGG
CTGGAGTACATTGGGGAAATCAATCATAGTGGAAGCACCAACTACAACCCGTCCCTCAAGAGTCGAGTCACCATATCAGT
AGACACGTCCAAGAAACAGCTCTCCCTGAAGTTGAGCTCTGTGAACGCCGCGGACACGGCTGTGTATTACTGTGCGAGAG
TTATTACTAGGGCGAGTCCTGGCACAGACGGGAGGTACGGTATGGACGTCTGGGGCCAAGGGACCACGGTCACCGTCTCC
TCAGGTAAGAATGGCCACTCTAGGGC
>1101_16398_12617|VPRIMER=Ramos_FW|CPRIMER=Ramos_REV|DUPCOUNT=36|CONSCOUNT=39|CIGAR=113M1X232M
TGTCCCTCACCTGCGGTGTTTATGGTGGGTCCTTCAGTGGTTACTACTGGAGCTGGATCCGCCAGCCCCCAGGGAAGGGG
CTGGAGTACATTGGGGAAATCAATCATAGTGGAGGCACCAACTACAACCCGTCCCTCAAGAGTCGAGTCACCATATCAGT
AGACACGTCCAAGAAACAGCTCTCCCTGAAGTTGAGCTCTGTGAACGCCGCGGACACGGCTGTGTATTACTGTGCGAGAG
TTATTACTAGGGCGAGTCCTGGCACAGACGGGAGGTACGGTATGGACGTCTGGGGCCAAGGGACCACGGTCACCGTCTCC
TCAGGTAAGAATGGCCACTCTAGGGC
>1101_3755_12883|VPRIMER=Ramos_FW|CPRIMER=Ramos_REV|DUPCOUNT=53|CONSCOUNT=65|CIGAR=296M1X49M
TGTCCCTCACCTGCGGTGTTTATGGTGGGTCCTTCAGTGGTTACTACTGGAGCTGGATCCGCCAGCCCCCAGGGAAGGGG
CTGGAGTACATTGGGGAAATCAATCATAGTGGAAGCACCAACTACAACCCGTCCCTCAAGAGTCGAGTCACCATATCAGT
AGACACGTCCAAGAAACAGCTCTCCCTGAAGTTGAGCTCTGTGAACGCCGCGGACACGGCTGTGTATTACTGTGCGAGAG
TTATTACTAGGGCGAGTCCTGGCACAGACGGGAGGTACGGTATGGACGTCTGGGGCTAAGGGACCACGGTCACCGTCTCC
TCAGGTAAGAATGGCCACTCTAGGGC
>1101_23978_13038|VPRIMER=Ramos_FW|CPRIMER=Ramos_REV|DUPCOUNT=95|CONSCOUNT=109|CIGAR=115M1X230M
TGTCCCTCACCTGCGGTGTTTATGGTGGGTCCTTCAGTGGTTACTACTGGAGCTGGATCCGCCAGCCCCCAGGGAAGGGG
CTGGAGTACATTGGGGAAATCAATCATAGTGGAAGTACCAACTACAACCCGTCCCTCAAGAGTCGAGTCACCATATCAGT
AGACACGTCCAAGAAACAGCTCTCCCTGAAGTTGAGCTCTGTGAACGCCGCGGACACGGCTGTGTATTACTGTGCGAGAG
TTATTACTAGGGCGAGTCCTGGCACAGACGGGAGGTACGGTATGGACGTCTGGGGCCAAGGGACCACGGTCACCGTCTCC
TCAGGTAAGAATGGCCACTCTAGGGC
>1101_12661_13058|VPRIMER=Ramos_FW|CPRIMER=Ramos_REV|DUPCOUNT=18|CONSCOUNT=21|CIGAR=299M1X46M
TGTCCCTCACCTGCGGTGTTTATGGTGGGTCCTTCAGTGGTTACTACTGGAGCTGGATCCGCCAGCCCCCAGGGAAGGGG
CTGGAGTACATTGGGGAAATCAATCATAGTGGAAGCACCAACTACAACCCGTCCCTCAAGAGTCGAGTCACCATATCAGT
AGACACGTCCAAGAAACAGCTCTCCCTGAAGTTGAGCTCTGTGAACGCCGCGGACACGGCTGTGTATTACTGTGCGAGAG
TTATTACTAGGGCGAGTCCTGGCACAGACGGGAGGTACGGTATGGACGTCTGGGGCCAAAGGACCACGGTCACCGTCTCC
TCAGGTAAGAATGGCCACTCTAGGGC
>1101_27324_13258|VPRIMER=Ramos_FW|CPRIMER=Ramos_REV|DUPCOUNT=57|CONSCOUNT=67|CIGAR=253M1X92M
TGTCCCTCACCTGCGGTGTTTATGGTGGGTCCTTCAGTGGTTACTACTGGAGCTGGATCCGCCAGCCCCCAGGGAAGGGG
CTGGAGTACATTGGGGAAATCAATCATAGTGGAAGCACCAACTACAACCCGTCCCTCAAGAGTCGAGTCACCATATCAGT
AGACACGTCCAAGAAACAGCTCTCCCTGAAGTTGAGCTCTGTGAACGCCGCGGACACGGCTGTGTATTACTGTGCGAGAG
TTATTACTAGGGCAAGTCCTGGCACAGACGGGAGGTACGGTATGGACGTCTGGGGCCAAGGGACCACGGTCACCGTCTCC
TCAGGTAAGAATGGCCACTCTAGGGC
>1101_25706_13533|VPRIMER=Ramos_FW|CPRIMER=Ramos_REV|DUPCOUNT=37|CONSCOUNT=42|CIGAR=92M1X253M
TGTCCCTCACCTGCGGTGTTTATGGTGGGTCCTTCAGTGGTTACTACTGGAGCTGGATCCGCCAGCCCCCAGGGAAGGGG
CTGGAGTACATTTGGGAAATCAATCATAGTGGAAGCACCAACTACAACCCGTCCCTCAAGAGTCGAGTCACCATATCAGT
AGACACGTCCAAGAAACAGCTCTCCCTGAAGTTGAGCTCTGTGAACGCCGCGGACACGGCTGTGTATTACTGTGCGAGAG
TTATTACTAGGGCGAGTCCTGGCACAGACGGGAGGTACGGTATGGACGTCTGGGGCCAAGGGACCACGGTCACCGTCTCC
TCAGGTAAGAATGGCCACTCTAGGGC
>1101_4677_13541|VPRIMER=Ramos_FW|CPRIMER=Ramos_REV|DUPCOUNT=40|CONSCOUNT=42|CIGAR=213M1X132M
TGTCCCTCACCTGCGGTGTTTATGGTGGGTCCTTCAGTGGTTACTACTGGAGCTGGATCCGCCAGCCCCCAGGGAAGGGG
CTGGAGTACATTGGGGAAATCAATCATAGTGGAAGCACCAACTACAACCCGTCCCTCAAGAGTCGAGTCACCATATCAGT
AGACACGTCCAAGAAACAGCTCTCCCTGAAGTTGAGCTCTGTGAACGCCGCGGTCACGGCTGTGTATTACTGTGCGAGAG
TTATTACTAGGGCGAGTCCTGGCACAGACGGGAGGTACGGTATGGACGTCTGGGGCCAAGGGACCACGGTCACCGTCTCC
TCAGGTAAGAATGGCCACTCTAGGGC
>1101_27970_13668|VPRIMER=Ramos_FW|CPRIMER=Ramos_REV|DUPCOUNT=43|CONSCOUNT=47|CIGAR=79M1X266M
TGTCCCTCACCTGCGGTGTTTATGGTGGGTCCTTCAGTGGTTACTACTGGAGCTGGATCCGCCAGCCCCCAGGGAAGGGA
CTGGAGTACATTGGGGAAATCAATCATAGTGGAAGCACCAACTACAACCCGTCCCTCAAGAGTCGAGTCACCATATCAGT
AGACACGTCCAAGAAACAGCTCTCCCTGAAGTTGAGCTCTGTGAACGCCGCGGACACGGCTGTGTATTACTGTGCGAGAG
TTATTACTAGGGCGAGTCCTGGCACAGACGGGAGGTACGGTATGGACGTCTGGGGCCAAGGGACCACGGTCACCGTCTCC
TCAGGTAAGAATGGCCACTCTAGGGC
>1101_3440_14083|VPRIMER=Ramos_FW|CPRIMER=Ramos_REV|DUPCOUNT=256|CONSCOUNT=310|CIGAR=85M1X260M
TGTCCCTCACCTGCGGTGTTTATGGTGGGTCCTTCAGTGGTTACTACTGGAGCTGGATCCGCCAGCCCCCAGGGAAGGGG
CTGGAATACATTGGGGAAATCAATCATAGTGGAAGCACCAACTACAACCCGTCCCTCAAGAGTCGAGTCACCATATCAGT
AGACACGTCCAAGAAACAGCTCTCCCTGAAGTTGAGCTCTGTGAACGCCGCGGACACGGCTGTGTATTACTGTGCGAGAG
TTATTACTAGGGCGAGTCCTGGCACAGACGGGAGGTACGGTATGGACGTCTGGGGCCAAGGGACCACGGTCACCGTCTCC
TCAGGTAAGAATGGCCACTCTAGGGC
>1101_1798_14096|VPRIMER=Ramos_FW|CPRIMER=Ramos_REV|DUPCOUNT=64|CONSCOUNT=75|CIGAR=328M1X17M
TGTCCCTCACCTGCGGTGTTTATGGTGGGTCCTTCAGTGGTTACTACTGGAGCTGGATCCGCCAGCCCCCAGGGAAGGGG
CTGGAGTACATTGGGGAAATCAATCATAGTGGAAGCACCAACTACAACCCGTCCCTCAAGAGTCGAGTCACCATATCAGT
AGACACGTCCAAGAAACAGCTCTCCCTGAAGTTGAGCTCTGTGAACGCCGCGGACACGGCTGTGTATTACTGTGCGAGAG
TTATTACTAGGGCGAGTCCTGGCACAGACGGGAGGTACGGTATGGACGTCTGGGGCCAAGGGACCACGGTCACCGTCTCC
TCAGGTAACAATGGCCACTCTAGGGC
>1101_12585_14364|VPRIMER=Ramos_FW|CPRIMER=Ramos_REV|DUPCOUNT=45|CONSCOUNT=51|CIGAR=129M1X216M
TGTCCCTCACCTGCGGTGTTTATGGTGGGTCCTTCAGTGGTTACTACTGGAGCTGGATCCGCCAGCCCCCAGGGAAGGGG
CTGGAGTACATTGGGGAAATCAATCATAGTGGAAGCACCAACTACAACCTGTCCCTCAAGAGTCGAGTCACCATATCAGT
AGACACGTCCAAGAAACAGCTCTCCCTGAAGTTGAGCTCTGTGAACGCCGCGGACACGGCTGTGTATTACTGTGCGAGAG
TTATTACTAGGGCGAGTCCTGGCACAGACGGGAGGTACGGTATGGACGTCTGGGGCCAAGGGACCACGGTCACCGTCTCC
TCAGGTAAGAATGGCCACTCTAGGGC
>1101_23534_14460|VPRIMER=Ramos_FW|CPRIMER=Ramos_REV|DUPCOUNT=60|CONSCOUNT=71|CIGAR=278M1X67M
TGTCCCTCACCTGCGGTGTTTATGGTGGGTCCTTCAGTGGTTACTACTGGAGCTGGATCCGCCAGCCCCCAGGGAAGGGG
CTGGAGTACATTGGGGAAATCAATCATAGTGGAAGCACCAACTACAACCCGTCCCTCAAGAGTCGAGTCACCATATCAGT
AGACACGTCCAAGAAACAGCTCTCCCTGAAGTTGAGCTCTGTGAACGCCGCGGACACGGCTGTGTATTACTGTGCGAGAG
TTATTACTAGGGCGAGTCCTGGCACAGACGGGAGGTACAGTATGGACGTCTGGGGCCAAGGGACCACGGTCACCGTCTCC
TCAGGTAAGAATGGCCACTCTAGGGC
>1101_26157_14722|VPRIMER=Ramos_FW|CPRIMER=Ramos_REV|DUPCOUNT=37|CONSCOUNT=39|CIGAR=147M1X198M
TGTCCCTCACCTGCGGTGTTTATGGTGGGTCCTTCAGTGGTTACTACTGGAGCTGGATCCGCCAGCCCCCAGGGAAGGGG
CTGGAGTACATTGGGGAAATCAATCATAGTGGAAGCACCAACTACAACCCGTCCCTCAAGAGTCGAGCCACCATATCAGT
AGACACGTCCAAGAAACAGCTCTCCCTGAAGTTGAGCTCTGTGAACGCCGCGGACACGGCTGTGTATTACTGTGCGAGAG
TTATTACTAGGGCGAGTCCTGGCACAGACGGGAGGTACGGTATGGACGTCTGGGGCCAAGGGACCACGGTCACCGTCTCC
TCAGGTAAGAATGGCCACTCTAGGGC
>1101_11598_15451|VPRIMER=Ramos_FW|CPRIMER=Ramos_REV|DUPCOUNT=39|CONSCOUNT=39|CIGAR=175M1X170M
TGTCCCTCACCTGCGGTGTTTATGGTGGGTCCTTCAGTGGTTACTACTGGAGCTGGATCCGCCAGCCCCCAGGGAAGGGG
CTGGAGTACATTGGGGAAATCAATCATAGTGGAAGCACCAACTACAACCCGTCCCTCAAGAGTCGAGTCACCATATCAGT
AGACACGTCCAAGAACCAGCTCTCCCTGAAGTTGAGCTCTGTGAACGCCGCGGACACGGCTGTGTATTACTGTGCGAGAG
TTATTACTAGGGCGAGTCCTGGCACAGACGGGAGGTACGGTATGGACGTCTGGGGCCAAGGGACCACGGTCACCGTCTCC
TCAGGTAAGAATGGCCACTCTAGGGC
>1101_5076_15611|VPRIMER=Ramos_FW|CPRIMER=Ramos_REV|DUPCOUNT=135|CONSCOUNT=144|CIGAR=271M1X74M
TGTCCCTCACCTGCGGTGTTTATGGTGGGTCCTTCAGTGGTTACTACTGGAGCTGGATCCGCCAGCCCCCAGGGAAGGGG
CTGGAGTACATTGGGGAAATCAATCATAGTGGAAGCACCAACTACAACCCGTCCCTCAAGAGTCGAGTCACCATATCAGT
AGACACGTCCAAGAAACAGCTCTCCCTGAAGTTGAGCTCTGTGAACGCCGCGGACACGGCTGTGTATTACTGTGCGAGAG
TTATTACTAGGGCGAGTCCTGGCACAGACGGTAGGTACGGTATGGACGTCTGGGGCCAAGGGACCACGGTCACCGTCTCC
TCAGGTAAGAATGGCCACTCTAGGGC
>1101_28763_15971|VPRIMER=Ramos_FW|CPRIMER=Ramos_REV|DUPCOUNT=46|CONSCOUNT=47|CIGAR=84M1X261M
TGTCCCTCACCTGCGGTGTTTATGGTGGGTCCTTCAGTGGTTACTACTGGAGCTGGATCCGCCAGCCCCCAGGGAAGGGG
CTGGTGTACATTGGGGAAATCAATCATAGTGGAAGCACCAACTACAACCCGTCCCTCAAGAGTCGAGTCACCATATCAGT
AGACACGTCCAAGAAACAGCTCTCCCTGAAGTTGAGCTCTGTGAACGCCGCGGACACGGCTGTGTATTACTGTGCGAGAG
TTATTACTAGGGCGAGTCCTGGCACAGACGGGAGGTACGGTATGGACGTCTGGGGCCAAGGGACCACGGTCACCGTCTCC
TCAGGTAAGAATGGCCACTCTAGGGC
>1101_10149_16687|VPRIMER=Ramos_FW|CPRIMER=Ramos_REV|DUPCOUNT=10|CONSCOUNT=10|CIGAR=45M1X17M1X282M
TGTCCCTCACCTGCGGTGTTTATGGTGGGTCCTTCAGTGGTTACTCCTGGAGCTGGATCCGCCCGCCCCCAGGGAAGGGG
CTGGAGTACATTGGGGAAATCAATCATAGTGGAAGCACCAACTACAACCCGTCCCTCAAGAGTCGAGTCACCATATCAGT
AGACACGTCCAAGAAACAGCTCTCCCTGAAGTTGAGCTCTGTGAACGCCGCGGACACGGCTGTGTATTACTGTGCGAGAG
TTATTACTAGGGCGAGTCCTGGCACAGACGGGAGGTACGGTATGGACGTCTGGGGCCAAGGGACCACGGTCACCGTCTCC
TCAGGTAAGAATGGCCACTCTAGGGC
>1101_3291_17130|VPRIMER=Ramos_FW|CPRIMER=Ramos_REV|DUPCOUNT=41|CONSCOUNT=49|CIGAR=73M1X272M
TGTCCCTCACCTGCGGTGTTTATGGTGGGTCCTTCAGTGGTTACTACTGGAGCTGGATCCGCCAGCCCCCAGGTAAGGGG
CTGGAGTACATTGGGGAAATCAATCATAGTGGAAGCACCAACTACAACCCGTCCCTCAAGAGTCGAGTCACCATATCAGT
AGACACGTCCAAGAAACAGCTCTCCCTGAAGTTGAGCTCTGTGAACGCCGCGGACACGGCTGTGTATTACTGTGCGAGAG
TTATTACTAGGGCGAGTCCTGGCACAGACGGGAGGTACGGTATGGACGTCTGGGGCCAAGGGACCACGGTCACCGTCTCC
TCAGGTAAGAATGGCCACTCTAGGGC
>1101_5418_17521|VPRIMER=Ramos_FW|CPRIMER=Ramos_REV|DUPCOUNT=22|CONSCOUNT=22|CIGAR=155M1X190M
TGTCCCTCACCTGCGGTGTTTATGGTGGGTCCTTCAGTGGTTACTACTGGAGCTGGATCCGCCAGCCCCCAGGGAAGGGG
CTGGAGTACATTGGGGAAATCAATCATAGTGGAAGCACCAACTACAACCCGTCCCTCAAGAGTCGAGTCACCATACCAGT
AGACACGTCCAAGAAACAGCTCTCCCTGAAGTTGAGCTCTGTGAACGCCGCGGACACGGCTGTGTATTACTGTGCGAGAG
TTATTACTAGGGCGAGTCCTGGCACAGACGGGAGGTACGGTATGGACGTCTGGGGCCAAGGGACCACGGTCACCGTCTCC
TCAGGTAAGAATGGCCACTCTAGGGC
>1101_9025_18044|VPRIMER=Ramos_FW|CPRIMER=Ramos_REV|DUPCOUNT=53|CONSCOUNT=62|CIGAR=101M1X244M
TGTCCCTCACCTGCGGTGTTTATGGTGGGTCCTTCAGTGGTTACTACTGGAGCTGGATCCGCCAGCCCCCAGGGAAGGGG
CTGGAGTACATTGGGGAAATCGATCATAGTGGAAGCACCAACTACAACCCGTCCCTCAAGAGTCGAGTCACCATATCAGT
AGACACGTCCAAGAAACAGCTCTCCCTGAAGTTGAGCTCTGTGAACGCCGCGGACACGGCTGTGTATTACTGTGCGAGAG
TTATTACTAGGGCGAGTCCTGGCACAGACGGGAGGTACGGTATGGACGTCTGGGGCCAAGGGACCACGGTCACCGTCTCC
TCAGGTAAGAATGGCCACTCTAGGGC
>1101_10062_18781|VPRIMER=Ramos_FW|CPRIMER=Ramos_REV|DUPCOUNT=46|CONSCOUNT=52|CIGAR=121M1X224M
TGTCCCTCACCTGCGGTGTTTATGGTGGGTCCTTCAGTGGTTACTACTGGAGCTGGATCCGCCAGCCCCCAGGGAAGGGG
CTGGAGTACATTGGGGAAATCAATCATAGTGGAAGCACCAATTACAACCCGTCCCTCAAGAGTCGAGTCACCATATCAGT
AGACACGTCCAAGAAACAGCTCTCCCTGAAGTTGAGCTCTGTGAACGCCGCGGACACGGCTGTGTATTACTGTGCGAGAG
TTATTACTAGGGCGAGTCCTGGCACAGACGGGAGGTACGGTATGGACGTCTGGGGCCAAGGGACCACGGTCACCGTCTCC
TCAGGTAAGAATGGCCACTCTAGGGC
>1101_7870_18795|VPRIMER=Ramos_FW|CPRIMER=Ramos_REV|DUPCOUNT=27|CONSCOUNT=31|CIGAR=75M1X270M
TGTCCCTCACCTGCGGTGTTTATGGTGGGTCCTTCAGTGGTTACTACTGGAGCTGGATCCGCCAGCCCCCAGGGATGGGG
CTGGAGTACATTGGGGAAATCAATCATAGTGGAAGCACCAACTACAACCCGTCCCTCAAGAGTCGAGTCACCATATCAGT
AGACACGTCCAAGAAACAGCTCTCCCTGAAGTTGAGCTCTGTGAACGCCGCGGACACGGCTGTGTATTACTGTGCGAGAG
TTATTACTAGGGCGAGTCCTGGCACAGACGGGAGGTACGGTATGGACGTCTGGGGCCAAGGGACCACGGTCACCGTCTCC
TCAGGTAAGAATGGCCACTCTAGGGC
>1101_18425_19497|VPRIMER=Ramos_FW|CPRIMER=Ramos_REV|DUPCOUNT=34|CONSCOUNT=35|CIGAR=305M1X40M
TGTCCCTCACCTGCGGTGTTTATGGTGGGTCCTTCAGTGGTTACTACTGGAGCTGGATCCGCCAGCCCCCAGGGAAGGGG
CTGGAGTACATTGGGGAAATCAATCATAGTGGAAGCACCAACTACAACCCGTCCCTCAAGAGTCGAGTCACCATATCAGT
AGACACGTCCAAGAAACAGCTCTCCCTGAAGTTGAGCTCTGTGAACGCCGCGGACACGGCTGTGTATTACTGTGCGAGAG
TTATTACTAGGGCGAGTCCTGGCACAGACGGGAGGTACGGTATGGACGTCTGGGGCCAAGGGACCTCGGTCACCGTCTCC
TCAGGTAAGAATGGCCACTCTAGGGC
>1101_10111_19698|VPRIMER=Ramos_FW|CPRIMER=Ramos_REV|DUPCOUNT=94|CONSCOUNT=121|CIGAR=274M1X71M
TGTCCCTCACCTGCGGTGTTTATGGTGGGTCCTTCAGTGGTTACTACTGGAGCTGGATCCGCCAGCCCCCAGGGAAGGGG
CTGGAGTACATTGGGGAAATCAATCATAGTGGAAGCACCAACTACAACCCGTCCCTCAAGAGTCGAGTCACCATATCAGT
AGACACGTCCAAGAAACAGCTCTCCCTGAAGTTGAGCTCTGTGAACGCCGCGGACACGGCTGTGTATTACTGTGCGAGAG
TTATTACTAGGGCGAGTCCTGGCACAGACGGGAGATACGGTATGGACGTCTGGGGCCAAGGGACCACGGTCACCGTCTCC
TCAGGTAAGAATGGCCACTCTAGGGC
>1101_13775_19805|VPRIMER=Ramos_FW|CPRIMER=Ramos_REV|DUPCOUNT=9|CONSCOUNT=9|CIGAR=204M1X141M
TGTCCCTCACCTGCGGTGTTTATGGTGGGTCCTTCAGTGGTTACTACTGGAGCTGGATCCGCCAGCCCCCAGGGAAGGGG
CTGGAGTACATTGGGGAAATCAATCATAGTGGAAGCACCAACTACAACCCGTCCCTCAAGAGTCGAGTCACCATATCAGT
AGACACGTCCAAGAAACAGCTCTCCCTGAAGTTGAGCTCTGTGATCGCCGCGGACACGGCTGTGTATTACTGTGCGAGAG
TTATTACTAGGGCGAGTCCTGGCACAGACGGGAGGTACGGTATGGACGTCTGGGGCCAAGGGACCACGGTCACCGTCTCC
TCAGGTAAGAATGGCCACTCTAGGGC
>1101_28006_19855|VPRIMER=Ramos_FW|CPRIMER=Ramos_REV|DUPCOUNT=144|CONSCOUNT=148|CIGAR=50M1X295M
TGTCCCTCACCTGCGGTGTTTATGGTGGGTCCTTCAGTGGTTACTACTGGCGCTGGATCCGCCAGCCCCCAGGGAAGGGG
CTGGAGTACATTGGGGAAATCAATCATAGTGGAAGCACCAACTACAACCCGTCCCTCAAGAGTCGAGTCACCATATCAGT
AGACACGTCCAAGAAACAGCTCTCCCTGAAGTTGAGCTCTGTGAACGCCGCGGACACGGCTGTGTATTACTGTGCGAGAG
TTATTACTAGGGCGAGTCCTGGCACAGACGGGAGGTACGGTATGGACGTCTGGGGCCAAGGGACCACGGTCACCGTCTCC
TCAGGTAAGAATGGCCACTCTAGGGC
>1101_22237_19932|VPRIMER=Ramos_FW|CPRIMER=Ramos_REV|DUPCOUNT=130|CONSCOUNT=152|CIGAR=60M1X285M
TGTCCCTCACCTGCGGTGTTTATGGTGGGTCCTTCAGTGGTTACTACTGGAGCTGGATCCACCAGCCCCCAGGGAAGGGG
CTGGAGTACATTGGGGAAATCAATCATAGTGGAAGCACCAACTACAACCCGTCCCTCAAGAGTCGAGTCACCATATCAGT
AGACACGTCCAAGAAACAGCTCTCCCTGAAGTTGAGCTCTGTGAACGCCGCGGACACGGCTGTGTATTACTGTGCGAGAG
TTATTACTAGGGCGAGTCCTGGCACAGACGGGAGGTACGGTATGGACGTCTGGGGCCAAGGGACCACGGTCACCGTCTCC
TCAGGTAAGAATGGCCACTCTAGGGC
>1101_11064_20544|VPRIMER=Ramos_FW|CPRIMER=Ramos_REV|DUPCOUNT=62|CONSCOUNT=62|CIGAR=232M1X113M
TGTCCCTCACCTGCGGTGTTTATGGTGGGTCCTTCAGTGGTTACTACTGGAGCTGGATCCGCCAGCCCCCAGGGAAGGGG
CTGGAGTACATTGGGGAAATCAATCATAGTGGAAGCACCAACTACAACCCGTCCCTCAAGAGTCGAGTCACCATATCAGT
AGACACGTCCAAGAAACAGCTCTCCCTGAAGTTGAGCTCTGTGAACGCCGCGGACACGGCTGTGTATTACTGGGCGAGAG
TTATTACTAGGGCGAGTCCTGGCACAGACGGGAGGTACGGTATGGACGTCTGGGGCCAAGGGACCACGGTCACCGTCTCC
TCAGGTAAGAATGGCCACTCTAGGGC
>1101_4572_21152|VPRIMER=Ramos_FW|CPRIMER=Ramos_REV|DUPCOUNT=30|CONSCOUNT=31|CIGAR=42M1X303M
TGTCCCTCACCTGCGGTGTTTATGGTGGGTCCTTCAGTGGTTCCTACTGGAGCTGGATCCGCCAGCCCCCAGGGAAGGGG
CTGGAGTACATTGGGGAAATCAATCATAGTGGAAGCACCAACTACAACCCGTCCCTCAAGAGTCGAGTCACCATATCAGT
AGACACGTCCAAGAAACAGCTCTCCCTGAAGTTGAGCTCTGTGAACGCCGCGGACACGGCTGTGTATTACTGTGCGAGAG
TTATTACTAGGGCGAGTCCTGGCACAGACGGGAGGTACGGTATGGACGTCTGGGGCCAAGGGACCACGGTCACCGTCTCC
TCAGGTAAGAATGGCCACTCTAGGGC
>1101_10784_21330|VPRIMER=Ramos_FW|CPRIMER=Ramos_REV|DUPCOUNT=45|CONSCOUNT=53|CIGAR=163M1X182M
TGTCCCTCACCTGCGGTGTTTATGGTGGGTCCTTCAGTGGTTACTACTGGAGCTGGATCCGCCAGCCCCCAGGGAAGGGG
CTGGAGTACATTGGGGAAATCAATCATAGTGGAAGCACCAACTACAACCCGTCCCTCAAGAGTCGAGTCACCATATCAGT
AGATACGTCCAAGAAACAGCTCTCCCTGAAGTTGAGCTCTGTGAACGCCGCGGACACGGCTGTGTATTACTGTGCGAGAG
TTATTACTAGGGCGAGTCCTGGCACAGACGGGAGGTACGGTATGGACGTCTGGGGCCAAGGGACCACGGTCACCGTCTCC
TCAGGTAAGAATGGCCACTCTAGGGC
>1101_19650_21982|VPRIMER=Ramos_FW|CPRIMER=Ramos_REV|DUPCOUNT=33|CONSCOUNT=44|CIGAR=58M1X287M
TGTCCCTCACCTGCGGTGTTTATGGTGGGTCCTTCAGTGGTTACTACTGGAGCTGGATTCGCCAGCCCCCAGGGAAGGGG
CTGGAGTACATTGGGGAAATCAATCATAGTGGAAGCACCAACTACAACCCGTCCCTCAAGAGTCGAGTCACCATATCAGT
AGACACGTCCAAGAAACAGCTCTCCCTGAAGTTGAGCTCTGTGAACGCCGCGGACACGGCTGTGTATTACTGTGCGAGAG
TTATTACTAGGGCGAGTCCTGGCACAGACGGGAGGTACGGTATGGACGTCTGGGGCCAAGGGACCACGGTCACCGTCTCC
TCAGGTAAGAATGGCCACTCTAGGGC
>1101_14528_22649|VPRIMER=Ramos_FW|CPRIMER=Ramos_REV|DUPCOUNT=11|CONSCOUNT=14|CIGAR=14M1X331M
TGTCCCTCACCTGCCGTGTTTATGGTGGGTCCTTCAGTGGTTACTACTGGAGCTGGATCCGCCAGCCCCCAGGGAAGGGG
CTGGAGTACATTGGGGAAATCAATCATAGTGGAAGCACCAACTACAACCCGTCCCTCAAGAGTCGAGTCACCATATCAGT
AGACACGTCCAAGAAACAGCTCTCCCTGAAGTTGAGCTCTGTGAACGCCGCGGACACGGCTGTGTATTACTGTGCGAGAG
TTATTACTAGGGCGAGTCCTGGCACAGACGGGAGGTACGGTATGGACGTCTGGGGCCAAGGGACCACGGTCACCGTCTCC
TCAGGTAAGAATGGCCACTCTAGGGC
>1101_7832_23239|VPRIMER=Ramos_FW|CPRIMER=Ramos_REV|DUPCOUNT=80|CONSCOUNT=102|CIGAR=158M1X187M
TGTCCCTCACCTGCGGTGTTTATGGTGGGTCCTTCAGTGGTTACTACTGGAGCTGGATCCGCCAGCCCCCAGGGAAGGGG
CTGGAGTACATTGGGGAAATCAATCATAGTGGAAGCACCAACTACAACCCGTCCCTCAAGAGTCGAGTCACCATATCAAT
AGACACGTCCAAGAAACAGCTCTCCCTGAAGTTGAGCTCTGTGAACGCCGCGGACACGGCTGTGTATTACTGTGCGAGAG
TTATTACTAGGGCGAGTCCTGGCACAGACGGGAGGTACGGTATGGACGTCTGGGGCCAAGGGACCACGGTCACCGTCTCC
TCAGGTAAGAATGGCCACTCTAGGGC
>1101_8704_23598|VPRIMER=Ramos_FW|CPRIMER=Ramos_REV|DUPCOUNT=271|CONSCOUNT=278|CIGAR=307M1X38M
TGTCCCTCACCTGCGGTGTTTATGGTGGGTCCTTCAGTGGTTACTACTGGAGCTGGATCCGCCAGCCCCCAGGGAAGGGG
CTGGAGTACATTGGGGAAATCAATCATAGTGGAAGCACCAACTACAACCCGTCCCTCAAGAGTCGAGTCACCATATCAGT
AGACACGTCCAAGAAACAGCTCTCCCTGAAGTTGAGCTCTGTGAACGCCGCGGACACGGCTGTGTATTACTGTGCGAGAG
TTATTACTAGGGCGAGTCCTGGCACAGACGGGAGGTACGGTATGGACGTCTGGGGCCAAGGGACCACTGTCACCGTCTCC
TCAGGTAAGAATGGCCACTCTAGGGC
>1101_16682_23779|VPRIMER=Ramos_FW|CPRIMER=Ramos_REV|DUPCOUNT=17|CONSCOUNT=17|CIGAR=152M1X193M
TGTCCCTCACCTGCGGTGTTTATGGTGGGTCCTTCAGTGGTTACTACTGGAGCTGGATCCGCCAGCCCCCAGGGAAGGGG
CTGGAGTACATTGGGGAAATCAATCATAGTGGAAGCACCAACTACAACCCGTCCCTCAAGAGTCGAGTCACCGTATCAGT
AGACACGTCCAAGAAACAGCTCTCCCTGAAGTTGAGCTCTGTGAACGCCGCGGACACGGCTGTGTATTACTGTGCGAGAG
TTATTACTAGGGCGAGTCCTGGCACAGACGGGAGGTACGGTATGGACGTCTGGGGCCAAGGGACCACGGTCACCGTCTCC
TCAGGTAAGAATGGCCACTCTAGGGC
>1101_15802_24149|VPRIMER=Ramos_FW|CPRIMER=Ramos_REV|DUPCOUNT=43|CONSCOUNT=43|CIGAR=197M1X148M
TGTCCCTCACCTGCGGTGTTTATGGTGGGTCCTTCAGTGGTTACTACTGGAGCTGGATCCGCCAGCCCCCAGGGAAGGGG
CTGGAGTACATTGGGGAAATCAATCATAGTGGAAGCACCAACTACAACCCGTCCCTCAAGAGTCGAGTCACCATATCAGT
AGACACGTCCAAGAAACAGCTCTCCCTGAAGTTGAGCCCTGTGAACGCCGCGGACACGGCTGTGTATTACTGTGCGAGAG
TTATTACTAGGGCGAGTCCTGGCACAGACGGGAGGTACGGTATGGACGTCTGGGGCCAAGGGACCACGGTCACCGTCTCC
TCAGGTAAGAATGGCCACTCTAGGGC
>1101_9076_24452|VPRIMER=Ramos_FW|CPRIMER=Ramos_REV|DUPCOUNT=32|CONSCOUNT=33|CIGAR=56M1X289M
TGTCCCTCACCTGCGGTGTTTATGGTGGGTCCTTCAGTGGTTACTACTGGAGCTGGTTCCGCCAGCCCCCAGGGAAGGGG
CTGGAGTACATTGGGGAAATCAATCATAGTGGAAGCACCAACTACAACCCGTCCCTCAAGAGTCGAGTCACCATATCAGT
AGACACGTCCAAGAAACAGCTCTCCCTGAAGTTGAGCTCTGTGAACGCCGCGGACACGGCTGTGTATTACTGTGCGAGAG
TTATTACTAGGGCGAGTCCTGGCACAGACGGGAGGTACGGTATGGACGTCTGGGGCCAAGGGACCACGGTCACCGTCTCC
TCAGGTAAGAATGGCCACTCTAGGGC
>1101_17449_24785|VPRIMER=Ramos_FW|CPRIMER=Ramos_REV|DUPCOUNT=36|CONSCOUNT=39|CIGAR=329M1X16M
TGTCCCTCACCTGCGGTGTTTATGGTGGGTCCTTCAGTGGTTACTACTGGAGCTGGATCCGCCAGCCCCCAGGGAAGGGG
CTGGAGTACATTGGGGAAATCAATCATAGTGGAAGCACCAACTACAACCCGTCCCTCAAGAGTCGAGTCACCATATCAGT
AGACACGTCCAAGAAACAGCTCTCCCTGAAGTTGAGCTCTGTGAACGCCGCGGACACGGCTGTGTATTACTGTGCGAGAG
TTATTACTAGGGCGAGTCCTGGCACAGACGGGAGGTACGGTATGGACGTCTGGGGCCAAGGGACCACGGTCACCGTCTCC
TCAGGTAAGTATGGCCACTCTAGGGC
>1102_14841_2003|VPRIMER=Ramos_FW|CPRIMER=Ramos_REV|DUPCOUNT=71|CONSCOUNT=75|CIGAR=156M1X189M
TGTCCCTCACCTGCGGTGTTTATGGTGGGTCCTTCAGTGGTTACTACTGGAGCTGGATCCGCCAGCCCCCAGGGAAGGGG
CTGGAGTACATTGGGGAAATCAATCATAGTGGAAGCACCAACTACAACCCGTCCCTCAAGAGTCGAGTCACCATATAAGT
AGACACGTCCAAGAAACAGCTCTCCCTGAAGTTGAGCTCTGTGAACGCCGCGGACACGGCTGTGTATTACTGTGCGAGAG
TTATTACTAGGGCGAGTCCTGGCACAGACGGGAGGTACGGTATGGACGTCTGGGGCCAAGGGACCACGGTCACCGTCTCC
TCAGGTAAGAATGGCCACTCTAGGGC
>1102_20981_3037|VPRIMER=Ramos_FW|CPRIMER=Ramos_REV|DUPCOUNT=38|CONSCOUNT=40|CIGAR=242M1X103M
TGTCCCTCACCTGCGGTGTTTATGGTGGGTCCTTCAGTGGTTACTACTGGAGCTGGATCCGCCAGCCCCCAGGGAAGGGG
CTGGAGTACATTGGGGAAATCAATCATAGTGGAAGCACCAACTACAACCCGTCCCTCAAGAGTCGAGTCACCATATCAGT
AGACACGTCCAAGAAACAGCTCTCCCTGAAGTTGAGCTCTGTGAACGCCGCGGACACGGCTGTGTATTACTGTGCGAGAG
TTGTTACTAGGGCGAGTCCTGGCACAGACGGGAGGTACGGTATGGACGTCTGGGGCCAAGGGACCACGGTCACCGTCTCC
TCAGGTAAGAATGGCCACTCTAGGGC
>1102_23092_3312|VPRIMER=Ramos_FW|CPRIMER=Ramos_REV|DUPCOUNT=38|CONSCOUNT=50|CIGAR=72M1X273M
TGTCCCTCACCTGCGGTGTTTATGGTGGGTCCTTCAGTGGTTACTACTGGAGCTGGATCCGCCAGCCCCCAGAGAAGGGG
CTGGAGTACATTGGGGAAATCAATCATAGTGGAAGCACCAACTACAACCCGTCCCTCAAGAGTCGAGTCACCATATCAGT
AGACACGTCCAAGAAACAGCTCTCCCTGAAGTTGAGCTCTGTGAACGCCGCGGACACGGCTGTGTATTACTGTGCGAGAG
TTATTACTAGGGCGAGTCCTGGCACAGACGGGAGGTACGGTATGGACGTCTGGGGCCAAGGGACCACGGTCACCGTCTCC
TCAGGTAAGAATGGCCACTCTAGGGC
>1102_8177_3391|VPRIMER=Ramos_FW|CPRIMER=Ramos_REV|DUPCOUNT=60|CONSCOUNT=63|CIGAR=296M1X49M
TGTCCCTCACCTGCGGTGTTTATGGTGGGTCCTTCAGTGGTTACTACTGGAGCTGGATCCGCCAGCCCCCAGGGAAGGGG
CTGGAGTACATTGGGGAAATCAATCATAGTGGAAGCACCAACTACAACCCGTCCCTCAAGAGTCGAGTCACCATATCAGT
AGACACGTCCAAGAAACAGCTCTCCCTGAAGTTGAGCTCTGTGAACGCCGCGGACACGGCTGTGTATTACTGTGCGAGAG
TTATTACTAGGGCGAGTCCTGGCACAGACGGGAGGTACGGTATGGACGTCTGGGGCAAAGGGACCACGGTCACCGTCTCC
TCAGGTAAGAATGGCCACTCTAGGGC
>1102_25363_3626|VPRIMER=Ramos_FW|CPRIMER=Ramos_REV|DUPCOUNT=73|CONSCOUNT=73|CIGAR=222M1X123M
TGTCCCTCACCTGCGGTGTTTATGGTGGGTCCTTCAGTGGTTACTACTGGAGCTGGATCCGCCAGCCCCCAGGGAAGGGG
CTGGAGTACATTGGGGAAATCAATCATAGTGGAAGCACCAACTACAACCCGTCCCTCAAGAGTCGAGTCACCATATCAGT
AGACACGTCCAAGAAACAGCTCTCCCTGAAGTTGAGCTCTGTGAACGCCGCGGACACGGCTGGGTATTACTGTGCGAGAG
TTATTACTAGGGCGAGTCCTGGCACAGACGGGAGGTACGGTATGGACGTCTGGGGCCAAGGGACCACGGTCACCGTCTCC
TCAGGTAAGAATGGCCACTCTAGGGC
>1102_17420_3982|VPRIMER=Ramos_FW|CPRIMER=Ramos_REV|DUPCOUNT=21|CONSCOUNT=28|CIGAR=27M1X318M
TGTCCCTCACCTGCGGTGTTTATGGTGCGTCCTTCAGTGGTTACTACTGGAGCTGGATCCGCCAGCCCCCAGGGAAGGGG
CTGGAGTACATTGGGGAAATCAATCATAGTGGAAGCACCAACTACAACCCGTCCCTCAAGAGTCGAGTCACCATATCAGT
AGACACGTCCAAGAAACAGCTCTCCCTGAAGTTGAGCTCTGTGAACGCCGCGGACACGGCTGTGTATTACTGTGCGAGAG
TTATTACTAGGGCGAGTCCTGGCACAGACGGGAGGTACGGTATGGACGTCTGGGGCCAAGGGACCACGGTCACCGTCTCC
TCAGGTAAGAATGGCCACTCTAGGGC
>1102_25938_4243|VPRIMER=Ramos_FW|CPRIMER=Ramos_REV|DUPCOUNT=38|CONSCOUNT=48|CIGAR=321M1X24M
TGTCCCTCACCTGCGGTGTTTATGGTGGGTCCTTCAGTGGTTACTACTGGAGCTGGATCCGCCAGCCCCCAGGGAAGGGG
CTGGAGTACATTGGGGAAATCAATCATAGTGGAAGCACCAACTACAACCCGTCCCTCAAGAGTCGAGTCACCATATCAGT
AGACACGTCCAAGAAACAGCTCTCCCTGAAGTTGAGCTCTGTGAACGCCGCGGACACGGCTGTGTATTACTGTGCGAGAG
TTATTACTAGGGCGAGTCCTGGCACAGACGGGAGGTACGGTATGGACGTCTGGGGCCAAGGGACCACGGTCACCGTCTCC
TTAGGTAAGAATGGCCACTCTAGGGC
>1102_4710_4706|VPRIMER=Ramos_FW|CPRIMER=Ramos_REV|DUPCOUNT=297|CONSCOUNT=303|CIGAR=7M1X338M
TGTCCCTAACCTGCGGTGTTTATGGTGGGTCCTTCAGTGGTTACTACTGGAGCTGGATCCGCCAGCCCCCAGGGAAGGGG
CTGGAGTACATTGGGGAAATCAATCATAGTGGAAGCACCAACTACAACCCGTCCCTCAAGAGTCGAGTCACCATATCAGT
AGACACGTCCAAGAAACAGCTCTCCCTGAAGTTGAGCTCTGTGAACGCCGCGGACACGGCTGTGTATTACTGTGCGAGAG
TTATTACTAGGGCGAGTCCTGGCACAGACGGGAGGTACGGTATGGACGTCTGGGGCCAAGGGACCACGGTCACCGTCTCC
TCAGGTAAGAATGGCCACTCTAGGGC
>1102_7567_4806|VPRIMER=Ramos_FW|CPRIMER=Ramos_REV|DUPCOUNT=9|CONSCOUNT=13|CIGAR=237M1X108M
TGTCCCTCACCTGCGGTGTTTATGGTGGGTCCTTCAGTGGTTACTACTGGAGCTGGATCCGCCAGCCCCCAGGGAAGGGG
CTGGAGTACATTGGGGAAATCAATCATAGTGGAAGCACCAACTACAACCCGTCCCTCAAGAGTCGAGTCACCATATCAGT
AGACACGTCCAAGAAACAGCTCTCCCTGAAGTTGAGCTCTGTGAACGCCGCGGACACGGCTGTGTATTACTGTGCGACAG
TTATTACTAGGGCGAGTCCTGGCACAGACGGGAGGTACGGTATGGACGTCTGGGGCCAAGGGACCACGGTCACCGTCTCC
TCAGGTAAGAATGGCCACTCTAGGGC
>1102_12698_5693|VPRIMER=Ramos_FW|CPRIMER=Ramos_REV|DUPCOUNT=29|CONSCOUNT=33|CIGAR=168M1X177M
TGTCCCTCACCTGCGGTGTTTATGGTGGGTCCTTCAGTGGTTACTACTGGAGCTGGATCCGCCAGCCCCCAGGGAAGGGG
CTGGAGTACATTGGGGAAATCAATCATAGTGGAAGCACCAACTACAACCCGTCCCTCAAGAGTCGAGTCACCATATCAGT
AGACACGTTCAAGAAACAGCTCTCCCTGAAGTTGAGCTCTGTGAACGCCGCGGACACGGCTGTGTATTACTGTGCGAGAG
TTATTACTAGGGCGAGTCCTGGCACAGACGGGAGGTACGGTATGGACGTCTGGGGCCAAGGGACCACGGTCACCGTCTCC
TCAGGTAAGAATGGCCACTCTAGGGC
>1102_5102_5713|VPRIMER=Ramos_FW|CPRIMER=Ramos_REV|DUPCOUNT=15|CONSCOUNT=21|CIGAR=342M1X3M
TGTCCCTCACCTGCGGTGTTTATGGTGGGTCCTTCAGTGGTTACTACTGGAGCTGGATCCGCCAGCCCCCAGGGAAGGGG
CTGGAGTACATTGGGGAAATCAATCATAGTGGAAGCACCAACTACAACCCGTCCCTCAAGAGTCGAGTCACCATATCAGT
AGACACGTCCAAGAAACAGCTCTCCCTGAAGTTGAGCTCTGTGAACGCCGCGGACACGGCTGTGTATTACTGTGCGAGAG
TTATTACTAGGGCGAGTCCTGGCACAGACGGGAGGTACGGTATGGACGTCTGGGGCCAAGGGACCACGGTCACCGTCTCC
TCAGGTAAGAATGGCCACTCTAAGGC
>1102_21287_6257|VPRIMER=Ramos_FW|CPRIMER=Ramos_REV|DUPCOUNT=29|CONSCOUNT=33|CIGAR=180M1X165M
TGTCCCTCACCTGCGGTGTTTATGGTGGGTCCTTCAGTGGTTACTACTGGAGCTGGATCCGCCAGCCCCCAGGGAAGGGG
CTGGAGTACATTGGGGAAATCAATCATAGTGGAAGCACCAACTACAACCCGTCCCTCAAGAGTCGAGTCACCATATCAGT
AGACACGTCCAAGAAACAGCACTCCCTGAAGTTGAGCTCTGTGAACGCCGCGGACACGGCTGTGTATTACTGTGCGAGAG
TTATTACTAGGGCGAGTCCTGGCACAGACGGGAGGTACGGTATGGACGTCTGGGGCCAAGGGACCACGGTCACCGTCTCC
TCAGGTAAGAATGGCCACTCTAGGGC
>1102_15181_6541|VPRIMER=Ramos_FW|CPRIMER=Ramos_REV|DUPCOUNT=28|CONSCOUNT=28|CIGAR=245M1X100M
TGTCCCTCACCTGCGGTGTTTATGGTGGGTCCTTCAGTGGTTACTACTGGAGCTGGATCCGCCAGCCCCCAGGGAAGGGG
CTGGAGTACATTGGGGAAATCAATCATAGTGGAAGCACCAACTACAACCCGTCCCTCAAGAGTCGAGTCACCATATCAGT
AGACACGTCCAAGAAACAGCTCTCCCTGAAGTTGAGCTCTGTGAACGCCGCGGACACGGCTGTGTATTACTGTGCGAGAG
TTATTTCTAGGGCGAGTCCTGGCACAGACGGGAGGTACGGTATGGACGTCTGGGGCCAAGGGACCACGGTCACCGTCTCC
TCAGGTAAGAATGGCCACTCTAGGGC
>1102_18845_7018|VPRIMER=Ramos_FW|CPRIMER=Ramos_REV|DUPCOUNT=2|CONSCOUNT=3|CIGAR=93M1X61M1X23M1X166M
TGTCCCTCACCTGCGGTGTTTATGGTGGGTCCTTCAGTGGTTACTACTGGAGCTGGATCCGCCAGCCCCCAGGGAAGGGG
CTGGAGTACATTGTGGAAATCAATCATAGTGGAAGCACCAACTACAACCCGTCCCTCAAGAGTCGAGTCACCATAGCAGT
AGACACGTCCAAGAAACAGGTCTCCCTGAAGTTGAGCTCTGTGAACGCCGCGGACACGGCTGTGTATTACTGTGCGAGAG
TTATTACTAGGGCGAGTCCTGGCACAGACGGGAGGTACGGTATGGACGTCTGGGGCCAAGGGACCACGGTCACCGTCTCC
TCAGGTAAGAATGGCCACTCTAGGGC
>1102_27096_7174|VPRIMER=Ramos_FW|CPRIMER=Ramos_REV|DUPCOUNT=46|CONSCOUNT=55|CIGAR=323M1X22M
TGTCCCTCACCTGCGGTGTTTATGGTGGGTCCTTCAGTGGTTACTACTGGAGCTGGATCCGCCAGCCCCCAGGGAAGGGG
CTGGAGTACATTGGGGAAATCAATCATAGTGGAAGCACCAACTACAACCCGTCCCTCAAGAGTCGAGTCACCATATCAGT
AGACACGTCCAAGAAACAGCTCTCCCTGAAGTTGAGCTCTGTGAACGCCGCGGACACGGCTGTGTATTACTGTGCGAGAG
TTATTACTAGGGCGAGTCCTGGCACAGACGGGAGGTACGGTATGGACGTCTGGGGCCAAGGGACCACGGTCACCGTCTCC
TCACGTAAGAATGGCCACTCTAGGGC
>1102_21780_7710|VPRIMER=Ramos_FW|CPRIMER=Ramos_REV|DUPCOUNT=14|CONSCOUNT=17|CIGAR=223M1X15M1X106M
TGTCCCTCACCTGCGGTGTTTATGGTGGGTCCTTCAGTGGTTACTACTGGAGCTGGATCCGCCAGCCCCCAGGGAAGGGG
CTGGAGTACATTGGGGAAATCAATCATAGTGGAAGCACCAACTACAACCCGTCCCTCAAGAGTCGAGTCACCATATCAGT
AGACACGTCCAAGAAACAGCTCTCCCTGAAGTTGAGCTCTGTGAACGCCGCGGACACGGCTGTATATTACTGTGCGAGAC
TTATTACTAGGGCGAGTCCTGGCACAGACGGGAGGTACGGTATGGACGTCTGGGGCCAAGGGACCACGGTCACCGTCTCC
TCAGGTAAGAATGGCCACTCTAGGGC
>1102_28722_8103|VPRIMER=Ramos_FW|CPRIMER=Ramos_REV|DUPCOUNT=31|CONSCOUNT=32|CIGAR=281M1X64M
TGTCCCTCACCTGCGGTGTTTATGGTGGGTCCTTCAGTGGTTACTACTGGAGCTGGATCCGCCAGCCCCCAGGGAAGGGG
CTGGAGTACATTGGGGAAATCAATCATAGTGGAAGCACCAACTACAACCCGTCCCTCAAGAGTCGAGTCACCATATCAGT
AGACACGTCCAAGAAACAGCTCTCCCTGAAGTTGAGCTCTGTGAACGCCGCGGACACGGCTGTGTATTACTGTGCGAGAG
TTATTACTAGGGCGAGTCCTGGCACAGACGGGAGGTACGGTGTGGACGTCTGGGGCCAAGGGACCACGGTCACCGTCTCC
TCAGGTAAGAATGGCCACTCTAGGGC
>1102_4215_8199|VPRIMER=Ramos_FW|CPRIMER=Ramos_REV|DUPCOUNT=92|CONSCOUNT=111|CIGAR=166M1X179M
TGTCCCTCACCTGCGGTGTTTATGGTGGGTCCTTCAGTGGTTACTACTGGAGCTGGATCCGCCAGCCCCCAGGGAAGGGG
CTGGAGTACATTGGGGAAATCAATCATAGTGGAAGCACCAACTACAACCCGTCCCTCAAGAGTCGAGTCACCATATCAGT
AGACACATCCAAGAAACAGCTCTCCCTGAAGTTGAGCTCTGTGAACGCCGCGGACACGGCTGTGTATTACTGTGCGAGAG
TTATTACTAGGGCGAGTCCTGGCACAGACGGGAGGTACGGTATGGACGTCTGGGGCCAAGGGACCACGGTCACCGTCTCC
TCAGGTAAGAATGGCCACTCTAGGGC
>1102_26857_8350|VPRIMER=Ramos_FW|CPRIMER=Ramos_REV|DUPCOUNT=18|CONSCOUNT=21|CIGAR=219M1X126M
TGTCCCTCACCTGCGGTGTTTATGGTGGGTCCTTCAGTGGTTACTACTGGAGCTGGATCCGCCAGCCCCCAGGGAAGGGG
CTGGAGTACATTGGGGAAATCAATCATAGTGGAAGCACCAACTACAACCCGTCCCTCAAGAGTCGAGTCACCATATCAGT
AGACACGTCCAAGAAACAGCTCTCCCTGAAGTTGAGCTCTGTGAACGCCGCGGACACGGATGTGTATTACTGTGCGAGAG
TTATTACTAGGGCGAGTCCTGGCACAGACGGGAGGTACGGTATGGACGTCTGGGGCCAAGGGACCACGGTCACCGTCTCC
TCAGGTAAGAATGGCCACTCTAGGGC
>1102_20563_8822|VPRIMER=Ramos_FW|CPRIMER=Ramos_REV|DUPCOUNT=9|CONSCOUNT=9|CIGAR=210M1X135M
TGTCCCTCACCTGCGGTGTTTATGGTGGGTCCTTCAGTGGTTACTACTGGAGCTGGATCCGCCAGCCCCCAGGGAAGGGG
CTGGAGTACATTGGGGAAATCAATCATAGTGGAAGCACCAACTACAACCCGTCCCTCAAGAGTCGAGTCACCATATCAGT
AGACACGTCCAAGAAACAGCTCTCCCTGAAGTTGAGCTCTGTGAACGCCGGGGACACGGCTGTGTATTACTGTGCGAGAG
TTATTACTAGGGCGAGTCCTGGCACAGACGGGAGGTACGGTATGGACGTCTGGGGCCAAGGGACCACGGTCACCGTCTCC
TCAGGTAAGAATGGCCACTCTAGGGC
>1102_7405_8843|VPRIMER=Ramos_FW|CPRIMER=Ramos_REV|DUPCOUNT=37|CONSCOUNT=38|CIGAR=74M1X271M
TGTCCCTCACCTGCGGTGTTTATGGTGGGTCCTTCAGTGGTTACTACTGGAGCTGGATCCGCCAGCCCCCAGGGTAGGGG
CTGGAGTACATTGGGGAAATCAATCATAGTGGAAGCACCAACTACAACCCGTCCCTCAAGAGTCGAGTCACCATATCAGT
AGACACGTCCAAGAAACAGCTCTCCCTGAAGTTGAGCTCTGTGAACGCCGCGGACACGGCTGTGTATTACTGTGCGAGAG
TTATTACTAGGGCGAGTCCTGGCACAGACGGGAGGTACGGTATGGACGTCTGGGGCCAAGGGACCACGGTCACCGTCTCC
TCAGGTAAGAATGGCCACTCTAGGGC
>1102_7107_8967|VPRIMER=Ramos_FW|CPRIMER=Ramos_REV|DUPCOUNT=47|CONSCOUNT=53|CIGAR=244M1X101M
TGTCCCTCACCTGCGGTGTTTATGGTGGGTCCTTCAGTGGTTACTACTGGAGCTGGATCCGCCAGCCCCCAGGGAAGGGG
CTGGAGTACATTGGGGAAATCAATCATAGTGGAAGCACCAACTACAACCCGTCCCTCAAGAGTCGAGTCACCATATCAGT
AGACACGTCCAAGAAACAGCTCTCCCTGAAGTTGAGCTCTGTGAACGCCGCGGACACGGCTGTGTATTACTGTGCGAGAG
TTATCACTAGGGCGAGTCCTGGCACAGACGGGAGGTACGGTATGGACGTCTGGGGCCAAGGGACCACGGTCACCGTCTCC
TCAGGTAAGAATGGCCACTCTAGGGC
>1102_19937_9397|VPRIMER=Ramos_FW|CPRIMER=Ramos_REV|DUPCOUNT=46|CONSCOUNT=58|CIGAR=209M1X136M
TGTCCCTCACCTGCGGTGTTTATGGTGGGTCCTTCAGTGGTTACTACTGGAGCTGGATCCGCCAGCCCCCAGGGAAGGGG
CTGGAGTACATTGGGGAAATCAATCATAGTGGAAGCACCAACTACAACCCGTCCCTCAAGAGTCGAGTCACCATATCAGT
AGACACGTCCAAGAAACAGCTCTCCCTGAAGTTGAGCTCTGTGAACGCCACGGACACGGCTGTGTATTACTGTGCGAGAG
TTATTACTAGGGCGAGTCCTGGCACAGACGGGAGGTACGGTATGGACGTCTGGGGCCAAGGGACCACGGTCACCGTCTCC
TCAGGTAAGAATGGCCACTCTAGGGC
>1102_7817_9643|VPRIMER=Ramos_FW|CPRIMER=Ramos_REV|DUPCOUNT=18|CONSCOUNT=18|CIGAR=22M1X323M
TGTCCCTCACCTGCGGTGTTTAGGGTGGGTCCTTCAGTGGTTACTACTGGAGCTGGATCCGCCAGCCCCCAGGGAAGGGG
CTGGAGTACATTGGGGAAATCAATCATAGTGGAAGCACCAACTACAACCCGTCCCTCAAGAGTCGAGTCACCATATCAGT
AGACACGTCCAAGAAACAGCTCTCCCTGAAGTTGAGCTCTGTGAACGCCGCGGACACGGCTGTGTATTACTGTGCGAGAG
TTATTACTAGGGCGAGTCCTGGCACAGACGGGAGGTACGGTATGGACGTCTGGGGCCAAGGGACCACGGTCACCGTCTCC
TCAGGTAAGAATGGCCACTCTAGGGC
>1102_4703_9666|VPRIMER=Ramos_FW|CPRIMER=Ramos_REV|DUPCOUNT=130|CONSCOUNT=158|CIGAR=39M1X306M
TGTCCCTCACCTGCGGTGTTTATGGTGGGTCCTTCAGTGCTTACTACTGGAGCTGGATCCGCCAGCCCCCAGGGAAGGGG
CTGGAGTACATTGGGGAAATCAATCATAGTGGAAGCACCAACTACAACCCGTCCCTCAAGAGTCGAGTCACCATATCAGT
AGACACGTCCAAGAAACAGCTCTCCCTGAAGTTGAGCTCTGTGAACGCCGCGGACACGGCTGTGTATTACTGTGCGAGAG
TTATTACTAGGGCGAGTCCTGGCACAGACGGGAGGTACGGTATGGACGTCTGGGGCCAAGGGACCACGGTCACCGTCTCC
TCAGGTAAGAATGGCCACTCTAGGGC
>1102_23734_10654|VPRIMER=Ramos_FW|CPRIMER=Ramos_REV|DUPCOUNT=4|CONSCOUNT=4|CIGAR=341M1X4M
TGTCCCTCACCTGCGGTGTTTATGGTGGGTCCTTCAGTGGTTACTACTGGAGCTGGATCCGCCAGCCCCCAGGGAAGGGG
CTGGAGTACATTGGGGAAATCAATCATAGTGGAAGCACCAACTACAACCCGTCCCTCAAGAGTCGAGTCACCATATCAGT
AGACACGTCCAAGAAACAGCTCTCCCTGAAGTTGAGCTCTGTGAACGCCGCGGACACGGCTGTGTATTACTGTGCGAGAG
TTATTACTAGGGCGAGTCCTGGCACAGACGGGAGGTACGGTATGGACGTCTGGGGCCAAGGGACCACGGTCACCGTCTCC
TCAGGTAAGAATGGCCACTCTCGGGC
>1102_26672_10799|VPRIMER=Ramos_FW|CPRIMER=Ramos_REV|DUPCOUNT=62|CONSCOUNT=78|CIGAR=143M1X202M
TGTCCCTCACCTGCGGTGTTTATGGTGGGTCCTTCAGTGGTTACTACTGGAGCTGGATCCGCCAGCCCCCAGGGAAGGGG
CTGGAGTACATTGGGGAAATCAATCATAGTGGAAGCACCAACTACAACCCGTCCCTCAAGAGTTGAGTCACCATATCAGT
AGACACGTCCAAGAAACAGCTCTCCCTGAAGTTGAGCTCTGTGAACGCCGCGGACACGGCTGTGTATTACTGTGCGAGAG
TTATTACTAGGGCGAGTCCTGGCACAGACGGGAGGTACGGTATGGACGTCTGGGGCCAAGGGACCACGGTCACCGTCTCC
TCAGGTAAGAATGGCCACTCTAGGGC
>1102_19674_10995|VPRIMER=Ramos_FW|CPRIMER=Ramos_REV|DUPCOUNT=64|CONSCOUNT=70|CIGAR=131M1X214M
TGTCCCTCACCTGCGGTGTTTATGGTGGGTCCTTCAGTGGTTACTACTGGAGCTGGATCCGCCAGCCCCCAGGGAAGGGG
CTGGAGTACATTGGGGAAATCAATCATAGTGGAAGCACCAACTACAACCCGCCCCTCAAGAGTCGAGTCACCATATCAGT
AGACACGTCCAAGAAACAGCTCTCCCTGAAGTTGAGCTCTGTGAACGCCGCGGACACGGCTGTGTATTACTGTGCGAGAG
TTATTACTAGGGCGAGTCCTGGCACAGACGGGAGGTACGGTATGGACGTCTGGGGCCAAGGGACCACGGTCACCGTCTCC
TCAGGTAAGAATGGCCACTCTAGGGC
>1102_11485_11226|VPRIMER=Ramos_FW|CPRIMER=Ramos_REV|DUPCOUNT=77|CONSCOUNT=96|CIGAR=262M1X83M
TGTCCCTCACCTGCGGTGTTTATGGTGGGTCCTTCAGTGGTTACTACTGGAGCTGGATCCGCCAGCCCCCAGGGAAGGGG
CTGGAGTACATTGGGGAAATCAATCATAGTGGAAGCACCAACTACAACCCGTCCCTCAAGAGTCGAGTCACCATATCAGT
AGACACGTCCAAGAAACAGCTCTCCCTGAAGTTGAGCTCTGTGAACGCCGCGGACACGGCTGTGTATTACTGTGCGAGAG
TTATTACTAGGGCGAGTCCTGGTACAGACGGGAGGTACGGTATGGACGTCTGGGGCCAAGGGACCACGGTCACCGTCTCC
TCAGGTAAGAATGGCCACTCTAGGGC
>1102_3712_11258|VPRIMER=Ramos_FW|CPRIMER=Ramos_REV|DUPCOUNT=31|CONSCOUNT=35|CIGAR=292M1X53M
TGTCCCTCACCTGCGGTGTTTATGGTGGGTCCTTCAGTGGTTACTACTGGAGCTGGATCCGCCAGCCCCCAGGGAAGGGG
CTGGAGTACATTGGGGAAATCAATCATAGTGGAAGCACCAACTACAACCCGTCCCTCAAGAGTCGAGTCACCATATCAGT
AGACACGTCCAAGAAACAGCTCTCCCTGAAGTTGAGCTCTGTGAACGCCGCGGACACGGCTGTGTATTACTGTGCGAGAG
TTATTACTAGGGCGAGTCCTGGCACAGACGGGAGGTACGGTATGGACGTCTGTGGCCAAGGGACCACGGTCACCGTCTCC
TCAGGTAAGAATGGCCACTCTAGGGC
>1102_11289_12596|VPRIMER=Ramos_FW|CPRIMER=Ramos_REV|DUPCOUNT=264|CONSCOUNT=343|CIGAR=178M1X167M
TGTCCCTCACCTGCGGTGTTTATGGTGGGTCCTTCAGTGGTTACTACTGGAGCTGGATCCGCCAGCCCCCAGGGAAGGGG
CTGGAGTACATTGGGGAAATCAATCATAGTGGAAGCACCAACTACAACCCGTCCCTCAAGAGTCGAGTCACCATATCAGT
AGACACGTCCAAGAAACAACTCTCCCTGAAGTTGAGCTCTGTGAACGCCGCGGACACGGCTGTGTATTACTGTGCGAGAG
TTATTACTAGGGCGAGTCCTGGCACAGACGGGAGGTACGGTATGGACGTCTGGGGCCAAGGGACCACGGTCACCGTCTCC
TCAGGTAAGAATGGCCACTCTAGGGC
>1102_17011_12662|VPRIMER=Ramos_FW|CPRIMER=Ramos_REV|DUPCOUNT=22|CONSCOUNT=24|CIGAR=190M1X155M
TGTCCCTCACCTGCGGTGTTTATGGTGGGTCCTTCAGTGGTTACTACTGGAGCTGGATCCGCCAGCCCCCAGGGAAGGGG
CTGGAGTACATTGGGGAAATCAATCATAGTGGAAGCACCAACTACAACCCGTCCCTCAAGAGTCGAGTCACCATATCAGT
AGACACGTCCAAGAAACAGCTCTCCCTGAAATTGAGCTCTGTGAACGCCGCGGACACGGCTGTGTATTACTGTGCGAGAG
TTATTACTAGGGCGAGTCCTGGCACAGACGGGAGGTACGGTATGGACGTCTGGGGCCAAGGGACCACGGTCACCGTCTCC
TCAGGTAAGAATGGCCACTCTAGGGC
>1102_7995_13080|VPRIMER=Ramos_FW|CPRIMER=Ramos_REV|DUPCOUNT=40|CONSCOUNT=44|CIGAR=112M1X233M
TGTCCCTCACCTGCGGTGTTTATGGTGGGTCCTTCAGTGGTTACTACTGGAGCTGGATCCGCCAGCCCCCAGGGAAGGGG
CTGGAGTACATTGGGGAAATCAATCATAGTGGTAGCACCAACTACAACCCGTCCCTCAAGAGTCGAGTCACCATATCAGT
AGACACGTCCAAGAAACAGCTCTCCCTGAAGTTGAGCTCTGTGAACGCCGCGGACACGGCTGTGTATTACTGTGCGAGAG
TTATTACTAGGGCGAGTCCTGGCACAGACGGGAGGTACGGTATGGACGTCTGGGGCCAAGGGACCACGGTCACCGTCTCC
TCAGGTAAGAATGGCCACTCTAGGGC
>1102_16875_14205|VPRIMER=Ramos_FW|CPRIMER=Ramos_REV|DUPCOUNT=16|CONSCOUNT=16|CIGAR=316M1X29M
TGTCCCTCACCTGCGGTGTTTATGGTGGGTCCTTCAGTGGTTACTACTGGAGCTGGATCCGCCAGCCCCCAGGGAAGGGG
CTGGAGTACATTGGGGAAATCAATCATAGTGGAAGCACCAACTACAACCCGTCCCTCAAGAGTCGAGTCACCATATCAGT
AGACACGTCCAAGAAACAGCTCTCCCTGAAGTTGAGCTCTGTGAACGCCGCGGACACGGCTGTGTATTACTGTGCGAGAG
TTATTACTAGGGCGAGTCCTGGCACAGACGGGAGGTACGGTATGGACGTCTGGGGCCAAGGGACCACGGTCACCGTATCC
TCAGGTAAGAATGGCCACTCTAGGGC
>1102_13106_14324|VPRIMER=Ramos_FW|CPRIMER=Ramos_REV|DUPCOUNT=56|CONSCOUNT=63|CIGAR=169M1X176M
TGTCCCTCACCTGCGGTGTTTATGGTGGGTCCTTCAGTGGTTACTACTGGAGCTGGATCCGCCAGCCCCCAGGGAAGGGG
CTGGAGTACATTGGGGAAATCAATCATAGTGGAAGCACCAACTACAACCCGTCCCTCAAGAGTCGAGTCACCATATCAGT
AGACACGTCTAAGAAACAGCTCTCCCTGAAGTTGAGCTCTGTGAACGCCGCGGACACGGCTGTGTATTACTGTGCGAGAG
TTATTACTAGGGCGAGTCCTGGCACAGACGGGAGGTACGGTATGGACGTCTGGGGCCAAGGGACCACGGTCACCGTCTCC
TCAGGTAAGAATGGCCACTCTAGGGC
>1102_19513_15321|VPRIMER=Ramos_FW|CPRIMER=Ramos_REV|DUPCOUNT=27|CONSCOUNT=28|CIGAR=295M1X50M
TGTCCCTCACCTGCGGTGTTTATGGTGGGTCCTTCAGTGGTTACTACTGGAGCTGGATCCGCCAGCCCCCAGGGAAGGGG
CTGGAGTACATTGGGGAAATCAATCATAGTGGAAGCACCAACTACAACCCGTCCCTCAAGAGTCGAGTCACCATATCAGT
AGACACGTCCAAGAAACAGCTCTCCCTGAAGTTGAGCTCTGTGAACGCCGCGGACACGGCTGTGTATTACTGTGCGAGAG
TTATTACTAGGGCGAGTCCTGGCACAGACGGGAGGTACGGTATGGACGTCTGGGGACAAGGGACCACGGTCACCGTCTCC
TCAGGTAAGAATGGCCACTCTAGGGC
>1102_2707_15516|VPRIMER=Ramos_FW|CPRIMER=Ramos_REV|DUPCOUNT=124|CONSCOUNT=127|CIGAR=278M1X67M
TGTCCCTCACCTGCGGTGTTTATGGTGGGTCCTTCAGTGGTTACTACTGGAGCTGGATCCGCCAGCCCCCAGGGAAGGGG
CTGGAGTACATTGGGGAAATCAATCATAGTGGAAGCACCAACTACAACCCGTCCCTCAAGAGTCGAGTCACCATATCAGT
AGACACGTCCAAGAAACAGCTCTCCCTGAAGTTGAGCTCTGTGAACGCCGCGGACACGGCTGTGTATTACTGTGCGAGAG
TTATTACTAGGGCGAGTCCTGGCACAGACGGGAGGTACTGTATGGACGTCTGGGGCCAAGGGACCACGGTCACCGTCTCC
TCAGGTAAGAATGGCCACTCTAGGGC
>1102_14460_15889|VPRIMER=Ramos_FW|CPRIMER=Ramos_REV|DUPCOUNT=57|CONSCOUNT=57|CIGAR=282M1X63M
TGTCCCTCACCTGCGGTGTTTATGGTGGGTCCTTCAGTGGTTACTACTGGAGCTGGATCCGCCAGCCCCCAGGGAAGGGG
CTGGAGTACATTGGGGAAATCAATCATAGTGGAAGCACCAACTACAACCCGTCCCTCAAGAGTCGAGTCACCATATCAGT
AGACACGTCCAAGAAACAGCTCTCCCTGAAGTTGAGCTCTGTGAACGCCGCGGACACGGCTGTGTATTACTGTGCGAGAG
TTATTACTAGGGCGAGTCCTGGCACAGACGGGAGGTACGGTAGGGACGTCTGGGGCCAAGGGACCACGGTCACCGTCTCC
TCAGGTAAGAATGGCCACTCTAGGGC
>1102_2084_15946|VPRIMER=Ramos_FW|CPRIMER=Ramos_REV|DUPCOUNT=89|CONSCOUNT=91|CIGAR=269M1X76M
TGTCCCTCACCTGCGGTGTTTATGGTGGGTCCTTCAGTGGTTACTACTGGAGCTGGATCCGCCAGCCCCCAGGGAAGGGG
CTGGAGTACATTGGGGAAATCAATCATAGTGGAAGCACCAACTACAACCCGTCCCTCAAGAGTCGAGTCACCATATCAGT
AGACACGTCCAAGAAACAGCTCTCCCTGAAGTTGAGCTCTGTGAACGCCGCGGACACGGCTGTGTATTACTGTGCGAGAG
TTATTACTAGGGCGAGTCCTGGCACAGACTGGAGGTACGGTATGGACGTCTGGGGCCAAGGGACCACGGTCACCGTCTCC
TCAGGTAAGAATGGCCACTCTAGGGC
>1102_19105_16001|VPRIMER=Ramos_FW|CPRIMER=Ramos_REV|DUPCOUNT=149|CONSCOUNT=175|CIGAR=179M1X166M
TGTCCCTCACCTGCGGTGTTTATGGTGGGTCCTTCAGTGGTTACTACTGGAGCTGGATCCGCCAGCCCCCAGGGAAGGGG
CTGGAGTACATTGGGGAAATCAATCATAGTGGAAGCACCAACTACAACCCGTCCCTCAAGAGTCGAGTCACCATATCAGT
AGACACGTCCAAGAAACAGGTCTCCCTGAAGTTGAGCTCTGTGAACGCCGCGGACACGGCTGTGTATTACTGTGCGAGAG
TTATTACTAGGGCGAGTCCTGGCACAGACGGGAGGTACGGTATGGACGTCTGGGGCCAAGGGACCACGGTCACCGTCTCC
TCAGGTAAGAATGGCCACTCTAGGGC
>1102_25624_16128|VPRIMER=Ramos_FW|CPRIMER=Ramos_REV|DUPCOUNT=54|CONSCOUNT=62|CIGAR=231M1X114M
TGTCCCTCACCTGCGGTGTTTATGGTGGGTCCTTCAGTGGTTACTACTGGAGCTGGATCCGCCAGCCCCCAGGGAAGGGG
CTGGAGTACATTGGGGAAATCAATCATAGTGGAAGCACCAACTACAACCCGTCCCTCAAGAGTCGAGTCACCATATCAGT
AGACACGTCCAAGAAACAGCTCTCCCTGAAGTTGAGCTCTGTGAACGCCGCGGACACGGCTGTGTATTACTATGCGAGAG
TTATTACTAGGGCGAGTCCTGGCACAGACGGGAGGTACGGTATGGACGTCTGGGGCCAAGGGACCACGGTCACCGTCTCC
TCAGGTAAGAATGGCCACTCTAGGGC
>1102_7674_16610|VPRIMER=Ramos_FW|CPRIMER=Ramos_REV|DUPCOUNT=87|CONSCOUNT=106|CIGAR=223M1X122M
TGTCCCTCACCTGCGGTGTTTATGGTGGGTCCTTCAGTGGTTACTACTGGAGCTGGATCCGCCAGCCCCCAGGGAAGGGG
CTGGAGTACATTGGGGAAATCAATCATAGTGGAAGCACCAACTACAACCCGTCCCTCAAGAGTCGAGTCACCATATCAGT
AGACACGTCCAAGAAACAGCTCTCCCTGAAGTTGAGCTCTGTGAACGCCGCGGACACGGCTGTATATTACTGTGCGAGAG
TTATTACTAGGGCGAGTCCTGGCACAGACGGGAGGTACGGTATGGACGTCTGGGGCCAAGGGACCACGGTCACCGTCTCC
TCAGGTAAGAATGGCCACTCTAGGGC
>1102_9636_16639|VPRIMER=Ramos_FW|CPRIMER=Ramos_REV|DUPCOUNT=56|CONSCOUNT=70|CIGAR=335M1X10M
TGTCCCTCACCTGCGGTGTTTATGGTGGGTCCTTCAGTGGTTACTACTGGAGCTGGATCCGCCAGCCCCCAGGGAAGGGG
CTGGAGTACATTGGGGAAATCAATCATAGTGGAAGCACCAACTACAACCCGTCCCTCAAGAGTCGAGTCACCATATCAGT
AGACACGTCCAAGAAACAGCTCTCCCTGAAGTTGAGCTCTGTGAACGCCGCGGACACGGCTGTGTATTACTGTGCGAGAG
TTATTACTAGGGCGAGTCCTGGCACAGACGGGAGGTACGGTATGGACGTCTGGGGCCAAGGGACCACGGTCACCGTCTCC
TCAGGTAAGAATGGCTACTCTAGGGC
>1102_24083_16947|VPRIMER=Ramos_FW|CPRIMER=Ramos_REV|DUPCOUNT=21|CONSCOUNT=23|CIGAR=345M1X
TGTCCCTCACCTGCGGTGTTTATGGTGGGTCCTTCAGTGGTTACTACTGGAGCTGGATCCGCCAGCCCCCAGGGAAGGGG
CTGGAGTACATTGGGGAAATCAATCATAGTGGAAGCACCAACTACAACCCGTCCCTCAAGAGTCGAGTCACCATATCAGT
AGACACGTCCAAGAAACAGCTCTCCCTGAAGTTGAGCTCTGTGAACGCCGCGGACACGGCTGTGTATTACTGTGCGAGAG
TTATTACTAGGGCGAGTCCTGGCACAGACGGGAGGTACGGTATGGACGTCTGGGGCCAAGGGACCACGGTCACCGTCTCC
TCAGGTAAGAATGGCCACTCTAGGGA
>1102_6032_17247|VPRIMER=Ramos_FW|CPRIMER=Ramos_REV|DUPCOUNT=49|CONSCOUNT=52|CIGAR=272M1X73M
TGTCCCTCACCTGCGGTGTTTATGGTGGGTCCTTCAGTGGTTACTACTGGAGCTGGATCCGCCAGCCCCCAGGGAAGGGG
CTGGAGTACATTGGGGAAATCAATCATAGTGGAAGCACCAACTACAACCCGTCCCTCAAGAGTCGAGTCACCATATCAGT
AGACACGTCCAAGAAACAGCTCTCCCTGAAGTTGAGCTCTGTGAACGCCGCGGACACGGCTGTGTATTACTGTGCGAGAG
TTATTACTAGGGCGAGTCCTGGCACAGACGGGTGGTACGGTATGGACGTCTGGGGCCAAGGGACCACGGTCACCGTCTCC
TCAGGTAAGAATGGCCACTCTAGGGC
>1102_21780_17665|VPRIMER=Ramos_FW|CPRIMER=Ramos_REV|DUPCOUNT=62|CONSCOUNT=72|CIGAR=214M1X131M
TGTCCCTCACCTGCGGTGTTTATGGTGGGTCCTTCAGTGGTTACTACTGGAGCTGGATCCGCCAGCCCCCAGGGAAGGGG
CTGGAGTACATTGGGGAAATCAATCATAGTGGAAGCACCAACTACAACCCGTCCCTCAAGAGTCGAGTCACCATATCAGT
AGACACGTCCAAGAAACAGCTCTCCCTGAAGTTGAGCTCTGTGAACGCCGCGGATACGGCTGTGTATTACTGTGCGAGAG
TTATTACTAGGGCGAGTCCTGGCACAGACGGGAGGTACGGTATGGACGTCTGGGGCCAAGGGACCACGGTCACCGTCTCC
TCAGGTAAGAATGGCCACTCTAGGGC
>1102_8927_17721|VPRIMER=Ramos_FW|CPRIMER=Ramos_REV|DUPCOUNT=20|CONSCOUNT=23|CIGAR=135M1X210M
TGTCCCTCACCTGCGGTGTTTATGGTGGGTCCTTCAGTGGTTACTACTGGAGCTGGATCCGCCAGCCCCCAGGGAAGGGG
CTGGAGTACATTGGGGAAATCAATCATAGTGGAAGCACCAACTACAACCCGTCCCACAAGAGTCGAGTCACCATATCAGT
AGACACGTCCAAGAAACAGCTCTCCCTGAAGTTGAGCTCTGTGAACGCCGCGGACACGGCTGTGTATTACTGTGCGAGAG
TTATTACTAGGGCGAGTCCTGGCACAGACGGGAGGTACGGTATGGACGTCTGGGGCCAAGGGACCACGGTCACCGTCTCC
TCAGGTAAGAATGGCCACTCTAGGGC
>1102_27815_17805|VPRIMER=Ramos_FW|CPRIMER=Ramos_REV|DUPCOUNT=140|CONSCOUNT=175|CIGAR=277M1X68M
TGTCCCTCACCTGCGGTGTTTATGGTGGGTCCTTCAGTGGTTACTACTGGAGCTGGATCCGCCAGCCCCCAGGGAAGGGG
CTGGAGTACATTGGGGAAATCAATCATAGTGGAAGCACCAACTACAACCCGTCCCTCAAGAGTCGAGTCACCATATCAGT
AGACACGTCCAAGAAACAGCTCTCCCTGAAGTTGAGCTCTGTGAACGCCGCGGACACGGCTGTGTATTACTGTGCGAGAG
TTATTACTAGGGCGAGTCCTGGCACAGACGGGAGGTATGGTATGGACGTCTGGGGCCAAGGGACCACGGTCACCGTCTCC
TCAGGTAAGAATGGCCACTCTAGGGC
>1102_2530_17829|VPRIMER=Ramos_FW|CPRIMER=Ramos_REV|DUPCOUNT=90|CONSCOUNT=96|CIGAR=285M1X60M
TGTCCCTCACCTGCGGTGTTTATGGTGGGTCCTTCAGTGGTTACTACTGGAGCTGGATCCGCCAGCCCCCAGGGAAGGGG
CTGGAGTACATTGGGGAAATCAATCATAGTGGAAGCACCAACTACAACCCGTCCCTCAAGAGTCGAGTCACCATATCAGT
AGACACGTCCAAGAAACAGCTCTCCCTGAAGTTGAGCTCTGTGAACGCCGCGGACACGGCTGTGTATTACTGTGCGAGAG
TTATTACTAGGGCGAGTCCTGGCACAGACGGGAGGTACGGTATGGGCGTCTGGGGCCAAGGGACCACGGTCACCGTCTCC
TCAGGTAAGAATGGCCACTCTAGGGC
>1102_4798_18038|VPRIMER=Ramos_FW|CPRIMER=Ramos_REV|DUPCOUNT=57|CONSCOUNT=61|CIGAR=330M1X15M
TGTCCCTCACCTGCGGTGTTTATGGTGGGTCCTTCAGTGGTTACTACTGGAGCTGGATCCGCCAGCCCCCAGGGAAGGGG
CTGGAGTACATTGGGGAAATCAATCATAGTGGAAGCACCAACTACAACCCGTCCCTCAAGAGTCGAGTCACCATATCAGT
AGACACGTCCAAGAAACAGCTCTCCCTGAAGTTGAGCTCTGTGAACGCCGCGGACACGGCTGTGTATTACTGTGCGAGAG
TTATTACTAGGGCGAGTCCTGGCACAGACGGGAGGTACGGTATGGACGTCTGGGGCCAAGGGACCACGGTCACCGTCTCC
TCAGGTAAGAGTGGCCACTCTAGGGC
>1102_13159_18347|VPRIMER=Ramos_FW|CPRIMER=Ramos_REV|DUPCOUNT=105|CONSCOUNT=131|CIGAR=94M1X251M
TGTCCCTCACCTGCGGTGTTTATGGTGGGTCCTTCAGTGGTTACTACTGGAGCTGGATCCGCCAGCCCCCAGGGAAGGGG
CTGGAGTACATTGGAGAAATCAATCATAGTGGAAGCACCAACTACAACCCGTCCCTCAAGAGTCGAGTCACCATATCAGT
AGACACGTCCAAGAAACAGCTCTCCCTGAAGTTGAGCTCTGTGAACGCCGCGGACACGGCTGTGTATTACTGTGCGAGAG
TTATTACTAGGGCGAGTCCTGGCACAGACGGGAGGTACGGTATGGACGTCTGGGGCCAAGGGACCACGGTCACCGTCTCC
TCAGGTAAGAATGGCCACTCTAGGGC
>1102_18354_18368|VPRIMER=Ramos_FW|CPRIMER=Ramos_REV|DUPCOUNT=7|CONSCOUNT=9|CIGAR=7M1X147M1X23M1X166M
TGTCCCTAACCTGCGGTGTTTATGGTGGGTCCTTCAGTGGTTACTACTGGAGCTGGATCCGCCAGCCCCCAGGGAAGGGG
CTGGAGTACATTGGGGAAATCAATCATAGTGGAAGCACCAACTACAACCCGTCCCTCAAGAGTCGAGTCACCATAGCAGT
AGACACGTCCAAGAAACAGGTCTCCCTGAAGTTGAGCTCTGTGAACGCCGCGGACACGGCTGTGTATTACTGTGCGAGAG
TTATTACTAGGGCGAGTCCTGGCACAGACGGGAGGTACGGTATGGACGTCTGGGGCCAAGGGACCACGGTCACCGTCTCC
TCAGGTAAGAATGGCCACTCTAGGGC
>1102_27089_18462|VPRIMER=Ramos_FW|CPRIMER=Ramos_REV|DUPCOUNT=168|CONSCOUNT=205|CIGAR=39M1X306M
TGTCCCTCACCTGCGGTGTTTATGGTGGGTCCTTCAGTGATTACTACTGGAGCTGGATCCGCCAGCCCCCAGGGAAGGGG
CTGGAGTACATTGGGGAAATCAATCATAGTGGAAGCACCAACTACAACCCGTCCCTCAAGAGTCGAGTCACCATATCAGT
AGACACGTCCAAGAAACAGCTCTCCCTGAAGTTGAGCTCTGTGAACGCCGCGGACACGGCTGTGTATTACTGTGCGAGAG
TTATTACTAGGGCGAGTCCTGGCACAGACGGGAGGTACGGTATGGACGTCTGGGGCCAAGGGACCACGGTCACCGTCTCC
TCAGGTAAGAATGGCCACTCTAGGGC
>1102_10276_18574|VPRIMER=Ramos_FW|CPRIMER=Ramos_REV|DUPCOUNT=62|CONSCOUNT=63|CIGAR=29M1X316M
TGTCCCTCACCTGCGGTGTTTATGGTGGGGCCTTCAGTGGTTACTACTGGAGCTGGATCCGCCAGCCCCCAGGGAAGGGG
CTGGAGTACATTGGGGAAATCAATCATAGTGGAAGCACCAACTACAACCCGTCCCTCAAGAGTCGAGTCACCATATCAGT
AGACACGTCCAAGAAACAGCTCTCCCTGAAGTTGAGCTCTGTGAACGCCGCGGACACGGCTGTGTATTACTGTGCGAGAG
TTATTACTAGGGCGAGTCCTGGCACAGACGGGAGGTACGGTATGGACGTCTGGGGCCAAGGGACCACGGTCACCGTCTCC
TCAGGTAAGAATGGCCACTCTAGGGC
>1102_28067_18647|VPRIMER=Ramos_FW|CPRIMER=Ramos_REV|DUPCOUNT=62|CONSCOUNT=77|CIGAR=178M1X167M
TGTCCCTCACCTGCGGTGTTTATGGTGGGTCCTTCAGTGGTTACTACTGGAGCTGGATCCGCCAGCCCCCAGGGAAGGGG
CTGGAGTACATTGGGGAAATCAATCATAGTGGAAGCACCAACTACAACCCGTCCCTCAAGAGTCGAGTCACCATATCAGT
AGACACGTCCAAGAAACATCTCTCCCTGAAGTTGAGCTCTGTGAACGCCGCGGACACGGCTGTGTATTACTGTGCGAGAG
TTATTACTAGGGCGAGTCCTGGCACAGACGGGAGGTACGGTATGGACGTCTGGGGCCAAGGGACCACGGTCACCGTCTCC
TCAGGTAAGAATGGCCACTCTAGGGC
>1102_14606_18732|VPRIMER=Ramos_FW|CPRIMER=Ramos_REV|DUPCOUNT=30|CONSCOUNT=32|CIGAR=254M1X91M
TGTCCCTCACCTGCGGTGTTTATGGTGGGTCCTTCAGTGGTTACTACTGGAGCTGGATCCGCCAGCCCCCAGGGAAGGGG
CTGGAGTACATTGGGGAAATCAATCATAGTGGAAGCACCAACTACAACCCGTCCCTCAAGAGTCGAGTCACCATATCAGT
AGACACGTCCAAGAAACAGCTCTCCCTGAAGTTGAGCTCTGTGAACGCCGCGGACACGGCTGTGTATTACTGTGCGAGAG
TTATTACTAGGGCGGGTCCTGGCACAGACGGGAGGTACGGTATGGACGTCTGGGGCCAAGGGACCACGGTCACCGTCTCC
TCAGGTAAGAATGGCCACTCTAGGGC
>1102_21213_19063|VPRIMER=Ramos_FW|CPRIMER=Ramos_REV|DUPCOUNT=13|CONSCOUNT=18|CIGAR=227M1X118M
TGTCCCTCACCTGCGGTGTTTATGGTGGGTCCTTCAGTGGTTACTACTGGAGCTGGATCCGCCAGCCCCCAGGGAAGGGG
CTGGAGTACATTGGGGAAATCAATCATAGTGGAAGCACCAACTACAACCCGTCCCTCAAGAGTCGAGTCACCATATCAGT
AGACACGTCCAAGAAACAGCTCTCCCTGAAGTTGAGCTCTGTGAACGCCGCGGACACGGCTGTGTATAACTGTGCGAGAG
TTATTACTAGGGCGAGTCCTGGCACAGACGGGAGGTACGGTATGGACGTCTGGGGCCAAGGGACCACGGTCACCGTCTCC
TCAGGTAAGAATGGCCACTCTAGGGC
>1102_6577_19261|VPRIMER=Ramos_FW|CPRIMER=Ramos_REV|DUPCOUNT=24|CONSCOUNT=26|CIGAR=82M1X263M
TGTCCCTCACCTGCGGTGTTTATGGTGGGTCCTTCAGTGGTTACTACTGGAGCTGGATCCGCCAGCCCCCAGGGAAGGGG
CTAGAGTACATTGGGGAAATCAATCATAGTGGAAGCACCAACTACAACCCGTCCCTCAAGAGTCGAGTCACCATATCAGT
AGACACGTCCAAGAAACAGCTCTCCCTGAAGTTGAGCTCTGTGAACGCCGCGGACACGGCTGTGTATTACTGTGCGAGAG
TTATTACTAGGGCGAGTCCTGGCACAGACGGGAGGTACGGTATGGACGTCTGGGGCCAAGGGACCACGGTCACCGTCTCC
TCAGGTAAGAATGGCCACTCTAGGGC
>1102_3876_19587|VPRIMER=Ramos_FW|CPRIMER=Ramos_REV|DUPCOUNT=34|CONSCOUNT=35|CIGAR=248M1X97M
TGTCCCTCACCTGCGGTGTTTATGGTGGGTCCTTCAGTGGTTACTACTGGAGCTGGATCCGCCAGCCCCCAGGGAAGGGG
CTGGAGTACATTGGGGAAATCAATCATAGTGGAAGCACCAACTACAACCCGTCCCTCAAGAGTCGAGTCACCATATCAGT
AGACACGTCCAAGAAACAGCTCTCCCTGAAGTTGAGCTCTGTGAACGCCGCGGACACGGCTGTGTATTACTGTGCGAGAG
TTATTACTGGGGCGAGTCCTGGCACAGACGGGAGGTACGGTATGGACGTCTGGGGCCAAGGGACCACGGTCACCGTCTCC
TCAGGTAAGAATGGCCACTCTAGGGC
>1102_20780_20007|VPRIMER=Ramos_FW|CPRIMER=Ramos_REV|DUPCOUNT=31|CONSCOUNT=34|CIGAR=204M1X141M
TGTCCCTCACCTGCGGTGTTTATGGTGGGTCCTTCAGTGGTTACTACTGGAGCTGGATCCGCCAGCCCCCAGGGAAGGGG
CTGGAGTACATTGGGGAAATCAATCATAGTGGAAGCACCAACTACAACCCGTCCCTCAAGAGTCGAGTCACCATATCAGT
AGACACGTCCAAGAAACAGCTCTCCCTGAAGTTGAGCTCTGTGAGCGCCGCGGACACGGCTGTGTATTACTGTGCGAGAG
TTATTACTAGGGCGAGTCCTGGCACAGACGGGAGGTACGGTATGGACGTCTGGGGCCAAGGGACCACGGTCACCGTCTCC
TCAGGTAAGAATGGCCACTCTAGGGC
>1102_14040_20222|VPRIMER=Ramos_FW|CPRIMER=Ramos_REV|DUPCOUNT=57|CONSCOUNT=69|CIGAR=144M1X201M
TGTCCCTCACCTGCGGTGTTTATGGTGGGTCCTTCAGTGGTTACTACTGGAGCTGGATCCGCCAGCCCCCAGGGAAGGGG
CTGGAGTACATTGGGGAAATCAATCATAGTGGAAGCACCAACTACAACCCGTCCCTCAAGAGTCAAGTCACCATATCAGT
AGACACGTCCAAGAAACAGCTCTCCCTGAAGTTGAGCTCTGTGAACGCCGCGGACACGGCTGTGTATTACTGTGCGAGAG
TTATTACTAGGGCGAGTCCTGGCACAGACGGGAGGTACGGTATGGACGTCTGGGGCCAAGGGACCACGGTCACCGTCTCC
TCAGGTAAGAATGGCCACTCTAGGGC
>1102_19288_20538|VPRIMER=Ramos_FW|CPRIMER=Ramos_REV|DUPCOUNT=61|CONSCOUNT=62|CIGAR=63M1X282M
TGTCCCTCACCTGCGGTGTTTATGGTGGGTCCTTCAGTGGTTACTACTGGAGCTGGATCCGCCCGCCCCCAGGGAAGGGG
CTGGAGTACATTGGGGAAATCAATCATAGTGGAAGCACCAACTACAACCCGTCCCTCAAGAGTCGAGTCACCATATCAGT
AGACACGTCCAAGAAACAGCTCTCCCTGAAGTTGAGCTCTGTGAACGCCGCGGACACGGCTGTGTATTACTGTGCGAGAG
TTATTACTAGGGCGAGTCCTGGCACAGACGGGAGGTACGGTATGGACGTCTGGGGCCAAGGGACCACGGTCACCGTCTCC
TCAGGTAAGAATGGCCACTCTAGGGC
>1102_21798_20923|VPRIMER=Ramos_FW|CPRIMER=Ramos_REV|DUPCOUNT=42|CONSCOUNT=44|CIGAR=116M1X229M
TGTCCCTCACCTGCGGTGTTTATGGTGGGTCCTTCAGTGGTTACTACTGGAGCTGGATCCGCCAGCCCCCAGGGAAGGGG
CTGGAGTACATTGGGGAAATCAATCATAGTGGAAGCGCCAACTACAACCCGTCCCTCAAGAGTCGAGTCACCATATCAGT
AGACACGTCCAAGAAACAGCTCTCCCTGAAGTTGAGCTCTGTGAACGCCGCGGACACGGCTGTGTATTACTGTGCGAGAG
TTATTACTAGGGCGAGTCCTGGCACAGACGGGAGGTACGGTATGGACGTCTGGGGCCAAGGGACCACGGTCACCGTCTCC
TCAGGTAAGAATGGCCACTCTAGGGC
>1102_18683_20985|VPRIMER=Ramos_FW|CPRIMER=Ramos_REV|DUPCOUNT=185|CONSCOUNT=196|CIGAR=45M1X300M
TGTCCCTCACCTGCGGTGTTTATGGTGGGTCCTTCAGTGGTTACTCCTGGAGCTGGATCCGCCAGCCCCCAGGGAAGGGG
CTGGAGTACATTGGGGAAATCAATCATAGTGGAAGCACCAACTACAACCCGTCCCTCAAGAGTCGAGTCACCATATCAGT
AGACACGTCCAAGAAACAGCTCTCCCTGAAGTTGAGCTCTGTGAACGCCGCGGACACGGCTGTGTATTACTGTGCGAGAG
TTATTACTAGGGCGAGTCCTGGCACAGACGGGAGGTACGGTATGGACGTCTGGGGCCAAGGGACCACGGTCACCGTCTCC
TCAGGTAAGAATGGCCACTCTAGGGC
>1102_23679_21008|VPRIMER=Ramos_FW|CPRIMER=Ramos_REV|DUPCOUNT=42|CONSCOUNT=42|CIGAR=6M1X339M
TGTCCCCCACCTGCGGTGTTTATGGTGGGTCCTTCAGTGGTTACTACTGGAGCTGGATCCGCCAGCCCCCAGGGAAGGGG
CTGGAGTACATTGGGGAAATCAATCATAGTGGAAGCACCAACTACAACCCGTCCCTCAAGAGTCGAGTCACCATATCAGT
AGACACGTCCAAGAAACAGCTCTCCCTGAAGTTGAGCTCTGTGAACGCCGCGGACACGGCTGTGTATTACTGTGCGAGAG
TTATTACTAGGGCGAGTCCTGGCACAGACGGGAGGTACGGTATGGACGTCTGGGGCCAAGGGACCACGGTCACCGTCTCC
TCAGGTAAGAATGGCCACTCTAGGGC
>1102_19847_21358|VPRIMER=Ramos_FW|CPRIMER=Ramos_REV|DUPCOUNT=30|CONSCOUNT=36|CIGAR=343M1X2M
TGTCCCTCACCTGCGGTGTTTATGGTGGGTCCTTCAGTGGTTACTACTGGAGCTGGATCCGCCAGCCCCCAGGGAAGGGG
CTGGAGTACATTGGGGAAATCAATCATAGTGGAAGCACCAACTACAACCCGTCCCTCAAGAGTCGAGTCACCATATCAGT
AGACACGTCCAAGAAACAGCTCTCCCTGAAGTTGAGCTCTGTGAACGCCGCGGACACGGCTGTGTATTACTGTGCGAGAG
TTATTACTAGGGCGAGTCCTGGCACAGACGGGAGGTACGGTATGGACGTCTGGGGCCAAGGGACCACGGTCACCGTCTCC
TCAGGTAAGAATGGCCACTCTAGAGC
>1102_24079_21641|VPRIMER=Ramos_FW|CPRIMER=Ramos_REV|DUPCOUNT=34|CONSCOUNT=36|CIGAR=120M1X225M
TGTCCCTCACCTGCGGTGTTTATGGTGGGTCCTTCAGTGGTTACTACTGGAGCTGGATCCGCCAGCCCCCAGGGAAGGGG
CTGGAGTACATTGGGGAAATCAATCATAGTGGAAGCACCAGCTACAACCCGTCCCTCAAGAGTCGAGTCACCATATCAGT
AGACACGTCCAAGAAACAGCTCTCCCTGAAGTTGAGCTCTGTGAACGCCGCGGACACGGCTGTGTATTACTGTGCGAGAG
TTATTACTAGGGCGAGTCCTGGCACAGACGGGAGGTACGGTATGGACGTCTGGGGCCAAGGGACCACGGTCACCGTCTCC
TCAGGTAAGAATGGCCACTCTAGGGC
>1102_9955_21838|VPRIMER=Ramos_FW|CPRIMER=Ramos_REV|DUPCOUNT=244|CONSCOUNT=296|CIGAR=233M1X112M
TGTCCCTCACCTGCGGTGTTTATGGTGGGTCCTTCAGTGGTTACTACTGGAGCTGGATCCGCCAGCCCCCAGGGAAGGGG
CTGGAGTACATTGGGGAAATCAATCATAGTGGAAGCACCAACTACAACCCGTCCCTCAAGAGTCGAGTCACCATATCAGT
AGACACGTCCAAGAAACAGCTCTCCCTGAAGTTGAGCTCTGTGAACGCCGCGGACACGGCTGTGTATTACTGTACGAGAG
TTATTACTAGGGCGAGTCCTGGCACAGACGGGAGGTACGGTATGGACGTCTGGGGCCAAGGGACCACGGTCACCGTCTCC
TCAGGTAAGAATGGCCACTCTAGGGC
>1102_13379_21864|VPRIMER=Ramos_FW|CPRIMER=Ramos_REV|DUPCOUNT=30|CONSCOUNT=30|CIGAR=21M1X324M
TGTCCCTCACCTGCGGTGTTTGTGGTGGGTCCTTCAGTGGTTACTACTGGAGCTGGATCCGCCAGCCCCCAGGGAAGGGG
CTGGAGTACATTGGGGAAATCAATCATAGTGGAAGCACCAACTACAACCCGTCCCTCAAGAGTCGAGTCACCATATCAGT
AGACACGTCCAAGAAACAGCTCTCCCTGAAGTTGAGCTCTGTGAACGCCGCGGACACGGCTGTGTATTACTGTGCGAGAG
TTATTACTAGGGCGAGTCCTGGCACAGACGGGAGGTACGGTATGGACGTCTGGGGCCAAGGGACCACGGTCACCGTCTCC
TCAGGTAAGAATGGCCACTCTAGGGC
>1102_14552_22249|VPRIMER=Ramos_FW|CPRIMER=Ramos_REV|DUPCOUNT=18|CONSCOUNT=19|CIGAR=295M1X50M
TGTCCCTCACCTGCGGTGTTTATGGTGGGTCCTTCAGTGGTTACTACTGGAGCTGGATCCGCCAGCCCCCAGGGAAGGGG
CTGGAGTACATTGGGGAAATCAATCATAGTGGAAGCACCAACTACAACCCGTCCCTCAAGAGTCGAGTCACCATATCAGT
AGACACGTCCAAGAAACAGCTCTCCCTGAAGTTGAGCTCTGTGAACGCCGCGGACACGGCTGTGTATTACTGTGCGAGAG
TTATTACTAGGGCGAGTCCTGGCACAGACGGGAGGTACGGTATGGACGTCTGGGGGCAAGGGACCACGGTCACCGTCTCC
TCAGGTAAGAATGGCCACTCTAGGGC
>1102_25816_22387|VPRIMER=Ramos_FW|CPRIMER=Ramos_REV|DUPCOUNT=25|CONSCOUNT=28|CIGAR=66M1X279M
TGTCCCTCACCTGCGGTGTTTATGGTGGGTCCTTCAGTGGTTACTACTGGAGCTGGATCCGCCAGCACCCAGGGAAGGGG
CTGGAGTACATTGGGGAAATCAATCATAGTGGAAGCACCAACTACAACCCGTCCCTCAAGAGTCGAGTCACCATATCAGT
AGACACGTCCAAGAAACAGCTCTCCCTGAAGTTGAGCTCTGTGAACGCCGCGGACACGGCTGTGTATTACTGTGCGAGAG
TTATTACTAGGGCGAGTCCTGGCACAGACGGGAGGTACGGTATGGACGTCTGGGGCCAAGGGACCACGGTCACCGTCTCC
TCAGGTAAGAATGGCCACTCTAGGGC
>1102_9128_22540|VPRIMER=Ramos_FW|CPRIMER=Ramos_REV|DUPCOUNT=82|CONSCOUNT=114|CIGAR=229M1X116M
TGTCCCTCACCTGCGGTGTTTATGGTGGGTCCTTCAGTGGTTACTACTGGAGCTGGATCCGCCAGCCCCCAGGGAAGGGG
CTGGAGTACATTGGGGAAATCAATCATAGTGGAAGCACCAACTACAACCCGTCCCTCAAGAGTCGAGTCACCATATCAGT
AGACACGTCCAAGAAACAGCTCTCCCTGAAGTTGAGCTCTGTGAACGCCGCGGACACGGCTGTGTATTATTGTGCGAGAG
TTATTACTAGGGCGAGTCCTGGCACAGACGGGAGGTACGGTATGGACGTCTGGGGCCAAGGGACCACGGTCACCGTCTCC
TCAGGTAAGAATGGCCACTCTAGGGC
>1102_23904_22699|VPRIMER=Ramos_FW|CPRIMER=Ramos_REV|DUPCOUNT=29|CONSCOUNT=30|CIGAR=336M1X9M
TGTCCCTCACCTGCGGTGTTTATGGTGGGTCCTTCAGTGGTTACTACTGGAGCTGGATCCGCCAGCCCCCAGGGAAGGGG
CTGGAGTACATTGGGGAAATCAATCATAGTGGAAGCACCAACTACAACCCGTCCCTCAAGAGTCGAGTCACCATATCAGT
AGACACGTCCAAGAAACAGCTCTCCCTGAAGTTGAGCTCTGTGAACGCCGCGGACACGGCTGTGTATTACTGTGCGAGAG
TTATTACTAGGGCGAGTCCTGGCACAGACGGGAGGTACGGTATGGACGTCTGGGGCCAAGGGACCACGGTCACCGTCTCC
TCAGGTAAGAATGGCCGCTCTAGGGC
>1102_13344_22754|VPRIMER=Ramos_FW|CPRIMER=Ramos_REV|DUPCOUNT=24|CONSCOUNT=32|CIGAR=257M1X88M
TGTCCCTCACCTGCGGTGTTTATGGTGGGTCCTTCAGTGGTTACTACTGGAGCTGGATCCGCCAGCCCCCAGGGAAGGGG
CTGGAGTACATTGGGGAAATCAATCATAGTGGAAGCACCAACTACAACCCGTCCCTCAAGAGTCGAGTCACCATATCAGT
AGACACGTCCAAGAAACAGCTCTCCCTGAAGTTGAGCTCTGTGAACGCCGCGGACACGGCTGTGTATTACTGTGCGAGAG
TTATTACTAGGGCGAGTTCTGGCACAGACGGGAGGTACGGTATGGACGTCTGGGGCCAAGGGACCACGGTCACCGTCTCC
TCAGGTAAGAATGGCCACTCTAGGGC
>1102_12565_23202|VPRIMER=Ramos_FW|CPRIMER=Ramos_REV|DUPCOUNT=15|CONSCOUNT=18|CIGAR=32M1X313M
TGTCCCTCACCTGCGGTGTTTATGGTGGGTCCATCAGTGGTTACTACTGGAGCTGGATCCGCCAGCCCCCAGGGAAGGGG
CTGGAGTACATTGGGGAAATCAATCATAGTGGAAGCACCAACTACAACCCGTCCCTCAAGAGTCGAGTCACCATATCAGT
AGACACGTCCAAGAAACAGCTCTCCCTGAAGTTGAGCTCTGTGAACGCCGCGGACACGGCTGTGTATTACTGTGCGAGAG
TTATTACTAGGGCGAGTCCTGGCACAGACGGGAGGTACGGTATGGACGTCTGGGGCCAAGGGACCACGGTCACCGTCTCC
TCAGGTAAGAATGGCCACTCTAGGGC
>1102_10483_24090|VPRIMER=Ramos_FW|CPRIMER=Ramos_REV|DUPCOUNT=40|CONSCOUNT=41|CIGAR=238M1X107M
TGTCCCTCACCTGCGGTGTTTATGGTGGGTCCTTCAGTGGTTACTACTGGAGCTGGATCCGCCAGCCCCCAGGGAAGGGG
CTGGAGTACATTGGGGAAATCAATCATAGTGGAAGCACCAACTACAACCCGTCCCTCAAGAGTCGAGTCACCATATCAGT
AGACACGTCCAAGAAACAGCTCTCCCTGAAGTTGAGCTCTGTGAACGCCGCGGACACGGCTGTGTATTACTGTGCGAGTG
TTATTACTAGGGCGAGTCCTGGCACAGACGGGAGGTACGGTATGGACGTCTGGGGCCAAGGGACCACGGTCACCGTCTCC
TCAGGTAAGAATGGCCACTCTAGGGC
>1102_23085_24386|VPRIMER=Ramos_FW|CPRIMER=Ramos_REV|DUPCOUNT=47|CONSCOUNT=50|CIGAR=35M1X310M
TGTCCCTCACCTGCGGTGTTTATGGTGGGTCCTTCGGTGGTTACTACTGGAGCTGGATCCGCCAGCCCCCAGGGAAGGGG
CTGGAGTACATTGGGGAAATCAATCATAGTGGAAGCACCAACTACAACCCGTCCCTCAAGAGTCGAGTCACCATATCAGT
AGACACGTCCAAGAAACAGCTCTCCCTGAAGTTGAGCTCTGTGAACGCCGCGGACACGGCTGTGTATTACTGTGCGAGAG
TTATTACTAGGGCGAGTCCTGGCACAGACGGGAGGTACGGTATGGACGTCTGGGGCCAAGGGACCACGGTCACCGTCTCC
TCAGGTAAGAATGGCCACTCTAGGGC
>1102_20632_24732|VPRIMER=Ramos_FW|CPRIMER=Ramos_REV|DUPCOUNT=20|CONSCOUNT=20|CIGAR=171M1X174M
TGTCCCTCACCTGCGGTGTTTATGGTGGGTCCTTCAGTGGTTACTACTGGAGCTGGATCCGCCAGCCCCCAGGGAAGGGG
CTGGAGTACATTGGGGAAATCAATCATAGTGGAAGCACCAACTACAACCCGTCCCTCAAGAGTCGAGTCACCATATCAGT
AGACACGTCCAGGAAACAGCTCTCCCTGAAGTTGAGCTCTGTGAACGCCGCGGACACGGCTGTGTATTACTGTGCGAGAG
TTATTACTAGGGCGAGTCCTGGCACAGACGGGAGGTACGGTATGGACGTCTGGGGCCAAGGGACCACGGTCACCGTCTCC
TCAGGTAAGAATGGCCACTCTAGGGC
>1102_10742_24944|VPRIMER=Ramos_FW|CPRIMER=Ramos_REV|DUPCOUNT=24|CONSCOUNT=30|CIGAR=133M1X212M
TGTCCCTCACCTGCGGTGTTTATGGTGGGTCCTTCAGTGGTTACTACTGGAGCTGGATCCGCCAGCCCCCAGGGAAGGGG
CTGGAGTACATTGGGGAAATCAATCATAGTGGAAGCACCAACTACAACCCGTCACTCAAGAGTCGAGTCACCATATCAGT
AGACACGTCCAAGAAACAGCTCTCCCTGAAGTTGAGCTCTGTGAACGCCGCGGACACGGCTGTGTATTACTGTGCGAGAG
TTATTACTAGGGCGAGTCCTGGCACAGACGGGAGGTACGGTATGGACGTCTGGGGCCAAGGGACCACGGTCACCGTCTCC
TCAGGTAAGAATGGCCACTCTAGGGC
>1103_10465_1524|VPRIMER=Ramos_FW|CPRIMER=Ramos_REV|DUPCOUNT=52|CONSCOUNT=64|CIGAR=92M1X253M
TGTCCCTCACCTGCGGTGTTTATGGTGGGTCCTTCAGTGGTTACTACTGGAGCTGGATCCGCCAGCCCCCAGGGAAGGGG
CTGGAGTACATTAGGGAAATCAATCATAGTGGAAGCACCAACTACAACCCGTCCCTCAAGAGTCGAGTCACCATATCAGT
AGACACGTCCAAGAAACAGCTCTCCCTGAAGTTGAGCTCTGTGAACGCCGCGGACACGGCTGTGTATTACTGTGCGAGAG
TTATTACTAGGGCGAGTCCTGGCACAGACGGGAGGTACGGTATGGACGTCTGGGGCCAAGGGACCACGGTCACCGTCTCC
TCAGGTAAGAATGGCCACTCTAGGGC
>1103_11825_1733|VPRIMER=Ramos_FW|CPRIMER=Ramos_REV|DUPCOUNT=34|CONSCOUNT=38|CIGAR=218M1X127M
TGTCCCTCACCTGCGGTGTTTATGGTGGGTCCTTCAGTGGTTACTACTGGAGCTGGATCCGCCAGCCCCCAGGGAAGGGG
CTGGAGTACATTGGGGAAATCAATCATAGTGGAAGCACCAACTACAACCCGTCCCTCAAGAGTCGAGTCACCATATCAGT
AGACACGTCCAAGAAACAGCTCTCCCTGAAGTTGAGCTCTGTGAACGCCGCGGACACGACTGTGTATTACTGTGCGAGAG
TTATTACTAGGGCGAGTCCTGGCACAGACGGGAGGTACGGTATGGACGTCTGGGGCCAAGGGACCACGGTCACCGTCTCC
TCAGGTAAGAATGGCCACTCTAGGGC
>1103_6068_3463|VPRIMER=Ramos_FW|CPRIMER=Ramos_REV|DUPCOUNT=19|CONSCOUNT=19|CIGAR=285M1X60M
TGTCCCTCACCTGCGGTGTTTATGGTGGGTCCTTCAGTGGTTACTACTGGAGCTGGATCCGCCAGCCCCCAGGGAAGGGG
CTGGAGTACATTGGGGAAATCAATCATAGTGGAAGCACCAACTACAACCCGTCCCTCAAGAGTCGAGTCACCATATCAGT
AGACACGTCCAAGAAACAGCTCTCCCTGAAGTTGAGCTCTGTGAACGCCGCGGACACGGCTGTGTATTACTGTGCGAGAG
TTATTACTAGGGCGAGTCCTGGCACAGACGGGAGGTACGGTATGGCCGTCTGGGGCCAAGGGACCACGGTCACCGTCTCC
TCAGGTAAGAATGGCCACTCTAGGGC
>1103_16333_4668|VPRIMER=Ramos_FW|CPRIMER=Ramos_REV|DUPCOUNT=27|CONSCOUNT=27|CIGAR=341M1X4M
TGTCCCTCACCTGCGGTGTTTATGGTGGGTCCTTCAGTGGTTACTACTGGAGCTGGATCCGCCAGCCCCCAGGGAAGGGG
CTGGAGTACATTGGGGAAATCAATCATAGTGGAAGCACCAACTACAACCCGTCCCTCAAGAGTCGAGTCACCATATCAGT
AGACACGTCCAAGAAACAGCTCTCCCTGAAGTTGAGCTCTGTGAACGCCGCGGACACGGCTGTGTATTACTGTGCGAGAG
TTATTACTAGGGCGAGTCCTGGCACAGACGGGAGGTACGGTATGGACGTCTGGGGCCAAGGGACCACGGTCACCGTCTCC
TCAGGTAAGAATGGCCACTCTGGGGC
>1103_6917_4687|VPRIMER=Ramos_FW|CPRIMER=Ramos_REV|DUPCOUNT=87|CONSCOUNT=90|CIGAR=299M1X46M
TGTCCCTCACCTGCGGTGTTTATGGTGGGTCCTTCAGTGGTTACTACTGGAGCTGGATCCGCCAGCCCCCAGGGAAGGGG
CTGGAGTACATTGGGGAAATCAATCATAGTGGAAGCACCAACTACAACCCGTCCCTCAAGAGTCGAGTCACCATATCAGT
AGACACGTCCAAGAAACAGCTCTCCCTGAAGTTGAGCTCTGTGAACGCCGCGGACACGGCTGTGTATTACTGTGCGAGAG
TTATTACTAGGGCGAGTCCTGGCACAGACGGGAGGTACGGTATGGACGTCTGGGGCCAATGGACCACGGTCACCGTCTCC
TCAGGTAAGAATGGCCACTCTAGGGC
>1103_21891_4976|VPRIMER=Ramos_FW|CPRIMER=Ramos_REV|DUPCOUNT=27|CONSCOUNT=33|CIGAR=52M1X93M1X199M
TGTCCCTCACCTGCGGTGTTTATGGTGGGTCCTTCAGTGGTTACTACTGGAGTTGGATCCGCCAGCCCCCAGGGAAGGGG
CTGGAGTACATTGGGGAAATCAATCATAGTGGAAGCACCAACTACAACCCGTCCCTCAAGAGTCGAATCACCATATCAGT
AGACACGTCCAAGAAACAGCTCTCCCTGAAGTTGAGCTCTGTGAACGCCGCGGACACGGCTGTGTATTACTGTGCGAGAG
TTATTACTAGGGCGAGTCCTGGCACAGACGGGAGGTACGGTATGGACGTCTGGGGCCAAGGGACCACGGTCACCGTCTCC
TCAGGTAAGAATGGCCACTCTAGGGC
>1103_13644_5311|VPRIMER=Ramos_FW|CPRIMER=Ramos_REV|DUPCOUNT=38|CONSCOUNT=40|CIGAR=95M1X250M
TGTCCCTCACCTGCGGTGTTTATGGTGGGTCCTTCAGTGGTTACTACTGGAGCTGGATCCGCCAGCCCCCAGGGAAGGGG
CTGGAGTACATTGGGTAAATCAATCATAGTGGAAGCACCAACTACAACCCGTCCCTCAAGAGTCGAGTCACCATATCAGT
AGACACGTCCAAGAAACAGCTCTCCCTGAAGTTGAGCTCTGTGAACGCCGCGGACACGGCTGTGTATTACTGTGCGAGAG
TTATTACTAGGGCGAGTCCTGGCACAGACGGGAGGTACGGTATGGACGTCTGGGGCCAAGGGACCACGGTCACCGTCTCC
TCAGGTAAGAATGGCCACTCTAGGGC
>1103_6229_5401|VPRIMER=Ramos_FW|CPRIMER=Ramos_REV|DUPCOUNT=35|CONSCOUNT=38|CIGAR=96M1X249M
TGTCCCTCACCTGCGGTGTTTATGGTGGGTCCTTCAGTGGTTACTACTGGAGCTGGATCCGCCAGCCCCCAGGGAAGGGG
CTGGAGTACATTGGGGGAATCAATCATAGTGGAAGCACCAACTACAACCCGTCCCTCAAGAGTCGAGTCACCATATCAGT
AGACACGTCCAAGAAACAGCTCTCCCTGAAGTTGAGCTCTGTGAACGCCGCGGACACGGCTGTGTATTACTGTGCGAGAG
TTATTACTAGGGCGAGTCCTGGCACAGACGGGAGGTACGGTATGGACGTCTGGGGCCAAGGGACCACGGTCACCGTCTCC
TCAGGTAAGAATGGCCACTCTAGGGC
>1103_22105_5700|VPRIMER=Ramos_FW|CPRIMER=Ramos_REV|DUPCOUNT=45|CONSCOUNT=46|CIGAR=247M1X98M
TGTCCCTCACCTGCGGTGTTTATGGTGGGTCCTTCAGTGGTTACTACTGGAGCTGGATCCGCCAGCCCCCAGGGAAGGGG
CTGGAGTACATTGGGGAAATCAATCATAGTGGAAGCACCAACTACAACCCGTCCCTCAAGAGTCGAGTCACCATATCAGT
AGACACGTCCAAGAAACAGCTCTCCCTGAAGTTGAGCTCTGTGAACGCCGCGGACACGGCTGTGTATTACTGTGCGAGAG
TTATTACCAGGGCGAGTCCTGGCACAGACGGGAGGTACGGTATGGACGTCTGGGGCCAAGGGACCACGGTCACCGTCTCC
TCAGGTAAGAATGGCCACTCTAGGGC
>1103_12001_5839|VPRIMER=Ramos_FW|CPRIMER=Ramos_REV|DUPCOUNT=26|CONSCOUNT=34|CIGAR=158M1X187M
TGTCCCTCACCTGCGGTGTTTATGGTGGGTCCTTCAGTGGTTACTACTGGAGCTGGATCCGCCAGCCCCCAGGGAAGGGG
CTGGAGTACATTGGGGAAATCAATCATAGTGGAAGCACCAACTACAACCCGTCCCTCAAGAGTCGAGTCACCATATCATT
AGACACGTCCAAGAAACAGCTCTCCCTGAAGTTGAGCTCTGTGAACGCCGCGGACACGGCTGTGTATTACTGTGCGAGAG
TTATTACTAGGGCGAGTCCTGGCACAGACGGGAGGTACGGTATGGACGTCTGGGGCCAAGGGACCACGGTCACCGTCTCC
TCAGGTAAGAATGGCCACTCTAGGGC
>1103_15361_6276|VPRIMER=Ramos_FW|CPRIMER=Ramos_REV|DUPCOUNT=61|CONSCOUNT=68|CIGAR=322M1X23M
TGTCCCTCACCTGCGGTGTTTATGGTGGGTCCTTCAGTGGTTACTACTGGAGCTGGATCCGCCAGCCCCCAGGGAAGGGG
CTGGAGTACATTGGGGAAATCAATCATAGTGGAAGCACCAACTACAACCCGTCCCTCAAGAGTCGAGTCACCATATCAGT
AGACACGTCCAAGAAACAGCTCTCCCTGAAGTTGAGCTCTGTGAACGCCGCGGACACGGCTGTGTATTACTGTGCGAGAG
TTATTACTAGGGCGAGTCCTGGCACAGACGGGAGGTACGGTATGGACGTCTGGGGCCAAGGGACCACGGTCACCGTCTCC
TCGGGTAAGAATGGCCACTCTAGGGC
>1103_6780_6292|VPRIMER=Ramos_FW|CPRIMER=Ramos_REV|DUPCOUNT=14|CONSCOUNT=15|CIGAR=242M1X103M
TGTCCCTCACCTGCGGTGTTTATGGTGGGTCCTTCAGTGGTTACTACTGGAGCTGGATCCGCCAGCCCCCAGGGAAGGGG
CTGGAGTACATTGGGGAAATCAATCATAGTGGAAGCACCAACTACAACCCGTCCCTCAAGAGTCGAGTCACCATATCAGT
AGACACGTCCAAGAAACAGCTCTCCCTGAAGTTGAGCTCTGTGAACGCCGCGGACACGGCTGTGTATTACTGTGCGAGAG
TTTTTACTAGGGCGAGTCCTGGCACAGACGGGAGGTACGGTATGGACGTCTGGGGCCAAGGGACCACGGTCACCGTCTCC
TCAGGTAAGAATGGCCACTCTAGGGC
>1103_22761_7332|VPRIMER=Ramos_FW|CPRIMER=Ramos_REV|DUPCOUNT=69|CONSCOUNT=75|CIGAR=342M1X3M
TGTCCCTCACCTGCGGTGTTTATGGTGGGTCCTTCAGTGGTTACTACTGGAGCTGGATCCGCCAGCCCCCAGGGAAGGGG
CTGGAGTACATTGGGGAAATCAATCATAGTGGAAGCACCAACTACAACCCGTCCCTCAAGAGTCGAGTCACCATATCAGT
AGACACGTCCAAGAAACAGCTCTCCCTGAAGTTGAGCTCTGTGAACGCCGCGGACACGGCTGTGTATTACTGTGCGAGAG
TTATTACTAGGGCGAGTCCTGGCACAGACGGGAGGTACGGTATGGACGTCTGGGGCCAAGGGACCACGGTCACCGTCTCC
TCAGGTAAGAATGGCCACTCTATGGC
>1103_26456_7538|VPRIMER=Ramos_FW|CPRIMER=Ramos_REV|DUPCOUNT=14|CONSCOUNT=14|CIGAR=50M1X5M1X289M
TGTCCCTCACCTGCGGTGTTTATGGTGGGTCCTTCAGTGGTTACTACTGGCGCTGGCTCCGCCAGCCCCCAGGGAAGGGG
CTGGAGTACATTGGGGAAATCAATCATAGTGGAAGCACCAACTACAACCCGTCCCTCAAGAGTCGAGTCACCATATCAGT
AGACACGTCCAAGAAACAGCTCTCCCTGAAGTTGAGCTCTGTGAACGCCGCGGACACGGCTGTGTATTACTGTGCGAGAG
TTATTACTAGGGCGAGTCCTGGCACAGACGGGAGGTACGGTATGGACGTCTGGGGCCAAGGGACCACGGTCACCGTCTCC
TCAGGTAAGAATGGCCACTCTAGGGC
>1103_10285_7880|VPRIMER=Ramos_FW|CPRIMER=Ramos_REV|DUPCOUNT=19|CONSCOUNT=23|CIGAR=155M1X190M
TGTCCCTCACCTGCGGTGTTTATGGTGGGTCCTTCAGTGGTTACTACTGGAGCTGGATCCGCCAGCCCCCAGGGAAGGGG
CTGGAGTACATTGGGGAAATCAATCATAGTGGAAGCACCAACTACAACCCGTCCCTCAAGAGTCGAGTCACCATAACAGT
AGACACGTCCAAGAAACAGCTCTCCCTGAAGTTGAGCTCTGTGAACGCCGCGGACACGGCTGTGTATTACTGTGCGAGAG
TTATTACTAGGGCGAGTCCTGGCACAGACGGGAGGTACGGTATGGACGTCTGGGGCCAAGGGACCACGGTCACCGTCTCC
TCAGGTAAGAATGGCCACTCTAGGGC
>1103_6943_8657|VPRIMER=Ramos_FW|CPRIMER=Ramos_REV|DUPCOUNT=772|CONSCOUNT=790|CIGAR=314M1X31M
TGTCCCTCACCTGCGGTGTTTATGGTGGGTCCTTCAGTGGTTACTACTGGAGCTGGATCCGCCAGCCCCCAGGGAAGGGG
CTGGAGTACATTGGGGAAATCAATCATAGTGGAAGCACCAACTACAACCCGTCCCTCAAGAGTCGAGTCACCATATCAGT
AGACACGTCCAAGAAACAGCTCTCCCTGAAGTTGAGCTCTGTGAACGCCGCGGACACGGCTGTGTATTACTGTGCGAGAG
TTATTACTAGGGCGAGTCCTGGCACAGACGGGAGGTACGGTATGGACGTCTGGGGCCAAGGGACCACGGTCACCTTCTCC
TCAGGTAAGAATGGCCACTCTAGGGC
>1103_4680_9662|VPRIMER=Ramos_FW|CPRIMER=Ramos_REV|DUPCOUNT=19|CONSCOUNT=19|CIGAR=136M1X209M
TGTCCCTCACCTGCGGTGTTTATGGTGGGTCCTTCAGTGGTTACTACTGGAGCTGGATCCGCCAGCCCCCAGGGAAGGGG
CTGGAGTACATTGGGGAAATCAATCATAGTGGAAGCACCAACTACAACCCGTCCCTAAAGAGTCGAGTCACCATATCAGT
AGACACGTCCAAGAAACAGCTCTCCCTGAAGTTGAGCTCTGTGAACGCCGCGGACACGGCTGTGTATTACTGTGCGAGAG
TTATTACTAGGGCGAGTCCTGGCACAGACGGGAGGTACGGTATGGACGTCTGGGGCCAAGGGACCACGGTCACCGTCTCC
TCAGGTAAGAATGGCCACTCTAGGGC
>1103_23609_10051|VPRIMER=Ramos_FW|CPRIMER=Ramos_REV|DUPCOUNT=8|CONSCOUNT=8|CIGAR=176M1X1M1X167M
TGTCCCTCACCTGCGGTGTTTATGGTGGGTCCTTCAGTGGTTACTACTGGAGCTGGATCCGCCAGCCCCCAGGGAAGGGG
CTGGAGTACATTGGGGAAATCAATCATAGTGGAAGCACCAACTACAACCCGTCCCTCAAGAGTCGAGTCACCATATCAGT
AGACACGTCCAAGAAATAACTCTCCCTGAAGTTGAGCTCTGTGAACGCCGCGGACACGGCTGTGTATTACTGTGCGAGAG
TTATTACTAGGGCGAGTCCTGGCACAGACGGGAGGTACGGTATGGACGTCTGGGGCCAAGGGACCACGGTCACCGTCTCC
TCAGGTAAGAATGGCCACTCTAGGGC
>1103_10277_10586|VPRIMER=Ramos_FW|CPRIMER=Ramos_REV|DUPCOUNT=22|CONSCOUNT=25|CIGAR=139M1X206M
TGTCCCTCACCTGCGGTGTTTATGGTGGGTCCTTCAGTGGTTACTACTGGAGCTGGATCCGCCAGCCCCCAGGGAAGGGG
CTGGAGTACATTGGGGAAATCAATCATAGTGGAAGCACCAACTACAACCCGTCCCTCAAAAGTCGAGTCACCATATCAGT
AGACACGTCCAAGAAACAGCTCTCCCTGAAGTTGAGCTCTGTGAACGCCGCGGACACGGCTGTGTATTACTGTGCGAGAG
TTATTACTAGGGCGAGTCCTGGCACAGACGGGAGGTACGGTATGGACGTCTGGGGCCAAGGGACCACGGTCACCGTCTCC
TCAGGTAAGAATGGCCACTCTAGGGC
>1103_22407_10967|VPRIMER=Ramos_FW|CPRIMER=Ramos_REV|DUPCOUNT=13|CONSCOUNT=15|CIGAR=161M1X184M
TGTCCCTCACCTGCGGTGTTTATGGTGGGTCCTTCAGTGGTTACTACTGGAGCTGGATCCGCCAGCCCCCAGGGAAGGGG
CTGGAGTACATTGGGGAAATCAATCATAGTGGAAGCACCAACTACAACCCGTCCCTCAAGAGTCGAGTCACCATATCAGT
ACACACGTCCAAGAAACAGCTCTCCCTGAAGTTGAGCTCTGTGAACGCCGCGGACACGGCTGTGTATTACTGTGCGAGAG
TTATTACTAGGGCGAGTCCTGGCACAGACGGGAGGTACGGTATGGACGTCTGGGGCCAAGGGACCACGGTCACCGTCTCC
TCAGGTAAGAATGGCCACTCTAGGGC
>1103_21165_11145|VPRIMER=Ramos_FW|CPRIMER=Ramos_REV|DUPCOUNT=64|CONSCOUNT=79|CIGAR=1M1X344M
TATCCCTCACCTGCGGTGTTTATGGTGGGTCCTTCAGTGGTTACTACTGGAGCTGGATCCGCCAGCCCCCAGGGAAGGGG
CTGGAGTACATTGGGGAAATCAATCATAGTGGAAGCACCAACTACAACCCGTCCCTCAAGAGTCGAGTCACCATATCAGT
AGACACGTCCAAGAAACAGCTCTCCCTGAAGTTGAGCTCTGTGAACGCCGCGGACACGGCTGTGTATTACTGTGCGAGAG
TTATTACTAGGGCGAGTCCTGGCACAGACGGGAGGTACGGTATGGACGTCTGGGGCCAAGGGACCACGGTCACCGTCTCC
TCAGGTAAGAATGGCCACTCTAGGGC
>1103_20133_12224|VPRIMER=Ramos_FW|CPRIMER=Ramos_REV|DUPCOUNT=50|CONSCOUNT=63|CIGAR=85M1X260M
TGTCCCTCACCTGCGGTGTTTATGGTGGGTCCTTCAGTGGTTACTACTGGAGCTGGATCCGCCAGCCCCCAGGGAAGGGG
CTGGACTACATTGGGGAAATCAATCATAGTGGAAGCACCAACTACAACCCGTCCCTCAAGAGTCGAGTCACCATATCAGT
AGACACGTCCAAGAAACAGCTCTCCCTGAAGTTGAGCTCTGTGAACGCCGCGGACACGGCTGTGTATTACTGTGCGAGAG
TTATTACTAGGGCGAGTCCTGGCACAGACGGGAGGTACGGTATGGACGTCTGGGGCCAAGGGACCACGGTCACCGTCTCC
TCAGGTAAGAATGGCCACTCTAGGGC
>1103_3482_13121|VPRIMER=Ramos_FW|CPRIMER=Ramos_REV|DUPCOUNT=20|CONSCOUNT=25|CIGAR=77M1X268M
TGTCCCTCACCTGCGGTGTTTATGGTGGGTCCTTCAGTGGTTACTACTGGAGCTGGATCCGCCAGCCCCCAGGGAAGTGG
CTGGAGTACATTGGGGAAATCAATCATAGTGGAAGCACCAACTACAACCCGTCCCTCAAGAGTCGAGTCACCATATCAGT
AGACACGTCCAAGAAACAGCTCTCCCTGAAGTTGAGCTCTGTGAACGCCGCGGACACGGCTGTGTATTACTGTGCGAGAG
TTATTACTAGGGCGAGTCCTGGCACAGACGGGAGGTACGGTATGGACGTCTGGGGCCAAGGGACCACGGTCACCGTCTCC
TCAGGTAAGAATGGCCACTCTAGGGC
>1103_9763_13131|VPRIMER=Ramos_FW|CPRIMER=Ramos_REV|DUPCOUNT=46|CONSCOUNT=55|CIGAR=2M1X343M
TGACCCTCACCTGCGGTGTTTATGGTGGGTCCTTCAGTGGTTACTACTGGAGCTGGATCCGCCAGCCCCCAGGGAAGGGG
CTGGAGTACATTGGGGAAATCAATCATAGTGGAAGCACCAACTACAACCCGTCCCTCAAGAGTCGAGTCACCATATCAGT
AGACACGTCCAAGAAACAGCTCTCCCTGAAGTTGAGCTCTGTGAACGCCGCGGACACGGCTGTGTATTACTGTGCGAGAG
TTATTACTAGGGCGAGTCCTGGCACAGACGGGAGGTACGGTATGGACGTCTGGGGCCAAGGGACCACGGTCACCGTCTCC
TCAGGTAAGAATGGCCACTCTAGGGC
>1103_19950_13675|VPRIMER=Ramos_FW|CPRIMER=Ramos_REV|DUPCOUNT=11|CONSCOUNT=11|CIGAR=314M1X17M1X13M
TGTCCCTCACCTGCGGTGTTTATGGTGGGTCCTTCAGTGGTTACTACTGGAGCTGGATCCGCCAGCCCCCAGGGAAGGGG
CTGGAGTACATTGGGGAAATCAATCATAGTGGAAGCACCAACTACAACCCGTCCCTCAAGAGTCGAGTCACCATATCAGT
AGACACGTCCAAGAAACAGCTCTCCCTGAAGTTGAGCTCTGTGAACGCCGCGGACACGGCTGTGTATTACTGTGCGAGAG
TTATTACTAGGGCGAGTCCTGGCACAGACGGGAGGTACGGTATGGACGTCTGGGGCCAAGGGACCACGGTCACCTTCTCC
TCAGGTAAGAATTGCCACTCTAGGGC
>1103_13659_13878|VPRIMER=Ramos_FW|CPRIMER=Ramos_REV|DUPCOUNT=38|CONSCOUNT=39|CIGAR=220M1X125M
TGTCCCTCACCTGCGGTGTTTATGGTGGGTCCTTCAGTGGTTACTACTGGAGCTGGATCCGCCAGCCCCCAGGGAAGGGG
CTGGAGTACATTGGGGAAATCAATCATAGTGGAAGCACCAACTACAACCCGTCCCTCAAGAGTCGAGTCACCATATCAGT
AGACACGTCCAAGAAACAGCTCTCCCTGAAGTTGAGCTCTGTGAACGCCGCGGACACGGCCGTGTATTACTGTGCGAGAG
TTATTACTAGGGCGAGTCCTGGCACAGACGGGAGGTACGGTATGGACGTCTGGGGCCAAGGGACCACGGTCACCGTCTCC
TCAGGTAAGAATGGCCACTCTAGGGC
>1103_16171_13910|VPRIMER=Ramos_FW|CPRIMER=Ramos_REV|DUPCOUNT=10|CONSCOUNT=11|CIGAR=52M1X221M1X71M
TGTCCCTCACCTGCGGTGTTTATGGTGGGTCCTTCAGTGGTTACTACTGGAGTTGGATCCGCCAGCCCCCAGGGAAGGGG
CTGGAGTACATTGGGGAAATCAATCATAGTGGAAGCACCAACTACAACCCGTCCCTCAAGAGTCGAGTCACCATATCAGT
AGACACGTCCAAGAAACAGCTCTCCCTGAAGTTGAGCTCTGTGAACGCCGCGGACACGGCTGTGTATTACTGTGCGAGAG
TTATTACTAGGGCGAGTCCTGGCACAGACGGGAGATACGGTATGGACGTCTGGGGCCAAGGGACCACGGTCACCGTCTCC
TCAGGTAAGAATGGCCACTCTAGGGC
>1103_23190_13997|VPRIMER=Ramos_FW|CPRIMER=Ramos_REV|DUPCOUNT=34|CONSCOUNT=35|CIGAR=267M1X78M
TGTCCCTCACCTGCGGTGTTTATGGTGGGTCCTTCAGTGGTTACTACTGGAGCTGGATCCGCCAGCCCCCAGGGAAGGGG
CTGGAGTACATTGGGGAAATCAATCATAGTGGAAGCACCAACTACAACCCGTCCCTCAAGAGTCGAGTCACCATATCAGT
AGACACGTCCAAGAAACAGCTCTCCCTGAAGTTGAGCTCTGTGAACGCCGCGGACACGGCTGTGTATTACTGTGCGAGAG
TTATTACTAGGGCGAGTCCTGGCACAGGCGGGAGGTACGGTATGGACGTCTGGGGCCAAGGGACCACGGTCACCGTCTCC
TCAGGTAAGAATGGCCACTCTAGGGC
>1103_2109_14172|VPRIMER=Ramos_FW|CPRIMER=Ramos_REV|DUPCOUNT=12|CONSCOUNT=12|CIGAR=225M1X120M
TGTCCCTCACCTGCGGTGTTTATGGTGGGTCCTTCAGTGGTTACTACTGGAGCTGGATCCGCCAGCCCCCAGGGAAGGGG
CTGGAGTACATTGGGGAAATCAATCATAGTGGAAGCACCAACTACAACCCGTCCCTCAAGAGTCGAGTCACCATATCAGT
AGACACGTCCAAGAAACAGCTCTCCCTGAAGTTGAGCTCTGTGAACGCCGCGGACACGGCTGTGTCTTACTGTGCGAGAG
TTATTACTAGGGCGAGTCCTGGCACAGACGGGAGGTACGGTATGGACGTCTGGGGCCAAGGGACCACGGTCACCGTCTCC
TCAGGTAAGAATGGCCACTCTAGGGC
>1103_14342_14459|VPRIMER=Ramos_FW|CPRIMER=Ramos_REV|DUPCOUNT=17|CONSCOUNT=18|CIGAR=291M1X54M
TGTCCCTCACCTGCGGTGTTTATGGTGGGTCCTTCAGTGGTTACTACTGGAGCTGGATCCGCCAGCCCCCAGGGAAGGGG
CTGGAGTACATTGGGGAAATCAATCATAGTGGAAGCACCAACTACAACCCGTCCCTCAAGAGTCGAGTCACCATATCAGT
AGACACGTCCAAGAAACAGCTCTCCCTGAAGTTGAGCTCTGTGAACGCCGCGGACACGGCTGTGTATTACTGTGCGAGAG
TTATTACTAGGGCGAGTCCTGGCACAGACGGGAGGTACGGTATGGACGTCTTGGGCCAAGGGACCACGGTCACCGTCTCC
TCAGGTAAGAATGGCCACTCTAGGGC
>1103_11817_15246|VPRIMER=Ramos_FW|CPRIMER=Ramos_REV|DUPCOUNT=29|CONSCOUNT=31|CIGAR=56M1X289M
TGTCCCTCACCTGCGGTGTTTATGGTGGGTCCTTCAGTGGTTACTACTGGAGCTGGGTCCGCCAGCCCCCAGGGAAGGGG
CTGGAGTACATTGGGGAAATCAATCATAGTGGAAGCACCAACTACAACCCGTCCCTCAAGAGTCGAGTCACCATATCAGT
AGACACGTCCAAGAAACAGCTCTCCCTGAAGTTGAGCTCTGTGAACGCCGCGGACACGGCTGTGTATTACTGTGCGAGAG
TTATTACTAGGGCGAGTCCTGGCACAGACGGGAGGTACGGTATGGACGTCTGGGGCCAAGGGACCACGGTCACCGTCTCC
TCAGGTAAGAATGGCCACTCTAGGGC
>1103_2528_15603|VPRIMER=Ramos_FW|CPRIMER=Ramos_REV|DUPCOUNT=11|CONSCOUNT=11|CIGAR=274M1X57M1X13M
TGTCCCTCACCTGCGGTGTTTATGGTGGGTCCTTCAGTGGTTACTACTGGAGCTGGATCCGCCAGCCCCCAGGGAAGGGG
CTGGAGTACATTGGGGAAATCAATCATAGTGGAAGCACCAACTACAACCCGTCCCTCAAGAGTCGAGTCACCATATCAGT
AGACACGTCCAAGAAACAGCTCTCCCTGAAGTTGAGCTCTGTGAACGCCGCGGACACGGCTGTGTATTACTGTGCGAGAG
TTATTACTAGGGCGAGTCCTGGCACAGACGGGAGTTACGGTATGGACGTCTGGGGCCAAGGGACCACGGTCACCGTCTCC
TCAGGTAAGAATTGCCACTCTAGGGC
>1103_7150_15824|VPRIMER=Ramos_FW|CPRIMER=Ramos_REV|DUPCOUNT=121|CONSCOUNT=125|CIGAR=317M1X28M
TGTCCCTCACCTGCGGTGTTTATGGTGGGTCCTTCAGTGGTTACTACTGGAGCTGGATCCGCCAGCCCCCAGGGAAGGGG
CTGGAGTACATTGGGGAAATCAATCATAGTGGAAGCACCAACTACAACCCGTCCCTCAAGAGTCGAGTCACCATATCAGT
AGACACGTCCAAGAAACAGCTCTCCCTGAAGTTGAGCTCTGTGAACGCCGCGGACACGGCTGTGTATTACTGTGCGAGAG
TTATTACTAGGGCGAGTCCTGGCACAGACGGGAGGTACGGTATGGACGTCTGGGGCCAAGGGACCACGGTCACCGTCGCC
TCAGGTAAGAATGGCCACTCTAGGGC
>1103_3808_15852|VPRIMER=Ramos_FW|CPRIMER=Ramos_REV|DUPCOUNT=197|CONSCOUNT=204|CIGAR=273M1X72M
TGTCCCTCACCTGCGGTGTTTATGGTGGGTCCTTCAGTGGTTACTACTGGAGCTGGATCCGCCAGCCCCCAGGGAAGGGG
CTGGAGTACATTGGGGAAATCAATCATAGTGGAAGCACCAACTACAACCCGTCCCTCAAGAGTCGAGTCACCATATCAGT
AGACACGTCCAAGAAACAGCTCTCCCTGAAGTTGAGCTCTGTGAACGCCGCGGACACGGCTGTGTATTACTGTGCGAGAG
TTATTACTAGGGCGAGTCCTGGCACAGACGGGATGTACGGTATGGACGTCTGGGGCCAAGGGACCACGGTCACCGTCTCC
TCAGGTAAGAATGGCCACTCTAGGGC
>1103_17938_16300|VPRIMER=Ramos_FW|CPRIMER=Ramos_REV|DUPCOUNT=54|CONSCOUNT=65|CIGAR=15M1X330M
TGTCCCTCACCTGCGATGTTTATGGTGGGTCCTTCAGTGGTTACTACTGGAGCTGGATCCGCCAGCCCCCAGGGAAGGGG
CTGGAGTACATTGGGGAAATCAATCATAGTGGAAGCACCAACTACAACCCGTCCCTCAAGAGTCGAGTCACCATATCAGT
AGACACGTCCAAGAAACAGCTCTCCCTGAAGTTGAGCTCTGTGAACGCCGCGGACACGGCTGTGTATTACTGTGCGAGAG
TTATTACTAGGGCGAGTCCTGGCACAGACGGGAGGTACGGTATGGACGTCTGGGGCCAAGGGACCACGGTCACCGTCTCC
TCAGGTAAGAATGGCCACTCTAGGGC
>1103_3574_16316|VPRIMER=Ramos_FW|CPRIMER=Ramos_REV|DUPCOUNT=4|CONSCOUNT=4|CIGAR=271M1X60M1X13M
TGTCCCTCACCTGCGGTGTTTATGGTGGGTCCTTCAGTGGTTACTACTGGAGCTGGATCCGCCAGCCCCCAGGGAAGGGG
CTGGAGTACATTGGGGAAATCAATCATAGTGGAAGCACCAACTACAACCCGTCCCTCAAGAGTCGAGTCACCATATCAGT
AGACACGTCCAAGAAACAGCTCTCCCTGAAGTTGAGCTCTGTGAACGCCGCGGACACGGCTGTGTATTACTGTGCGAGAG
TTATTACTAGGGCGAGTCCTGGCACAGACGGTAGGTACGGTATGGACGTCTGGGGCCAAGGGACCACGGTCACCGTCTCC
TCAGGTAAGAATTGCCACTCTAGGGC
>1103_18019_17175|VPRIMER=Ramos_FW|CPRIMER=Ramos_REV|DUPCOUNT=55|CONSCOUNT=60|CIGAR=186M1X159M
TGTCCCTCACCTGCGGTGTTTATGGTGGGTCCTTCAGTGGTTACTACTGGAGCTGGATCCGCCAGCCCCCAGGGAAGGGG
CTGGAGTACATTGGGGAAATCAATCATAGTGGAAGCACCAACTACAACCCGTCCCTCAAGAGTCGAGTCACCATATCAGT
AGACACGTCCAAGAAACAGCTCTCCCCGAAGTTGAGCTCTGTGAACGCCGCGGACACGGCTGTGTATTACTGTGCGAGAG
TTATTACTAGGGCGAGTCCTGGCACAGACGGGAGGTACGGTATGGACGTCTGGGGCCAAGGGACCACGGTCACCGTCTCC
TCAGGTAAGAATGGCCACTCTAGGGC
>1103_3242_17651|VPRIMER=Ramos_FW|CPRIMER=Ramos_REV|DUPCOUNT=3|CONSCOUNT=3|CIGAR=59M1X1M1X26M1X257M
TGTCCCTCACCTGCGGTGTTTATGGTGGGTCCTTCAGTGGTTACTACTGGAGCTGGATCTGTCAGCCCCCAGGGAAGGGG
CTGGAGTAGATTGGGGAAATCAATCATAGTGGAAGCACCAACTACAACCCGTCCCTCAAGAGTCGAGTCACCATATCAGT
AGACACGTCCAAGAAACAGCTCTCCCTGAAGTTGAGCTCTGTGAACGCCGCGGACACGGCTGTGTATTACTGTGCGAGAG
TTATTACTAGGGCGAGTCCTGGCACAGACGGGAGGTACGGTATGGACGTCTGGGGCCAAGGGACCACGGTCACCGTCTCC
TCAGGTAAGAATGGCCACTCTAGGGC
>1103_4311_18490|VPRIMER=Ramos_FW|CPRIMER=Ramos_REV|DUPCOUNT=23|CONSCOUNT=30|CIGAR=43M1X302M
TGTCCCTCACCTGCGGTGTTTATGGTGGGTCCTTCAGTGGTTAGTACTGGAGCTGGATCCGCCAGCCCCCAGGGAAGGGG
CTGGAGTACATTGGGGAAATCAATCATAGTGGAAGCACCAACTACAACCCGTCCCTCAAGAGTCGAGTCACCATATCAGT
AGACACGTCCAAGAAACAGCTCTCCCTGAAGTTGAGCTCTGTGAACGCCGCGGACACGGCTGTGTATTACTGTGCGAGAG
TTATTACTAGGGCGAGTCCTGGCACAGACGGGAGGTACGGTATGGACGTCTGGGGCCAAGGGACCACGGTCACCGTCTCC
TCAGGTAAGAATGGCCACTCTAGGGC
>1103_17373_19107|VPRIMER=Ramos_FW|CPRIMER=Ramos_REV|DUPCOUNT=64|CONSCOUNT=74|CIGAR=79M1X266M
TGTCCCTCACCTGCGGTGTTTATGGTGGGTCCTTCAGTGGTTACTACTGGAGCTGGATCCGCCAGCCCCCAGGGAAGGGT
CTGGAGTACATTGGGGAAATCAATCATAGTGGAAGCACCAACTACAACCCGTCCCTCAAGAGTCGAGTCACCATATCAGT
AGACACGTCCAAGAAACAGCTCTCCCTGAAGTTGAGCTCTGTGAACGCCGCGGACACGGCTGTGTATTACTGTGCGAGAG
TTATTACTAGGGCGAGTCCTGGCACAGACGGGAGGTACGGTATGGACGTCTGGGGCCAAGGGACCACGGTCACCGTCTCC
TCAGGTAAGAATGGCCACTCTAGGGC
>1103_10904_19215|VPRIMER=Ramos_FW|CPRIMER=Ramos_REV|DUPCOUNT=11|CONSCOUNT=11|CIGAR=321M1X24M
TGTCCCTCACCTGCGGTGTTTATGGTGGGTCCTTCAGTGGTTACTACTGGAGCTGGATCCGCCAGCCCCCAGGGAAGGGG
CTGGAGTACATTGGGGAAATCAATCATAGTGGAAGCACCAACTACAACCCGTCCCTCAAGAGTCGAGTCACCATATCAGT
AGACACGTCCAAGAAACAGCTCTCCCTGAAGTTGAGCTCTGTGAACGCCGCGGACACGGCTGTGTATTACTGTGCGAGAG
TTATTACTAGGGCGAGTCCTGGCACAGACGGGAGGTACGGTATGGACGTCTGGGGCCAAGGGACCACGGTCACCGTCTCC
TGAGGTAAGAATGGCCACTCTAGGGC
>1103_20458_19941|VPRIMER=Ramos_FW|CPRIMER=Ramos_REV|DUPCOUNT=52|CONSCOUNT=54|CIGAR=97M1X248M
TGTCCCTCACCTGCGGTGTTTATGGTGGGTCCTTCAGTGGTTACTACTGGAGCTGGATCCGCCAGCCCCCAGGGAAGGGG
CTGGAGTACATTGGGGAGATCAATCATAGTGGAAGCACCAACTACAACCCGTCCCTCAAGAGTCGAGTCACCATATCAGT
AGACACGTCCAAGAAACAGCTCTCCCTGAAGTTGAGCTCTGTGAACGCCGCGGACACGGCTGTGTATTACTGTGCGAGAG
TTATTACTAGGGCGAGTCCTGGCACAGACGGGAGGTACGGTATGGACGTCTGGGGCCAAGGGACCACGGTCACCGTCTCC
TCAGGTAAGAATGGCCACTCTAGGGC
>1103_22938_19954|VPRIMER=Ramos_FW|CPRIMER=Ramos_REV|DUPCOUNT=24|CONSCOUNT=28|CIGAR=48M1X297M
TGTCCCTCACCTGCGGTGTTTATGGTGGGTCCTTCAGTGGTTACTACTTGAGCTGGATCCGCCAGCCCCCAGGGAAGGGG
CTGGAGTACATTGGGGAAATCAATCATAGTGGAAGCACCAACTACAACCCGTCCCTCAAGAGTCGAGTCACCATATCAGT
AGACACGTCCAAGAAACAGCTCTCCCTGAAGTTGAGCTCTGTGAACGCCGCGGACACGGCTGTGTATTACTGTGCGAGAG
TTATTACTAGGGCGAGTCCTGGCACAGACGGGAGGTACGGTATGGACGTCTGGGGCCAAGGGACCACGGTCACCGTCTCC
TCAGGTAAGAATGGCCACTCTAGGGC
>1103_7526_21127|VPRIMER=Ramos_FW|CPRIMER=Ramos_REV|DUPCOUNT=40|CONSCOUNT=49|CIGAR=221M1X124M
TGTCCCTCACCTGCGGTGTTTATGGTGGGTCCTTCAGTGGTTACTACTGGAGCTGGATCCGCCAGCCCCCAGGGAAGGGG
CTGGAGTACATTGGGGAAATCAATCATAGTGGAAGCACCAACTACAACCCGTCCCTCAAGAGTCGAGTCACCATATCAGT
AGACACGTCCAAGAAACAGCTCTCCCTGAAGTTGAGCTCTGTGAACGCCGCGGACACGGCTATGTATTACTGTGCGAGAG
TTATTACTAGGGCGAGTCCTGGCACAGACGGGAGGTACGGTATGGACGTCTGGGGCCAAGGGACCACGGTCACCGTCTCC
TCAGGTAAGAATGGCCACTCTAGGGC
>1103_22748_21552|VPRIMER=Ramos_FW|CPRIMER=Ramos_REV|DUPCOUNT=66|CONSCOUNT=68|CIGAR=320M1X25M
TGTCCCTCACCTGCGGTGTTTATGGTGGGTCCTTCAGTGGTTACTACTGGAGCTGGATCCGCCAGCCCCCAGGGAAGGGG
CTGGAGTACATTGGGGAAATCAATCATAGTGGAAGCACCAACTACAACCCGTCCCTCAAGAGTCGAGTCACCATATCAGT
AGACACGTCCAAGAAACAGCTCTCCCTGAAGTTGAGCTCTGTGAACGCCGCGGACACGGCTGTGTATTACTGTGCGAGAG
TTATTACTAGGGCGAGTCCTGGCACAGACGGGAGGTACGGTATGGACGTCTGGGGCCAAGGGACCACGGTCACCGTCTCC
GCAGGTAAGAATGGCCACTCTAGGGC
>1103_23128_21761|VPRIMER=Ramos_FW|CPRIMER=Ramos_REV|DUPCOUNT=16|CONSCOUNT=17|CIGAR=307M1X38M
TGTCCCTCACCTGCGGTGTTTATGGTGGGTCCTTCAGTGGTTACTACTGGAGCTGGATCCGCCAGCCCCCAGGGAAGGGG
CTGGAGTACATTGGGGAAATCAATCATAGTGGAAGCACCAACTACAACCCGTCCCTCAAGAGTCGAGTCACCATATCAGT
AGACACGTCCAAGAAACAGCTCTCCCTGAAGTTGAGCTCTGTGAACGCCGCGGACACGGCTGTGTATTACTGTGCGAGAG
TTATTACTAGGGCGAGTCCTGGCACAGACGGGAGGTACGGTATGGACGTCTGGGGCCAAGGGACCACCGTCACCGTCTCC
TCAGGTAAGAATGGCCACTCTAGGGC
>1103_20695_22382|VPRIMER=Ramos_FW|CPRIMER=Ramos_REV|DUPCOUNT=9|CONSCOUNT=10|CIGAR=226M1X119M
TGTCCCTCACCTGCGGTGTTTATGGTGGGTCCTTCAGTGGTTACTACTGGAGCTGGATCCGCCAGCCCCCAGGGAAGGGG
CTGGAGTACATTGGGGAAATCAATCATAGTGGAAGCACCAACTACAACCCGTCCCTCAAGAGTCGAGTCACCATATCAGT
AGACACGTCCAAGAAACAGCTCTCCCTGAAGTTGAGCTCTGTGAACGCCGCGGACACGGCTGTGTAGTACTGTGCGAGAG
TTATTACTAGGGCGAGTCCTGGCACAGACGGGAGGTACGGTATGGACGTCTGGGGCCAAGGGACCACGGTCACCGTCTCC
TCAGGTAAGAATGGCCACTCTAGGGC
>1103_17438_22667|VPRIMER=Ramos_FW|CPRIMER=Ramos_REV|DUPCOUNT=29|CONSCOUNT=31|CIGAR=19M1X326M
TGTCCCTCACCTGCGGTGTCTATGGTGGGTCCTTCAGTGGTTACTACTGGAGCTGGATCCGCCAGCCCCCAGGGAAGGGG
CTGGAGTACATTGGGGAAATCAATCATAGTGGAAGCACCAACTACAACCCGTCCCTCAAGAGTCGAGTCACCATATCAGT
AGACACGTCCAAGAAACAGCTCTCCCTGAAGTTGAGCTCTGTGAACGCCGCGGACACGGCTGTGTATTACTGTGCGAGAG
TTATTACTAGGGCGAGTCCTGGCACAGACGGGAGGTACGGTATGGACGTCTGGGGCCAAGGGACCACGGTCACCGTCTCC
TCAGGTAAGAATGGCCACTCTAGGGC
>1103_13184_23287|VPRIMER=Ramos_FW|CPRIMER=Ramos_REV|DUPCOUNT=38|CONSCOUNT=41|CIGAR=263M1X82M
TGTCCCTCACCTGCGGTGTTTATGGTGGGTCCTTCAGTGGTTACTACTGGAGCTGGATCCGCCAGCCCCCAGGGAAGGGG
CTGGAGTACATTGGGGAAATCAATCATAGTGGAAGCACCAACTACAACCCGTCCCTCAAGAGTCGAGTCACCATATCAGT
AGACACGTCCAAGAAACAGCTCTCCCTGAAGTTGAGCTCTGTGAACGCCGCGGACACGGCTGTGTATTACTGTGCGAGAG
TTATTACTAGGGCGAGTCCTGGCGCAGACGGGAGGTACGGTATGGACGTCTGGGGCCAAGGGACCACGGTCACCGTCTCC
TCAGGTAAGAATGGCCACTCTAGGGC
>1103_20279_24479|VPRIMER=Ramos_FW|CPRIMER=Ramos_REV|DUPCOUNT=39|CONSCOUNT=40|CIGAR=230M1X115M
TGTCCCTCACCTGCGGTGTTTATGGTGGGTCCTTCAGTGGTTACTACTGGAGCTGGATCCGCCAGCCCCCAGGGAAGGGG
CTGGAGTACATTGGGGAAATCAATCATAGTGGAAGCACCAACTACAACCCGTCCCTCAAGAGTCGAGTCACCATATCAGT
AGACACGTCCAAGAAACAGCTCTCCCTGAAGTTGAGCTCTGTGAACGCCGCGGACACGGCTGTGTATTACCGTGCGAGAG
TTATTACTAGGGCGAGTCCTGGCACAGACGGGAGGTACGGTATGGACGTCTGGGGCCAAGGGACCACGGTCACCGTCTCC
TCAGGTAAGAATGGCCACTCTAGGGC
>1103_20035_24740|VPRIMER=Ramos_FW|CPRIMER=Ramos_REV|DUPCOUNT=43|CONSCOUNT=46|CIGAR=283M1X62M
TGTCCCTCACCTGCGGTGTTTATGGTGGGTCCTTCAGTGGTTACTACTGGAGCTGGATCCGCCAGCCCCCAGGGAAGGGG
CTGGAGTACATTGGGGAAATCAATCATAGTGGAAGCACCAACTACAACCCGTCCCTCAAGAGTCGAGTCACCATATCAGT
AGACACGTCCAAGAAACAGCTCTCCCTGAAGTTGAGCTCTGTGAACGCCGCGGACACGGCTGTGTATTACTGTGCGAGAG
TTATTACTAGGGCGAGTCCTGGCACAGACGGGAGGTACGGTATAGACGTCTGGGGCCAAGGGACCACGGTCACCGTCTCC
TCAGGTAAGAATGGCCACTCTAGGGC
>1103_10549_24772|VPRIMER=Ramos_FW|CPRIMER=Ramos_REV|DUPCOUNT=24|CONSCOUNT=24|CIGAR=240M1X105M
TGTCCCTCACCTGCGGTGTTTATGGTGGGTCCTTCAGTGGTTACTACTGGAGCTGGATCCGCCAGCCCCCAGGGAAGGGG
CTGGAGTACATTGGGGAAATCAATCATAGTGGAAGCACCAACTACAACCCGTCCCTCAAGAGTCGAGTCACCATATCAGT
AGACACGTCCAAGAAACAGCTCTCCCTGAAGTTGAGCTCTGTGAACGCCGCGGACACGGCTGTGTATTACTGTGCGAGAG
GTATTACTAGGGCGAGTCCTGGCACAGACGGGAGGTACGGTATGGACGTCTGGGGCCAAGGGACCACGGTCACCGTCTCC
TCAGGTAAGAATGGCCACTCTAGGGC
>1103_22236_24957|VPRIMER=Ramos_FW|CPRIMER=Ramos_REV|DUPCOUNT=3|CONSCOUNT=3|CIGAR=195M1X43M1X106M
TGTCCCTCACCTGCGGTGTTTATGGTGGGTCCTTCAGTGGTTACTACTGGAGCTGGATCCGCCAGCCCCCAGGGAAGGGG
CTGGAGTACATTGGGGAAATCAATCATAGTGGAAGCACCAACTACAACCCGTCCCTCAAGAGTCGAGTCACCATATCAGT
AGACACGTCCAAGAAACAGCTCTCCCTGAAGTTGACCTCTGTGAACGCCGCGGACACGGCTGTGTATTACTGTGCGAGAC
TTATTACTAGGGCGAGTCCTGGCACAGACGGGAGGTACGGTATGGACGTCTGGGGCCAAGGGACCACGGTCACCGTCTCC
TCAGGTAAGAATGGCCACTCTAGGGC
>1104_12107_1204|VPRIMER=Ramos_FW|CPRIMER=Ramos_REV|DUPCOUNT=25|CONSCOUNT=25|CIGAR=91M1X254M
TGTCCCTCACCTGCGGTGTTTATGGTGGGTCCTTCAGTGGTTACTACTGGAGCTGGATCCGCCAGCCCCCAGGGAAGGGG
CTGGAGTACATGGGGGAAATCAATCATAGTGGAAGCACCAACTACAACCCGTCCCTCAAGAGTCGAGTCACCATATCAGT
AGACACGTCCAAGAAACAGCTCTCCCTGAAGTTGAGCTCTGTGAACGCCGCGGACACGGCTGTGTATTACTGTGCGAGAG
TTATTACTAGGGCGAGTCCTGGCACAGACGGGAGGTACGGTATGGACGTCTGGGGCCAAGGGACCACGGTCACCGTCTCC
TCAGGTAAGAATGGCCACTCTAGGGC
>1104_12665_1490|VPRIMER=Ramos_FW|CPRIMER=Ramos_REV|DUPCOUNT=29|CONSCOUNT=29|CIGAR=236M1X109M
TGTCCCTCACCTGCGGTGTTTATGGTGGGTCCTTCAGTGGTTACTACTGGAGCTGGATCCGCCAGCCCCCAGGGAAGGGG
CTGGAGTACATTGGGGAAATCAATCATAGTGGAAGCACCAACTACAACCCGTCCCTCAAGAGTCGAGTCACCATATCAGT
AGACACGTCCAAGAAACAGCTCTCCCTGAAGTTGAGCTCTGTGAACGCCGCGGACACGGCTGTGTATTACTGTGCGCGAG
TTATTACTAGGGCGAGTCCTGGCACAGACGGGAGGTACGGTATGGACGTCTGGGGCCAAGGGACCACGGTCACCGTCTCC
TCAGGTAAGAATGGCCACTCTAGGGC
>1104_8359_3221|VPRIMER=Ramos_FW|CPRIMER=Ramos_REV|DUPCOUNT=33|CONSCOUNT=34|CIGAR=160M1X185M
TGTCCCTCACCTGCGGTGTTTATGGTGGGTCCTTCAGTGGTTACTACTGGAGCTGGATCCGCCAGCCCCCAGGGAAGGGG
CTGGAGTACATTGGGGAAATCAATCATAGTGGAAGCACCAACTACAACCCGTCCCTCAAGAGTCGAGTCACCATATCAGT
TGACACGTCCAAGAAACAGCTCTCCCTGAAGTTGAGCTCTGTGAACGCCGCGGACACGGCTGTGTATTACTGTGCGAGAG
TTATTACTAGGGCGAGTCCTGGCACAGACGGGAGGTACGGTATGGACGTCTGGGGCCAAGGGACCACGGTCACCGTCTCC
TCAGGTAAGAATGGCCACTCTAGGGC
>1104_13700_3944|VPRIMER=Ramos_FW|CPRIMER=Ramos_REV|DUPCOUNT=21|CONSCOUNT=26|CIGAR=340M1X5M
TGTCCCTCACCTGCGGTGTTTATGGTGGGTCCTTCAGTGGTTACTACTGGAGCTGGATCCGCCAGCCCCCAGGGAAGGGG
CTGGAGTACATTGGGGAAATCAATCATAGTGGAAGCACCAACTACAACCCGTCCCTCAAGAGTCGAGTCACCATATCAGT
AGACACGTCCAAGAAACAGCTCTCCCTGAAGTTGAGCTCTGTGAACGCCGCGGACACGGCTGTGTATTACTGTGCGAGAG
TTATTACTAGGGCGAGTCCTGGCACAGACGGGAGGTACGGTATGGACGTCTGGGGCCAAGGGACCACGGTCACCGTCTCC
TCAGGTAAGAATGGCCACTCAAGGGC
>1104_13460_4009|VPRIMER=Ramos_FW|CPRIMER=Ramos_REV|DUPCOUNT=79|CONSCOUNT=93|CIGAR=3M1X342M
TGTTCCTCACCTGCGGTGTTTATGGTGGGTCCTTCAGTGGTTACTACTGGAGCTGGATCCGCCAGCCCCCAGGGAAGGGG
CTGGAGTACATTGGGGAAATCAATCATAGTGGAAGCACCAACTACAACCCGTCCCTCAAGAGTCGAGTCACCATATCAGT
AGACACGTCCAAGAAACAGCTCTCCCTGAAGTTGAGCTCTGTGAACGCCGCGGACACGGCTGTGTATTACTGTGCGAGAG
TTATTACTAGGGCGAGTCCTGGCACAGACGGGAGGTACGGTATGGACGTCTGGGGCCAAGGGACCACGGTCACCGTCTCC
TCAGGTAAGAATGGCCACTCTAGGGC
>1104_5229_4383|VPRIMER=Ramos_FW|CPRIMER=Ramos_REV|DUPCOUNT=45|CONSCOUNT=50|CIGAR=303M1X42M
TGTCCCTCACCTGCGGTGTTTATGGTGGGTCCTTCAGTGGTTACTACTGGAGCTGGATCCGCCAGCCCCCAGGGAAGGGG
CTGGAGTACATTGGGGAAATCAATCATAGTGGAAGCACCAACTACAACCCGTCCCTCAAGAGTCGAGTCACCATATCAGT
AGACACGTCCAAGAAACAGCTCTCCCTGAAGTTGAGCTCTGTGAACGCCGCGGACACGGCTGTGTATTACTGTGCGAGAG
TTATTACTAGGGCGAGTCCTGGCACAGACGGGAGGTACGGTATGGACGTCTGGGGCCAAGGGATCACGGTCACCGTCTCC
TCAGGTAAGAATGGCCACTCTAGGGC
>1104_25060_4738|VPRIMER=Ramos_FW|CPRIMER=Ramos_REV|DUPCOUNT=106|CONSCOUNT=107|CIGAR=62M1X283M
TGTCCCTCACCTGCGGTGTTTATGGTGGGTCCTTCAGTGGTTACTACTGGAGCTGGATCCGCAAGCCCCCAGGGAAGGGG
CTGGAGTACATTGGGGAAATCAATCATAGTGGAAGCACCAACTACAACCCGTCCCTCAAGAGTCGAGTCACCATATCAGT
AGACACGTCCAAGAAACAGCTCTCCCTGAAGTTGAGCTCTGTGAACGCCGCGGACACGGCTGTGTATTACTGTGCGAGAG
TTATTACTAGGGCGAGTCCTGGCACAGACGGGAGGTACGGTATGGACGTCTGGGGCCAAGGGACCACGGTCACCGTCTCC
TCAGGTAAGAATGGCCACTCTAGGGC
>1104_19079_5104|VPRIMER=Ramos_FW|CPRIMER=Ramos_REV|DUPCOUNT=7|CONSCOUNT=7|CIGAR=6M1X339M
TGTCCCGCACCTGCGGTGTTTATGGTGGGTCCTTCAGTGGTTACTACTGGAGCTGGATCCGCCAGCCCCCAGGGAAGGGG
CTGGAGTACATTGGGGAAATCAATCATAGTGGAAGCACCAACTACAACCCGTCCCTCAAGAGTCGAGTCACCATATCAGT
AGACACGTCCAAGAAACAGCTCTCCCTGAAGTTGAGCTCTGTGAACGCCGCGGACACGGCTGTGTATTACTGTGCGAGAG
TTATTACTAGGGCGAGTCCTGGCACAGACGGGAGGTACGGTATGGACGTCTGGGGCCAAGGGACCACGGTCACCGTCTCC
TCAGGTAAGAATGGCCACTCTAGGGC
>1104_10031_5241|VPRIMER=Ramos_FW|CPRIMER=Ramos_REV|DUPCOUNT=47|CONSCOUNT=56|CIGAR=14M1X331M
TGTCCCTCACCTGCAGTGTTTATGGTGGGTCCTTCAGTGGTTACTACTGGAGCTGGATCCGCCAGCCCCCAGGGAAGGGG
CTGGAGTACATTGGGGAAATCAATCATAGTGGAAGCACCAACTACAACCCGTCCCTCAAGAGTCGAGTCACCATATCAGT
AGACACGTCCAAGAAACAGCTCTCCCTGAAGTTGAGCTCTGTGAACGCCGCGGACACGGCTGTGTATTACTGTGCGAGAG
TTATTACTAGGGCGAGTCCTGGCACAGACGGGAGGTACGGTATGGACGTCTGGGGCCAAGGGACCACGGTCACCGTCTCC
TCAGGTAAGAATGGCCACTCTAGGGC
>1104_16807_5247|VPRIMER=Ramos_FW|CPRIMER=Ramos_REV|DUPCOUNT=110|CONSCOUNT=140|CIGAR=51M1X294M
TGTCCCTCACCTGCGGTGTTTATGGTGGGTCCTTCAGTGGTTACTACTGGAACTGGATCCGCCAGCCCCCAGGGAAGGGG
CTGGAGTACATTGGGGAAATCAATCATAGTGGAAGCACCAACTACAACCCGTCCCTCAAGAGTCGAGTCACCATATCAGT
AGACACGTCCAAGAAACAGCTCTCCCTGAAGTTGAGCTCTGTGAACGCCGCGGACACGGCTGTGTATTACTGTGCGAGAG
TTATTACTAGGGCGAGTCCTGGCACAGACGGGAGGTACGGTATGGACGTCTGGGGCCAAGGGACCACGGTCACCGTCTCC
TCAGGTAAGAATGGCCACTCTAGGGC
>1104_5491_6070|VPRIMER=Ramos_FW|CPRIMER=Ramos_REV|DUPCOUNT=56|CONSCOUNT=66|CIGAR=64M1X281M
TGTCCCTCACCTGCGGTGTTTATGGTGGGTCCTTCAGTGGTTACTACTGGAGCTGGATCCGCCAACCCCCAGGGAAGGGG
CTGGAGTACATTGGGGAAATCAATCATAGTGGAAGCACCAACTACAACCCGTCCCTCAAGAGTCGAGTCACCATATCAGT
AGACACGTCCAAGAAACAGCTCTCCCTGAAGTTGAGCTCTGTGAACGCCGCGGACACGGCTGTGTATTACTGTGCGAGAG
TTATTACTAGGGCGAGTCCTGGCACAGACGGGAGGTACGGTATGGACGTCTGGGGCCAAGGGACCACGGTCACCGTCTCC
TCAGGTAAGAATGGCCACTCTAGGGC
>1104_25810_6108|VPRIMER=Ramos_FW|CPRIMER=Ramos_REV|DUPCOUNT=12|CONSCOUNT=13|CIGAR=102M1X243M
TGTCCCTCACCTGCGGTGTTTATGGTGGGTCCTTCAGTGGTTACTACTGGAGCTGGATCCGCCAGCCCCCAGGGAAGGGG
CTGGAGTACATTGGGGAAATCACTCATAGTGGAAGCACCAACTACAACCCGTCCCTCAAGAGTCGAGTCACCATATCAGT
AGACACGTCCAAGAAACAGCTCTCCCTGAAGTTGAGCTCTGTGAACGCCGCGGACACGGCTGTGTATTACTGTGCGAGAG
TTATTACTAGGGCGAGTCCTGGCACAGACGGGAGGTACGGTATGGACGTCTGGGGCCAAGGGACCACGGTCACCGTCTCC
TCAGGTAAGAATGGCCACTCTAGGGC
>1104_4257_7494|VPRIMER=Ramos_FW|CPRIMER=Ramos_REV|DUPCOUNT=8|CONSCOUNT=8|CIGAR=131M1X214M
TGTCCCTCACCTGCGGTGTTTATGGTGGGTCCTTCAGTGGTTACTACTGGAGCTGGATCCGCCAGCCCCCAGGGAAGGGG
CTGGAGTACATTGGGGAAATCAATCATAGTGGAAGCACCAACTACAACCCGGCCCTCAAGAGTCGAGTCACCATATCAGT
AGACACGTCCAAGAAACAGCTCTCCCTGAAGTTGAGCTCTGTGAACGCCGCGGACACGGCTGTGTATTACTGTGCGAGAG
TTATTACTAGGGCGAGTCCTGGCACAGACGGGAGGTACGGTATGGACGTCTGGGGCCAAGGGACCACGGTCACCGTCTCC
TCAGGTAAGAATGGCCACTCTAGGGC
>1104_13653_9764|VPRIMER=Ramos_FW|CPRIMER=Ramos_REV|DUPCOUNT=50|CONSCOUNT=66|CIGAR=65M1X280M
TGTCCCTCACCTGCGGTGTTTATGGTGGGTCCTTCAGTGGTTACTACTGGAGCTGGATCCGCCAGTCCCCAGGGAAGGGG
CTGGAGTACATTGGGGAAATCAATCATAGTGGAAGCACCAACTACAACCCGTCCCTCAAGAGTCGAGTCACCATATCAGT
AGACACGTCCAAGAAACAGCTCTCCCTGAAGTTGAGCTCTGTGAACGCCGCGGACACGGCTGTGTATTACTGTGCGAGAG
TTATTACTAGGGCGAGTCCTGGCACAGACGGGAGGTACGGTATGGACGTCTGGGGCCAAGGGACCACGGTCACCGTCTCC
TCAGGTAAGAATGGCCACTCTAGGGC
>1104_14288_9959|VPRIMER=Ramos_FW|CPRIMER=Ramos_REV|DUPCOUNT=587|CONSCOUNT=609|CIGAR=324M1X21M
TGTCCCTCACCTGCGGTGTTTATGGTGGGTCCTTCAGTGGTTACTACTGGAGCTGGATCCGCCAGCCCCCAGGGAAGGGG
CTGGAGTACATTGGGGAAATCAATCATAGTGGAAGCACCAACTACAACCCGTCCCTCAAGAGTCGAGTCACCATATCAGT
AGACACGTCCAAGAAACAGCTCTCCCTGAAGTTGAGCTCTGTGAACGCCGCGGACACGGCTGTGTATTACTGTGCGAGAG
TTATTACTAGGGCGAGTCCTGGCACAGACGGGAGGTACGGTATGGACGTCTGGGGCCAAGGGACCACGGTCACCGTCTCC
TCAGTTAAGAATGGCCACTCTAGGGC
>1104_12352_10134|VPRIMER=Ramos_FW|CPRIMER=Ramos_REV|DUPCOUNT=39|CONSCOUNT=40|CIGAR=327M1X18M
TGTCCCTCACCTGCGGTGTTTATGGTGGGTCCTTCAGTGGTTACTACTGGAGCTGGATCCGCCAGCCCCCAGGGAAGGGG
CTGGAGTACATTGGGGAAATCAATCATAGTGGAAGCACCAACTACAACCCGTCCCTCAAGAGTCGAGTCACCATATCAGT
AGACACGTCCAAGAAACAGCTCTCCCTGAAGTTGAGCTCTGTGAACGCCGCGGACACGGCTGTGTATTACTGTGCGAGAG
TTATTACTAGGGCGAGTCCTGGCACAGACGGGAGGTACGGTATGGACGTCTGGGGCCAAGGGACCACGGTCACCGTCTCC
TCAGGTATGAATGGCCACTCTAGGGC
>1104_5655_10178|VPRIMER=Ramos_FW|CPRIMER=Ramos_REV|DUPCOUNT=44|CONSCOUNT=51|CIGAR=264M1X81M
TGTCCCTCACCTGCGGTGTTTATGGTGGGTCCTTCAGTGGTTACTACTGGAGCTGGATCCGCCAGCCCCCAGGGAAGGGG
CTGGAGTACATTGGGGAAATCAATCATAGTGGAAGCACCAACTACAACCCGTCCCTCAAGAGTCGAGTCACCATATCAGT
AGACACGTCCAAGAAACAGCTCTCCCTGAAGTTGAGCTCTGTGAACGCCGCGGACACGGCTGTGTATTACTGTGCGAGAG
TTATTACTAGGGCGAGTCCTGGCATAGACGGGAGGTACGGTATGGACGTCTGGGGCCAAGGGACCACGGTCACCGTCTCC
TCAGGTAAGAATGGCCACTCTAGGGC
>1104_12315_10774|VPRIMER=Ramos_FW|CPRIMER=Ramos_REV|DUPCOUNT=143|CONSCOUNT=169|CIGAR=88M1X257M
TGTCCCTCACCTGCGGTGTTTATGGTGGGTCCTTCAGTGGTTACTACTGGAGCTGGATCCGCCAGCCCCCAGGGAAGGGG
CTGGAGTATATTGGGGAAATCAATCATAGTGGAAGCACCAACTACAACCCGTCCCTCAAGAGTCGAGTCACCATATCAGT
AGACACGTCCAAGAAACAGCTCTCCCTGAAGTTGAGCTCTGTGAACGCCGCGGACACGGCTGTGTATTACTGTGCGAGAG
TTATTACTAGGGCGAGTCCTGGCACAGACGGGAGGTACGGTATGGACGTCTGGGGCCAAGGGACCACGGTCACCGTCTCC
TCAGGTAAGAATGGCCACTCTAGGGC
>1104_27002_11298|VPRIMER=Ramos_FW|CPRIMER=Ramos_REV|DUPCOUNT=19|CONSCOUNT=26|CIGAR=11M1X334M
TGTCCCTCACCAGCGGTGTTTATGGTGGGTCCTTCAGTGGTTACTACTGGAGCTGGATCCGCCAGCCCCCAGGGAAGGGG
CTGGAGTACATTGGGGAAATCAATCATAGTGGAAGCACCAACTACAACCCGTCCCTCAAGAGTCGAGTCACCATATCAGT
AGACACGTCCAAGAAACAGCTCTCCCTGAAGTTGAGCTCTGTGAACGCCGCGGACACGGCTGTGTATTACTGTGCGAGAG
TTATTACTAGGGCGAGTCCTGGCACAGACGGGAGGTACGGTATGGACGTCTGGGGCCAAGGGACCACGGTCACCGTCTCC
TCAGGTAAGAATGGCCACTCTAGGGC
>1104_18472_11776|VPRIMER=Ramos_FW|CPRIMER=Ramos_REV|DUPCOUNT=50|CONSCOUNT=60|CIGAR=301M1X44M
TGTCCCTCACCTGCGGTGTTTATGGTGGGTCCTTCAGTGGTTACTACTGGAGCTGGATCCGCCAGCCCCCAGGGAAGGGG
CTGGAGTACATTGGGGAAATCAATCATAGTGGAAGCACCAACTACAACCCGTCCCTCAAGAGTCGAGTCACCATATCAGT
AGACACGTCCAAGAAACAGCTCTCCCTGAAGTTGAGCTCTGTGAACGCCGCGGACACGGCTGTGTATTACTGTGCGAGAG
TTATTACTAGGGCGAGTCCTGGCACAGACGGGAGGTACGGTATGGACGTCTGGGGCCAAGGAACCACGGTCACCGTCTCC
TCAGGTAAGAATGGCCACTCTAGGGC
>1104_19462_11938|VPRIMER=Ramos_FW|CPRIMER=Ramos_REV|DUPCOUNT=3|CONSCOUNT=4|CIGAR=94M1X13M1X237M
TGTCCCTCACCTGCGGTGTTTATGGTGGGTCCTTCAGTGGTTACTACTGGAGCTGGATCCGCCAGCCCCCAGGGAAGGGG
CTGGAGTACATTGGAGAAATCAATCATAATGGAAGCACCAACTACAACCCGTCCCTCAAGAGTCGAGTCACCATATCAGT
AGACACGTCCAAGAAACAGCTCTCCCTGAAGTTGAGCTCTGTGAACGCCGCGGACACGGCTGTGTATTACTGTGCGAGAG
TTATTACTAGGGCGAGTCCTGGCACAGACGGGAGGTACGGTATGGACGTCTGGGGCCAAGGGACCACGGTCACCGTCTCC
TCAGGTAAGAATGGCCACTCTAGGGC
>1104_17300_12676|VPRIMER=Ramos_FW|CPRIMER=Ramos_REV|DUPCOUNT=36|CONSCOUNT=45|CIGAR=240M1X105M
TGTCCCTCACCTGCGGTGTTTATGGTGGGTCCTTCAGTGGTTACTACTGGAGCTGGATCCGCCAGCCCCCAGGGAAGGGG
CTGGAGTACATTGGGGAAATCAATCATAGTGGAAGCACCAACTACAACCCGTCCCTCAAGAGTCGAGTCACCATATCAGT
AGACACGTCCAAGAAACAGCTCTCCCTGAAGTTGAGCTCTGTGAACGCCGCGGACACGGCTGTGTATTACTGTGCGAGAG
ATATTACTAGGGCGAGTCCTGGCACAGACGGGAGGTACGGTATGGACGTCTGGGGCCAAGGGACCACGGTCACCGTCTCC
TCAGGTAAGAATGGCCACTCTAGGGC
>1104_26310_13213|VPRIMER=Ramos_FW|CPRIMER=Ramos_REV|DUPCOUNT=47|CONSCOUNT=48|CIGAR=256M1X89M
TGTCCCTCACCTGCGGTGTTTATGGTGGGTCCTTCAGTGGTTACTACTGGAGCTGGATCCGCCAGCCCCCAGGGAAGGGG
CTGGAGTACATTGGGGAAATCAATCATAGTGGAAGCACCAACTACAACCCGTCCCTCAAGAGTCGAGTCACCATATCAGT
AGACACGTCCAAGAAACAGCTCTCCCTGAAGTTGAGCTCTGTGAACGCCGCGGACACGGCTGTGTATTACTGTGCGAGAG
TTATTACTAGGGCGAGCCCTGGCACAGACGGGAGGTACGGTATGGACGTCTGGGGCCAAGGGACCACGGTCACCGTCTCC
TCAGGTAAGAATGGCCACTCTAGGGC
>1104_16483_13230|VPRIMER=Ramos_FW|CPRIMER=Ramos_REV|DUPCOUNT=4|CONSCOUNT=5|CIGAR=45M1X4M1X5M1X289M
TGTCCCTCACCTGCGGTGTTTATGGTGGGTCCTTCAGTGGTTACTCCTGGCGCTGGCTCCGCCAGCCCCCAGGGAAGGGG
CTGGAGTACATTGGGGAAATCAATCATAGTGGAAGCACCAACTACAACCCGTCCCTCAAGAGTCGAGTCACCATATCAGT
AGACACGTCCAAGAAACAGCTCTCCCTGAAGTTGAGCTCTGTGAACGCCGCGGACACGGCTGTGTATTACTGTGCGAGAG
TTATTACTAGGGCGAGTCCTGGCACAGACGGGAGGTACGGTATGGACGTCTGGGGCCAAGGGACCACGGTCACCGTCTCC
TCAGGTAAGAATGGCCACTCTAGGGC
>1104_2635_13654|VPRIMER=Ramos_FW|CPRIMER=Ramos_REV|DUPCOUNT=64|CONSCOUNT=79|CIGAR=158M1X187M
TGTCCCTCACCTGCGGTGTTTATGGTGGGTCCTTCAGTGGTTACTACTGGAGCTGGATCCGCCAGCCCCCAGGGAAGGGG
CTGGAGTACATTGGGGAAATCAATCATAGTGGAAGCACCAACTACAACCCGTCCCTCAAGAGTCGAGTCACCATATCACT
AGACACGTCCAAGAAACAGCTCTCCCTGAAGTTGAGCTCTGTGAACGCCGCGGACACGGCTGTGTATTACTGTGCGAGAG
TTATTACTAGGGCGAGTCCTGGCACAGACGGGAGGTACGGTATGGACGTCTGGGGCCAAGGGACCACGGTCACCGTCTCC
TCAGGTAAGAATGGCCACTCTAGGGC
>1104_6101_13862|VPRIMER=Ramos_FW|CPRIMER=Ramos_REV|DUPCOUNT=3|CONSCOUNT=3|CIGAR=7M1X299M1X38M
TGTCCCTAACCTGCGGTGTTTATGGTGGGTCCTTCAGTGGTTACTACTGGAGCTGGATCCGCCAGCCCCCAGGGAAGGGG
CTGGAGTACATTGGGGAAATCAATCATAGTGGAAGCACCAACTACAACCCGTCCCTCAAGAGTCGAGTCACCATATCAGT
AGACACGTCCAAGAAACAGCTCTCCCTGAAGTTGAGCTCTGTGAACGCCGCGGACACGGCTGTGTATTACTGTGCGAGAG
TTATTACTAGGGCGAGTCCTGGCACAGACGGGAGGTACGGTATGGACGTCTGGGGCCAAGGGACCACTGTCACCGTCTCC
TCAGGTAAGAATGGCCACTCTAGGGC
>1104_9172_13924|VPRIMER=Ramos_FW|CPRIMER=Ramos_REV|DUPCOUNT=56|CONSCOUNT=67|CIGAR=314M1X31M
TGTCCCTCACCTGCGGTGTTTATGGTGGGTCCTTCAGTGGTTACTACTGGAGCTGGATCCGCCAGCCCCCAGGGAAGGGG
CTGGAGTACATTGGGGAAATCAATCATAGTGGAAGCACCAACTACAACCCGTCCCTCAAGAGTCGAGTCACCATATCAGT
AGACACGTCCAAGAAACAGCTCTCCCTGAAGTTGAGCTCTGTGAACGCCGCGGACACGGCTGTGTATTACTGTGCGAGAG
TTATTACTAGGGCGAGTCCTGGCACAGACGGGAGGTACGGTATGGACGTCTGGGGCCAAGGGACCACGGTCACCATCTCC
TCAGGTAAGAATGGCCACTCTAGGGC
>1104_15899_14215|VPRIMER=Ramos_FW|CPRIMER=Ramos_REV|DUPCOUNT=43|CONSCOUNT=43|CIGAR=149M1X196M
TGTCCCTCACCTGCGGTGTTTATGGTGGGTCCTTCAGTGGTTACTACTGGAGCTGGATCCGCCAGCCCCCAGGGAAGGGG
CTGGAGTACATTGGGGAAATCAATCATAGTGGAAGCACCAACTACAACCCGTCCCTCAAGAGTCGAGTCTCCATATCAGT
AGACACGTCCAAGAAACAGCTCTCCCTGAAGTTGAGCTCTGTGAACGCCGCGGACACGGCTGTGTATTACTGTGCGAGAG
TTATTACTAGGGCGAGTCCTGGCACAGACGGGAGGTACGGTATGGACGTCTGGGGCCAAGGGACCACGGTCACCGTCTCC
TCAGGTAAGAATGGCCACTCTAGGGC
>1104_13052_14443|VPRIMER=Ramos_FW|CPRIMER=Ramos_REV|DUPCOUNT=32|CONSCOUNT=35|CIGAR=80M1X265M
TGTCCCTCACCTGCGGTGTTTATGGTGGGTCCTTCAGTGGTTACTACTGGAGCTGGATCCGCCAGCCCCCAGGGAAGGGG
GTGGAGTACATTGGGGAAATCAATCATAGTGGAAGCACCAACTACAACCCGTCCCTCAAGAGTCGAGTCACCATATCAGT
AGACACGTCCAAGAAACAGCTCTCCCTGAAGTTGAGCTCTGTGAACGCCGCGGACACGGCTGTGTATTACTGTGCGAGAG
TTATTACTAGGGCGAGTCCTGGCACAGACGGGAGGTACGGTATGGACGTCTGGGGCCAAGGGACCACGGTCACCGTCTCC
TCAGGTAAGAATGGCCACTCTAGGGC
>1104_18415_15027|VPRIMER=Ramos_FW|CPRIMER=Ramos_REV|DUPCOUNT=42|CONSCOUNT=50|CIGAR=200M1X145M
TGTCCCTCACCTGCGGTGTTTATGGTGGGTCCTTCAGTGGTTACTACTGGAGCTGGATCCGCCAGCCCCCAGGGAAGGGG
CTGGAGTACATTGGGGAAATCAATCATAGTGGAAGCACCAACTACAACCCGTCCCTCAAGAGTCGAGTCACCATATCAGT
AGACACGTCCAAGAAACAGCTCTCCCTGAAGTTGAGCTCTATGAACGCCGCGGACACGGCTGTGTATTACTGTGCGAGAG
TTATTACTAGGGCGAGTCCTGGCACAGACGGGAGGTACGGTATGGACGTCTGGGGCCAAGGGACCACGGTCACCGTCTCC
TCAGGTAAGAATGGCCACTCTAGGGC
>1104_13935_15240|VPRIMER=Ramos_FW|CPRIMER=Ramos_REV|DUPCOUNT=55|CONSCOUNT=58|CIGAR=180M1X165M
TGTCCCTCACCTGCGGTGTTTATGGTGGGTCCTTCAGTGGTTACTACTGGAGCTGGATCCGCCAGCCCCCAGGGAAGGGG
CTGGAGTACATTGGGGAAATCAATCATAGTGGAAGCACCAACTACAACCCGTCCCTCAAGAGTCGAGTCACCATATCAGT
AGACACGTCCAAGAAACAGCCCTCCCTGAAGTTGAGCTCTGTGAACGCCGCGGACACGGCTGTGTATTACTGTGCGAGAG
TTATTACTAGGGCGAGTCCTGGCACAGACGGGAGGTACGGTATGGACGTCTGGGGCCAAGGGACCACGGTCACCGTCTCC
TCAGGTAAGAATGGCCACTCTAGGGC
>1104_22615_15262|VPRIMER=Ramos_FW|CPRIMER=Ramos_REV|DUPCOUNT=46|CONSCOUNT=48|CIGAR=6M1X339M
TGTCCCACACCTGCGGTGTTTATGGTGGGTCCTTCAGTGGTTACTACTGGAGCTGGATCCGCCAGCCCCCAGGGAAGGGG
CTGGAGTACATTGGGGAAATCAATCATAGTGGAAGCACCAACTACAACCCGTCCCTCAAGAGTCGAGTCACCATATCAGT
AGACACGTCCAAGAAACAGCTCTCCCTGAAGTTGAGCTCTGTGAACGCCGCGGACACGGCTGTGTATTACTGTGCGAGAG
TTATTACTAGGGCGAGTCCTGGCACAGACGGGAGGTACGGTATGGACGTCTGGGGCCAAGGGACCACGGTCACCGTCTCC
TCAGGTAAGAATGGCCACTCTAGGGC
>1104_11511_15597|VPRIMER=Ramos_FW|CPRIMER=Ramos_REV|DUPCOUNT=33|CONSCOUNT=35|CIGAR=150M1X195M
TGTCCCTCACCTGCGGTGTTTATGGTGGGTCCTTCAGTGGTTACTACTGGAGCTGGATCCGCCAGCCCCCAGGGAAGGGG
CTGGAGTACATTGGGGAAATCAATCATAGTGGAAGCACCAACTACAACCCGTCCCTCAAGAGTCGAGTCATCATATCAGT
AGACACGTCCAAGAAACAGCTCTCCCTGAAGTTGAGCTCTGTGAACGCCGCGGACACGGCTGTGTATTACTGTGCGAGAG
TTATTACTAGGGCGAGTCCTGGCACAGACGGGAGGTACGGTATGGACGTCTGGGGCCAAGGGACCACGGTCACCGTCTCC
TCAGGTAAGAATGGCCACTCTAGGGC
>1104_8093_15693|VPRIMER=Ramos_FW|CPRIMER=Ramos_REV|DUPCOUNT=49|CONSCOUNT=50|CIGAR=317M1X28M
TGTCCCTCACCTGCGGTGTTTATGGTGGGTCCTTCAGTGGTTACTACTGGAGCTGGATCCGCCAGCCCCCAGGGAAGGGG
CTGGAGTACATTGGGGAAATCAATCATAGTGGAAGCACCAACTACAACCCGTCCCTCAAGAGTCGAGTCACCATATCAGT
AGACACGTCCAAGAAACAGCTCTCCCTGAAGTTGAGCTCTGTGAACGCCGCGGACACGGCTGTGTATTACTGTGCGAGAG
TTATTACTAGGGCGAGTCCTGGCACAGACGGGAGGTACGGTATGGACGTCTGGGGCCAAGGGACCACGGTCACCGTCCCC
TCAGGTAAGAATGGCCACTCTAGGGC
>1104_19858_15728|VPRIMER=Ramos_FW|CPRIMER=Ramos_REV|DUPCOUNT=129|CONSCOUNT=137|CIGAR=268M1X77M
TGTCCCTCACCTGCGGTGTTTATGGTGGGTCCTTCAGTGGTTACTACTGGAGCTGGATCCGCCAGCCCCCAGGGAAGGGG
CTGGAGTACATTGGGGAAATCAATCATAGTGGAAGCACCAACTACAACCCGTCCCTCAAGAGTCGAGTCACCATATCAGT
AGACACGTCCAAGAAACAGCTCTCCCTGAAGTTGAGCTCTGTGAACGCCGCGGACACGGCTGTGTATTACTGTGCGAGAG
TTATTACTAGGGCGAGTCCTGGCACAGAAGGGAGGTACGGTATGGACGTCTGGGGCCAAGGGACCACGGTCACCGTCTCC
TCAGGTAAGAATGGCCACTCTAGGGC
>1104_27490_16554|VPRIMER=Ramos_FW|CPRIMER=Ramos_REV|DUPCOUNT=52|CONSCOUNT=56|CIGAR=122M1X223M
TGTCCCTCACCTGCGGTGTTTATGGTGGGTCCTTCAGTGGTTACTACTGGAGCTGGATCCGCCAGCCCCCAGGGAAGGGG
CTGGAGTACATTGGGGAAATCAATCATAGTGGAAGCACCAACCACAACCCGTCCCTCAAGAGTCGAGTCACCATATCAGT
AGACACGTCCAAGAAACAGCTCTCCCTGAAGTTGAGCTCTGTGAACGCCGCGGACACGGCTGTGTATTACTGTGCGAGAG
TTATTACTAGGGCGAGTCCTGGCACAGACGGGAGGTACGGTATGGACGTCTGGGGCCAAGGGACCACGGTCACCGTCTCC
TCAGGTAAGAATGGCCACTCTAGGGC
>1104_21996_16993|VPRIMER=Ramos_FW|CPRIMER=Ramos_REV|DUPCOUNT=41|CONSCOUNT=51|CIGAR=345M1X
TGTCCCTCACCTGCGGTGTTTATGGTGGGTCCTTCAGTGGTTACTACTGGAGCTGGATCCGCCAGCCCCCAGGGAAGGGG
CTGGAGTACATTGGGGAAATCAATCATAGTGGAAGCACCAACTACAACCCGTCCCTCAAGAGTCGAGTCACCATATCAGT
AGACACGTCCAAGAAACAGCTCTCCCTGAAGTTGAGCTCTGTGAACGCCGCGGACACGGCTGTGTATTACTGTGCGAGAG
TTATTACTAGGGCGAGTCCTGGCACAGACGGGAGGTACGGTATGGACGTCTGGGGCCAAGGGACCACGGTCACCGTCTCC
TCAGGTAAGAATGGCCACTCTAGGGT
>1104_9164_18166|VPRIMER=Ramos_FW|CPRIMER=Ramos_REV|DUPCOUNT=21|CONSCOUNT=24|CIGAR=325M1X20M
TGTCCCTCACCTGCGGTGTTTATGGTGGGTCCTTCAGTGGTTACTACTGGAGCTGGATCCGCCAGCCCCCAGGGAAGGGG
CTGGAGTACATTGGGGAAATCAATCATAGTGGAAGCACCAACTACAACCCGTCCCTCAAGAGTCGAGTCACCATATCAGT
AGACACGTCCAAGAAACAGCTCTCCCTGAAGTTGAGCTCTGTGAACGCCGCGGACACGGCTGTGTATTACTGTGCGAGAG
TTATTACTAGGGCGAGTCCTGGCACAGACGGGAGGTACGGTATGGACGTCTGGGGCCAAGGGACCACGGTCACCGTCTCC
TCAGGAAAGAATGGCCACTCTAGGGC
>1104_19803_18195|VPRIMER=Ramos_FW|CPRIMER=Ramos_REV|DUPCOUNT=33|CONSCOUNT=37|CIGAR=112M1X233M
TGTCCCTCACCTGCGGTGTTTATGGTGGGTCCTTCAGTGGTTACTACTGGAGCTGGATCCGCCAGCCCCCAGGGAAGGGG
CTGGAGTACATTGGGGAAATCAATCATAGTGGGAGCACCAACTACAACCCGTCCCTCAAGAGTCGAGTCACCATATCAGT
AGACACGTCCAAGAAACAGCTCTCCCTGAAGTTGAGCTCTGTGAACGCCGCGGACACGGCTGTGTATTACTGTGCGAGAG
TTATTACTAGGGCGAGTCCTGGCACAGACGGGAGGTACGGTATGGACGTCTGGGGCCAAGGGACCACGGTCACCGTCTCC
TCAGGTAAGAATGGCCACTCTAGGGC
>1104_6084_19226|VPRIMER=Ramos_FW|CPRIMER=Ramos_REV|DUPCOUNT=26|CONSCOUNT=26|CIGAR=69M1X276M
TGTCCCTCACCTGCGGTGTTTATGGTGGGTCCTTCAGTGGTTACTACTGGAGCTGGATCCGCCAGCCCCAAGGGAAGGGG
CTGGAGTACATTGGGGAAATCAATCATAGTGGAAGCACCAACTACAACCCGTCCCTCAAGAGTCGAGTCACCATATCAGT
AGACACGTCCAAGAAACAGCTCTCCCTGAAGTTGAGCTCTGTGAACGCCGCGGACACGGCTGTGTATTACTGTGCGAGAG
TTATTACTAGGGCGAGTCCTGGCACAGACGGGAGGTACGGTATGGACGTCTGGGGCCAAGGGACCACGGTCACCGTCTCC
TCAGGTAAGAATGGCCACTCTAGGGC
>1104_16095_19279|VPRIMER=Ramos_FW|CPRIMER=Ramos_REV|DUPCOUNT=16|CONSCOUNT=18|CIGAR=298M1X47M
TGTCCCTCACCTGCGGTGTTTATGGTGGGTCCTTCAGTGGTTACTACTGGAGCTGGATCCGCCAGCCCCCAGGGAAGGGG
CTGGAGTACATTGGGGAAATCAATCATAGTGGAAGCACCAACTACAACCCGTCCCTCAAGAGTCGAGTCACCATATCAGT
AGACACGTCCAAGAAACAGCTCTCCCTGAAGTTGAGCTCTGTGAACGCCGCGGACACGGCTGTGTATTACTGTGCGAGAG
TTATTACTAGGGCGAGTCCTGGCACAGACGGGAGGTACGGTATGGACGTCTGGGGCCACGGGACCACGGTCACCGTCTCC
TCAGGTAAGAATGGCCACTCTAGGGC
>1104_10609_20069|VPRIMER=Ramos_FW|CPRIMER=Ramos_REV|DUPCOUNT=14|CONSCOUNT=14|CIGAR=86M1X259M
TGTCCCTCACCTGCGGTGTTTATGGTGGGTCCTTCAGTGGTTACTACTGGAGCTGGATCCGCCAGCCCCCAGGGAAGGGG
CTGGAGGACATTGGGGAAATCAATCATAGTGGAAGCACCAACTACAACCCGTCCCTCAAGAGTCGAGTCACCATATCAGT
AGACACGTCCAAGAAACAGCTCTCCCTGAAGTTGAGCTCTGTGAACGCCGCGGACACGGCTGTGTATTACTGTGCGAGAG
TTATTACTAGGGCGAGTCCTGGCACAGACGGGAGGTACGGTATGGACGTCTGGGGCCAAGGGACCACGGTCACCGTCTCC
TCAGGTAAGAATGGCCACTCTAGGGC
>1104_13993_21097|VPRIMER=Ramos_FW|CPRIMER=Ramos_REV|DUPCOUNT=242|CONSCOUNT=302|CIGAR=179M1X166M
TGTCCCTCACCTGCGGTGTTTATGGTGGGTCCTTCAGTGGTTACTACTGGAGCTGGATCCGCCAGCCCCCAGGGAAGGGG
CTGGAGTACATTGGGGAAATCAATCATAGTGGAAGCACCAACTACAACCCGTCCCTCAAGAGTCGAGTCACCATATCAGT
AGACACGTCCAAGAAACAGTTCTCCCTGAAGTTGAGCTCTGTGAACGCCGCGGACACGGCTGTGTATTACTGTGCGAGAG
TTATTACTAGGGCGAGTCCTGGCACAGACGGGAGGTACGGTATGGACGTCTGGGGCCAAGGGACCACGGTCACCGTCTCC
TCAGGTAAGAATGGCCACTCTAGGGC
>1104_22322_21122|VPRIMER=Ramos_FW|CPRIMER=Ramos_REV|DUPCOUNT=15|CONSCOUNT=18|CIGAR=134M1X211M
TGTCCCTCACCTGCGGTGTTTATGGTGGGTCCTTCAGTGGTTACTACTGGAGCTGGATCCGCCAGCCCCCAGGGAAGGGG
CTGGAGTACATTGGGGAAATCAATCATAGTGGAAGCACCAACTACAACCCGTCCATCAAGAGTCGAGTCACCATATCAGT
AGACACGTCCAAGAAACAGCTCTCCCTGAAGTTGAGCTCTGTGAACGCCGCGGACACGGCTGTGTATTACTGTGCGAGAG
TTATTACTAGGGCGAGTCCTGGCACAGACGGGAGGTACGGTATGGACGTCTGGGGCCAAGGGACCACGGTCACCGTCTCC
TCAGGTAAGAATGGCCACTCTAGGGC
>1104_20124_22406|VPRIMER=Ramos_FW|CPRIMER=Ramos_REV|DUPCOUNT=340|CONSCOUNT=429|CIGAR=195M1X150M
TGTCCCTCACCTGCGGTGTTTATGGTGGGTCCTTCAGTGGTTACTACTGGAGCTGGATCCGCCAGCCCCCAGGGAAGGGG
CTGGAGTACATTGGGGAAATCAATCATAGTGGAAGCACCAACTACAACCCGTCCCTCAAGAGTCGAGTCACCATATCAGT
AGACACGTCCAAGAAACAGCTCTCCCTGAAGTTGAACTCTGTGAACGCCGCGGACACGGCTGTGTATTACTGTGCGAGAG
TTATTACTAGGGCGAGTCCTGGCACAGACGGGAGGTACGGTATGGACGTCTGGGGCCAAGGGACCACGGTCACCGTCTCC
TCAGGTAAGAATGGCCACTCTAGGGC
>1104_12464_22425|VPRIMER=Ramos_FW|CPRIMER=Ramos_REV|DUPCOUNT=19|CONSCOUNT=20|CIGAR=159M1X186M
TGTCCCTCACCTGCGGTGTTTATGGTGGGTCCTTCAGTGGTTACTACTGGAGCTGGATCCGCCAGCCCCCAGGGAAGGGG
CTGGAGTACATTGGGGAAATCAATCATAGTGGAAGCACCAACTACAACCCGTCCCTCAAGAGTCGAGTCACCATATCAGG
AGACACGTCCAAGAAACAGCTCTCCCTGAAGTTGAGCTCTGTGAACGCCGCGGACACGGCTGTGTATTACTGTGCGAGAG
TTATTACTAGGGCGAGTCCTGGCACAGACGGGAGGTACGGTATGGACGTCTGGGGCCAAGGGACCACGGTCACCGTCTCC
TCAGGTAAGAATGGCCACTCTAGGGC
>1104_9282_23908|VPRIMER=Ramos_FW|CPRIMER=Ramos_REV|DUPCOUNT=25|CONSCOUNT=27|CIGAR=111M1X234M
TGTCCCTCACCTGCGGTGTTTATGGTGGGTCCTTCAGTGGTTACTACTGGAGCTGGATCCGCCAGCCCCCAGGGAAGGGG
CTGGAGTACATTGGGGAAATCAATCATAGTGCAAGCACCAACTACAACCCGTCCCTCAAGAGTCGAGTCACCATATCAGT
AGACACGTCCAAGAAACAGCTCTCCCTGAAGTTGAGCTCTGTGAACGCCGCGGACACGGCTGTGTATTACTGTGCGAGAG
TTATTACTAGGGCGAGTCCTGGCACAGACGGGAGGTACGGTATGGACGTCTGGGGCCAAGGGACCACGGTCACCGTCTCC
TCAGGTAAGAATGGCCACTCTAGGGC
>1104_18450_24155|VPRIMER=Ramos_FW|CPRIMER=Ramos_REV|DUPCOUNT=49|CONSCOUNT=52|CIGAR=102M1X243M
TGTCCCTCACCTGCGGTGTTTATGGTGGGTCCTTCAGTGGTTACTACTGGAGCTGGATCCGCCAGCCCCCAGGGAAGGGG
CTGGAGTACATTGGGGAAATCATTCATAGTGGAAGCACCAACTACAACCCGTCCCTCAAGAGTCGAGTCACCATATCAGT
AGACACGTCCAAGAAACAGCTCTCCCTGAAGTTGAGCTCTGTGAACGCCGCGGACACGGCTGTGTATTACTGTGCGAGAG
TTATTACTAGGGCGAGTCCTGGCACAGACGGGAGGTACGGTATGGACGTCTGGGGCCAAGGGACCACGGTCACCGTCTCC
TCAGGTAAGAATGGCCACTCTAGGGC
>1104_10797_24744|VPRIMER=Ramos_FW|CPRIMER=Ramos_REV|DUPCOUNT=82|CONSCOUNT=83|CIGAR=224M1X121M
TGTCCCTCACCTGCGGTGTTTATGGTGGGTCCTTCAGTGGTTACTACTGGAGCTGGATCCGCCAGCCCCCAGGGAAGGGG
CTGGAGTACATTGGGGAAATCAATCATAGTGGAAGCACCAACTACAACCCGTCCCTCAAGAGTCGAGTCACCATATCAGT
AGACACGTCCAAGAAACAGCTCTCCCTGAAGTTGAGCTCTGTGAACGCCGCGGACACGGCTGTGGATTACTGTGCGAGAG
TTATTACTAGGGCGAGTCCTGGCACAGACGGGAGGTACGGTATGGACGTCTGGGGCCAAGGGACCACGGTCACCGTCTCC
TCAGGTAAGAATGGCCACTCTAGGGC
>1105_15640_1342|VPRIMER=Ramos_FW|CPRIMER=Ramos_REV|DUPCOUNT=22|CONSCOUNT=24|CIGAR=334M1X11M
TGTCCCTCACCTGCGGTGTTTATGGTGGGTCCTTCAGTGGTTACTACTGGAGCTGGATCCGCCAGCCCCCAGGGAAGGGG
CTGGAGTACATTGGGGAAATCAATCATAGTGGAAGCACCAACTACAACCCGTCCCTCAAGAGTCGAGTCACCATATCAGT
AGACACGTCCAAGAAACAGCTCTCCCTGAAGTTGAGCTCTGTGAACGCCGCGGACACGGCTGTGTATTACTGTGCGAGAG
TTATTACTAGGGCGAGTCCTGGCACAGACGGGAGGTACGGTATGGACGTCTGGGGCCAAGGGACCACGGTCACCGTCTCC
TCAGGTAAGAATGGGCACTCTAGGGC
>1105_12682_1947|VPRIMER=Ramos_FW|CPRIMER=Ramos_REV|DUPCOUNT=39|CONSCOUNT=47|CIGAR=107M1X238M
TGTCCCTCACCTGCGGTGTTTATGGTGGGTCCTTCAGTGGTTACTACTGGAGCTGGATCCGCCAGCCCCCAGGGAAGGGG
CTGGAGTACATTGGGGAAATCAATCATGGTGGAAGCACCAACTACAACCCGTCCCTCAAGAGTCGAGTCACCATATCAGT
AGACACGTCCAAGAAACAGCTCTCCCTGAAGTTGAGCTCTGTGAACGCCGCGGACACGGCTGTGTATTACTGTGCGAGAG
TTATTACTAGGGCGAGTCCTGGCACAGACGGGAGGTACGGTATGGACGTCTGGGGCCAAGGGACCACGGTCACCGTCTCC
TCAGGTAAGAATGGCCACTCTAGGGC
>1105_17274_2042|VPRIMER=Ramos_FW|CPRIMER=Ramos_REV|DUPCOUNT=39|CONSCOUNT=46|CIGAR=12M1X333M
TGTCCCTCACCTACGGTGTTTATGGTGGGTCCTTCAGTGGTTACTACTGGAGCTGGATCCGCCAGCCCCCAGGGAAGGGG
CTGGAGTACATTGGGGAAATCAATCATAGTGGAAGCACCAACTACAACCCGTCCCTCAAGAGTCGAGTCACCATATCAGT
AGACACGTCCAAGAAACAGCTCTCCCTGAAGTTGAGCTCTGTGAACGCCGCGGACACGGCTGTGTATTACTGTGCGAGAG
TTATTACTAGGGCGAGTCCTGGCACAGACGGGAGGTACGGTATGGACGTCTGGGGCCAAGGGACCACGGTCACCGTCTCC
TCAGGTAAGAATGGCCACTCTAGGGC
>1105_11577_3295|VPRIMER=Ramos_FW|CPRIMER=Ramos_REV|DUPCOUNT=32|CONSCOUNT=34|CIGAR=137M1X208M
TGTCCCTCACCTGCGGTGTTTATGGTGGGTCCTTCAGTGGTTACTACTGGAGCTGGATCCGCCAGCCCCCAGGGAAGGGG
CTGGAGTACATTGGGGAAATCAATCATAGTGGAAGCACCAACTACAACCCGTCCCTCGAGAGTCGAGTCACCATATCAGT
AGACACGTCCAAGAAACAGCTCTCCCTGAAGTTGAGCTCTGTGAACGCCGCGGACACGGCTGTGTATTACTGTGCGAGAG
TTATTACTAGGGCGAGTCCTGGCACAGACGGGAGGTACGGTATGGACGTCTGGGGCCAAGGGACCACGGTCACCGTCTCC
TCAGGTAAGAATGGCCACTCTAGGGC
>1105_14918_3538|VPRIMER=Ramos_FW|CPRIMER=Ramos_REV|DUPCOUNT=79|CONSCOUNT=94|CIGAR=114M1X231M
TGTCCCTCACCTGCGGTGTTTATGGTGGGTCCTTCAGTGGTTACTACTGGAGCTGGATCCGCCAGCCCCCAGGGAAGGGG
CTGGAGTACATTGGGGAAATCAATCATAGTGGAAACACCAACTACAACCCGTCCCTCAAGAGTCGAGTCACCATATCAGT
AGACACGTCCAAGAAACAGCTCTCCCTGAAGTTGAGCTCTGTGAACGCCGCGGACACGGCTGTGTATTACTGTGCGAGAG
TTATTACTAGGGCGAGTCCTGGCACAGACGGGAGGTACGGTATGGACGTCTGGGGCCAAGGGACCACGGTCACCGTCTCC
TCAGGTAAGAATGGCCACTCTAGGGC
>1105_7297_4571|VPRIMER=Ramos_FW|CPRIMER=Ramos_REV|DUPCOUNT=36|CONSCOUNT=36|CIGAR=37M1X308M
TGTCCCTCACCTGCGGTGTTTATGGTGGGTCCTTCAGCGGTTACTACTGGAGCTGGATCCGCCAGCCCCCAGGGAAGGGG
CTGGAGTACATTGGGGAAATCAATCATAGTGGAAGCACCAACTACAACCCGTCCCTCAAGAGTCGAGTCACCATATCAGT
AGACACGTCCAAGAAACAGCTCTCCCTGAAGTTGAGCTCTGTGAACGCCGCGGACACGGCTGTGTATTACTGTGCGAGAG
TTATTACTAGGGCGAGTCCTGGCACAGACGGGAGGTACGGTATGGACGTCTGGGGCCAAGGGACCACGGTCACCGTCTCC
TCAGGTAAGAATGGCCACTCTAGGGC
>1105_21378_4937|VPRIMER=Ramos_FW|CPRIMER=Ramos_REV|DUPCOUNT=33|CONSCOUNT=33|CIGAR=8M1X337M
TGTCCCTCTCCTGCGGTGTTTATGGTGGGTCCTTCAGTGGTTACTACTGGAGCTGGATCCGCCAGCCCCCAGGGAAGGGG
CTGGAGTACATTGGGGAAATCAATCATAGTGGAAGCACCAACTACAACCCGTCCCTCAAGAGTCGAGTCACCATATCAGT
AGACACGTCCAAGAAACAGCTCTCCCTGAAGTTGAGCTCTGTGAACGCCGCGGACACGGCTGTGTATTACTGTGCGAGAG
TTATTACTAGGGCGAGTCCTGGCACAGACGGGAGGTACGGTATGGACGTCTGGGGCCAAGGGACCACGGTCACCGTCTCC
TCAGGTAAGAATGGCCACTCTAGGGC
>1105_6966_4984|VPRIMER=Ramos_FW|CPRIMER=Ramos_REV|DUPCOUNT=21|CONSCOUNT=24|CIGAR=133M1X212M
TGTCCCTCACCTGCGGTGTTTATGGTGGGTCCTTCAGTGGTTACTACTGGAGCTGGATCCGCCAGCCCCCAGGGAAGGGG
CTGGAGTACATTGGGGAAATCAATCATAGTGGAAGCACCAACTACAACCCGTCTCTCAAGAGTCGAGTCACCATATCAGT
AGACACGTCCAAGAAACAGCTCTCCCTGAAGTTGAGCTCTGTGAACGCCGCGGACACGGCTGTGTATTACTGTGCGAGAG
TTATTACTAGGGCGAGTCCTGGCACAGACGGGAGGTACGGTATGGACGTCTGGGGCCAAGGGACCACGGTCACCGTCTCC
TCAGGTAAGAATGGCCACTCTAGGGC
>1105_5950_5044|VPRIMER=Ramos_FW|CPRIMER=Ramos_REV|DUPCOUNT=47|CONSCOUNT=50|CIGAR=181M1X164M
TGTCCCTCACCTGCGGTGTTTATGGTGGGTCCTTCAGTGGTTACTACTGGAGCTGGATCCGCCAGCCCCCAGGGAAGGGG
CTGGAGTACATTGGGGAAATCAATCATAGTGGAAGCACCAACTACAACCCGTCCCTCAAGAGTCGAGTCACCATATCAGT
AGACACGTCCAAGAAACAGCTATCCCTGAAGTTGAGCTCTGTGAACGCCGCGGACACGGCTGTGTATTACTGTGCGAGAG
TTATTACTAGGGCGAGTCCTGGCACAGACGGGAGGTACGGTATGGACGTCTGGGGCCAAGGGACCACGGTCACCGTCTCC
TCAGGTAAGAATGGCCACTCTAGGGC
>1105_10207_5562|VPRIMER=Ramos_FW|CPRIMER=Ramos_REV|DUPCOUNT=34|CONSCOUNT=39|CIGAR=232M1X113M
TGTCCCTCACCTGCGGTGTTTATGGTGGGTCCTTCAGTGGTTACTACTGGAGCTGGATCCGCCAGCCCCCAGGGAAGGGG
CTGGAGTACATTGGGGAAATCAATCATAGTGGAAGCACCAACTACAACCCGTCCCTCAAGAGTCGAGTCACCATATCAGT
AGACACGTCCAAGAAACAGCTCTCCCTGAAGTTGAGCTCTGTGAACGCCGCGGACACGGCTGTGTATTACTGAGCGAGAG
TTATTACTAGGGCGAGTCCTGGCACAGACGGGAGGTACGGTATGGACGTCTGGGGCCAAGGGACCACGGTCACCGTCTCC
TCAGGTAAGAATGGCCACTCTAGGGC
>1105_25990_6128|VPRIMER=Ramos_FW|CPRIMER=Ramos_REV|DUPCOUNT=70|CONSCOUNT=89|CIGAR=260M1X85M
TGTCCCTCACCTGCGGTGTTTATGGTGGGTCCTTCAGTGGTTACTACTGGAGCTGGATCCGCCAGCCCCCAGGGAAGGGG
CTGGAGTACATTGGGGAAATCAATCATAGTGGAAGCACCAACTACAACCCGTCCCTCAAGAGTCGAGTCACCATATCAGT
AGACACGTCCAAGAAACAGCTCTCCCTGAAGTTGAGCTCTGTGAACGCCGCGGACACGGCTGTGTATTACTGTGCGAGAG
TTATTACTAGGGCGAGTCCTAGCACAGACGGGAGGTACGGTATGGACGTCTGGGGCCAAGGGACCACGGTCACCGTCTCC
TCAGGTAAGAATGGCCACTCTAGGGC
>1105_3461_6688|VPRIMER=Ramos_FW|CPRIMER=Ramos_REV|DUPCOUNT=4|CONSCOUNT=4|CIGAR=52M1X220M1X72M
TGTCCCTCACCTGCGGTGTTTATGGTGGGTCCTTCAGTGGTTACTACTGGAGTTGGATCCGCCAGCCCCCAGGGAAGGGG
CTGGAGTACATTGGGGAAATCAATCATAGTGGAAGCACCAACTACAACCCGTCCCTCAAGAGTCGAGTCACCATATCAGT
AGACACGTCCAAGAAACAGCTCTCCCTGAAGTTGAGCTCTGTGAACGCCGCGGACACGGCTGTGTATTACTGTGCGAGAG
TTATTACTAGGGCGAGTCCTGGCACAGACGGGATGTACGGTATGGACGTCTGGGGCCAAGGGACCACGGTCACCGTCTCC
TCAGGTAAGAATGGCCACTCTAGGGC
>1105_11103_8127|VPRIMER=Ramos_FW|CPRIMER=Ramos_REV|DUPCOUNT=9|CONSCOUNT=11|CIGAR=131M1X109M1X104M
TGTCCCTCACCTGCGGTGTTTATGGTGGGTCCTTCAGTGGTTACTACTGGAGCTGGATCCGCCAGCCCCCAGGGAAGGGG
CTGGAGTACATTGGGGAAATCAATCATAGTGGAAGCACCAACTACAACCCGACCCTCAAGAGTCGAGTCACCATATCAGT
AGACACGTCCAAGAAACAGCTCTCCCTGAAGTTGAGCTCTGTGAACGCCGCGGACACGGCTGTGTATTACTGTGCGAGAG
TAATTACTAGGGCGAGTCCTGGCACAGACGGGAGGTACGGTATGGACGTCTGGGGCCAAGGGACCACGGTCACCGTCTCC
TCAGGTAAGAATGGCCACTCTAGGGC
>1105_15120_8281|VPRIMER=Ramos_FW|CPRIMER=Ramos_REV|DUPCOUNT=40|CONSCOUNT=40|CIGAR=311M1X34M
TGTCCCTCACCTGCGGTGTTTATGGTGGGTCCTTCAGTGGTTACTACTGGAGCTGGATCCGCCAGCCCCCAGGGAAGGGG
CTGGAGTACATTGGGGAAATCAATCATAGTGGAAGCACCAACTACAACCCGTCCCTCAAGAGTCGAGTCACCATATCAGT
AGACACGTCCAAGAAACAGCTCTCCCTGAAGTTGAGCTCTGTGAACGCCGCGGACACGGCTGTGTATTACTGTGCGAGAG
TTATTACTAGGGCGAGTCCTGGCACAGACGGGAGGTACGGTATGGACGTCTGGGGCCAAGGGACCACGGTCGCCGTCTCC
TCAGGTAAGAATGGCCACTCTAGGGC
>1105_8651_8737|VPRIMER=Ramos_FW|CPRIMER=Ramos_REV|DUPCOUNT=19|CONSCOUNT=30|CIGAR=30M1X315M
TGTCCCTCACCTGCGGTGTTTATGGTGGGTACTTCAGTGGTTACTACTGGAGCTGGATCCGCCAGCCCCCAGGGAAGGGG
CTGGAGTACATTGGGGAAATCAATCATAGTGGAAGCACCAACTACAACCCGTCCCTCAAGAGTCGAGTCACCATATCAGT
AGACACGTCCAAGAAACAGCTCTCCCTGAAGTTGAGCTCTGTGAACGCCGCGGACACGGCTGTGTATTACTGTGCGAGAG
TTATTACTAGGGCGAGTCCTGGCACAGACGGGAGGTACGGTATGGACGTCTGGGGCCAAGGGACCACGGTCACCGTCTCC
TCAGGTAAGAATGGCCACTCTAGGGC
>1105_25549_10601|VPRIMER=Ramos_FW|CPRIMER=Ramos_REV|DUPCOUNT=38|CONSCOUNT=41|CIGAR=140M1X205M
TGTCCCTCACCTGCGGTGTTTATGGTGGGTCCTTCAGTGGTTACTACTGGAGCTGGATCCGCCAGCCCCCAGGGAAGGGG
CTGGAGTACATTGGGGAAATCAATCATAGTGGAAGCACCAACTACAACCCGTCCCTCAAGGGTCGAGTCACCATATCAGT
AGACACGTCCAAGAAACAGCTCTCCCTGAAGTTGAGCTCTGTGAACGCCGCGGACACGGCTGTGTATTACTGTGCGAGAG
TTATTACTAGGGCGAGTCCTGGCACAGACGGGAGGTACGGTATGGACGTCTGGGGCCAAGGGACCACGGTCACCGTCTCC
TCAGGTAAGAATGGCCACTCTAGGGC
>1105_24850_10628|VPRIMER=Ramos_FW|CPRIMER=Ramos_REV|DUPCOUNT=6|CONSCOUNT=6|CIGAR=72M1X273M
TGTCCCTCACCTGCGGTGTTTATGGTGGGTCCTTCAGTGGTTACTACTGGAGCTGGATCCGCCAGCCCCCAGCGAAGGGG
CTGGAGTACATTGGGGAAATCAATCATAGTGGAAGCACCAACTACAACCCGTCCCTCAAGAGTCGAGTCACCATATCAGT
AGACACGTCCAAGAAACAGCTCTCCCTGAAGTTGAGCTCTGTGAACGCCGCGGACACGGCTGTGTATTACTGTGCGAGAG
TTATTACTAGGGCGAGTCCTGGCACAGACGGGAGGTACGGTATGGACGTCTGGGGCCAAGGGACCACGGTCACCGTCTCC
TCAGGTAAGAATGGCCACTCTAGGGC
>1105_24702_10807|VPRIMER=Ramos_FW|CPRIMER=Ramos_REV|DUPCOUNT=81|CONSCOUNT=105|CIGAR=255M1X90M
TGTCCCTCACCTGCGGTGTTTATGGTGGGTCCTTCAGTGGTTACTACTGGAGCTGGATCCGCCAGCCCCCAGGGAAGGGG
CTGGAGTACATTGGGGAAATCAATCATAGTGGAAGCACCAACTACAACCCGTCCCTCAAGAGTCGAGTCACCATATCAGT
AGACACGTCCAAGAAACAGCTCTCCCTGAAGTTGAGCTCTGTGAACGCCGCGGACACGGCTGTGTATTACTGTGCGAGAG
TTATTACTAGGGCGACTCCTGGCACAGACGGGAGGTACGGTATGGACGTCTGGGGCCAAGGGACCACGGTCACCGTCTCC
TCAGGTAAGAATGGCCACTCTAGGGC
>1105_27449_10976|VPRIMER=Ramos_FW|CPRIMER=Ramos_REV|DUPCOUNT=42|CONSCOUNT=44|CIGAR=159M1X186M
TGTCCCTCACCTGCGGTGTTTATGGTGGGTCCTTCAGTGGTTACTACTGGAGCTGGATCCGCCAGCCCCCAGGGAAGGGG
CTGGAGTACATTGGGGAAATCAATCATAGTGGAAGCACCAACTACAACCCGTCCCTCAAGAGTCGAGTCACCATATCAGC
AGACACGTCCAAGAAACAGCTCTCCCTGAAGTTGAGCTCTGTGAACGCCGCGGACACGGCTGTGTATTACTGTGCGAGAG
TTATTACTAGGGCGAGTCCTGGCACAGACGGGAGGTACGGTATGGACGTCTGGGGCCAAGGGACCACGGTCACCGTCTCC
TCAGGTAAGAATGGCCACTCTAGGGC
>1105_29277_11714|VPRIMER=Ramos_FW|CPRIMER=Ramos_REV|DUPCOUNT=4|CONSCOUNT=4|CIGAR=98M1X247M
TGTCCCTCACCTGCGGTGTTTATGGTGGGTCCTTCAGTGGTTACTACTGGAGCTGGATCCGCCAGCCCCCAGGGAAGGGG
CTGGAGTACATTGGGGAACTCAATCATAGTGGAAGCACCAACTACAACCCGTCCCTCAAGAGTCGAGTCACCATATCAGT
AGACACGTCCAAGAAACAGCTCTCCCTGAAGTTGAGCTCTGTGAACGCCGCGGACACGGCTGTGTATTACTGTGCGAGAG
TTATTACTAGGGCGAGTCCTGGCACAGACGGGAGGTACGGTATGGACGTCTGGGGCCAAGGGACCACGGTCACCGTCTCC
TCAGGTAAGAATGGCCACTCTAGGGC
>1105_27274_12089|VPRIMER=Ramos_FW|CPRIMER=Ramos_REV|DUPCOUNT=12|CONSCOUNT=13|CIGAR=105M1X240M
TGTCCCTCACCTGCGGTGTTTATGGTGGGTCCTTCAGTGGTTACTACTGGAGCTGGATCCGCCAGCCCCCAGGGAAGGGG
CTGGAGTACATTGGGGAAATCAATCCTAGTGGAAGCACCAACTACAACCCGTCCCTCAAGAGTCGAGTCACCATATCAGT
AGACACGTCCAAGAAACAGCTCTCCCTGAAGTTGAGCTCTGTGAACGCCGCGGACACGGCTGTGTATTACTGTGCGAGAG
TTATTACTAGGGCGAGTCCTGGCACAGACGGGAGGTACGGTATGGACGTCTGGGGCCAAGGGACCACGGTCACCGTCTCC
TCAGGTAAGAATGGCCACTCTAGGGC
>1105_25563_12734|VPRIMER=Ramos_FW|CPRIMER=Ramos_REV|DUPCOUNT=39|CONSCOUNT=48|CIGAR=312M1X33M
TGTCCCTCACCTGCGGTGTTTATGGTGGGTCCTTCAGTGGTTACTACTGGAGCTGGATCCGCCAGCCCCCAGGGAAGGGG
CTGGAGTACATTGGGGAAATCAATCATAGTGGAAGCACCAACTACAACCCGTCCCTCAAGAGTCGAGTCACCATATCAGT
AGACACGTCCAAGAAACAGCTCTCCCTGAAGTTGAGCTCTGTGAACGCCGCGGACACGGCTGTGTATTACTGTGCGAGAG
TTATTACTAGGGCGAGTCCTGGCACAGACGGGAGGTACGGTATGGACGTCTGGGGCCAAGGGACCACGGTCATCGTCTCC
TCAGGTAAGAATGGCCACTCTAGGGC
>1105_15292_12798|VPRIMER=Ramos_FW|CPRIMER=Ramos_REV|DUPCOUNT=54|CONSCOUNT=59|CIGAR=123M1X222M
TGTCCCTCACCTGCGGTGTTTATGGTGGGTCCTTCAGTGGTTACTACTGGAGCTGGATCCGCCAGCCCCCAGGGAAGGGG
CTGGAGTACATTGGGGAAATCAATCATAGTGGAAGCACCAACTTCAACCCGTCCCTCAAGAGTCGAGTCACCATATCAGT
AGACACGTCCAAGAAACAGCTCTCCCTGAAGTTGAGCTCTGTGAACGCCGCGGACACGGCTGTGTATTACTGTGCGAGAG
TTATTACTAGGGCGAGTCCTGGCACAGACGGGAGGTACGGTATGGACGTCTGGGGCCAAGGGACCACGGTCACCGTCTCC
TCAGGTAAGAATGGCCACTCTAGGGC
>1105_7745_13056|VPRIMER=Ramos_FW|CPRIMER=Ramos_REV|DUPCOUNT=33|CONSCOUNT=35|CIGAR=292M1X53M
TGTCCCTCACCTGCGGTGTTTATGGTGGGTCCTTCAGTGGTTACTACTGGAGCTGGATCCGCCAGCCCCCAGGGAAGGGG
CTGGAGTACATTGGGGAAATCAATCATAGTGGAAGCACCAACTACAACCCGTCCCTCAAGAGTCGAGTCACCATATCAGT
AGACACGTCCAAGAAACAGCTCTCCCTGAAGTTGAGCTCTGTGAACGCCGCGGACACGGCTGTGTATTACTGTGCGAGAG
TTATTACTAGGGCGAGTCCTGGCACAGACGGGAGGTACGGTATGGACGTCTGAGGCCAAGGGACCACGGTCACCGTCTCC
TCAGGTAAGAATGGCCACTCTAGGGC
>1105_24148_13094|VPRIMER=Ramos_FW|CPRIMER=Ramos_REV|DUPCOUNT=39|CONSCOUNT=40|CIGAR=213M1X132M
TGTCCCTCACCTGCGGTGTTTATGGTGGGTCCTTCAGTGGTTACTACTGGAGCTGGATCCGCCAGCCCCCAGGGAAGGGG
CTGGAGTACATTGGGGAAATCAATCATAGTGGAAGCACCAACTACAACCCGTCCCTCAAGAGTCGAGTCACCATATCAGT
AGACACGTCCAAGAAACAGCTCTCCCTGAAGTTGAGCTCTGTGAACGCCGCGGGCACGGCTGTGTATTACTGTGCGAGAG
TTATTACTAGGGCGAGTCCTGGCACAGACGGGAGGTACGGTATGGACGTCTGGGGCCAAGGGACCACGGTCACCGTCTCC
TCAGGTAAGAATGGCCACTCTAGGGC
>1105_25133_13310|VPRIMER=Ramos_FW|CPRIMER=Ramos_REV|DUPCOUNT=229|CONSCOUNT=229|CIGAR=280M1X65M
TGTCCCTCACCTGCGGTGTTTATGGTGGGTCCTTCAGTGGTTACTACTGGAGCTGGATCCGCCAGCCCCCAGGGAAGGGG
CTGGAGTACATTGGGGAAATCAATCATAGTGGAAGCACCAACTACAACCCGTCCCTCAAGAGTCGAGTCACCATATCAGT
AGACACGTCCAAGAAACAGCTCTCCCTGAAGTTGAGCTCTGTGAACGCCGCGGACACGGCTGTGTATTACTGTGCGAGAG
TTATTACTAGGGCGAGTCCTGGCACAGACGGGAGGTACGGGATGGACGTCTGGGGCCAAGGGACCACGGTCACCGTCTCC
TCAGGTAAGAATGGCCACTCTAGGGC
>1105_3564_13430|VPRIMER=Ramos_FW|CPRIMER=Ramos_REV|DUPCOUNT=68|CONSCOUNT=82|CIGAR=307M1X38M
TGTCCCTCACCTGCGGTGTTTATGGTGGGTCCTTCAGTGGTTACTACTGGAGCTGGATCCGCCAGCCCCCAGGGAAGGGG
CTGGAGTACATTGGGGAAATCAATCATAGTGGAAGCACCAACTACAACCCGTCCCTCAAGAGTCGAGTCACCATATCAGT
AGACACGTCCAAGAAACAGCTCTCCCTGAAGTTGAGCTCTGTGAACGCCGCGGACACGGCTGTGTATTACTGTGCGAGAG
TTATTACTAGGGCGAGTCCTGGCACAGACGGGAGGTACGGTATGGACGTCTGGGGCCAAGGGACCACAGTCACCGTCTCC
TCAGGTAAGAATGGCCACTCTAGGGC
>1105_17666_14776|VPRIMER=Ramos_FW|CPRIMER=Ramos_REV|DUPCOUNT=23|CONSCOUNT=30|CIGAR=5M1X340M
TGTCCTTCACCTGCGGTGTTTATGGTGGGTCCTTCAGTGGTTACTACTGGAGCTGGATCCGCCAGCCCCCAGGGAAGGGG
CTGGAGTACATTGGGGAAATCAATCATAGTGGAAGCACCAACTACAACCCGTCCCTCAAGAGTCGAGTCACCATATCAGT
AGACACGTCCAAGAAACAGCTCTCCCTGAAGTTGAGCTCTGTGAACGCCGCGGACACGGCTGTGTATTACTGTGCGAGAG
TTATTACTAGGGCGAGTCCTGGCACAGACGGGAGGTACGGTATGGACGTCTGGGGCCAAGGGACCACGGTCACCGTCTCC
TCAGGTAAGAATGGCCACTCTAGGGC
>1105_11096_14818|VPRIMER=Ramos_FW|CPRIMER=Ramos_REV|DUPCOUNT=41|CONSCOUNT=48|CIGAR=294M1X51M
TGTCCCTCACCTGCGGTGTTTATGGTGGGTCCTTCAGTGGTTACTACTGGAGCTGGATCCGCCAGCCCCCAGGGAAGGGG
CTGGAGTACATTGGGGAAATCAATCATAGTGGAAGCACCAACTACAACCCGTCCCTCAAGAGTCGAGTCACCATATCAGT
AGACACGTCCAAGAAACAGCTCTCCCTGAAGTTGAGCTCTGTGAACGCCGCGGACACGGCTGTGTATTACTGTGCGAGAG
TTATTACTAGGGCGAGTCCTGGCACAGACGGGAGGTACGGTATGGACGTCTGGGACCAAGGGACCACGGTCACCGTCTCC
TCAGGTAAGAATGGCCACTCTAGGGC
>1105_19139_15805|VPRIMER=Ramos_FW|CPRIMER=Ramos_REV|DUPCOUNT=51|CONSCOUNT=57|CIGAR=315M1X30M
TGTCCCTCACCTGCGGTGTTTATGGTGGGTCCTTCAGTGGTTACTACTGGAGCTGGATCCGCCAGCCCCCAGGGAAGGGG
CTGGAGTACATTGGGGAAATCAATCATAGTGGAAGCACCAACTACAACCCGTCCCTCAAGAGTCGAGTCACCATATCAGT
AGACACGTCCAAGAAACAGCTCTCCCTGAAGTTGAGCTCTGTGAACGCCGCGGACACGGCTGTGTATTACTGTGCGAGAG
TTATTACTAGGGCGAGTCCTGGCACAGACGGGAGGTACGGTATGGACGTCTGGGGCCAAGGGACCACGGTCACCGCCTCC
TCAGGTAAGAATGGCCACTCTAGGGC
>1105_17164_16655|VPRIMER=Ramos_FW|CPRIMER=Ramos_REV|DUPCOUNT=31|CONSCOUNT=32|CIGAR=188M1X157M
TGTCCCTCACCTGCGGTGTTTATGGTGGGTCCTTCAGTGGTTACTACTGGAGCTGGATCCGCCAGCCCCCAGGGAAGGGG
CTGGAGTACATTGGGGAAATCAATCATAGTGGAAGCACCAACTACAACCCGTCCCTCAAGAGTCGAGTCACCATATCAGT
AGACACGTCCAAGAAACAGCTCTCCCTGGAGTTGAGCTCTGTGAACGCCGCGGACACGGCTGTGTATTACTGTGCGAGAG
TTATTACTAGGGCGAGTCCTGGCACAGACGGGAGGTACGGTATGGACGTCTGGGGCCAAGGGACCACGGTCACCGTCTCC
TCAGGTAAGAATGGCCACTCTAGGGC
>1105_3282_16781|VPRIMER=Ramos_FW|CPRIMER=Ramos_REV|DUPCOUNT=3|CONSCOUNT=3|CIGAR=282M1X7M1X55M
TGTCCCTCACCTGCGGTGTTTATGGTGGGTCCTTCAGTGGTTACTACTGGAGCTGGATCCGCCAGCCCCCAGGGAAGGGG
CTGGAGTACATTGGGGAAATCAATCATAGTGGAAGCACCAACTACAACCCGTCCCTCAAGAGTCGAGTCACCATATCAGT
AGACACGTCCAAGAAACAGCTCTCCCTGAAGTTGAGCTCTGTGAACGCCGCGGACACGGCTGTGTATTACTGTGCGAGAG
TTATTACTAGGGCGAGTCCTGGCACAGACGGGAGGTACGGTAGGGACGTCGGGGGCCAAGGGACCACGGTCACCGTCTCC
TCAGGTAAGAATGGCCACTCTAGGGC
>1105_10592_16974|VPRIMER=Ramos_FW|CPRIMER=Ramos_REV|DUPCOUNT=14|CONSCOUNT=14|CIGAR=107M1X238M
TGTCCCTCACCTGCGGTGTTTATGGTGGGTCCTTCAGTGGTTACTACTGGAGCTGGATCCGCCAGCCCCCAGGGAAGGGG
CTGGAGTACATTGGGGAAATCAATCATTGTGGAAGCACCAACTACAACCCGTCCCTCAAGAGTCGAGTCACCATATCAGT
AGACACGTCCAAGAAACAGCTCTCCCTGAAGTTGAGCTCTGTGAACGCCGCGGACACGGCTGTGTATTACTGTGCGAGAG
TTATTACTAGGGCGAGTCCTGGCACAGACGGGAGGTACGGTATGGACGTCTGGGGCCAAGGGACCACGGTCACCGTCTCC
TCAGGTAAGAATGGCCACTCTAGGGC
>1105_5647_17143|VPRIMER=Ramos_FW|CPRIMER=Ramos_REV|DUPCOUNT=90|CONSCOUNT=111|CIGAR=211M1X134M
TGTCCCTCACCTGCGGTGTTTATGGTGGGTCCTTCAGTGGTTACTACTGGAGCTGGATCCGCCAGCCCCCAGGGAAGGGG
CTGGAGTACATTGGGGAAATCAATCATAGTGGAAGCACCAACTACAACCCGTCCCTCAAGAGTCGAGTCACCATATCAGT
AGACACGTCCAAGAAACAGCTCTCCCTGAAGTTGAGCTCTGTGAACGCCGCAGACACGGCTGTGTATTACTGTGCGAGAG
TTATTACTAGGGCGAGTCCTGGCACAGACGGGAGGTACGGTATGGACGTCTGGGGCCAAGGGACCACGGTCACCGTCTCC
TCAGGTAAGAATGGCCACTCTAGGGC
>1105_11308_17225|VPRIMER=Ramos_FW|CPRIMER=Ramos_REV|DUPCOUNT=26|CONSCOUNT=35|CIGAR=251M1X94M
TGTCCCTCACCTGCGGTGTTTATGGTGGGTCCTTCAGTGGTTACTACTGGAGCTGGATCCGCCAGCCCCCAGGGAAGGGG
CTGGAGTACATTGGGGAAATCAATCATAGTGGAAGCACCAACTACAACCCGTCCCTCAAGAGTCGAGTCACCATATCAGT
AGACACGTCCAAGAAACAGCTCTCCCTGAAGTTGAGCTCTGTGAACGCCGCGGACACGGCTGTGTATTACTGTGCGAGAG
TTATTACTAGGACGAGTCCTGGCACAGACGGGAGGTACGGTATGGACGTCTGGGGCCAAGGGACCACGGTCACCGTCTCC
TCAGGTAAGAATGGCCACTCTAGGGC
>1105_6735_17353|VPRIMER=Ramos_FW|CPRIMER=Ramos_REV|DUPCOUNT=21|CONSCOUNT=30|CIGAR=10M1X335M
TGTCCCTCACATGCGGTGTTTATGGTGGGTCCTTCAGTGGTTACTACTGGAGCTGGATCCGCCAGCCCCCAGGGAAGGGG
CTGGAGTACATTGGGGAAATCAATCATAGTGGAAGCACCAACTACAACCCGTCCCTCAAGAGTCGAGTCACCATATCAGT
AGACACGTCCAAGAAACAGCTCTCCCTGAAGTTGAGCTCTGTGAACGCCGCGGACACGGCTGTGTATTACTGTGCGAGAG
TTATTACTAGGGCGAGTCCTGGCACAGACGGGAGGTACGGTATGGACGTCTGGGGCCAAGGGACCACGGTCACCGTCTCC
TCAGGTAAGAATGGCCACTCTAGGGC
>1105_8116_17813|VPRIMER=Ramos_FW|CPRIMER=Ramos_REV|DUPCOUNT=40|CONSCOUNT=48|CIGAR=29M1X316M
TGTCCCTCACCTGCGGTGTTTATGGTGGGACCTTCAGTGGTTACTACTGGAGCTGGATCCGCCAGCCCCCAGGGAAGGGG
CTGGAGTACATTGGGGAAATCAATCATAGTGGAAGCACCAACTACAACCCGTCCCTCAAGAGTCGAGTCACCATATCAGT
AGACACGTCCAAGAAACAGCTCTCCCTGAAGTTGAGCTCTGTGAACGCCGCGGACACGGCTGTGTATTACTGTGCGAGAG
TTATTACTAGGGCGAGTCCTGGCACAGACGGGAGGTACGGTATGGACGTCTGGGGCCAAGGGACCACGGTCACCGTCTCC
TCAGGTAAGAATGGCCACTCTAGGGC
>1105_4206_18810|VPRIMER=Ramos_FW|CPRIMER=Ramos_REV|DUPCOUNT=21|CONSCOUNT=28|CIGAR=230M1X115M
TGTCCCTCACCTGCGGTGTTTATGGTGGGTCCTTCAGTGGTTACTACTGGAGCTGGATCCGCCAGCCCCCAGGGAAGGGG
CTGGAGTACATTGGGGAAATCAATCATAGTGGAAGCACCAACTACAACCCGTCCCTCAAGAGTCGAGTCACCATATCAGT
AGACACGTCCAAGAAACAGCTCTCCCTGAAGTTGAGCTCTGTGAACGCCGCGGACACGGCTGTGTATTACAGTGCGAGAG
TTATTACTAGGGCGAGTCCTGGCACAGACGGGAGGTACGGTATGGACGTCTGGGGCCAAGGGACCACGGTCACCGTCTCC
TCAGGTAAGAATGGCCACTCTAGGGC
>1105_25623_19028|VPRIMER=Ramos_FW|CPRIMER=Ramos_REV|DUPCOUNT=29|CONSCOUNT=36|CIGAR=57M1X288M
TGTCCCTCACCTGCGGTGTTTATGGTGGGTCCTTCAGTGGTTACTACTGGAGCTGGAACCGCCAGCCCCCAGGGAAGGGG
CTGGAGTACATTGGGGAAATCAATCATAGTGGAAGCACCAACTACAACCCGTCCCTCAAGAGTCGAGTCACCATATCAGT
AGACACGTCCAAGAAACAGCTCTCCCTGAAGTTGAGCTCTGTGAACGCCGCGGACACGGCTGTGTATTACTGTGCGAGAG
TTATTACTAGGGCGAGTCCTGGCACAGACGGGAGGTACGGTATGGACGTCTGGGGCCAAGGGACCACGGTCACCGTCTCC
TCAGGTAAGAATGGCCACTCTAGGGC
>1105_22186_19862|VPRIMER=Ramos_FW|CPRIMER=Ramos_REV|DUPCOUNT=81|CONSCOUNT=89|CIGAR=313M1X32M
TGTCCCTCACCTGCGGTGTTTATGGTGGGTCCTTCAGTGGTTACTACTGGAGCTGGATCCGCCAGCCCCCAGGGAAGGGG
CTGGAGTACATTGGGGAAATCAATCATAGTGGAAGCACCAACTACAACCCGTCCCTCAAGAGTCGAGTCACCATATCAGT
AGACACGTCCAAGAAACAGCTCTCCCTGAAGTTGAGCTCTGTGAACGCCGCGGACACGGCTGTGTATTACTGTGCGAGAG
TTATTACTAGGGCGAGTCCTGGCACAGACGGGAGGTACGGTATGGACGTCTGGGGCCAAGGGACCACGGTCACTGTCTCC
TCAGGTAAGAATGGCCACTCTAGGGC
>1105_11512_20007|VPRIMER=Ramos_FW|CPRIMER=Ramos_REV|DUPCOUNT=12|CONSCOUNT=13|CIGAR=60M1X285M
TGTCCCTCACCTGCGGTGTTTATGGTGGGTCCTTCAGTGGTTACTACTGGAGCTGGATCCCCCAGCCCCCAGGGAAGGGG
CTGGAGTACATTGGGGAAATCAATCATAGTGGAAGCACCAACTACAACCCGTCCCTCAAGAGTCGAGTCACCATATCAGT
AGACACGTCCAAGAAACAGCTCTCCCTGAAGTTGAGCTCTGTGAACGCCGCGGACACGGCTGTGTATTACTGTGCGAGAG
TTATTACTAGGGCGAGTCCTGGCACAGACGGGAGGTACGGTATGGACGTCTGGGGCCAAGGGACCACGGTCACCGTCTCC
TCAGGTAAGAATGGCCACTCTAGGGC
>1105_26565_20132|VPRIMER=Ramos_FW|CPRIMER=Ramos_REV|DUPCOUNT=13|CONSCOUNT=16|CIGAR=316M1X29M
TGTCCCTCACCTGCGGTGTTTATGGTGGGTCCTTCAGTGGTTACTACTGGAGCTGGATCCGCCAGCCCCCAGGGAAGGGG
CTGGAGTACATTGGGGAAATCAATCATAGTGGAAGCACCAACTACAACCCGTCCCTCAAGAGTCGAGTCACCATATCAGT
AGACACGTCCAAGAAACAGCTCTCCCTGAAGTTGAGCTCTGTGAACGCCGCGGACACGGCTGTGTATTACTGTGCGAGAG
TTATTACTAGGGCGAGTCCTGGCACAGACGGGAGGTACGGTATGGACGTCTGGGGCCAAGGGACCACGGTCACCGTGTCC
TCAGGTAAGAATGGCCACTCTAGGGC
>1105_18002_20813|VPRIMER=Ramos_FW|CPRIMER=Ramos_REV|DUPCOUNT=39|CONSCOUNT=42|CIGAR=228M1X117M
TGTCCCTCACCTGCGGTGTTTATGGTGGGTCCTTCAGTGGTTACTACTGGAGCTGGATCCGCCAGCCCCCAGGGAAGGGG
CTGGAGTACATTGGGGAAATCAATCATAGTGGAAGCACCAACTACAACCCGTCCCTCAAGAGTCGAGTCACCATATCAGT
AGACACGTCCAAGAAACAGCTCTCCCTGAAGTTGAGCTCTGTGAACGCCGCGGACACGGCTGTGTATTTCTGTGCGAGAG
TTATTACTAGGGCGAGTCCTGGCACAGACGGGAGGTACGGTATGGACGTCTGGGGCCAAGGGACCACGGTCACCGTCTCC
TCAGGTAAGAATGGCCACTCTAGGGC
>1105_4354_21069|VPRIMER=Ramos_FW|CPRIMER=Ramos_REV|DUPCOUNT=19|CONSCOUNT=22|CIGAR=318M1X27M
TGTCCCTCACCTGCGGTGTTTATGGTGGGTCCTTCAGTGGTTACTACTGGAGCTGGATCCGCCAGCCCCCAGGGAAGGGG
CTGGAGTACATTGGGGAAATCAATCATAGTGGAAGCACCAACTACAACCCGTCCCTCAAGAGTCGAGTCACCATATCAGT
AGACACGTCCAAGAAACAGCTCTCCCTGAAGTTGAGCTCTGTGAACGCCGCGGACACGGCTGTGTATTACTGTGCGAGAG
TTATTACTAGGGCGAGTCCTGGCACAGACGGGAGGTACGGTATGGACGTCTGGGGCCAAGGGACCACGGTCACCGTCTAC
TCAGGTAAGAATGGCCACTCTAGGGC
>1105_26629_21143|VPRIMER=Ramos_FW|CPRIMER=Ramos_REV|DUPCOUNT=37|CONSCOUNT=41|CIGAR=1M1X344M
TTTCCCTCACCTGCGGTGTTTATGGTGGGTCCTTCAGTGGTTACTACTGGAGCTGGATCCGCCAGCCCCCAGGGAAGGGG
CTGGAGTACATTGGGGAAATCAATCATAGTGGAAGCACCAACTACAACCCGTCCCTCAAGAGTCGAGTCACCATATCAGT
AGACACGTCCAAGAAACAGCTCTCCCTGAAGTTGAGCTCTGTGAACGCCGCGGACACGGCTGTGTATTACTGTGCGAGAG
TTATTACTAGGGCGAGTCCTGGCACAGACGGGAGGTACGGTATGGACGTCTGGGGCCAAGGGACCACGGTCACCGTCTCC
TCAGGTAAGAATGGCCACTCTAGGGC
>1105_5403_21203|VPRIMER=Ramos_FW|CPRIMER=Ramos_REV|DUPCOUNT=16|CONSCOUNT=16|CIGAR=1X345M
GGTCCCTCACCTGCGGTGTTTATGGTGGGTCCTTCAGTGGTTACTACTGGAGCTGGATCCGCCAGCCCCCAGGGAAGGGG
CTGGAGTACATTGGGGAAATCAATCATAGTGGAAGCACCAACTACAACCCGTCCCTCAAGAGTCGAGTCACCATATCAGT
AGACACGTCCAAGAAACAGCTCTCCCTGAAGTTGAGCTCTGTGAACGCCGCGGACACGGCTGTGTATTACTGTGCGAGAG
TTATTACTAGGGCGAGTCCTGGCACAGACGGGAGGTACGGTATGGACGTCTGGGGCCAAGGGACCACGGTCACCGTCTCC
TCAGGTAAGAATGGCCACTCTAGGGC
>1105_6546_21916|VPRIMER=Ramos_FW|CPRIMER=Ramos_REV|DUPCOUNT=74|CONSCOUNT=75|CIGAR=300M1X45M
TGTCCCTCACCTGCGGTGTTTATGGTGGGTCCTTCAGTGGTTACTACTGGAGCTGGATCCGCCAGCCCCCAGGGAAGGGG
CTGGAGTACATTGGGGAAATCAATCATAGTGGAAGCACCAACTACAACCCGTCCCTCAAGAGTCGAGTCACCATATCAGT
AGACACGTCCAAGAAACAGCTCTCCCTGAAGTTGAGCTCTGTGAACGCCGCGGACACGGCTGTGTATTACTGTGCGAGAG
TTATTACTAGGGCGAGTCCTGGCACAGACGGGAGGTACGGTATGGACGTCTGGGGCCAAGTGACCACGGTCACCGTCTCC
TCAGGTAAGAATGGCCACTCTAGGGC
>1105_16114_22146|VPRIMER=Ramos_FW|CPRIMER=Ramos_REV|DUPCOUNT=39|CONSCOUNT=48|CIGAR=338M1X7M
TGTCCCTCACCTGCGGTGTTTATGGTGGGTCCTTCAGTGGTTACTACTGGAGCTGGATCCGCCAGCCCCCAGGGAAGGGG
CTGGAGTACATTGGGGAAATCAATCATAGTGGAAGCACCAACTACAACCCGTCCCTCAAGAGTCGAGTCACCATATCAGT
AGACACGTCCAAGAAACAGCTCTCCCTGAAGTTGAGCTCTGTGAACGCCGCGGACACGGCTGTGTATTACTGTGCGAGAG
TTATTACTAGGGCGAGTCCTGGCACAGACGGGAGGTACGGTATGGACGTCTGGGGCCAAGGGACCACGGTCACCGTCTCC
TCAGGTAAGAATGGCCACACTAGGGC
>1105_16292_22186|VPRIMER=Ramos_FW|CPRIMER=Ramos_REV|DUPCOUNT=7|CONSCOUNT=11|CIGAR=196M1X1M1X147M
TGTCCCTCACCTGCGGTGTTTATGGTGGGTCCTTCAGTGGTTACTACTGGAGCTGGATCCGCCAGCCCCCAGGGAAGGGG
CTGGAGTACATTGGGGAAATCAATCATAGTGGAAGCACCAACTACAACCCGTCCCTCAAGAGTCGAGTCACCATATCAGT
AGACACGTCCAAGAAACAGCTCTCCCTGAAGTTGAGTTTTGTGAACGCCGCGGACACGGCTGTGTATTACTGTGCGAGAG
TTATTACTAGGGCGAGTCCTGGCACAGACGGGAGGTACGGTATGGACGTCTGGGGCCAAGGGACCACGGTCACCGTCTCC
TCAGGTAAGAATGGCCACTCTAGGGC
>1105_25996_22346|VPRIMER=Ramos_FW|CPRIMER=Ramos_REV|DUPCOUNT=22|CONSCOUNT=26|CIGAR=310M1X35M
TGTCCCTCACCTGCGGTGTTTATGGTGGGTCCTTCAGTGGTTACTACTGGAGCTGGATCCGCCAGCCCCCAGGGAAGGGG
CTGGAGTACATTGGGGAAATCAATCATAGTGGAAGCACCAACTACAACCCGTCCCTCAAGAGTCGAGTCACCATATCAGT
AGACACGTCCAAGAAACAGCTCTCCCTGAAGTTGAGCTCTGTGAACGCCGCGGACACGGCTGTGTATTACTGTGCGAGAG
TTATTACTAGGGCGAGTCCTGGCACAGACGGGAGGTACGGTATGGACGTCTGGGGCCAAGGGACCACGGTAACCGTCTCC
TCAGGTAAGAATGGCCACTCTAGGGC
>1105_25099_23385|VPRIMER=Ramos_FW|CPRIMER=Ramos_REV|DUPCOUNT=60|CONSCOUNT=73|CIGAR=208M1X137M
TGTCCCTCACCTGCGGTGTTTATGGTGGGTCCTTCAGTGGTTACTACTGGAGCTGGATCCGCCAGCCCCCAGGGAAGGGG
CTGGAGTACATTGGGGAAATCAATCATAGTGGAAGCACCAACTACAACCCGTCCCTCAAGAGTCGAGTCACCATATCAGT
AGACACGTCCAAGAAACAGCTCTCCCTGAAGTTGAGCTCTGTGAACGCTGCGGACACGGCTGTGTATTACTGTGCGAGAG
TTATTACTAGGGCGAGTCCTGGCACAGACGGGAGGTACGGTATGGACGTCTGGGGCCAAGGGACCACGGTCACCGTCTCC
TCAGGTAAGAATGGCCACTCTAGGGC
>1105_19130_24664|VPRIMER=Ramos_FW|CPRIMER=Ramos_REV|DUPCOUNT=87|CONSCOUNT=94|CIGAR=13M1X332M
TGTCCCTCACCTGAGGTGTTTATGGTGGGTCCTTCAGTGGTTACTACTGGAGCTGGATCCGCCAGCCCCCAGGGAAGGGG
CTGGAGTACATTGGGGAAATCAATCATAGTGGAAGCACCAACTACAACCCGTCCCTCAAGAGTCGAGTCACCATATCAGT
AGACACGTCCAAGAAACAGCTCTCCCTGAAGTTGAGCTCTGTGAACGCCGCGGACACGGCTGTGTATTACTGTGCGAGAG
TTATTACTAGGGCGAGTCCTGGCACAGACGGGAGGTACGGTATGGACGTCTGGGGCCAAGGGACCACGGTCACCGTCTCC
TCAGGTAAGAATGGCCACTCTAGGGC
>1106_13330_1409|VPRIMER=Ramos_FW|CPRIMER=Ramos_REV|DUPCOUNT=83|CONSCOUNT=86|CIGAR=236M1X109M
TGTCCCTCACCTGCGGTGTTTATGGTGGGTCCTTCAGTGGTTACTACTGGAGCTGGATCCGCCAGCCCCCAGGGAAGGGG
CTGGAGTACATTGGGGAAATCAATCATAGTGGAAGCACCAACTACAACCCGTCCCTCAAGAGTCGAGTCACCATATCAGT
AGACACGTCCAAGAAACAGCTCTCCCTGAAGTTGAGCTCTGTGAACGCCGCGGACACGGCTGTGTATTACTGTGCGGGAG
TTATTACTAGGGCGAGTCCTGGCACAGACGGGAGGTACGGTATGGACGTCTGGGGCCAAGGGACCACGGTCACCGTCTCC
TCAGGTAAGAATGGCCACTCTAGGGC
>1106_13084_2319|VPRIMER=Ramos_FW|CPRIMER=Ramos_REV|DUPCOUNT=23|CONSCOUNT=23|CIGAR=16M1X329M
TGTCCCTCACCTGCGGCGTTTATGGTGGGTCCTTCAGTGGTTACTACTGGAGCTGGATCCGCCAGCCCCCAGGGAAGGGG
CTGGAGTACATTGGGGAAATCAATCATAGTGGAAGCACCAACTACAACCCGTCCCTCAAGAGTCGAGTCACCATATCAGT
AGACACGTCCAAGAAACAGCTCTCCCTGAAGTTGAGCTCTGTGAACGCCGCGGACACGGCTGTGTATTACTGTGCGAGAG
TTATTACTAGGGCGAGTCCTGGCACAGACGGGAGGTACGGTATGGACGTCTGGGGCCAAGGGACCACGGTCACCGTCTCC
TCAGGTAAGAATGGCCACTCTAGGGC
>1106_16747_2527|VPRIMER=Ramos_FW|CPRIMER=Ramos_REV|DUPCOUNT=57|CONSCOUNT=61|CIGAR=145M1X200M
TGTCCCTCACCTGCGGTGTTTATGGTGGGTCCTTCAGTGGTTACTACTGGAGCTGGATCCGCCAGCCCCCAGGGAAGGGG
CTGGAGTACATTGGGGAAATCAATCATAGTGGAAGCACCAACTACAACCCGTCCCTCAAGAGTCGGGTCACCATATCAGT
AGACACGTCCAAGAAACAGCTCTCCCTGAAGTTGAGCTCTGTGAACGCCGCGGACACGGCTGTGTATTACTGTGCGAGAG
TTATTACTAGGGCGAGTCCTGGCACAGACGGGAGGTACGGTATGGACGTCTGGGGCCAAGGGACCACGGTCACCGTCTCC
TCAGGTAAGAATGGCCACTCTAGGGC
>1106_25288_2988|VPRIMER=Ramos_FW|CPRIMER=Ramos_REV|DUPCOUNT=74|CONSCOUNT=89|CIGAR=132M1X213M
TGTCCCTCACCTGCGGTGTTTATGGTGGGTCCTTCAGTGGTTACTACTGGAGCTGGATCCGCCAGCCCCCAGGGAAGGGG
CTGGAGTACATTGGGGAAATCAATCATAGTGGAAGCACCAACTACAACCCGTTCCTCAAGAGTCGAGTCACCATATCAGT
AGACACGTCCAAGAAACAGCTCTCCCTGAAGTTGAGCTCTGTGAACGCCGCGGACACGGCTGTGTATTACTGTGCGAGAG
TTATTACTAGGGCGAGTCCTGGCACAGACGGGAGGTACGGTATGGACGTCTGGGGCCAAGGGACCACGGTCACCGTCTCC
TCAGGTAAGAATGGCCACTCTAGGGC
>1106_25494_3607|VPRIMER=Ramos_FW|CPRIMER=Ramos_REV|DUPCOUNT=53|CONSCOUNT=63|CIGAR=76M1X269M
TGTCCCTCACCTGCGGTGTTTATGGTGGGTCCTTCAGTGGTTACTACTGGAGCTGGATCCGCCAGCCCCCAGGGAATGGG
CTGGAGTACATTGGGGAAATCAATCATAGTGGAAGCACCAACTACAACCCGTCCCTCAAGAGTCGAGTCACCATATCAGT
AGACACGTCCAAGAAACAGCTCTCCCTGAAGTTGAGCTCTGTGAACGCCGCGGACACGGCTGTGTATTACTGTGCGAGAG
TTATTACTAGGGCGAGTCCTGGCACAGACGGGAGGTACGGTATGGACGTCTGGGGCCAAGGGACCACGGTCACCGTCTCC
TCAGGTAAGAATGGCCACTCTAGGGC
>1106_17605_3886|VPRIMER=Ramos_FW|CPRIMER=Ramos_REV|DUPCOUNT=20|CONSCOUNT=24|CIGAR=114M1X231M
TGTCCCTCACCTGCGGTGTTTATGGTGGGTCCTTCAGTGGTTACTACTGGAGCTGGATCCGCCAGCCCCCAGGGAAGGGG
CTGGAGTACATTGGGGAAATCAATCATAGTGGAATCACCAACTACAACCCGTCCCTCAAGAGTCGAGTCACCATATCAGT
AGACACGTCCAAGAAACAGCTCTCCCTGAAGTTGAGCTCTGTGAACGCCGCGGACACGGCTGTGTATTACTGTGCGAGAG
TTATTACTAGGGCGAGTCCTGGCACAGACGGGAGGTACGGTATGGACGTCTGGGGCCAAGGGACCACGGTCACCGTCTCC
TCAGGTAAGAATGGCCACTCTAGGGC
>1106_21660_4220|VPRIMER=Ramos_FW|CPRIMER=Ramos_REV|DUPCOUNT=19|CONSCOUNT=20|CIGAR=146M1X199M
TGTCCCTCACCTGCGGTGTTTATGGTGGGTCCTTCAGTGGTTACTACTGGAGCTGGATCCGCCAGCCCCCAGGGAAGGGG
CTGGAGTACATTGGGGAAATCAATCATAGTGGAAGCACCAACTACAACCCGTCCCTCAAGAGTCGATTCACCATATCAGT
AGACACGTCCAAGAAACAGCTCTCCCTGAAGTTGAGCTCTGTGAACGCCGCGGACACGGCTGTGTATTACTGTGCGAGAG
TTATTACTAGGGCGAGTCCTGGCACAGACGGGAGGTACGGTATGGACGTCTGGGGCCAAGGGACCACGGTCACCGTCTCC
TCAGGTAAGAATGGCCACTCTAGGGC
>1106_22365_5355|VPRIMER=Ramos_FW|CPRIMER=Ramos_REV|DUPCOUNT=3|CONSCOUNT=6|CIGAR=17M1X137M1X23M1X166M
TGTCCCTCACCTGCGGTCTTTATGGTGGGTCCTTCAGTGGTTACTACTGGAGCTGGATCCGCCAGCCCCCAGGGAAGGGG
CTGGAGTACATTGGGGAAATCAATCATAGTGGAAGCACCAACTACAACCCGTCCCTCAAGAGTCGAGTCACCATAGCAGT
AGACACGTCCAAGAAACAGGTCTCCCTGAAGTTGAGCTCTGTGAACGCCGCGGACACGGCTGTGTATTACTGTGCGAGAG
TTATTACTAGGGCGAGTCCTGGCACAGACGGGAGGTACGGTATGGACGTCTGGGGCCAAGGGACCACGGTCACCGTCTCC
TCAGGTAAGAATGGCCACTCTAGGGC
>1106_17380_5989|VPRIMER=Ramos_FW|CPRIMER=Ramos_REV|DUPCOUNT=33|CONSCOUNT=39|CIGAR=26M1X319M
TGTCCCTCACCTGCGGTGTTTATGGTAGGTCCTTCAGTGGTTACTACTGGAGCTGGATCCGCCAGCCCCCAGGGAAGGGG
CTGGAGTACATTGGGGAAATCAATCATAGTGGAAGCACCAACTACAACCCGTCCCTCAAGAGTCGAGTCACCATATCAGT
AGACACGTCCAAGAAACAGCTCTCCCTGAAGTTGAGCTCTGTGAACGCCGCGGACACGGCTGTGTATTACTGTGCGAGAG
TTATTACTAGGGCGAGTCCTGGCACAGACGGGAGGTACGGTATGGACGTCTGGGGCCAAGGGACCACGGTCACCGTCTCC
TCAGGTAAGAATGGCCACTCTAGGGC
>1106_23344_6546|VPRIMER=Ramos_FW|CPRIMER=Ramos_REV|DUPCOUNT=4|CONSCOUNT=4|CIGAR=91M1X63M1X23M1X166M
TGTCCCTCACCTGCGGTGTTTATGGTGGGTCCTTCAGTGGTTACTACTGGAGCTGGATCCGCCAGCCCCCAGGGAAGGGG
CTGGAGTACATCGGGGAAATCAATCATAGTGGAAGCACCAACTACAACCCGTCCCTCAAGAGTCGAGTCACCATAGCAGT
AGACACGTCCAAGAAACAGGTCTCCCTGAAGTTGAGCTCTGTGAACGCCGCGGACACGGCTGTGTATTACTGTGCGAGAG
TTATTACTAGGGCGAGTCCTGGCACAGACGGGAGGTACGGTATGGACGTCTGGGGCCAAGGGACCACGGTCACCGTCTCC
TCAGGTAAGAATGGCCACTCTAGGGC
>1106_21595_7164|VPRIMER=Ramos_FW|CPRIMER=Ramos_REV|DUPCOUNT=37|CONSCOUNT=44|CIGAR=273M2X71M
TGTCCCTCACCTGCGGTGTTTATGGTGGGTCCTTCAGTGGTTACTACTGGAGCTGGATCCGCCAGCCCCCAGGGAAGGGG
CTGGAGTACATTGGGGAAATCAATCATAGTGGAAGCACCAACTACAACCCGTCCCTCAAGAGTCGAGTCACCATATCAGT
AGACACGTCCAAGAAACAGCTCTCCCTGAAGTTGAGCTCTGTGAACGCCGCGGACACGGCTGTGTATTACTGTGCGAGAG
TTATTACTAGGGCGAGTCCTGGCACAGACGGGAAATACGGTATGGACGTCTGGGGCCAAGGGACCACGGTCACCGTCTCC
TCAGGTAAGAATGGCCACTCTAGGGC
>1106_11810_7648|VPRIMER=Ramos_FW|CPRIMER=Ramos_REV|DUPCOUNT=23|CONSCOUNT=24|CIGAR=164M1X181M
TGTCCCTCACCTGCGGTGTTTATGGTGGGTCCTTCAGTGGTTACTACTGGAGCTGGATCCGCCAGCCCCCAGGGAAGGGG
CTGGAGTACATTGGGGAAATCAATCATAGTGGAAGCACCAACTACAACCCGTCCCTCAAGAGTCGAGTCACCATATCAGT
AGACTCGTCCAAGAAACAGCTCTCCCTGAAGTTGAGCTCTGTGAACGCCGCGGACACGGCTGTGTATTACTGTGCGAGAG
TTATTACTAGGGCGAGTCCTGGCACAGACGGGAGGTACGGTATGGACGTCTGGGGCCAAGGGACCACGGTCACCGTCTCC
TCAGGTAAGAATGGCCACTCTAGGGC
>1106_14820_7732|VPRIMER=Ramos_FW|CPRIMER=Ramos_REV|DUPCOUNT=27|CONSCOUNT=38|CIGAR=14M1X331M
TGTCCCTCACCTGCTGTGTTTATGGTGGGTCCTTCAGTGGTTACTACTGGAGCTGGATCCGCCAGCCCCCAGGGAAGGGG
CTGGAGTACATTGGGGAAATCAATCATAGTGGAAGCACCAACTACAACCCGTCCCTCAAGAGTCGAGTCACCATATCAGT
AGACACGTCCAAGAAACAGCTCTCCCTGAAGTTGAGCTCTGTGAACGCCGCGGACACGGCTGTGTATTACTGTGCGAGAG
TTATTACTAGGGCGAGTCCTGGCACAGACGGGAGGTACGGTATGGACGTCTGGGGCCAAGGGACCACGGTCACCGTCTCC
TCAGGTAAGAATGGCCACTCTAGGGC
>1106_20327_7992|VPRIMER=Ramos_FW|CPRIMER=Ramos_REV|DUPCOUNT=29|CONSCOUNT=35|CIGAR=78M1X267M
TGTCCCTCACCTGCGGTGTTTATGGTGGGTCCTTCAGTGGTTACTACTGGAGCTGGATCCGCCAGCCCCCAGGGAAGGTG
CTGGAGTACATTGGGGAAATCAATCATAGTGGAAGCACCAACTACAACCCGTCCCTCAAGAGTCGAGTCACCATATCAGT
AGACACGTCCAAGAAACAGCTCTCCCTGAAGTTGAGCTCTGTGAACGCCGCGGACACGGCTGTGTATTACTGTGCGAGAG
TTATTACTAGGGCGAGTCCTGGCACAGACGGGAGGTACGGTATGGACGTCTGGGGCCAAGGGACCACGGTCACCGTCTCC
TCAGGTAAGAATGGCCACTCTAGGGC
>1106_24454_8091|VPRIMER=Ramos_FW|CPRIMER=Ramos_REV|DUPCOUNT=35|CONSCOUNT=37|CIGAR=103M1X242M
TGTCCCTCACCTGCGGTGTTTATGGTGGGTCCTTCAGTGGTTACTACTGGAGCTGGATCCGCCAGCCCCCAGGGAAGGGG
CTGGAGTACATTGGGGAAATCAACCATAGTGGAAGCACCAACTACAACCCGTCCCTCAAGAGTCGAGTCACCATATCAGT
AGACACGTCCAAGAAACAGCTCTCCCTGAAGTTGAGCTCTGTGAACGCCGCGGACACGGCTGTGTATTACTGTGCGAGAG
TTATTACTAGGGCGAGTCCTGGCACAGACGGGAGGTACGGTATGGACGTCTGGGGCCAAGGGACCACGGTCACCGTCTCC
TCAGGTAAGAATGGCCACTCTAGGGC
>1106_13808_8223|VPRIMER=Ramos_FW|CPRIMER=Ramos_REV|DUPCOUNT=40|CONSCOUNT=43|CIGAR=116M1X229M
TGTCCCTCACCTGCGGTGTTTATGGTGGGTCCTTCAGTGGTTACTACTGGAGCTGGATCCGCCAGCCCCCAGGGAAGGGG
CTGGAGTACATTGGGGAAATCAATCATAGTGGAAGCTCCAACTACAACCCGTCCCTCAAGAGTCGAGTCACCATATCAGT
AGACACGTCCAAGAAACAGCTCTCCCTGAAGTTGAGCTCTGTGAACGCCGCGGACACGGCTGTGTATTACTGTGCGAGAG
TTATTACTAGGGCGAGTCCTGGCACAGACGGGAGGTACGGTATGGACGTCTGGGGCCAAGGGACCACGGTCACCGTCTCC
TCAGGTAAGAATGGCCACTCTAGGGC
>1106_4756_9208|VPRIMER=Ramos_FW|CPRIMER=Ramos_REV|DUPCOUNT=93|CONSCOUNT=107|CIGAR=80M1X265M
TGTCCCTCACCTGCGGTGTTTATGGTGGGTCCTTCAGTGGTTACTACTGGAGCTGGATCCGCCAGCCCCCAGGGAAGGGG
TTGGAGTACATTGGGGAAATCAATCATAGTGGAAGCACCAACTACAACCCGTCCCTCAAGAGTCGAGTCACCATATCAGT
AGACACGTCCAAGAAACAGCTCTCCCTGAAGTTGAGCTCTGTGAACGCCGCGGACACGGCTGTGTATTACTGTGCGAGAG
TTATTACTAGGGCGAGTCCTGGCACAGACGGGAGGTACGGTATGGACGTCTGGGGCCAAGGGACCACGGTCACCGTCTCC
TCAGGTAAGAATGGCCACTCTAGGGC
>1106_7922_9444|VPRIMER=Ramos_FW|CPRIMER=Ramos_REV|DUPCOUNT=7|CONSCOUNT=8|CIGAR=148M1X197M
TGTCCCTCACCTGCGGTGTTTATGGTGGGTCCTTCAGTGGTTACTACTGGAGCTGGATCCGCCAGCCCCCAGGGAAGGGG
CTGGAGTACATTGGGGAAATCAATCATAGTGGAAGCACCAACTACAACCCGTCCCTCAAGAGTCGAGTGACCATATCAGT
AGACACGTCCAAGAAACAGCTCTCCCTGAAGTTGAGCTCTGTGAACGCCGCGGACACGGCTGTGTATTACTGTGCGAGAG
TTATTACTAGGGCGAGTCCTGGCACAGACGGGAGGTACGGTATGGACGTCTGGGGCCAAGGGACCACGGTCACCGTCTCC
TCAGGTAAGAATGGCCACTCTAGGGC
>1106_5613_9641|VPRIMER=Ramos_FW|CPRIMER=Ramos_REV|DUPCOUNT=7|CONSCOUNT=7|CIGAR=106M1X239M
TGTCCCTCACCTGCGGTGTTTATGGTGGGTCCTTCAGTGGTTACTACTGGAGCTGGATCCGCCAGCCCCCAGGGAAGGGG
CTGGAGTACATTGGGGAAATCAATCAGAGTGGAAGCACCAACTACAACCCGTCCCTCAAGAGTCGAGTCACCATATCAGT
AGACACGTCCAAGAAACAGCTCTCCCTGAAGTTGAGCTCTGTGAACGCCGCGGACACGGCTGTGTATTACTGTGCGAGAG
TTATTACTAGGGCGAGTCCTGGCACAGACGGGAGGTACGGTATGGACGTCTGGGGCCAAGGGACCACGGTCACCGTCTCC
TCAGGTAAGAATGGCCACTCTAGGGC
>1106_10222_10328|VPRIMER=Ramos_FW|CPRIMER=Ramos_REV|DUPCOUNT=3|CONSCOUNT=3|CIGAR=63M1X91M1X23M1X166M
TGTCCCTCACCTGCGGTGTTTATGGTGGGTCCTTCAGTGGTTACTACTGGAGCTGGATCCGCCCGCCCCCAGGGAAGGGG
CTGGAGTACATTGGGGAAATCAATCATAGTGGAAGCACCAACTACAACCCGTCCCTCAAGAGTCGAGTCACCATAGCAGT
AGACACGTCCAAGAAACAGGTCTCCCTGAAGTTGAGCTCTGTGAACGCCGCGGACACGGCTGTGTATTACTGTGCGAGAG
TTATTACTAGGGCGAGTCCTGGCACAGACGGGAGGTACGGTATGGACGTCTGGGGCCAAGGGACCACGGTCACCGTCTCC
TCAGGTAAGAATGGCCACTCTAGGGC
>1106_14480_12196|VPRIMER=Ramos_FW|CPRIMER=Ramos_REV|DUPCOUNT=44|CONSCOUNT=48|CIGAR=149M1X196M
TGTCCCTCACCTGCGGTGTTTATGGTGGGTCCTTCAGTGGTTACTACTGGAGCTGGATCCGCCAGCCCCCAGGGAAGGGG
CTGGAGTACATTGGGGAAATCAATCATAGTGGAAGCACCAACTACAACCCGTCCCTCAAGAGTCGAGTCGCCATATCAGT
AGACACGTCCAAGAAACAGCTCTCCCTGAAGTTGAGCTCTGTGAACGCCGCGGACACGGCTGTGTATTACTGTGCGAGAG
TTATTACTAGGGCGAGTCCTGGCACAGACGGGAGGTACGGTATGGACGTCTGGGGCCAAGGGACCACGGTCACCGTCTCC
TCAGGTAAGAATGGCCACTCTAGGGC
>1106_2025_12362|VPRIMER=Ramos_FW|CPRIMER=Ramos_REV|DUPCOUNT=28|CONSCOUNT=35|CIGAR=161M1X184M
TGTCCCTCACCTGCGGTGTTTATGGTGGGTCCTTCAGTGGTTACTACTGGAGCTGGATCCGCCAGCCCCCAGGGAAGGGG
CTGGAGTACATTGGGGAAATCAATCATAGTGGAAGCACCAACTACAACCCGTCCCTCAAGAGTCGAGTCACCATATCAGT
ATACACGTCCAAGAAACAGCTCTCCCTGAAGTTGAGCTCTGTGAACGCCGCGGACACGGCTGTGTATTACTGTGCGAGAG
TTATTACTAGGGCGAGTCCTGGCACAGACGGGAGGTACGGTATGGACGTCTGGGGCCAAGGGACCACGGTCACCGTCTCC
TCAGGTAAGAATGGCCACTCTAGGGC
>1106_12612_12706|VPRIMER=Ramos_FW|CPRIMER=Ramos_REV|DUPCOUNT=16|CONSCOUNT=17|CIGAR=265M1X80M
TGTCCCTCACCTGCGGTGTTTATGGTGGGTCCTTCAGTGGTTACTACTGGAGCTGGATCCGCCAGCCCCCAGGGAAGGGG
CTGGAGTACATTGGGGAAATCAATCATAGTGGAAGCACCAACTACAACCCGTCCCTCAAGAGTCGAGTCACCATATCAGT
AGACACGTCCAAGAAACAGCTCTCCCTGAAGTTGAGCTCTGTGAACGCCGCGGACACGGCTGTGTATTACTGTGCGAGAG
TTATTACTAGGGCGAGTCCTGGCACTGACGGGAGGTACGGTATGGACGTCTGGGGCCAAGGGACCACGGTCACCGTCTCC
TCAGGTAAGAATGGCCACTCTAGGGC
>1106_24262_13532|VPRIMER=Ramos_FW|CPRIMER=Ramos_REV|DUPCOUNT=93|CONSCOUNT=101|CIGAR=270M1X75M
TGTCCCTCACCTGCGGTGTTTATGGTGGGTCCTTCAGTGGTTACTACTGGAGCTGGATCCGCCAGCCCCCAGGGAAGGGG
CTGGAGTACATTGGGGAAATCAATCATAGTGGAAGCACCAACTACAACCCGTCCCTCAAGAGTCGAGTCACCATATCAGT
AGACACGTCCAAGAAACAGCTCTCCCTGAAGTTGAGCTCTGTGAACGCCGCGGACACGGCTGTGTATTACTGTGCGAGAG
TTATTACTAGGGCGAGTCCTGGCACAGACGTGAGGTACGGTATGGACGTCTGGGGCCAAGGGACCACGGTCACCGTCTCC
TCAGGTAAGAATGGCCACTCTAGGGC
>1106_8031_13803|VPRIMER=Ramos_FW|CPRIMER=Ramos_REV|DUPCOUNT=16|CONSCOUNT=18|CIGAR=294M1X51M
TGTCCCTCACCTGCGGTGTTTATGGTGGGTCCTTCAGTGGTTACTACTGGAGCTGGATCCGCCAGCCCCCAGGGAAGGGG
CTGGAGTACATTGGGGAAATCAATCATAGTGGAAGCACCAACTACAACCCGTCCCTCAAGAGTCGAGTCACCATATCAGT
AGACACGTCCAAGAAACAGCTCTCCCTGAAGTTGAGCTCTGTGAACGCCGCGGACACGGCTGTGTATTACTGTGCGAGAG
TTATTACTAGGGCGAGTCCTGGCACAGACGGGAGGTACGGTATGGACGTCTGGGCCCAAGGGACCACGGTCACCGTCTCC
TCAGGTAAGAATGGCCACTCTAGGGC
>1106_8647_13992|VPRIMER=Ramos_FW|CPRIMER=Ramos_REV|DUPCOUNT=40|CONSCOUNT=47|CIGAR=210M1X135M
TGTCCCTCACCTGCGGTGTTTATGGTGGGTCCTTCAGTGGTTACTACTGGAGCTGGATCCGCCAGCCCCCAGGGAAGGGG
CTGGAGTACATTGGGGAAATCAATCATAGTGGAAGCACCAACTACAACCCGTCCCTCAAGAGTCGAGTCACCATATCAGT
AGACACGTCCAAGAAACAGCTCTCCCTGAAGTTGAGCTCTGTGAACGCCGTGGACACGGCTGTGTATTACTGTGCGAGAG
TTATTACTAGGGCGAGTCCTGGCACAGACGGGAGGTACGGTATGGACGTCTGGGGCCAAGGGACCACGGTCACCGTCTCC
TCAGGTAAGAATGGCCACTCTAGGGC
>1106_15061_14928|VPRIMER=Ramos_FW|CPRIMER=Ramos_REV|DUPCOUNT=48|CONSCOUNT=49|CIGAR=201M1X144M
TGTCCCTCACCTGCGGTGTTTATGGTGGGTCCTTCAGTGGTTACTACTGGAGCTGGATCCGCCAGCCCCCAGGGAAGGGG
CTGGAGTACATTGGGGAAATCAATCATAGTGGAAGCACCAACTACAACCCGTCCCTCAAGAGTCGAGTCACCATATCAGT
AGACACGTCCAAGAAACAGCTCTCCCTGAAGTTGAGCTCTGCGAACGCCGCGGACACGGCTGTGTATTACTGTGCGAGAG
TTATTACTAGGGCGAGTCCTGGCACAGACGGGAGGTACGGTATGGACGTCTGGGGCCAAGGGACCACGGTCACCGTCTCC
TCAGGTAAGAATGGCCACTCTAGGGC
>1106_10718_16201|VPRIMER=Ramos_FW|CPRIMER=Ramos_REV|DUPCOUNT=37|CONSCOUNT=37|CIGAR=70M1X275M
TGTCCCTCACCTGCGGTGTTTATGGTGGGTCCTTCAGTGGTTACTACTGGAGCTGGATCCGCCAGCCCCCTGGGAAGGGG
CTGGAGTACATTGGGGAAATCAATCATAGTGGAAGCACCAACTACAACCCGTCCCTCAAGAGTCGAGTCACCATATCAGT
AGACACGTCCAAGAAACAGCTCTCCCTGAAGTTGAGCTCTGTGAACGCCGCGGACACGGCTGTGTATTACTGTGCGAGAG
TTATTACTAGGGCGAGTCCTGGCACAGACGGGAGGTACGGTATGGACGTCTGGGGCCAAGGGACCACGGTCACCGTCTCC
TCAGGTAAGAATGGCCACTCTAGGGC
>1106_15602_17069|VPRIMER=Ramos_FW|CPRIMER=Ramos_REV|DUPCOUNT=52|CONSCOUNT=52|CIGAR=37M1X308M
TGTCCCTCACCTGCGGTGTTTATGGTGGGTCCTTCAGGGGTTACTACTGGAGCTGGATCCGCCAGCCCCCAGGGAAGGGG
CTGGAGTACATTGGGGAAATCAATCATAGTGGAAGCACCAACTACAACCCGTCCCTCAAGAGTCGAGTCACCATATCAGT
AGACACGTCCAAGAAACAGCTCTCCCTGAAGTTGAGCTCTGTGAACGCCGCGGACACGGCTGTGTATTACTGTGCGAGAG
TTATTACTAGGGCGAGTCCTGGCACAGACGGGAGGTACGGTATGGACGTCTGGGGCCAAGGGACCACGGTCACCGTCTCC
TCAGGTAAGAATGGCCACTCTAGGGC
>1106_24695_19585|VPRIMER=Ramos_FW|CPRIMER=Ramos_REV|DUPCOUNT=47|CONSCOUNT=50|CIGAR=1X345M
CGTCCCTCACCTGCGGTGTTTATGGTGGGTCCTTCAGTGGTTACTACTGGAGCTGGATCCGCCAGCCCCCAGGGAAGGGG
CTGGAGTACATTGGGGAAATCAATCATAGTGGAAGCACCAACTACAACCCGTCCCTCAAGAGTCGAGTCACCATATCAGT
AGACACGTCCAAGAAACAGCTCTCCCTGAAGTTGAGCTCTGTGAACGCCGCGGACACGGCTGTGTATTACTGTGCGAGAG
TTATTACTAGGGCGAGTCCTGGCACAGACGGGAGGTACGGTATGGACGTCTGGGGCCAAGGGACCACGGTCACCGTCTCC
TCAGGTAAGAATGGCCACTCTAGGGC
>1106_27110_19928|VPRIMER=Ramos_FW|CPRIMER=Ramos_REV|DUPCOUNT=46|CONSCOUNT=47|CIGAR=225M1X120M
TGTCCCTCACCTGCGGTGTTTATGGTGGGTCCTTCAGTGGTTACTACTGGAGCTGGATCCGCCAGCCCCCAGGGAAGGGG
CTGGAGTACATTGGGGAAATCAATCATAGTGGAAGCACCAACTACAACCCGTCCCTCAAGAGTCGAGTCACCATATCAGT
AGACACGTCCAAGAAACAGCTCTCCCTGAAGTTGAGCTCTGTGAACGCCGCGGACACGGCTGTGTGTTACTGTGCGAGAG
TTATTACTAGGGCGAGTCCTGGCACAGACGGGAGGTACGGTATGGACGTCTGGGGCCAAGGGACCACGGTCACCGTCTCC
TCAGGTAAGAATGGCCACTCTAGGGC
>1106_12029_20105|VPRIMER=Ramos_FW|CPRIMER=Ramos_REV|DUPCOUNT=42|CONSCOUNT=45|CIGAR=302M1X43M
TGTCCCTCACCTGCGGTGTTTATGGTGGGTCCTTCAGTGGTTACTACTGGAGCTGGATCCGCCAGCCCCCAGGGAAGGGG
CTGGAGTACATTGGGGAAATCAATCATAGTGGAAGCACCAACTACAACCCGTCCCTCAAGAGTCGAGTCACCATATCAGT
AGACACGTCCAAGAAACAGCTCTCCCTGAAGTTGAGCTCTGTGAACGCCGCGGACACGGCTGTGTATTACTGTGCGAGAG
TTATTACTAGGGCGAGTCCTGGCACAGACGGGAGGTACGGTATGGACGTCTGGGGCCAAGGGTCCACGGTCACCGTCTCC
TCAGGTAAGAATGGCCACTCTAGGGC
>1106_4201_20362|VPRIMER=Ramos_FW|CPRIMER=Ramos_REV|DUPCOUNT=88|CONSCOUNT=88|CIGAR=288M1X57M
TGTCCCTCACCTGCGGTGTTTATGGTGGGTCCTTCAGTGGTTACTACTGGAGCTGGATCCGCCAGCCCCCAGGGAAGGGG
CTGGAGTACATTGGGGAAATCAATCATAGTGGAAGCACCAACTACAACCCGTCCCTCAAGAGTCGAGTCACCATATCAGT
AGACACGTCCAAGAAACAGCTCTCCCTGAAGTTGAGCTCTGTGAACGCCGCGGACACGGCTGTGTATTACTGTGCGAGAG
TTATTACTAGGGCGAGTCCTGGCACAGACGGGAGGTACGGTATGGACGGCTGGGGCCAAGGGACCACGGTCACCGTCTCC
TCAGGTAAGAATGGCCACTCTAGGGC
>1106_10635_20742|VPRIMER=Ramos_FW|CPRIMER=Ramos_REV|DUPCOUNT=9|CONSCOUNT=9|CIGAR=35M1X310M
TGTCCCTCACCTGCGGTGTTTATGGTGGGTCCTTCCGTGGTTACTACTGGAGCTGGATCCGCCAGCCCCCAGGGAAGGGG
CTGGAGTACATTGGGGAAATCAATCATAGTGGAAGCACCAACTACAACCCGTCCCTCAAGAGTCGAGTCACCATATCAGT
AGACACGTCCAAGAAACAGCTCTCCCTGAAGTTGAGCTCTGTGAACGCCGCGGACACGGCTGTGTATTACTGTGCGAGAG
TTATTACTAGGGCGAGTCCTGGCACAGACGGGAGGTACGGTATGGACGTCTGGGGCCAAGGGACCACGGTCACCGTCTCC
TCAGGTAAGAATGGCCACTCTAGGGC
>1106_8245_20943|VPRIMER=Ramos_FW|CPRIMER=Ramos_REV|DUPCOUNT=13|CONSCOUNT=15|CIGAR=94M1X251M
TGTCCCTCACCTGCGGTGTTTATGGTGGGTCCTTCAGTGGTTACTACTGGAGCTGGATCCGCCAGCCCCCAGGGAAGGGG
CTGGAGTACATTGGCGAAATCAATCATAGTGGAAGCACCAACTACAACCCGTCCCTCAAGAGTCGAGTCACCATATCAGT
AGACACGTCCAAGAAACAGCTCTCCCTGAAGTTGAGCTCTGTGAACGCCGCGGACACGGCTGTGTATTACTGTGCGAGAG
TTATTACTAGGGCGAGTCCTGGCACAGACGGGAGGTACGGTATGGACGTCTGGGGCCAAGGGACCACGGTCACCGTCTCC
TCAGGTAAGAATGGCCACTCTAGGGC
>1106_27159_21243|VPRIMER=Ramos_FW|CPRIMER=Ramos_REV|DUPCOUNT=6|CONSCOUNT=6|CIGAR=21M1X1M2X1M3X317M
TGTCCCTCACCTGCGGTGTTTCTTTTTTTTCCTTCAGTGGTTACTACTGGAGCTGGATCCGCCAGCCCCCAGGGAAGGGG
CTGGAGTACATTGGGGAAATCAATCATAGTGGAAGCACCAACTACAACCCGTCCCTCAAGAGTCGAGTCACCATATCAGT
AGACACGTCCAAGAAACAGCTCTCCCTGAAGTTGAGCTCTGTGAACGCCGCGGACACGGCTGTGTATTACTGTGCGAGAG
TTATTACTAGGGCGAGTCCTGGCACAGACGGGAGGTACGGTATGGACGTCTGGGGCCAAGGGACCACGGTCACCGTCTCC
TCAGGTAAGAATGGCCACTCTAGGGC
>1106_13240_21535|VPRIMER=Ramos_FW|CPRIMER=Ramos_REV|DUPCOUNT=21|CONSCOUNT=21|CIGAR=145M1X200M
TGTCCCTCACCTGCGGTGTTTATGGTGGGTCCTTCAGTGGTTACTACTGGAGCTGGATCCGCCAGCCCCCAGGGAAGGGG
CTGGAGTACATTGGGGAAATCAATCATAGTGGAAGCACCAACTACAACCCGTCCCTCAAGAGTCGCGTCACCATATCAGT
AGACACGTCCAAGAAACAGCTCTCCCTGAAGTTGAGCTCTGTGAACGCCGCGGACACGGCTGTGTATTACTGTGCGAGAG
TTATTACTAGGGCGAGTCCTGGCACAGACGGGAGGTACGGTATGGACGTCTGGGGCCAAGGGACCACGGTCACCGTCTCC
TCAGGTAAGAATGGCCACTCTAGGGC
>1106_9916_21685|VPRIMER=Ramos_FW|CPRIMER=Ramos_REV|DUPCOUNT=11|CONSCOUNT=13|CIGAR=4M1X341M
TGTCGCTCACCTGCGGTGTTTATGGTGGGTCCTTCAGTGGTTACTACTGGAGCTGGATCCGCCAGCCCCCAGGGAAGGGG
CTGGAGTACATTGGGGAAATCAATCATAGTGGAAGCACCAACTACAACCCGTCCCTCAAGAGTCGAGTCACCATATCAGT
AGACACGTCCAAGAAACAGCTCTCCCTGAAGTTGAGCTCTGTGAACGCCGCGGACACGGCTGTGTATTACTGTGCGAGAG
TTATTACTAGGGCGAGTCCTGGCACAGACGGGAGGTACGGTATGGACGTCTGGGGCCAAGGGACCACGGTCACCGTCTCC
TCAGGTAAGAATGGCCACTCTAGGGC
>1106_7090_22340|VPRIMER=Ramos_FW|CPRIMER=Ramos_REV|DUPCOUNT=35|CONSCOUNT=35|CIGAR=47M1X298M
TGTCCCTCACCTGCGGTGTTTATGGTGGGTCCTTCAGTGGTTACTACCGGAGCTGGATCCGCCAGCCCCCAGGGAAGGGG
CTGGAGTACATTGGGGAAATCAATCATAGTGGAAGCACCAACTACAACCCGTCCCTCAAGAGTCGAGTCACCATATCAGT
AGACACGTCCAAGAAACAGCTCTCCCTGAAGTTGAGCTCTGTGAACGCCGCGGACACGGCTGTGTATTACTGTGCGAGAG
TTATTACTAGGGCGAGTCCTGGCACAGACGGGAGGTACGGTATGGACGTCTGGGGCCAAGGGACCACGGTCACCGTCTCC
TCAGGTAAGAATGGCCACTCTAGGGC
>1106_10371_22488|VPRIMER=Ramos_FW|CPRIMER=Ramos_REV|DUPCOUNT=52|CONSCOUNT=70|CIGAR=193M1X152M
TGTCCCTCACCTGCGGTGTTTATGGTGGGTCCTTCAGTGGTTACTACTGGAGCTGGATCCGCCAGCCCCCAGGGAAGGGG
CTGGAGTACATTGGGGAAATCAATCATAGTGGAAGCACCAACTACAACCCGTCCCTCAAGAGTCGAGTCACCATATCAGT
AGACACGTCCAAGAAACAGCTCTCCCTGAAGTTAAGCTCTGTGAACGCCGCGGACACGGCTGTGTATTACTGTGCGAGAG
TTATTACTAGGGCGAGTCCTGGCACAGACGGGAGGTACGGTATGGACGTCTGGGGCCAAGGGACCACGGTCACCGTCTCC
TCAGGTAAGAATGGCCACTCTAGGGC
>1106_12924_23039|VPRIMER=Ramos_FW|CPRIMER=Ramos_REV|DUPCOUNT=20|CONSCOUNT=23|CIGAR=100M1X245M
TGTCCCTCACCTGCGGTGTTTATGGTGGGTCCTTCAGTGGTTACTACTGGAGCTGGATCCGCCAGCCCCCAGGGAAGGGG
CTGGAGTACATTGGGGAAATAAATCATAGTGGAAGCACCAACTACAACCCGTCCCTCAAGAGTCGAGTCACCATATCAGT
AGACACGTCCAAGAAACAGCTCTCCCTGAAGTTGAGCTCTGTGAACGCCGCGGACACGGCTGTGTATTACTGTGCGAGAG
TTATTACTAGGGCGAGTCCTGGCACAGACGGGAGGTACGGTATGGACGTCTGGGGCCAAGGGACCACGGTCACCGTCTCC
TCAGGTAAGAATGGCCACTCTAGGGC
>1106_21192_23325|VPRIMER=Ramos_FW|CPRIMER=Ramos_REV|DUPCOUNT=29|CONSCOUNT=32|CIGAR=77M1X268M
TGTCCCTCACCTGCGGTGTTTATGGTGGGTCCTTCAGTGGTTACTACTGGAGCTGGATCCGCCAGCCCCCAGGGAAGAGG
CTGGAGTACATTGGGGAAATCAATCATAGTGGAAGCACCAACTACAACCCGTCCCTCAAGAGTCGAGTCACCATATCAGT
AGACACGTCCAAGAAACAGCTCTCCCTGAAGTTGAGCTCTGTGAACGCCGCGGACACGGCTGTGTATTACTGTGCGAGAG
TTATTACTAGGGCGAGTCCTGGCACAGACGGGAGGTACGGTATGGACGTCTGGGGCCAAGGGACCACGGTCACCGTCTCC
TCAGGTAAGAATGGCCACTCTAGGGC
>1106_7034_23749|VPRIMER=Ramos_FW|CPRIMER=Ramos_REV|DUPCOUNT=203|CONSCOUNT=213|CIGAR=56M1X289M
TGTCCCTCACCTGCGGTGTTTATGGTGGGTCCTTCAGTGGTTACTACTGGAGCTGGCTCCGCCAGCCCCCAGGGAAGGGG
CTGGAGTACATTGGGGAAATCAATCATAGTGGAAGCACCAACTACAACCCGTCCCTCAAGAGTCGAGTCACCATATCAGT
AGACACGTCCAAGAAACAGCTCTCCCTGAAGTTGAGCTCTGTGAACGCCGCGGACACGGCTGTGTATTACTGTGCGAGAG
TTATTACTAGGGCGAGTCCTGGCACAGACGGGAGGTACGGTATGGACGTCTGGGGCCAAGGGACCACGGTCACCGTCTCC
TCAGGTAAGAATGGCCACTCTAGGGC
>1106_14271_23967|VPRIMER=Ramos_FW|CPRIMER=Ramos_REV|DUPCOUNT=15|CONSCOUNT=15|CIGAR=194M1X151M
TGTCCCTCACCTGCGGTGTTTATGGTGGGTCCTTCAGTGGTTACTACTGGAGCTGGATCCGCCAGCCCCCAGGGAAGGGG
CTGGAGTACATTGGGGAAATCAATCATAGTGGAAGCACCAACTACAACCCGTCCCTCAAGAGTCGAGTCACCATATCAGT
AGACACGTCCAAGAAACAGCTCTCCCTGAAGTTGCGCTCTGTGAACGCCGCGGACACGGCTGTGTATTACTGTGCGAGAG
TTATTACTAGGGCGAGTCCTGGCACAGACGGGAGGTACGGTATGGACGTCTGGGGCCAAGGGACCACGGTCACCGTCTCC
TCAGGTAAGAATGGCCACTCTAGGGC
>1106_7126_24224|VPRIMER=Ramos_FW|CPRIMER=Ramos_REV|DUPCOUNT=8|CONSCOUNT=8|CIGAR=173M1X172M
TGTCCCTCACCTGCGGTGTTTATGGTGGGTCCTTCAGTGGTTACTACTGGAGCTGGATCCGCCAGCCCCCAGGGAAGGGG
CTGGAGTACATTGGGGAAATCAATCATAGTGGAAGCACCAACTACAACCCGTCCCTCAAGAGTCGAGTCACCATATCAGT
AGACACGTCCAAGCAACAGCTCTCCCTGAAGTTGAGCTCTGTGAACGCCGCGGACACGGCTGTGTATTACTGTGCGAGAG
TTATTACTAGGGCGAGTCCTGGCACAGACGGGAGGTACGGTATGGACGTCTGGGGCCAAGGGACCACGGTCACCGTCTCC
TCAGGTAAGAATGGCCACTCTAGGGC
>1106_23117_24840|VPRIMER=Ramos_FW|CPRIMER=Ramos_REV|DUPCOUNT=38|CONSCOUNT=42|CIGAR=140M1X205M
TGTCCCTCACCTGCGGTGTTTATGGTGGGTCCTTCAGTGGTTACTACTGGAGCTGGATCCGCCAGCCCCCAGGGAAGGGG
CTGGAGTACATTGGGGAAATCAATCATAGTGGAAGCACCAACTACAACCCGTCCCTCAAGTGTCGAGTCACCATATCAGT
AGACACGTCCAAGAAACAGCTCTCCCTGAAGTTGAGCTCTGTGAACGCCGCGGACACGGCTGTGTATTACTGTGCGAGAG
TTATTACTAGGGCGAGTCCTGGCACAGACGGGAGGTACGGTATGGACGTCTGGGGCCAAGGGACCACGGTCACCGTCTCC
TCAGGTAAGAATGGCCACTCTAGGGC
>1107_17104_1174|VPRIMER=Ramos_FW|CPRIMER=Ramos_REV|DUPCOUNT=28|CONSCOUNT=31|CIGAR=214M1X131M
TGTCCCTCACCTGCGGTGTTTATGGTGGGTCCTTCAGTGGTTACTACTGGAGCTGGATCCGCCAGCCCCCAGGGAAGGGG
CTGGAGTACATTGGGGAAATCAATCATAGTGGAAGCACCAACTACAACCCGTCCCTCAAGAGTCGAGTCACCATATCAGT
AGACACGTCCAAGAAACAGCTCTCCCTGAAGTTGAGCTCTGTGAACGCCGCGGAAACGGCTGTGTATTACTGTGCGAGAG
TTATTACTAGGGCGAGTCCTGGCACAGACGGGAGGTACGGTATGGACGTCTGGGGCCAAGGGACCACGGTCACCGTCTCC
TCAGGTAAGAATGGCCACTCTAGGGC
>1107_16553_1226|VPRIMER=Ramos_FW|CPRIMER=Ramos_REV|DUPCOUNT=52|CONSCOUNT=53|CIGAR=215M1X130M
TGTCCCTCACCTGCGGTGTTTATGGTGGGTCCTTCAGTGGTTACTACTGGAGCTGGATCCGCCAGCCCCCAGGGAAGGGG
CTGGAGTACATTGGGGAAATCAATCATAGTGGAAGCACCAACTACAACCCGTCCCTCAAGAGTCGAGTCACCATATCAGT
AGACACGTCCAAGAAACAGCTCTCCCTGAAGTTGAGCTCTGTGAACGCCGCGGACGCGGCTGTGTATTACTGTGCGAGAG
TTATTACTAGGGCGAGTCCTGGCACAGACGGGAGGTACGGTATGGACGTCTGGGGCCAAGGGACCACGGTCACCGTCTCC
TCAGGTAAGAATGGCCACTCTAGGGC
>1107_18342_1361|VPRIMER=Ramos_FW|CPRIMER=Ramos_REV|DUPCOUNT=16|CONSCOUNT=20|CIGAR=294M1X51M
TGTCCCTCACCTGCGGTGTTTATGGTGGGTCCTTCAGTGGTTACTACTGGAGCTGGATCCGCCAGCCCCCAGGGAAGGGG
CTGGAGTACATTGGGGAAATCAATCATAGTGGAAGCACCAACTACAACCCGTCCCTCAAGAGTCGAGTCACCATATCAGT
AGACACGTCCAAGAAACAGCTCTCCCTGAAGTTGAGCTCTGTGAACGCCGCGGACACGGCTGTGTATTACTGTGCGAGAG
TTATTACTAGGGCGAGTCCTGGCACAGACGGGAGGTACGGTATGGACGTCTGGGTCCAAGGGACCACGGTCACCGTCTCC
TCAGGTAAGAATGGCCACTCTAGGGC
>1107_10613_2085|VPRIMER=Ramos_FW|CPRIMER=Ramos_REV|DUPCOUNT=76|CONSCOUNT=90|CIGAR=130M1X215M
TGTCCCTCACCTGCGGTGTTTATGGTGGGTCCTTCAGTGGTTACTACTGGAGCTGGATCCGCCAGCCCCCAGGGAAGGGG
CTGGAGTACATTGGGGAAATCAATCATAGTGGAAGCACCAACTACAACCCATCCCTCAAGAGTCGAGTCACCATATCAGT
AGACACGTCCAAGAAACAGCTCTCCCTGAAGTTGAGCTCTGTGAACGCCGCGGACACGGCTGTGTATTACTGTGCGAGAG
TTATTACTAGGGCGAGTCCTGGCACAGACGGGAGGTACGGTATGGACGTCTGGGGCCAAGGGACCACGGTCACCGTCTCC
TCAGGTAAGAATGGCCACTCTAGGGC
>1107_14676_2448|VPRIMER=Ramos_FW|CPRIMER=Ramos_REV|DUPCOUNT=97|CONSCOUNT=111|CIGAR=148M1X197M
TGTCCCTCACCTGCGGTGTTTATGGTGGGTCCTTCAGTGGTTACTACTGGAGCTGGATCCGCCAGCCCCCAGGGAAGGGG
CTGGAGTACATTGGGGAAATCAATCATAGTGGAAGCACCAACTACAACCCGTCCCTCAAGAGTCGAGTAACCATATCAGT
AGACACGTCCAAGAAACAGCTCTCCCTGAAGTTGAGCTCTGTGAACGCCGCGGACACGGCTGTGTATTACTGTGCGAGAG
TTATTACTAGGGCGAGTCCTGGCACAGACGGGAGGTACGGTATGGACGTCTGGGGCCAAGGGACCACGGTCACCGTCTCC
TCAGGTAAGAATGGCCACTCTAGGGC
>1107_9568_3167|VPRIMER=Ramos_FW|CPRIMER=Ramos_REV|DUPCOUNT=98|CONSCOUNT=109|CIGAR=105M1X240M
TGTCCCTCACCTGCGGTGTTTATGGTGGGTCCTTCAGTGGTTACTACTGGAGCTGGATCCGCCAGCCCCCAGGGAAGGGG
CTGGAGTACATTGGGGAAATCAATCTTAGTGGAAGCACCAACTACAACCCGTCCCTCAAGAGTCGAGTCACCATATCAGT
AGACACGTCCAAGAAACAGCTCTCCCTGAAGTTGAGCTCTGTGAACGCCGCGGACACGGCTGTGTATTACTGTGCGAGAG
TTATTACTAGGGCGAGTCCTGGCACAGACGGGAGGTACGGTATGGACGTCTGGGGCCAAGGGACCACGGTCACCGTCTCC
TCAGGTAAGAATGGCCACTCTAGGGC
>1107_19680_3384|VPRIMER=Ramos_FW|CPRIMER=Ramos_REV|DUPCOUNT=24|CONSCOUNT=31|CIGAR=260M1X85M
TGTCCCTCACCTGCGGTGTTTATGGTGGGTCCTTCAGTGGTTACTACTGGAGCTGGATCCGCCAGCCCCCAGGGAAGGGG
CTGGAGTACATTGGGGAAATCAATCATAGTGGAAGCACCAACTACAACCCGTCCCTCAAGAGTCGAGTCACCATATCAGT
AGACACGTCCAAGAAACAGCTCTCCCTGAAGTTGAGCTCTGTGAACGCCGCGGACACGGCTGTGTATTACTGTGCGAGAG
TTATTACTAGGGCGAGTCCTTGCACAGACGGGAGGTACGGTATGGACGTCTGGGGCCAAGGGACCACGGTCACCGTCTCC
TCAGGTAAGAATGGCCACTCTAGGGC
>1107_22685_3803|VPRIMER=Ramos_FW|CPRIMER=Ramos_REV|DUPCOUNT=51|CONSCOUNT=64|CIGAR=223M1X122M
TGTCCCTCACCTGCGGTGTTTATGGTGGGTCCTTCAGTGGTTACTACTGGAGCTGGATCCGCCAGCCCCCAGGGAAGGGG
CTGGAGTACATTGGGGAAATCAATCATAGTGGAAGCACCAACTACAACCCGTCCCTCAAGAGTCGAGTCACCATATCAGT
AGACACGTCCAAGAAACAGCTCTCCCTGAAGTTGAGCTCTGTGAACGCCGCGGACACGGCTGTCTATTACTGTGCGAGAG
TTATTACTAGGGCGAGTCCTGGCACAGACGGGAGGTACGGTATGGACGTCTGGGGCCAAGGGACCACGGTCACCGTCTCC
TCAGGTAAGAATGGCCACTCTAGGGC
>1107_5851_4055|VPRIMER=Ramos_FW|CPRIMER=Ramos_REV|DUPCOUNT=54|CONSCOUNT=54|CIGAR=315M1X30M
TGTCCCTCACCTGCGGTGTTTATGGTGGGTCCTTCAGTGGTTACTACTGGAGCTGGATCCGCCAGCCCCCAGGGAAGGGG
CTGGAGTACATTGGGGAAATCAATCATAGTGGAAGCACCAACTACAACCCGTCCCTCAAGAGTCGAGTCACCATATCAGT
AGACACGTCCAAGAAACAGCTCTCCCTGAAGTTGAGCTCTGTGAACGCCGCGGACACGGCTGTGTATTACTGTGCGAGAG
TTATTACTAGGGCGAGTCCTGGCACAGACGGGAGGTACGGTATGGACGTCTGGGGCCAAGGGACCACGGTCACCGGCTCC
TCAGGTAAGAATGGCCACTCTAGGGC
>1107_12744_4588|VPRIMER=Ramos_FW|CPRIMER=Ramos_REV|DUPCOUNT=15|CONSCOUNT=20|CIGAR=95M1X250M
TGTCCCTCACCTGCGGTGTTTATGGTGGGTCCTTCAGTGGTTACTACTGGAGCTGGATCCGCCAGCCCCCAGGGAAGGGG
CTGGAGTACATTGGGCAAATCAATCATAGTGGAAGCACCAACTACAACCCGTCCCTCAAGAGTCGAGTCACCATATCAGT
AGACACGTCCAAGAAACAGCTCTCCCTGAAGTTGAGCTCTGTGAACGCCGCGGACACGGCTGTGTATTACTGTGCGAGAG
TTATTACTAGGGCGAGTCCTGGCACAGACGGGAGGTACGGTATGGACGTCTGGGGCCAAGGGACCACGGTCACCGTCTCC
TCAGGTAAGAATGGCCACTCTAGGGC
>1107_24503_5190|VPRIMER=Ramos_FW|CPRIMER=Ramos_REV|DUPCOUNT=78|CONSCOUNT=87|CIGAR=334M1X11M
TGTCCCTCACCTGCGGTGTTTATGGTGGGTCCTTCAGTGGTTACTACTGGAGCTGGATCCGCCAGCCCCCAGGGAAGGGG
CTGGAGTACATTGGGGAAATCAATCATAGTGGAAGCACCAACTACAACCCGTCCCTCAAGAGTCGAGTCACCATATCAGT
AGACACGTCCAAGAAACAGCTCTCCCTGAAGTTGAGCTCTGTGAACGCCGCGGACACGGCTGTGTATTACTGTGCGAGAG
TTATTACTAGGGCGAGTCCTGGCACAGACGGGAGGTACGGTATGGACGTCTGGGGCCAAGGGACCACGGTCACCGTCTCC
TCAGGTAAGAATGGTCACTCTAGGGC
>1107_21846_5390|VPRIMER=Ramos_FW|CPRIMER=Ramos_REV|DUPCOUNT=54|CONSCOUNT=62|CIGAR=201M1X144M
TGTCCCTCACCTGCGGTGTTTATGGTGGGTCCTTCAGTGGTTACTACTGGAGCTGGATCCGCCAGCCCCCAGGGAAGGGG
CTGGAGTACATTGGGGAAATCAATCATAGTGGAAGCACCAACTACAACCCGTCCCTCAAGAGTCGAGTCACCATATCAGT
AGACACGTCCAAGAAACAGCTCTCCCTGAAGTTGAGCTCTGAGAACGCCGCGGACACGGCTGTGTATTACTGTGCGAGAG
TTATTACTAGGGCGAGTCCTGGCACAGACGGGAGGTACGGTATGGACGTCTGGGGCCAAGGGACCACGGTCACCGTCTCC
TCAGGTAAGAATGGCCACTCTAGGGC
>1107_12332_5630|VPRIMER=Ramos_FW|CPRIMER=Ramos_REV|DUPCOUNT=67|CONSCOUNT=80|CIGAR=261M1X84M
TGTCCCTCACCTGCGGTGTTTATGGTGGGTCCTTCAGTGGTTACTACTGGAGCTGGATCCGCCAGCCCCCAGGGAAGGGG
CTGGAGTACATTGGGGAAATCAATCATAGTGGAAGCACCAACTACAACCCGTCCCTCAAGAGTCGAGTCACCATATCAGT
AGACACGTCCAAGAAACAGCTCTCCCTGAAGTTGAGCTCTGTGAACGCCGCGGACACGGCTGTGTATTACTGTGCGAGAG
TTATTACTAGGGCGAGTCCTGACACAGACGGGAGGTACGGTATGGACGTCTGGGGCCAAGGGACCACGGTCACCGTCTCC
TCAGGTAAGAATGGCCACTCTAGGGC
>1107_20454_6725|VPRIMER=Ramos_FW|CPRIMER=Ramos_REV|DUPCOUNT=7|CONSCOUNT=12|CIGAR=18M1X327M
TGTCCCTCACCTGCGGTGATTATGGTGGGTCCTTCAGTGGTTACTACTGGAGCTGGATCCGCCAGCCCCCAGGGAAGGGG
CTGGAGTACATTGGGGAAATCAATCATAGTGGAAGCACCAACTACAACCCGTCCCTCAAGAGTCGAGTCACCATATCAGT
AGACACGTCCAAGAAACAGCTCTCCCTGAAGTTGAGCTCTGTGAACGCCGCGGACACGGCTGTGTATTACTGTGCGAGAG
TTATTACTAGGGCGAGTCCTGGCACAGACGGGAGGTACGGTATGGACGTCTGGGGCCAAGGGACCACGGTCACCGTCTCC
TCAGGTAAGAATGGCCACTCTAGGGC
>1107_7736_6948|VPRIMER=Ramos_FW|CPRIMER=Ramos_REV|DUPCOUNT=16|CONSCOUNT=17|CIGAR=127M1X218M
TGTCCCTCACCTGCGGTGTTTATGGTGGGTCCTTCAGTGGTTACTACTGGAGCTGGATCCGCCAGCCCCCAGGGAAGGGG
CTGGAGTACATTGGGGAAATCAATCATAGTGGAAGCACCAACTACAAACCGTCCCTCAAGAGTCGAGTCACCATATCAGT
AGACACGTCCAAGAAACAGCTCTCCCTGAAGTTGAGCTCTGTGAACGCCGCGGACACGGCTGTGTATTACTGTGCGAGAG
TTATTACTAGGGCGAGTCCTGGCACAGACGGGAGGTACGGTATGGACGTCTGGGGCCAAGGGACCACGGTCACCGTCTCC
TCAGGTAAGAATGGCCACTCTAGGGC
>1107_21323_7461|VPRIMER=Ramos_FW|CPRIMER=Ramos_REV|DUPCOUNT=4|CONSCOUNT=4|CIGAR=48M1X7M1X289M
TGTCCCTCACCTGCGGTGTTTATGGTGGGTCCTTCAGTGGTTACTACTTGAGCTGGCTCCGCCAGCCCCCAGGGAAGGGG
CTGGAGTACATTGGGGAAATCAATCATAGTGGAAGCACCAACTACAACCCGTCCCTCAAGAGTCGAGTCACCATATCAGT
AGACACGTCCAAGAAACAGCTCTCCCTGAAGTTGAGCTCTGTGAACGCCGCGGACACGGCTGTGTATTACTGTGCGAGAG
TTATTACTAGGGCGAGTCCTGGCACAGACGGGAGGTACGGTATGGACGTCTGGGGCCAAGGGACCACGGTCACCGTCTCC
TCAGGTAAGAATGGCCACTCTAGGGC
>1107_15351_8156|VPRIMER=Ramos_FW|CPRIMER=Ramos_REV|DUPCOUNT=63|CONSCOUNT=77|CIGAR=255M1X90M
TGTCCCTCACCTGCGGTGTTTATGGTGGGTCCTTCAGTGGTTACTACTGGAGCTGGATCCGCCAGCCCCCAGGGAAGGGG
CTGGAGTACATTGGGGAAATCAATCATAGTGGAAGCACCAACTACAACCCGTCCCTCAAGAGTCGAGTCACCATATCAGT
AGACACGTCCAAGAAACAGCTCTCCCTGAAGTTGAGCTCTGTGAACGCCGCGGACACGGCTGTGTATTACTGTGCGAGAG
TTATTACTAGGGCGAATCCTGGCACAGACGGGAGGTACGGTATGGACGTCTGGGGCCAAGGGACCACGGTCACCGTCTCC
TCAGGTAAGAATGGCCACTCTAGGGC
>1107_27319_8307|VPRIMER=Ramos_FW|CPRIMER=Ramos_REV|DUPCOUNT=106|CONSCOUNT=114|CIGAR=301M1X44M
TGTCCCTCACCTGCGGTGTTTATGGTGGGTCCTTCAGTGGTTACTACTGGAGCTGGATCCGCCAGCCCCCAGGGAAGGGG
CTGGAGTACATTGGGGAAATCAATCATAGTGGAAGCACCAACTACAACCCGTCCCTCAAGAGTCGAGTCACCATATCAGT
AGACACGTCCAAGAAACAGCTCTCCCTGAAGTTGAGCTCTGTGAACGCCGCGGACACGGCTGTGTATTACTGTGCGAGAG
TTATTACTAGGGCGAGTCCTGGCACAGACGGGAGGTACGGTATGGACGTCTGGGGCCAAGGTACCACGGTCACCGTCTCC
TCAGGTAAGAATGGCCACTCTAGGGC
>1107_24359_8740|VPRIMER=Ramos_FW|CPRIMER=Ramos_REV|DUPCOUNT=38|CONSCOUNT=43|CIGAR=31M1X314M
TGTCCCTCACCTGCGGTGTTTATGGTGGGTCTTTCAGTGGTTACTACTGGAGCTGGATCCGCCAGCCCCCAGGGAAGGGG
CTGGAGTACATTGGGGAAATCAATCATAGTGGAAGCACCAACTACAACCCGTCCCTCAAGAGTCGAGTCACCATATCAGT
AGACACGTCCAAGAAACAGCTCTCCCTGAAGTTGAGCTCTGTGAACGCCGCGGACACGGCTGTGTATTACTGTGCGAGAG
TTATTACTAGGGCGAGTCCTGGCACAGACGGGAGGTACGGTATGGACGTCTGGGGCCAAGGGACCACGGTCACCGTCTCC
TCAGGTAAGAATGGCCACTCTAGGGC
>1107_15824_8896|VPRIMER=Ramos_FW|CPRIMER=Ramos_REV|DUPCOUNT=24|CONSCOUNT=31|CIGAR=118M1X227M
TGTCCCTCACCTGCGGTGTTTATGGTGGGTCCTTCAGTGGTTACTACTGGAGCTGGATCCGCCAGCCCCCAGGGAAGGGG
CTGGAGTACATTGGGGAAATCAATCATAGTGGAAGCACTAACTACAACCCGTCCCTCAAGAGTCGAGTCACCATATCAGT
AGACACGTCCAAGAAACAGCTCTCCCTGAAGTTGAGCTCTGTGAACGCCGCGGACACGGCTGTGTATTACTGTGCGAGAG
TTATTACTAGGGCGAGTCCTGGCACAGACGGGAGGTACGGTATGGACGTCTGGGGCCAAGGGACCACGGTCACCGTCTCC
TCAGGTAAGAATGGCCACTCTAGGGC
>1107_5925_10859|VPRIMER=Ramos_FW|CPRIMER=Ramos_REV|DUPCOUNT=25|CONSCOUNT=26|CIGAR=274M1X71M
TGTCCCTCACCTGCGGTGTTTATGGTGGGTCCTTCAGTGGTTACTACTGGAGCTGGATCCGCCAGCCCCCAGGGAAGGGG
CTGGAGTACATTGGGGAAATCAATCATAGTGGAAGCACCAACTACAACCCGTCCCTCAAGAGTCGAGTCACCATATCAGT
AGACACGTCCAAGAAACAGCTCTCCCTGAAGTTGAGCTCTGTGAACGCCGCGGACACGGCTGTGTATTACTGTGCGAGAG
TTATTACTAGGGCGAGTCCTGGCACAGACGGGAGCTACGGTATGGACGTCTGGGGCCAAGGGACCACGGTCACCGTCTCC
TCAGGTAAGAATGGCCACTCTAGGGC
>1107_12612_11067|VPRIMER=Ramos_FW|CPRIMER=Ramos_REV|DUPCOUNT=40|CONSCOUNT=42|CIGAR=225M1X120M
TGTCCCTCACCTGCGGTGTTTATGGTGGGTCCTTCAGTGGTTACTACTGGAGCTGGATCCGCCAGCCCCCAGGGAAGGGG
CTGGAGTACATTGGGGAAATCAATCATAGTGGAAGCACCAACTACAACCCGTCCCTCAAGAGTCGAGTCACCATATCAGT
AGACACGTCCAAGAAACAGCTCTCCCTGAAGTTGAGCTCTGTGAACGCCGCGGACACGGCTGTGTTTTACTGTGCGAGAG
TTATTACTAGGGCGAGTCCTGGCACAGACGGGAGGTACGGTATGGACGTCTGGGGCCAAGGGACCACGGTCACCGTCTCC
TCAGGTAAGAATGGCCACTCTAGGGC
>1107_23257_11458|VPRIMER=Ramos_FW|CPRIMER=Ramos_REV|DUPCOUNT=32|CONSCOUNT=34|CIGAR=87M1X258M
TGTCCCTCACCTGCGGTGTTTATGGTGGGTCCTTCAGTGGTTACTACTGGAGCTGGATCCGCCAGCCCCCAGGGAAGGGG
CTGGAGTGCATTGGGGAAATCAATCATAGTGGAAGCACCAACTACAACCCGTCCCTCAAGAGTCGAGTCACCATATCAGT
AGACACGTCCAAGAAACAGCTCTCCCTGAAGTTGAGCTCTGTGAACGCCGCGGACACGGCTGTGTATTACTGTGCGAGAG
TTATTACTAGGGCGAGTCCTGGCACAGACGGGAGGTACGGTATGGACGTCTGGGGCCAAGGGACCACGGTCACCGTCTCC
TCAGGTAAGAATGGCCACTCTAGGGC
>1107_12603_12488|VPRIMER=Ramos_FW|CPRIMER=Ramos_REV|DUPCOUNT=34|CONSCOUNT=37|CIGAR=40M1X305M
TGTCCCTCACCTGCGGTGTTTATGGTGGGTCCTTCAGTGGCTACTACTGGAGCTGGATCCGCCAGCCCCCAGGGAAGGGG
CTGGAGTACATTGGGGAAATCAATCATAGTGGAAGCACCAACTACAACCCGTCCCTCAAGAGTCGAGTCACCATATCAGT
AGACACGTCCAAGAAACAGCTCTCCCTGAAGTTGAGCTCTGTGAACGCCGCGGACACGGCTGTGTATTACTGTGCGAGAG
TTATTACTAGGGCGAGTCCTGGCACAGACGGGAGGTACGGTATGGACGTCTGGGGCCAAGGGACCACGGTCACCGTCTCC
TCAGGTAAGAATGGCCACTCTAGGGC
>1107_17285_13724|VPRIMER=Ramos_FW|CPRIMER=Ramos_REV|DUPCOUNT=39|CONSCOUNT=43|CIGAR=55M1X290M
TGTCCCTCACCTGCGGTGTTTATGGTGGGTCCTTCAGTGGTTACTACTGGAGCTGAATCCGCCAGCCCCCAGGGAAGGGG
CTGGAGTACATTGGGGAAATCAATCATAGTGGAAGCACCAACTACAACCCGTCCCTCAAGAGTCGAGTCACCATATCAGT
AGACACGTCCAAGAAACAGCTCTCCCTGAAGTTGAGCTCTGTGAACGCCGCGGACACGGCTGTGTATTACTGTGCGAGAG
TTATTACTAGGGCGAGTCCTGGCACAGACGGGAGGTACGGTATGGACGTCTGGGGCCAAGGGACCACGGTCACCGTCTCC
TCAGGTAAGAATGGCCACTCTAGGGC
>1107_21646_15013|VPRIMER=Ramos_FW|CPRIMER=Ramos_REV|DUPCOUNT=45|CONSCOUNT=59|CIGAR=287M1X58M
TGTCCCTCACCTGCGGTGTTTATGGTGGGTCCTTCAGTGGTTACTACTGGAGCTGGATCCGCCAGCCCCCAGGGAAGGGG
CTGGAGTACATTGGGGAAATCAATCATAGTGGAAGCACCAACTACAACCCGTCCCTCAAGAGTCGAGTCACCATATCAGT
AGACACGTCCAAGAAACAGCTCTCCCTGAAGTTGAGCTCTGTGAACGCCGCGGACACGGCTGTGTATTACTGTGCGAGAG
TTATTACTAGGGCGAGTCCTGGCACAGACGGGAGGTACGGTATGGACATCTGGGGCCAAGGGACCACGGTCACCGTCTCC
TCAGGTAAGAATGGCCACTCTAGGGC
>1107_22393_15547|VPRIMER=Ramos_FW|CPRIMER=Ramos_REV|DUPCOUNT=8|CONSCOUNT=11|CIGAR=332M1X13M
TGTCCCTCACCTGCGGTGTTTATGGTGGGTCCTTCAGTGGTTACTACTGGAGCTGGATCCGCCAGCCCCCAGGGAAGGGG
CTGGAGTACATTGGGGAAATCAATCATAGTGGAAGCACCAACTACAACCCGTCCCTCAAGAGTCGAGTCACCATATCAGT
AGACACGTCCAAGAAACAGCTCTCCCTGAAGTTGAGCTCTGTGAACGCCGCGGACACGGCTGTGTATTACTGTGCGAGAG
TTATTACTAGGGCGAGTCCTGGCACAGACGGGAGGTACGGTATGGACGTCTGGGGCCAAGGGACCACGGTCACCGTCTCC
TCAGGTAAGAATCGCCACTCTAGGGC
>1107_20374_15845|VPRIMER=Ramos_FW|CPRIMER=Ramos_REV|DUPCOUNT=21|CONSCOUNT=28|CIGAR=324M1X21M
TGTCCCTCACCTGCGGTGTTTATGGTGGGTCCTTCAGTGGTTACTACTGGAGCTGGATCCGCCAGCCCCCAGGGAAGGGG
CTGGAGTACATTGGGGAAATCAATCATAGTGGAAGCACCAACTACAACCCGTCCCTCAAGAGTCGAGTCACCATATCAGT
AGACACGTCCAAGAAACAGCTCTCCCTGAAGTTGAGCTCTGTGAACGCCGCGGACACGGCTGTGTATTACTGTGCGAGAG
TTATTACTAGGGCGAGTCCTGGCACAGACGGGAGGTACGGTATGGACGTCTGGGGCCAAGGGACCACGGTCACCGTCTCC
TCAGCTAAGAATGGCCACTCTAGGGC
>1107_20253_16210|VPRIMER=Ramos_FW|CPRIMER=Ramos_REV|DUPCOUNT=36|CONSCOUNT=36|CIGAR=265M1X80M
TGTCCCTCACCTGCGGTGTTTATGGTGGGTCCTTCAGTGGTTACTACTGGAGCTGGATCCGCCAGCCCCCAGGGAAGGGG
CTGGAGTACATTGGGGAAATCAATCATAGTGGAAGCACCAACTACAACCCGTCCCTCAAGAGTCGAGTCACCATATCAGT
AGACACGTCCAAGAAACAGCTCTCCCTGAAGTTGAGCTCTGTGAACGCCGCGGACACGGCTGTGTATTACTGTGCGAGAG
TTATTACTAGGGCGAGTCCTGGCACCGACGGGAGGTACGGTATGGACGTCTGGGGCCAAGGGACCACGGTCACCGTCTCC
TCAGGTAAGAATGGCCACTCTAGGGC
>1107_27475_17492|VPRIMER=Ramos_FW|CPRIMER=Ramos_REV|DUPCOUNT=22|CONSCOUNT=24|CIGAR=325M1X20M
TGTCCCTCACCTGCGGTGTTTATGGTGGGTCCTTCAGTGGTTACTACTGGAGCTGGATCCGCCAGCCCCCAGGGAAGGGG
CTGGAGTACATTGGGGAAATCAATCATAGTGGAAGCACCAACTACAACCCGTCCCTCAAGAGTCGAGTCACCATATCAGT
AGACACGTCCAAGAAACAGCTCTCCCTGAAGTTGAGCTCTGTGAACGCCGCGGACACGGCTGTGTATTACTGTGCGAGAG
TTATTACTAGGGCGAGTCCTGGCACAGACGGGAGGTACGGTATGGACGTCTGGGGCCAAGGGACCACGGTCACCGTCTCC
TCAGGCAAGAATGGCCACTCTAGGGC
>1107_28420_18160|VPRIMER=Ramos_FW|CPRIMER=Ramos_REV|DUPCOUNT=44|CONSCOUNT=52|CIGAR=48M1X297M
TGTCCCTCACCTGCGGTGTTTATGGTGGGTCCTTCAGTGGTTACTACTAGAGCTGGATCCGCCAGCCCCCAGGGAAGGGG
CTGGAGTACATTGGGGAAATCAATCATAGTGGAAGCACCAACTACAACCCGTCCCTCAAGAGTCGAGTCACCATATCAGT
AGACACGTCCAAGAAACAGCTCTCCCTGAAGTTGAGCTCTGTGAACGCCGCGGACACGGCTGTGTATTACTGTGCGAGAG
TTATTACTAGGGCGAGTCCTGGCACAGACGGGAGGTACGGTATGGACGTCTGGGGCCAAGGGACCACGGTCACCGTCTCC
TCAGGTAAGAATGGCCACTCTAGGGC
>1107_12101_18300|VPRIMER=Ramos_FW|CPRIMER=Ramos_REV|DUPCOUNT=42|CONSCOUNT=46|CIGAR=34M1X311M
TGTCCCTCACCTGCGGTGTTTATGGTGGGTCCTTTAGTGGTTACTACTGGAGCTGGATCCGCCAGCCCCCAGGGAAGGGG
CTGGAGTACATTGGGGAAATCAATCATAGTGGAAGCACCAACTACAACCCGTCCCTCAAGAGTCGAGTCACCATATCAGT
AGACACGTCCAAGAAACAGCTCTCCCTGAAGTTGAGCTCTGTGAACGCCGCGGACACGGCTGTGTATTACTGTGCGAGAG
TTATTACTAGGGCGAGTCCTGGCACAGACGGGAGGTACGGTATGGACGTCTGGGGCCAAGGGACCACGGTCACCGTCTCC
TCAGGTAAGAATGGCCACTCTAGGGC
>1107_20449_18858|VPRIMER=Ramos_FW|CPRIMER=Ramos_REV|DUPCOUNT=13|CONSCOUNT=16|CIGAR=323M2X21M
TGTCCCTCACCTGCGGTGTTTATGGTGGGTCCTTCAGTGGTTACTACTGGAGCTGGATCCGCCAGCCCCCAGGGAAGGGG
CTGGAGTACATTGGGGAAATCAATCATAGTGGAAGCACCAACTACAACCCGTCCCTCAAGAGTCGAGTCACCATATCAGT
AGACACGTCCAAGAAACAGCTCTCCCTGAAGTTGAGCTCTGTGAACGCCGCGGACACGGCTGTGTATTACTGTGCGAGAG
TTATTACTAGGGCGAGTCCTGGCACAGACGGGAGGTACGGTATGGACGTCTGGGGCCAAGGGACCACGGTCACCGTCTCC
TCAAATAAGAATGGCCACTCTAGGGC
>1107_22613_19346|VPRIMER=Ramos_FW|CPRIMER=Ramos_REV|DUPCOUNT=80|CONSCOUNT=94|CIGAR=234M1X111M
TGTCCCTCACCTGCGGTGTTTATGGTGGGTCCTTCAGTGGTTACTACTGGAGCTGGATCCGCCAGCCCCCAGGGAAGGGG
CTGGAGTACATTGGGGAAATCAATCATAGTGGAAGCACCAACTACAACCCGTCCCTCAAGAGTCGAGTCACCATATCAGT
AGACACGTCCAAGAAACAGCTCTCCCTGAAGTTGAGCTCTGTGAACGCCGCGGACACGGCTGTGTATTACTGTGTGAGAG
TTATTACTAGGGCGAGTCCTGGCACAGACGGGAGGTACGGTATGGACGTCTGGGGCCAAGGGACCACGGTCACCGTCTCC
TCAGGTAAGAATGGCCACTCTAGGGC
>1107_15959_19619|VPRIMER=Ramos_FW|CPRIMER=Ramos_REV|DUPCOUNT=70|CONSCOUNT=77|CIGAR=81M1X264M
TGTCCCTCACCTGCGGTGTTTATGGTGGGTCCTTCAGTGGTTACTACTGGAGCTGGATCCGCCAGCCCCCAGGGAAGGGG
CCGGAGTACATTGGGGAAATCAATCATAGTGGAAGCACCAACTACAACCCGTCCCTCAAGAGTCGAGTCACCATATCAGT
AGACACGTCCAAGAAACAGCTCTCCCTGAAGTTGAGCTCTGTGAACGCCGCGGACACGGCTGTGTATTACTGTGCGAGAG
TTATTACTAGGGCGAGTCCTGGCACAGACGGGAGGTACGGTATGGACGTCTGGGGCCAAGGGACCACGGTCACCGTCTCC
TCAGGTAAGAATGGCCACTCTAGGGC
>1107_8982_19821|VPRIMER=Ramos_FW|CPRIMER=Ramos_REV|DUPCOUNT=40|CONSCOUNT=42|CIGAR=109M1X236M
TGTCCCTCACCTGCGGTGTTTATGGTGGGTCCTTCAGTGGTTACTACTGGAGCTGGATCCGCCAGCCCCCAGGGAAGGGG
CTGGAGTACATTGGGGAAATCAATCATAGCGGAAGCACCAACTACAACCCGTCCCTCAAGAGTCGAGTCACCATATCAGT
AGACACGTCCAAGAAACAGCTCTCCCTGAAGTTGAGCTCTGTGAACGCCGCGGACACGGCTGTGTATTACTGTGCGAGAG
TTATTACTAGGGCGAGTCCTGGCACAGACGGGAGGTACGGTATGGACGTCTGGGGCCAAGGGACCACGGTCACCGTCTCC
TCAGGTAAGAATGGCCACTCTAGGGC
>1107_3594_19993|VPRIMER=Ramos_FW|CPRIMER=Ramos_REV|DUPCOUNT=5|CONSCOUNT=5|CIGAR=270M1X53M1X21M
TGTCCCTCACCTGCGGTGTTTATGGTGGGTCCTTCAGTGGTTACTACTGGAGCTGGATCCGCCAGCCCCCAGGGAAGGGG
CTGGAGTACATTGGGGAAATCAATCATAGTGGAAGCACCAACTACAACCCGTCCCTCAAGAGTCGAGTCACCATATCAGT
AGACACGTCCAAGAAACAGCTCTCCCTGAAGTTGAGCTCTGTGAACGCCGCGGACACGGCTGTGTATTACTGTGCGAGAG
TTATTACTAGGGCGAGTCCTGGCACAGACGTGAGGTACGGTATGGACGTCTGGGGCCAAGGGACCACGGTCACCGTCTCC
TCAGTTAAGAATGGCCACTCTAGGGC
>1107_7409_20348|VPRIMER=Ramos_FW|CPRIMER=Ramos_REV|DUPCOUNT=16|CONSCOUNT=24|CIGAR=136M1X209M
TGTCCCTCACCTGCGGTGTTTATGGTGGGTCCTTCAGTGGTTACTACTGGAGCTGGATCCGCCAGCCCCCAGGGAAGGGG
CTGGAGTACATTGGGGAAATCAATCATAGTGGAAGCACCAACTACAACCCGTCCCTGAAGAGTCGAGTCACCATATCAGT
AGACACGTCCAAGAAACAGCTCTCCCTGAAGTTGAGCTCTGTGAACGCCGCGGACACGGCTGTGTATTACTGTGCGAGAG
TTATTACTAGGGCGAGTCCTGGCACAGACGGGAGGTACGGTATGGACGTCTGGGGCCAAGGGACCACGGTCACCGTCTCC
TCAGGTAAGAATGGCCACTCTAGGGC
>1107_4630_20943|VPRIMER=Ramos_FW|CPRIMER=Ramos_REV|DUPCOUNT=5|CONSCOUNT=5|CIGAR=113M1X232M
TGTCCCTCACCTGCGGTGTTTATGGTGGGTCCTTCAGTGGTTACTACTGGAGCTGGATCCGCCAGCCCCCAGGGAAGGGG
CTGGAGTACATTGGGGAAATCAATCATAGTGGACGCACCAACTACAACCCGTCCCTCAAGAGTCGAGTCACCATATCAGT
AGACACGTCCAAGAAACAGCTCTCCCTGAAGTTGAGCTCTGTGAACGCCGCGGACACGGCTGTGTATTACTGTGCGAGAG
TTATTACTAGGGCGAGTCCTGGCACAGACGGGAGGTACGGTATGGACGTCTGGGGCCAAGGGACCACGGTCACCGTCTCC
TCAGGTAAGAATGGCCACTCTAGGGC
>1107_6529_21330|VPRIMER=Ramos_FW|CPRIMER=Ramos_REV|DUPCOUNT=33|CONSCOUNT=36|CIGAR=224M1X121M
TGTCCCTCACCTGCGGTGTTTATGGTGGGTCCTTCAGTGGTTACTACTGGAGCTGGATCCGCCAGCCCCCAGGGAAGGGG
CTGGAGTACATTGGGGAAATCAATCATAGTGGAAGCACCAACTACAACCCGTCCCTCAAGAGTCGAGTCACCATATCAGT
AGACACGTCCAAGAAACAGCTCTCCCTGAAGTTGAGCTCTGTGAACGCCGCGGACACGGCTGTGAATTACTGTGCGAGAG
TTATTACTAGGGCGAGTCCTGGCACAGACGGGAGGTACGGTATGGACGTCTGGGGCCAAGGGACCACGGTCACCGTCTCC
TCAGGTAAGAATGGCCACTCTAGGGC
>1107_13439_21391|VPRIMER=Ramos_FW|CPRIMER=Ramos_REV|DUPCOUNT=30|CONSCOUNT=35|CIGAR=198M1X147M
TGTCCCTCACCTGCGGTGTTTATGGTGGGTCCTTCAGTGGTTACTACTGGAGCTGGATCCGCCAGCCCCCAGGGAAGGGG
CTGGAGTACATTGGGGAAATCAATCATAGTGGAAGCACCAACTACAACCCGTCCCTCAAGAGTCGAGTCACCATATCAGT
AGACACGTCCAAGAAACAGCTCTCCCTGAAGTTGAGCTATGTGAACGCCGCGGACACGGCTGTGTATTACTGTGCGAGAG
TTATTACTAGGGCGAGTCCTGGCACAGACGGGAGGTACGGTATGGACGTCTGGGGCCAAGGGACCACGGTCACCGTCTCC
TCAGGTAAGAATGGCCACTCTAGGGC
>1107_7479_23265|VPRIMER=Ramos_FW|CPRIMER=Ramos_REV|DUPCOUNT=28|CONSCOUNT=33|CIGAR=99M1X246M
TGTCCCTCACCTGCGGTGTTTATGGTGGGTCCTTCAGTGGTTACTACTGGAGCTGGATCCGCCAGCCCCCAGGGAAGGGG
CTGGAGTACATTGGGGAAACCAATCATAGTGGAAGCACCAACTACAACCCGTCCCTCAAGAGTCGAGTCACCATATCAGT
AGACACGTCCAAGAAACAGCTCTCCCTGAAGTTGAGCTCTGTGAACGCCGCGGACACGGCTGTGTATTACTGTGCGAGAG
TTATTACTAGGGCGAGTCCTGGCACAGACGGGAGGTACGGTATGGACGTCTGGGGCCAAGGGACCACGGTCACCGTCTCC
TCAGGTAAGAATGGCCACTCTAGGGC
>1107_18917_23539|VPRIMER=Ramos_FW|CPRIMER=Ramos_REV|DUPCOUNT=27|CONSCOUNT=28|CIGAR=154M1X191M
TGTCCCTCACCTGCGGTGTTTATGGTGGGTCCTTCAGTGGTTACTACTGGAGCTGGATCCGCCAGCCCCCAGGGAAGGGG
CTGGAGTACATTGGGGAAATCAATCATAGTGGAAGCACCAACTACAACCCGTCCCTCAAGAGTCGAGTCACCATTTCAGT
AGACACGTCCAAGAAACAGCTCTCCCTGAAGTTGAGCTCTGTGAACGCCGCGGACACGGCTGTGTATTACTGTGCGAGAG
TTATTACTAGGGCGAGTCCTGGCACAGACGGGAGGTACGGTATGGACGTCTGGGGCCAAGGGACCACGGTCACCGTCTCC
TCAGGTAAGAATGGCCACTCTAGGGC
>1107_23931_23693|VPRIMER=Ramos_FW|CPRIMER=Ramos_REV|DUPCOUNT=28|CONSCOUNT=28|CIGAR=340M1X5M
TGTCCCTCACCTGCGGTGTTTATGGTGGGTCCTTCAGTGGTTACTACTGGAGCTGGATCCGCCAGCCCCCAGGGAAGGGG
CTGGAGTACATTGGGGAAATCAATCATAGTGGAAGCACCAACTACAACCCGTCCCTCAAGAGTCGAGTCACCATATCAGT
AGACACGTCCAAGAAACAGCTCTCCCTGAAGTTGAGCTCTGTGAACGCCGCGGACACGGCTGTGTATTACTGTGCGAGAG
TTATTACTAGGGCGAGTCCTGGCACAGACGGGAGGTACGGTATGGACGTCTGGGGCCAAGGGACCACGGTCACCGTCTCC
TCAGGTAAGAATGGCCACTCCAGGGC
>1107_20108_24240|VPRIMER=Ramos_FW|CPRIMER=Ramos_REV|DUPCOUNT=20|CONSCOUNT=24|CIGAR=261M1X84M
TGTCCCTCACCTGCGGTGTTTATGGTGGGTCCTTCAGTGGTTACTACTGGAGCTGGATCCGCCAGCCCCCAGGGAAGGGG
CTGGAGTACATTGGGGAAATCAATCATAGTGGAAGCACCAACTACAACCCGTCCCTCAAGAGTCGAGTCACCATATCAGT
AGACACGTCCAAGAAACAGCTCTCCCTGAAGTTGAGCTCTGTGAACGCCGCGGACACGGCTGTGTATTACTGTGCGAGAG
TTATTACTAGGGCGAGTCCTGCCACAGACGGGAGGTACGGTATGGACGTCTGGGGCCAAGGGACCACGGTCACCGTCTCC
TCAGGTAAGAATGGCCACTCTAGGGC
>1107_17484_24585|VPRIMER=Ramos_FW|CPRIMER=Ramos_REV|DUPCOUNT=25|CONSCOUNT=25|CIGAR=124M1X221M
TGTCCCTCACCTGCGGTGTTTATGGTGGGTCCTTCAGTGGTTACTACTGGAGCTGGATCCGCCAGCCCCCAGGGAAGGGG
CTGGAGTACATTGGGGAAATCAATCATAGTGGAAGCACCAACTAAAACCCGTCCCTCAAGAGTCGAGTCACCATATCAGT
AGACACGTCCAAGAAACAGCTCTCCCTGAAGTTGAGCTCTGTGAACGCCGCGGACACGGCTGTGTATTACTGTGCGAGAG
TTATTACTAGGGCGAGTCCTGGCACAGACGGGAGGTACGGTATGGACGTCTGGGGCCAAGGGACCACGGTCACCGTCTCC
TCAGGTAAGAATGGCCACTCTAGGGC
>1108_17709_1376|VPRIMER=Ramos_FW|CPRIMER=Ramos_REV|DUPCOUNT=12|CONSCOUNT=14|CIGAR=208M1X137M
TGTCCCTCACCTGCGGTGTTTATGGTGGGTCCTTCAGTGGTTACTACTGGAGCTGGATCCGCCAGCCCCCAGGGAAGGGG
CTGGAGTACATTGGGGAAATCAATCATAGTGGAAGCACCAACTACAACCCGTCCCTCAAGAGTCGAGTCACCATATCAGT
AGACACGTCCAAGAAACAGCTCTCCCTGAAGTTGAGCTCTGTGAACGCAGCGGACACGGCTGTGTATTACTGTGCGAGAG
TTATTACTAGGGCGAGTCCTGGCACAGACGGGAGGTACGGTATGGACGTCTGGGGCCAAGGGACCACGGTCACCGTCTCC
TCAGGTAAGAATGGCCACTCTAGGGC
>1108_15586_2069|VPRIMER=Ramos_FW|CPRIMER=Ramos_REV|DUPCOUNT=25|CONSCOUNT=31|CIGAR=249M1X96M
TGTCCCTCACCTGCGGTGTTTATGGTGGGTCCTTCAGTGGTTACTACTGGAGCTGGATCCGCCAGCCCCCAGGGAAGGGG
CTGGAGTACATTGGGGAAATCAATCATAGTGGAAGCACCAACTACAACCCGTCCCTCAAGAGTCGAGTCACCATATCAGT
AGACACGTCCAAGAAACAGCTCTCCCTGAAGTTGAGCTCTGTGAACGCCGCGGACACGGCTGTGTATTACTGTGCGAGAG
TTATTACTAAGGCGAGTCCTGGCACAGACGGGAGGTACGGTATGGACGTCTGGGGCCAAGGGACCACGGTCACCGTCTCC
TCAGGTAAGAATGGCCACTCTAGGGC
>1108_9022_2130|VPRIMER=Ramos_FW|CPRIMER=Ramos_REV|DUPCOUNT=47|CONSCOUNT=52|CIGAR=110M1X235M
TGTCCCTCACCTGCGGTGTTTATGGTGGGTCCTTCAGTGGTTACTACTGGAGCTGGATCCGCCAGCCCCCAGGGAAGGGG
CTGGAGTACATTGGGGAAATCAATCATAGTAGAAGCACCAACTACAACCCGTCCCTCAAGAGTCGAGTCACCATATCAGT
AGACACGTCCAAGAAACAGCTCTCCCTGAAGTTGAGCTCTGTGAACGCCGCGGACACGGCTGTGTATTACTGTGCGAGAG
TTATTACTAGGGCGAGTCCTGGCACAGACGGGAGGTACGGTATGGACGTCTGGGGCCAAGGGACCACGGTCACCGTCTCC
TCAGGTAAGAATGGCCACTCTAGGGC
>1108_17706_6124|VPRIMER=Ramos_FW|CPRIMER=Ramos_REV|DUPCOUNT=18|CONSCOUNT=22|CIGAR=172M1X173M
TGTCCCTCACCTGCGGTGTTTATGGTGGGTCCTTCAGTGGTTACTACTGGAGCTGGATCCGCCAGCCCCCAGGGAAGGGG
CTGGAGTACATTGGGGAAATCAATCATAGTGGAAGCACCAACTACAACCCGTCCCTCAAGAGTCGAGTCACCATATCAGT
AGACACGTCCAACAAACAGCTCTCCCTGAAGTTGAGCTCTGTGAACGCCGCGGACACGGCTGTGTATTACTGTGCGAGAG
TTATTACTAGGGCGAGTCCTGGCACAGACGGGAGGTACGGTATGGACGTCTGGGGCCAAGGGACCACGGTCACCGTCTCC
TCAGGTAAGAATGGCCACTCTAGGGC
>1108_8640_7631|VPRIMER=Ramos_FW|CPRIMER=Ramos_REV|DUPCOUNT=56|CONSCOUNT=69|CIGAR=52M1X293M
TGTCCCTCACCTGCGGTGTTTATGGTGGGTCCTTCAGTGGTTACTACTGGAGGTGGATCCGCCAGCCCCCAGGGAAGGGG
CTGGAGTACATTGGGGAAATCAATCATAGTGGAAGCACCAACTACAACCCGTCCCTCAAGAGTCGAGTCACCATATCAGT
AGACACGTCCAAGAAACAGCTCTCCCTGAAGTTGAGCTCTGTGAACGCCGCGGACACGGCTGTGTATTACTGTGCGAGAG
TTATTACTAGGGCGAGTCCTGGCACAGACGGGAGGTACGGTATGGACGTCTGGGGCCAAGGGACCACGGTCACCGTCTCC
TCAGGTAAGAATGGCCACTCTAGGGC
>1108_24838_9276|VPRIMER=Ramos_FW|CPRIMER=Ramos_REV|DUPCOUNT=54|CONSCOUNT=68|CIGAR=46M1X299M
TGTCCCTCACCTGCGGTGTTTATGGTGGGTCCTTCAGTGGTTACTAGTGGAGCTGGATCCGCCAGCCCCCAGGGAAGGGG
CTGGAGTACATTGGGGAAATCAATCATAGTGGAAGCACCAACTACAACCCGTCCCTCAAGAGTCGAGTCACCATATCAGT
AGACACGTCCAAGAAACAGCTCTCCCTGAAGTTGAGCTCTGTGAACGCCGCGGACACGGCTGTGTATTACTGTGCGAGAG
TTATTACTAGGGCGAGTCCTGGCACAGACGGGAGGTACGGTATGGACGTCTGGGGCCAAGGGACCACGGTCACCGTCTCC
TCAGGTAAGAATGGCCACTCTAGGGC
>1108_10426_9739|VPRIMER=Ramos_FW|CPRIMER=Ramos_REV|DUPCOUNT=51|CONSCOUNT=62|CIGAR=333M1X12M
TGTCCCTCACCTGCGGTGTTTATGGTGGGTCCTTCAGTGGTTACTACTGGAGCTGGATCCGCCAGCCCCCAGGGAAGGGG
CTGGAGTACATTGGGGAAATCAATCATAGTGGAAGCACCAACTACAACCCGTCCCTCAAGAGTCGAGTCACCATATCAGT
AGACACGTCCAAGAAACAGCTCTCCCTGAAGTTGAGCTCTGTGAACGCCGCGGACACGGCTGTGTATTACTGTGCGAGAG
TTATTACTAGGGCGAGTCCTGGCACAGACGGGAGGTACGGTATGGACGTCTGGGGCCAAGGGACCACGGTCACCGTCTCC
TCAGGTAAGAATGACCACTCTAGGGC
>1108_5713_10240|VPRIMER=Ramos_FW|CPRIMER=Ramos_REV|DUPCOUNT=24|CONSCOUNT=28|CIGAR=280M1X65M
TGTCCCTCACCTGCGGTGTTTATGGTGGGTCCTTCAGTGGTTACTACTGGAGCTGGATCCGCCAGCCCCCAGGGAAGGGG
CTGGAGTACATTGGGGAAATCAATCATAGTGGAAGCACCAACTACAACCCGTCCCTCAAGAGTCGAGTCACCATATCAGT
AGACACGTCCAAGAAACAGCTCTCCCTGAAGTTGAGCTCTGTGAACGCCGCGGACACGGCTGTGTATTACTGTGCGAGAG
TTATTACTAGGGCGAGTCCTGGCACAGACGGGAGGTACGGAATGGACGTCTGGGGCCAAGGGACCACGGTCACCGTCTCC
TCAGGTAAGAATGGCCACTCTAGGGC
>1108_22928_11473|VPRIMER=Ramos_FW|CPRIMER=Ramos_REV|DUPCOUNT=64|CONSCOUNT=74|CIGAR=108M1X237M
TGTCCCTCACCTGCGGTGTTTATGGTGGGTCCTTCAGTGGTTACTACTGGAGCTGGATCCGCCAGCCCCCAGGGAAGGGG
CTGGAGTACATTGGGGAAATCAATCATAATGGAAGCACCAACTACAACCCGTCCCTCAAGAGTCGAGTCACCATATCAGT
AGACACGTCCAAGAAACAGCTCTCCCTGAAGTTGAGCTCTGTGAACGCCGCGGACACGGCTGTGTATTACTGTGCGAGAG
TTATTACTAGGGCGAGTCCTGGCACAGACGGGAGGTACGGTATGGACGTCTGGGGCCAAGGGACCACGGTCACCGTCTCC
TCAGGTAAGAATGGCCACTCTAGGGC
>1108_7051_11835|VPRIMER=Ramos_FW|CPRIMER=Ramos_REV|DUPCOUNT=40|CONSCOUNT=42|CIGAR=241M1X104M
TGTCCCTCACCTGCGGTGTTTATGGTGGGTCCTTCAGTGGTTACTACTGGAGCTGGATCCGCCAGCCCCCAGGGAAGGGG
CTGGAGTACATTGGGGAAATCAATCATAGTGGAAGCACCAACTACAACCCGTCCCTCAAGAGTCGAGTCACCATATCAGT
AGACACGTCCAAGAAACAGCTCTCCCTGAAGTTGAGCTCTGTGAACGCCGCGGACACGGCTGTGTATTACTGTGCGAGAG
TCATTACTAGGGCGAGTCCTGGCACAGACGGGAGGTACGGTATGGACGTCTGGGGCCAAGGGACCACGGTCACCGTCTCC
TCAGGTAAGAATGGCCACTCTAGGGC
>1108_6275_12497|VPRIMER=Ramos_FW|CPRIMER=Ramos_REV|DUPCOUNT=31|CONSCOUNT=31|CIGAR=25M1X320M
TGTCCCTCACCTGCGGTGTTTATGGCGGGTCCTTCAGTGGTTACTACTGGAGCTGGATCCGCCAGCCCCCAGGGAAGGGG
CTGGAGTACATTGGGGAAATCAATCATAGTGGAAGCACCAACTACAACCCGTCCCTCAAGAGTCGAGTCACCATATCAGT
AGACACGTCCAAGAAACAGCTCTCCCTGAAGTTGAGCTCTGTGAACGCCGCGGACACGGCTGTGTATTACTGTGCGAGAG
TTATTACTAGGGCGAGTCCTGGCACAGACGGGAGGTACGGTATGGACGTCTGGGGCCAAGGGACCACGGTCACCGTCTCC
TCAGGTAAGAATGGCCACTCTAGGGC
>1108_21128_12651|VPRIMER=Ramos_FW|CPRIMER=Ramos_REV|DUPCOUNT=20|CONSCOUNT=21|CIGAR=90M1X255M
TGTCCCTCACCTGCGGTGTTTATGGTGGGTCCTTCAGTGGTTACTACTGGAGCTGGATCCGCCAGCCCCCAGGGAAGGGG
CTGGAGTACACTGGGGAAATCAATCATAGTGGAAGCACCAACTACAACCCGTCCCTCAAGAGTCGAGTCACCATATCAGT
AGACACGTCCAAGAAACAGCTCTCCCTGAAGTTGAGCTCTGTGAACGCCGCGGACACGGCTGTGTATTACTGTGCGAGAG
TTATTACTAGGGCGAGTCCTGGCACAGACGGGAGGTACGGTATGGACGTCTGGGGCCAAGGGACCACGGTCACCGTCTCC
TCAGGTAAGAATGGCCACTCTAGGGC
>1108_10757_12783|VPRIMER=Ramos_FW|CPRIMER=Ramos_REV|DUPCOUNT=36|CONSCOUNT=36|CIGAR=63M1X282M
TGTCCCTCACCTGCGGTGTTTATGGTGGGTCCTTCAGTGGTTACTACTGGAGCTGGATCCGCCGGCCCCCAGGGAAGGGG
CTGGAGTACATTGGGGAAATCAATCATAGTGGAAGCACCAACTACAACCCGTCCCTCAAGAGTCGAGTCACCATATCAGT
AGACACGTCCAAGAAACAGCTCTCCCTGAAGTTGAGCTCTGTGAACGCCGCGGACACGGCTGTGTATTACTGTGCGAGAG
TTATTACTAGGGCGAGTCCTGGCACAGACGGGAGGTACGGTATGGACGTCTGGGGCCAAGGGACCACGGTCACCGTCTCC
TCAGGTAAGAATGGCCACTCTAGGGC
>1108_7405_14107|VPRIMER=Ramos_FW|CPRIMER=Ramos_REV|DUPCOUNT=167|CONSCOUNT=168|CIGAR=331M1X14M
TGTCCCTCACCTGCGGTGTTTATGGTGGGTCCTTCAGTGGTTACTACTGGAGCTGGATCCGCCAGCCCCCAGGGAAGGGG
CTGGAGTACATTGGGGAAATCAATCATAGTGGAAGCACCAACTACAACCCGTCCCTCAAGAGTCGAGTCACCATATCAGT
AGACACGTCCAAGAAACAGCTCTCCCTGAAGTTGAGCTCTGTGAACGCCGCGGACACGGCTGTGTATTACTGTGCGAGAG
TTATTACTAGGGCGAGTCCTGGCACAGACGGGAGGTACGGTATGGACGTCTGGGGCCAAGGGACCACGGTCACCGTCTCC
TCAGGTAAGAAGGGCCACTCTAGGGC
>1108_29035_14691|VPRIMER=Ramos_FW|CPRIMER=Ramos_REV|DUPCOUNT=43|CONSCOUNT=50|CIGAR=28M1X317M
TGTCCCTCACCTGCGGTGTTTATGGTGGATCCTTCAGTGGTTACTACTGGAGCTGGATCCGCCAGCCCCCAGGGAAGGGG
CTGGAGTACATTGGGGAAATCAATCATAGTGGAAGCACCAACTACAACCCGTCCCTCAAGAGTCGAGTCACCATATCAGT
AGACACGTCCAAGAAACAGCTCTCCCTGAAGTTGAGCTCTGTGAACGCCGCGGACACGGCTGTGTATTACTGTGCGAGAG
TTATTACTAGGGCGAGTCCTGGCACAGACGGGAGGTACGGTATGGACGTCTGGGGCCAAGGGACCACGGTCACCGTCTCC
TCAGGTAAGAATGGCCACTCTAGGGC
>1108_24555_15309|VPRIMER=Ramos_FW|CPRIMER=Ramos_REV|DUPCOUNT=28|CONSCOUNT=34|CIGAR=72M1X273M
TGTCCCTCACCTGCGGTGTTTATGGTGGGTCCTTCAGTGGTTACTACTGGAGCTGGATCCGCCAGCCCCCAGTGAAGGGG
CTGGAGTACATTGGGGAAATCAATCATAGTGGAAGCACCAACTACAACCCGTCCCTCAAGAGTCGAGTCACCATATCAGT
AGACACGTCCAAGAAACAGCTCTCCCTGAAGTTGAGCTCTGTGAACGCCGCGGACACGGCTGTGTATTACTGTGCGAGAG
TTATTACTAGGGCGAGTCCTGGCACAGACGGGAGGTACGGTATGGACGTCTGGGGCCAAGGGACCACGGTCACCGTCTCC
TCAGGTAAGAATGGCCACTCTAGGGC
>1108_13671_15604|VPRIMER=Ramos_FW|CPRIMER=Ramos_REV|DUPCOUNT=39|CONSCOUNT=40|CIGAR=129M1X216M
TGTCCCTCACCTGCGGTGTTTATGGTGGGTCCTTCAGTGGTTACTACTGGAGCTGGATCCGCCAGCCCCCAGGGAAGGGG
CTGGAGTACATTGGGGAAATCAATCATAGTGGAAGCACCAACTACAACCAGTCCCTCAAGAGTCGAGTCACCATATCAGT
AGACACGTCCAAGAAACAGCTCTCCCTGAAGTTGAGCTCTGTGAACGCCGCGGACACGGCTGTGTATTACTGTGCGAGAG
TTATTACTAGGGCGAGTCCTGGCACAGACGGGAGGTACGGTATGGACGTCTGGGGCCAAGGGACCACGGTCACCGTCTCC
TCAGGTAAGAATGGCCACTCTAGGGC
>1108_2275_16889|VPRIMER=Ramos_FW|CPRIMER=Ramos_REV|DUPCOUNT=23|CONSCOUNT=25|CIGAR=82M1X263M
TGTCCCTCACCTGCGGTGTTTATGGTGGGTCCTTCAGTGGTTACTACTGGAGCTGGATCCGCCAGCCCCCAGGGAAGGGG
CTTGAGTACATTGGGGAAATCAATCATAGTGGAAGCACCAACTACAACCCGTCCCTCAAGAGTCGAGTCACCATATCAGT
AGACACGTCCAAGAAACAGCTCTCCCTGAAGTTGAGCTCTGTGAACGCCGCGGACACGGCTGTGTATTACTGTGCGAGAG
TTATTACTAGGGCGAGTCCTGGCACAGACGGGAGGTACGGTATGGACGTCTGGGGCCAAGGGACCACGGTCACCGTCTCC
TCAGGTAAGAATGGCCACTCTAGGGC
>1108_17153_17497|VPRIMER=Ramos_FW|CPRIMER=Ramos_REV|DUPCOUNT=26|CONSCOUNT=28|CIGAR=217M1X128M
TGTCCCTCACCTGCGGTGTTTATGGTGGGTCCTTCAGTGGTTACTACTGGAGCTGGATCCGCCAGCCCCCAGGGAAGGGG
CTGGAGTACATTGGGGAAATCAATCATAGTGGAAGCACCAACTACAACCCGTCCCTCAAGAGTCGAGTCACCATATCAGT
AGACACGTCCAAGAAACAGCTCTCCCTGAAGTTGAGCTCTGTGAACGCCGCGGACACTGCTGTGTATTACTGTGCGAGAG
TTATTACTAGGGCGAGTCCTGGCACAGACGGGAGGTACGGTATGGACGTCTGGGGCCAAGGGACCACGGTCACCGTCTCC
TCAGGTAAGAATGGCCACTCTAGGGC
>1108_21639_17554|VPRIMER=Ramos_FW|CPRIMER=Ramos_REV|DUPCOUNT=31|CONSCOUNT=32|CIGAR=8M1X337M
TGTCCCTCGCCTGCGGTGTTTATGGTGGGTCCTTCAGTGGTTACTACTGGAGCTGGATCCGCCAGCCCCCAGGGAAGGGG
CTGGAGTACATTGGGGAAATCAATCATAGTGGAAGCACCAACTACAACCCGTCCCTCAAGAGTCGAGTCACCATATCAGT
AGACACGTCCAAGAAACAGCTCTCCCTGAAGTTGAGCTCTGTGAACGCCGCGGACACGGCTGTGTATTACTGTGCGAGAG
TTATTACTAGGGCGAGTCCTGGCACAGACGGGAGGTACGGTATGGACGTCTGGGGCCAAGGGACCACGGTCACCGTCTCC
TCAGGTAAGAATGGCCACTCTAGGGC
>1108_11710_17678|VPRIMER=Ramos_FW|CPRIMER=Ramos_REV|DUPCOUNT=27|CONSCOUNT=32|CIGAR=36M1X309M
TGTCCCTCACCTGCGGTGTTTATGGTGGGTCCTTCAATGGTTACTACTGGAGCTGGATCCGCCAGCCCCCAGGGAAGGGG
CTGGAGTACATTGGGGAAATCAATCATAGTGGAAGCACCAACTACAACCCGTCCCTCAAGAGTCGAGTCACCATATCAGT
AGACACGTCCAAGAAACAGCTCTCCCTGAAGTTGAGCTCTGTGAACGCCGCGGACACGGCTGTGTATTACTGTGCGAGAG
TTATTACTAGGGCGAGTCCTGGCACAGACGGGAGGTACGGTATGGACGTCTGGGGCCAAGGGACCACGGTCACCGTCTCC
TCAGGTAAGAATGGCCACTCTAGGGC
>1108_6422_17708|VPRIMER=Ramos_FW|CPRIMER=Ramos_REV|DUPCOUNT=46|CONSCOUNT=46|CIGAR=57M1X288M
TGTCCCTCACCTGCGGTGTTTATGGTGGGTCCTTCAGTGGTTACTACTGGAGCTGGACCCGCCAGCCCCCAGGGAAGGGG
CTGGAGTACATTGGGGAAATCAATCATAGTGGAAGCACCAACTACAACCCGTCCCTCAAGAGTCGAGTCACCATATCAGT
AGACACGTCCAAGAAACAGCTCTCCCTGAAGTTGAGCTCTGTGAACGCCGCGGACACGGCTGTGTATTACTGTGCGAGAG
TTATTACTAGGGCGAGTCCTGGCACAGACGGGAGGTACGGTATGGACGTCTGGGGCCAAGGGACCACGGTCACCGTCTCC
TCAGGTAAGAATGGCCACTCTAGGGC
>1108_7450_17819|VPRIMER=Ramos_FW|CPRIMER=Ramos_REV|DUPCOUNT=45|CONSCOUNT=55|CIGAR=284M1X61M
TGTCCCTCACCTGCGGTGTTTATGGTGGGTCCTTCAGTGGTTACTACTGGAGCTGGATCCGCCAGCCCCCAGGGAAGGGG
CTGGAGTACATTGGGGAAATCAATCATAGTGGAAGCACCAACTACAACCCGTCCCTCAAGAGTCGAGTCACCATATCAGT
AGACACGTCCAAGAAACAGCTCTCCCTGAAGTTGAGCTCTGTGAACGCCGCGGACACGGCTGTGTATTACTGTGCGAGAG
TTATTACTAGGGCGAGTCCTGGCACAGACGGGAGGTACGGTATGAACGTCTGGGGCCAAGGGACCACGGTCACCGTCTCC
TCAGGTAAGAATGGCCACTCTAGGGC
>1108_25799_17942|VPRIMER=Ramos_FW|CPRIMER=Ramos_REV|DUPCOUNT=30|CONSCOUNT=35|CIGAR=304M1X41M
TGTCCCTCACCTGCGGTGTTTATGGTGGGTCCTTCAGTGGTTACTACTGGAGCTGGATCCGCCAGCCCCCAGGGAAGGGG
CTGGAGTACATTGGGGAAATCAATCATAGTGGAAGCACCAACTACAACCCGTCCCTCAAGAGTCGAGTCACCATATCAGT
AGACACGTCCAAGAAACAGCTCTCCCTGAAGTTGAGCTCTGTGAACGCCGCGGACACGGCTGTGTATTACTGTGCGAGAG
TTATTACTAGGGCGAGTCCTGGCACAGACGGGAGGTACGGTATGGACGTCTGGGGCCAAGGGACTACGGTCACCGTCTCC
TCAGGTAAGAATGGCCACTCTAGGGC
>1108_16138_17962|VPRIMER=Ramos_FW|CPRIMER=Ramos_REV|DUPCOUNT=14|CONSCOUNT=17|CIGAR=339M1X6M
TGTCCCTCACCTGCGGTGTTTATGGTGGGTCCTTCAGTGGTTACTACTGGAGCTGGATCCGCCAGCCCCCAGGGAAGGGG
CTGGAGTACATTGGGGAAATCAATCATAGTGGAAGCACCAACTACAACCCGTCCCTCAAGAGTCGAGTCACCATATCAGT
AGACACGTCCAAGAAACAGCTCTCCCTGAAGTTGAGCTCTGTGAACGCCGCGGACACGGCTGTGTATTACTGTGCGAGAG
TTATTACTAGGGCGAGTCCTGGCACAGACGGGAGGTACGGTATGGACGTCTGGGGCCAAGGGACCACGGTCACCGTCTCC
TCAGGTAAGAATGGCCACTGTAGGGC
>1108_16567_18588|VPRIMER=Ramos_FW|CPRIMER=Ramos_REV|DUPCOUNT=54|CONSCOUNT=60|CIGAR=268M1X77M
TGTCCCTCACCTGCGGTGTTTATGGTGGGTCCTTCAGTGGTTACTACTGGAGCTGGATCCGCCAGCCCCCAGGGAAGGGG
CTGGAGTACATTGGGGAAATCAATCATAGTGGAAGCACCAACTACAACCCGTCCCTCAAGAGTCGAGTCACCATATCAGT
AGACACGTCCAAGAAACAGCTCTCCCTGAAGTTGAGCTCTGTGAACGCCGCGGACACGGCTGTGTATTACTGTGCGAGAG
TTATTACTAGGGCGAGTCCTGGCACAGATGGGAGGTACGGTATGGACGTCTGGGGCCAAGGGACCACGGTCACCGTCTCC
TCAGGTAAGAATGGCCACTCTAGGGC
>1108_20804_18928|VPRIMER=Ramos_FW|CPRIMER=Ramos_REV|DUPCOUNT=35|CONSCOUNT=40|CIGAR=250M1X95M
TGTCCCTCACCTGCGGTGTTTATGGTGGGTCCTTCAGTGGTTACTACTGGAGCTGGATCCGCCAGCCCCCAGGGAAGGGG
CTGGAGTACATTGGGGAAATCAATCATAGTGGAAGCACCAACTACAACCCGTCCCTCAAGAGTCGAGTCACCATATCAGT
AGACACGTCCAAGAAACAGCTCTCCCTGAAGTTGAGCTCTGTGAACGCCGCGGACACGGCTGTGTATTACTGTGCGAGAG
TTATTACTAGTGCGAGTCCTGGCACAGACGGGAGGTACGGTATGGACGTCTGGGGCCAAGGGACCACGGTCACCGTCTCC
TCAGGTAAGAATGGCCACTCTAGGGC
>1108_25295_18980|VPRIMER=Ramos_FW|CPRIMER=Ramos_REV|DUPCOUNT=47|CONSCOUNT=48|CIGAR=232M1X113M
TGTCCCTCACCTGCGGTGTTTATGGTGGGTCCTTCAGTGGTTACTACTGGAGCTGGATCCGCCAGCCCCCAGGGAAGGGG
CTGGAGTACATTGGGGAAATCAATCATAGTGGAAGCACCAACTACAACCCGTCCCTCAAGAGTCGAGTCACCATATCAGT
AGACACGTCCAAGAAACAGCTCTCCCTGAAGTTGAGCTCTGTGAACGCCGCGGACACGGCTGTGTATTACTGCGCGAGAG
TTATTACTAGGGCGAGTCCTGGCACAGACGGGAGGTACGGTATGGACGTCTGGGGCCAAGGGACCACGGTCACCGTCTCC
TCAGGTAAGAATGGCCACTCTAGGGC
>1108_3396_19270|VPRIMER=Ramos_FW|CPRIMER=Ramos_REV|DUPCOUNT=20|CONSCOUNT=22|CIGAR=233M1X112M
TGTCCCTCACCTGCGGTGTTTATGGTGGGTCCTTCAGTGGTTACTACTGGAGCTGGATCCGCCAGCCCCCAGGGAAGGGG
CTGGAGTACATTGGGGAAATCAATCATAGTGGAAGCACCAACTACAACCCGTCCCTCAAGAGTCGAGTCACCATATCAGT
AGACACGTCCAAGAAACAGCTCTCCCTGAAGTTGAGCTCTGTGAACGCCGCGGACACGGCTGTGTATTACTGTTCGAGAG
TTATTACTAGGGCGAGTCCTGGCACAGACGGGAGGTACGGTATGGACGTCTGGGGCCAAGGGACCACGGTCACCGTCTCC
TCAGGTAAGAATGGCCACTCTAGGGC
>1108_22018_19290|VPRIMER=Ramos_FW|CPRIMER=Ramos_REV|DUPCOUNT=17|CONSCOUNT=23|CIGAR=23M1X322M
TGTCCCTCACCTGCGGTGTTTATTGTGGGTCCTTCAGTGGTTACTACTGGAGCTGGATCCGCCAGCCCCCAGGGAAGGGG
CTGGAGTACATTGGGGAAATCAATCATAGTGGAAGCACCAACTACAACCCGTCCCTCAAGAGTCGAGTCACCATATCAGT
AGACACGTCCAAGAAACAGCTCTCCCTGAAGTTGAGCTCTGTGAACGCCGCGGACACGGCTGTGTATTACTGTGCGAGAG
TTATTACTAGGGCGAGTCCTGGCACAGACGGGAGGTACGGTATGGACGTCTGGGGCCAAGGGACCACGGTCACCGTCTCC
TCAGGTAAGAATGGCCACTCTAGGGC
>1108_14663_19312|VPRIMER=Ramos_FW|CPRIMER=Ramos_REV|DUPCOUNT=45|CONSCOUNT=46|CIGAR=2M1X343M
TGCCCCTCACCTGCGGTGTTTATGGTGGGTCCTTCAGTGGTTACTACTGGAGCTGGATCCGCCAGCCCCCAGGGAAGGGG
CTGGAGTACATTGGGGAAATCAATCATAGTGGAAGCACCAACTACAACCCGTCCCTCAAGAGTCGAGTCACCATATCAGT
AGACACGTCCAAGAAACAGCTCTCCCTGAAGTTGAGCTCTGTGAACGCCGCGGACACGGCTGTGTATTACTGTGCGAGAG
TTATTACTAGGGCGAGTCCTGGCACAGACGGGAGGTACGGTATGGACGTCTGGGGCCAAGGGACCACGGTCACCGTCTCC
TCAGGTAAGAATGGCCACTCTAGGGC
>1108_16857_19389|VPRIMER=Ramos_FW|CPRIMER=Ramos_REV|DUPCOUNT=20|CONSCOUNT=22|CIGAR=144M1X201M
TGTCCCTCACCTGCGGTGTTTATGGTGGGTCCTTCAGTGGTTACTACTGGAGCTGGATCCGCCAGCCCCCAGGGAAGGGG
CTGGAGTACATTGGGGAAATCAATCATAGTGGAAGCACCAACTACAACCCGTCCCTCAAGAGTCCAGTCACCATATCAGT
AGACACGTCCAAGAAACAGCTCTCCCTGAAGTTGAGCTCTGTGAACGCCGCGGACACGGCTGTGTATTACTGTGCGAGAG
TTATTACTAGGGCGAGTCCTGGCACAGACGGGAGGTACGGTATGGACGTCTGGGGCCAAGGGACCACGGTCACCGTCTCC
TCAGGTAAGAATGGCCACTCTAGGGC
>1108_27919_19424|VPRIMER=Ramos_FW|CPRIMER=Ramos_REV|DUPCOUNT=3|CONSCOUNT=3|CIGAR=195M1X118M1X31M
TGTCCCTCACCTGCGGTGTTTATGGTGGGTCCTTCAGTGGTTACTACTGGAGCTGGATCCGCCAGCCCCCAGGGAAGGGG
CTGGAGTACATTGGGGAAATCAATCATAGTGGAAGCACCAACTACAACCCGTCCCTCAAGAGTCGAGTCACCATATCAGT
AGACACGTCCAAGAAACAGCTCTCCCTGAAGTTGACCTCTGTGAACGCCGCGGACACGGCTGTGTATTACTGTGCGAGAG
TTATTACTAGGGCGAGTCCTGGCACAGACGGGAGGTACGGTATGGACGTCTGGGGCCAAGGGACCACGGTCACCTTCTCC
TCAGGTAAGAATGGCCACTCTAGGGC
>1108_20605_19957|VPRIMER=Ramos_FW|CPRIMER=Ramos_REV|DUPCOUNT=26|CONSCOUNT=27|CIGAR=288M1X57M
TGTCCCTCACCTGCGGTGTTTATGGTGGGTCCTTCAGTGGTTACTACTGGAGCTGGATCCGCCAGCCCCCAGGGAAGGGG
CTGGAGTACATTGGGGAAATCAATCATAGTGGAAGCACCAACTACAACCCGTCCCTCAAGAGTCGAGTCACCATATCAGT
AGACACGTCCAAGAAACAGCTCTCCCTGAAGTTGAGCTCTGTGAACGCCGCGGACACGGCTGTGTATTACTGTGCGAGAG
TTATTACTAGGGCGAGTCCTGGCACAGACGGGAGGTACGGTATGGACGCCTGGGGCCAAGGGACCACGGTCACCGTCTCC
TCAGGTAAGAATGGCCACTCTAGGGC
>1108_24477_22101|VPRIMER=Ramos_FW|CPRIMER=Ramos_REV|DUPCOUNT=58|CONSCOUNT=59|CIGAR=305M1X40M
TGTCCCTCACCTGCGGTGTTTATGGTGGGTCCTTCAGTGGTTACTACTGGAGCTGGATCCGCCAGCCCCCAGGGAAGGGG
CTGGAGTACATTGGGGAAATCAATCATAGTGGAAGCACCAACTACAACCCGTCCCTCAAGAGTCGAGTCACCATATCAGT
AGACACGTCCAAGAAACAGCTCTCCCTGAAGTTGAGCTCTGTGAACGCCGCGGACACGGCTGTGTATTACTGTGCGAGAG
TTATTACTAGGGCGAGTCCTGGCACAGACGGGAGGTACGGTATGGACGTCTGGGGCCAAGGGACCGCGGTCACCGTCTCC
TCAGGTAAGAATGGCCACTCTAGGGC
>1108_8115_22601|VPRIMER=Ramos_FW|CPRIMER=Ramos_REV|DUPCOUNT=65|CONSCOUNT=69|CIGAR=290M1X55M
TGTCCCTCACCTGCGGTGTTTATGGTGGGTCCTTCAGTGGTTACTACTGGAGCTGGATCCGCCAGCCCCCAGGGAAGGGG
CTGGAGTACATTGGGGAAATCAATCATAGTGGAAGCACCAACTACAACCCGTCCCTCAAGAGTCGAGTCACCATATCAGT
AGACACGTCCAAGAAACAGCTCTCCCTGAAGTTGAGCTCTGTGAACGCCGCGGACACGGCTGTGTATTACTGTGCGAGAG
TTATTACTAGGGCGAGTCCTGGCACAGACGGGAGGTACGGTATGGACGTCCGGGGCCAAGGGACCACGGTCACCGTCTCC
TCAGGTAAGAATGGCCACTCTAGGGC
>1108_9841_23461|VPRIMER=Ramos_FW|CPRIMER=Ramos_REV|DUPCOUNT=8|CONSCOUNT=10|CIGAR=12M1X333M
TGTCCCTCACCTCCGGTGTTTATGGTGGGTCCTTCAGTGGTTACTACTGGAGCTGGATCCGCCAGCCCCCAGGGAAGGGG
CTGGAGTACATTGGGGAAATCAATCATAGTGGAAGCACCAACTACAACCCGTCCCTCAAGAGTCGAGTCACCATATCAGT
AGACACGTCCAAGAAACAGCTCTCCCTGAAGTTGAGCTCTGTGAACGCCGCGGACACGGCTGTGTATTACTGTGCGAGAG
TTATTACTAGGGCGAGTCCTGGCACAGACGGGAGGTACGGTATGGACGTCTGGGGCCAAGGGACCACGGTCACCGTCTCC
TCAGGTAAGAATGGCCACTCTAGGGC
>1108_23903_23558|VPRIMER=Ramos_FW|CPRIMER=Ramos_REV|DUPCOUNT=12|CONSCOUNT=13|CIGAR=239M1X106M
TGTCCCTCACCTGCGGTGTTTATGGTGGGTCCTTCAGTGGTTACTACTGGAGCTGGATCCGCCAGCCCCCAGGGAAGGGG
CTGGAGTACATTGGGGAAATCAATCATAGTGGAAGCACCAACTACAACCCGTCCCTCAAGAGTCGAGTCACCATATCAGT
AGACACGTCCAAGAAACAGCTCTCCCTGAAGTTGAGCTCTGTGAACGCCGCGGACACGGCTGTGTATTACTGTGCGAGAT
TTATTACTAGGGCGAGTCCTGGCACAGACGGGAGGTACGGTATGGACGTCTGGGGCCAAGGGACCACGGTCACCGTCTCC
TCAGGTAAGAATGGCCACTCTAGGGC
>1109_21048_1154|VPRIMER=Ramos_FW|CPRIMER=Ramos_REV|DUPCOUNT=20|CONSCOUNT=20|CIGAR=90M1X255M
TGTCCCTCACCTGCGGTGTTTATGGTGGGTCCTTCAGTGGTTACTACTGGAGCTGGATCCGCCAGCCCCCAGGGAAGGGG
CTGGAGTACAGTGGGGAAATCAATCATAGTGGAAGCACCAACTACAACCCGTCCCTCAAGAGTCGAGTCACCATATCAGT
AGACACGTCCAAGAAACAGCTCTCCCTGAAGTTGAGCTCTGTGAACGCCGCGGACACGGCTGTGTATTACTGTGCGAGAG
TTATTACTAGGGCGAGTCCTGGCACAGACGGGAGGTACGGTATGGACGTCTGGGGCCAAGGGACCACGGTCACCGTCTCC
TCAGGTAAGAATGGCCACTCTAGGGC
>1109_23470_3018|VPRIMER=Ramos_FW|CPRIMER=Ramos_REV|DUPCOUNT=28|CONSCOUNT=34|CIGAR=33M1X312M
TGTCCCTCACCTGCGGTGTTTATGGTGGGTCCTACAGTGGTTACTACTGGAGCTGGATCCGCCAGCCCCCAGGGAAGGGG
CTGGAGTACATTGGGGAAATCAATCATAGTGGAAGCACCAACTACAACCCGTCCCTCAAGAGTCGAGTCACCATATCAGT
AGACACGTCCAAGAAACAGCTCTCCCTGAAGTTGAGCTCTGTGAACGCCGCGGACACGGCTGTGTATTACTGTGCGAGAG
TTATTACTAGGGCGAGTCCTGGCACAGACGGGAGGTACGGTATGGACGTCTGGGGCCAAGGGACCACGGTCACCGTCTCC
TCAGGTAAGAATGGCCACTCTAGGGC
>1109_20645_3358|VPRIMER=Ramos_FW|CPRIMER=Ramos_REV|DUPCOUNT=36|CONSCOUNT=43|CIGAR=67M1X278M
TGTCCCTCACCTGCGGTGTTTATGGTGGGTCCTTCAGTGGTTACTACTGGAGCTGGATCCGCCAGCCTCCAGGGAAGGGG
CTGGAGTACATTGGGGAAATCAATCATAGTGGAAGCACCAACTACAACCCGTCCCTCAAGAGTCGAGTCACCATATCAGT
AGACACGTCCAAGAAACAGCTCTCCCTGAAGTTGAGCTCTGTGAACGCCGCGGACACGGCTGTGTATTACTGTGCGAGAG
TTATTACTAGGGCGAGTCCTGGCACAGACGGGAGGTACGGTATGGACGTCTGGGGCCAAGGGACCACGGTCACCGTCTCC
TCAGGTAAGAATGGCCACTCTAGGGC
>1109_25750_4165|VPRIMER=Ramos_FW|CPRIMER=Ramos_REV|DUPCOUNT=136|CONSCOUNT=136|CIGAR=305M1X40M
TGTCCCTCACCTGCGGTGTTTATGGTGGGTCCTTCAGTGGTTACTACTGGAGCTGGATCCGCCAGCCCCCAGGGAAGGGG
CTGGAGTACATTGGGGAAATCAATCATAGTGGAAGCACCAACTACAACCCGTCCCTCAAGAGTCGAGTCACCATATCAGT
AGACACGTCCAAGAAACAGCTCTCCCTGAAGTTGAGCTCTGTGAACGCCGCGGACACGGCTGTGTATTACTGTGCGAGAG
TTATTACTAGGGCGAGTCCTGGCACAGACGGGAGGTACGGTATGGACGTCTGGGGCCAAGGGACCCCGGTCACCGTCTCC
TCAGGTAAGAATGGCCACTCTAGGGC
>1109_13118_5018|VPRIMER=Ramos_FW|CPRIMER=Ramos_REV|DUPCOUNT=41|CONSCOUNT=47|CIGAR=293M1X52M
TGTCCCTCACCTGCGGTGTTTATGGTGGGTCCTTCAGTGGTTACTACTGGAGCTGGATCCGCCAGCCCCCAGGGAAGGGG
CTGGAGTACATTGGGGAAATCAATCATAGTGGAAGCACCAACTACAACCCGTCCCTCAAGAGTCGAGTCACCATATCAGT
AGACACGTCCAAGAAACAGCTCTCCCTGAAGTTGAGCTCTGTGAACGCCGCGGACACGGCTGTGTATTACTGTGCGAGAG
TTATTACTAGGGCGAGTCCTGGCACAGACGGGAGGTACGGTATGGACGTCTGGAGCCAAGGGACCACGGTCACCGTCTCC
TCAGGTAAGAATGGCCACTCTAGGGC
>1109_7092_6080|VPRIMER=Ramos_FW|CPRIMER=Ramos_REV|DUPCOUNT=6|CONSCOUNT=11|CIGAR=323M2X21M
TGTCCCTCACCTGCGGTGTTTATGGTGGGTCCTTCAGTGGTTACTACTGGAGCTGGATCCGCCAGCCCCCAGGGAAGGGG
CTGGAGTACATTGGGGAAATCAATCATAGTGGAAGCACCAACTACAACCCGTCCCTCAAGAGTCGAGTCACCATATCAGT
AGACACGTCCAAGAAACAGCTCTCCCTGAAGTTGAGCTCTGTGAACGCCGCGGACACGGCTGTGTATTACTGTGCGAGAG
TTATTACTAGGGCGAGTCCTGGCACAGACGGGAGGTACGGTATGGACGTCTGGGGCCAAGGGACCACGGTCACCGTCTCC
TCATTTAAGAATGGCCACTCTAGGGC
>1109_17540_6189|VPRIMER=Ramos_FW|CPRIMER=Ramos_REV|DUPCOUNT=34|CONSCOUNT=41|CIGAR=51M1X294M
TGTCCCTCACCTGCGGTGTTTATGGTGGGTCCTTCAGTGGTTACTACTGGACCTGGATCCGCCAGCCCCCAGGGAAGGGG
CTGGAGTACATTGGGGAAATCAATCATAGTGGAAGCACCAACTACAACCCGTCCCTCAAGAGTCGAGTCACCATATCAGT
AGACACGTCCAAGAAACAGCTCTCCCTGAAGTTGAGCTCTGTGAACGCCGCGGACACGGCTGTGTATTACTGTGCGAGAG
TTATTACTAGGGCGAGTCCTGGCACAGACGGGAGGTACGGTATGGACGTCTGGGGCCAAGGGACCACGGTCACCGTCTCC
TCAGGTAAGAATGGCCACTCTAGGGC
>1109_26986_7530|VPRIMER=Ramos_FW|CPRIMER=Ramos_REV|DUPCOUNT=43|CONSCOUNT=45|CIGAR=142M1X203M
TGTCCCTCACCTGCGGTGTTTATGGTGGGTCCTTCAGTGGTTACTACTGGAGCTGGATCCGCCAGCCCCCAGGGAAGGGG
CTGGAGTACATTGGGGAAATCAATCATAGTGGAAGCACCAACTACAACCCGTCCCTCAAGAGCCGAGTCACCATATCAGT
AGACACGTCCAAGAAACAGCTCTCCCTGAAGTTGAGCTCTGTGAACGCCGCGGACACGGCTGTGTATTACTGTGCGAGAG
TTATTACTAGGGCGAGTCCTGGCACAGACGGGAGGTACGGTATGGACGTCTGGGGCCAAGGGACCACGGTCACCGTCTCC
TCAGGTAAGAATGGCCACTCTAGGGC
>1109_4029_8590|VPRIMER=Ramos_FW|CPRIMER=Ramos_REV|DUPCOUNT=2|CONSCOUNT=3|CIGAR=121M1X33M1X23M1X166M
TGTCCCTCACCTGCGGTGTTTATGGTGGGTCCTTCAGTGGTTACTACTGGAGCTGGATCCGCCAGCCCCCAGGGAAGGGG
CTGGAGTACATTGGGGAAATCAATCATAGTGGAAGCACCAATTACAACCCGTCCCTCAAGAGTCGAGTCACCATAGCAGT
AGACACGTCCAAGAAACAGGTCTCCCTGAAGTTGAGCTCTGTGAACGCCGCGGACACGGCTGTGTATTACTGTGCGAGAG
TTATTACTAGGGCGAGTCCTGGCACAGACGGGAGGTACGGTATGGACGTCTGGGGCCAAGGGACCACGGTCACCGTCTCC
TCAGGTAAGAATGGCCACTCTAGGGC
>1109_17461_8875|VPRIMER=Ramos_FW|CPRIMER=Ramos_REV|DUPCOUNT=45|CONSCOUNT=46|CIGAR=302M1X43M
TGTCCCTCACCTGCGGTGTTTATGGTGGGTCCTTCAGTGGTTACTACTGGAGCTGGATCCGCCAGCCCCCAGGGAAGGGG
CTGGAGTACATTGGGGAAATCAATCATAGTGGAAGCACCAACTACAACCCGTCCCTCAAGAGTCGAGTCACCATATCAGT
AGACACGTCCAAGAAACAGCTCTCCCTGAAGTTGAGCTCTGTGAACGCCGCGGACACGGCTGTGTATTACTGTGCGAGAG
TTATTACTAGGGCGAGTCCTGGCACAGACGGGAGGTACGGTATGGACGTCTGGGGCCAAGGGCCCACGGTCACCGTCTCC
TCAGGTAAGAATGGCCACTCTAGGGC
>1109_19964_9355|VPRIMER=Ramos_FW|CPRIMER=Ramos_REV|DUPCOUNT=13|CONSCOUNT=17|CIGAR=324M1X3M1X17M
TGTCCCTCACCTGCGGTGTTTATGGTGGGTCCTTCAGTGGTTACTACTGGAGCTGGATCCGCCAGCCCCCAGGGAAGGGG
CTGGAGTACATTGGGGAAATCAATCATAGTGGAAGCACCAACTACAACCCGTCCCTCAAGAGTCGAGTCACCATATCAGT
AGACACGTCCAAGAAACAGCTCTCCCTGAAGTTGAGCTCTGTGAACGCCGCGGACACGGCTGTGTATTACTGTGCGAGAG
TTATTACTAGGGCGAGTCCTGGCACAGACGGGAGGTACGGTATGGACGTCTGGGGCCAAGGGACCACGGTCACCGTCTCC
TCAGCTAAAAATGGCCACTCTAGGGC
>1109_11165_9589|VPRIMER=Ramos_FW|CPRIMER=Ramos_REV|DUPCOUNT=50|CONSCOUNT=54|CIGAR=167M1X178M
TGTCCCTCACCTGCGGTGTTTATGGTGGGTCCTTCAGTGGTTACTACTGGAGCTGGATCCGCCAGCCCCCAGGGAAGGGG
CTGGAGTACATTGGGGAAATCAATCATAGTGGAAGCACCAACTACAACCCGTCCCTCAAGAGTCGAGTCACCATATCAGT
AGACACGCCCAAGAAACAGCTCTCCCTGAAGTTGAGCTCTGTGAACGCCGCGGACACGGCTGTGTATTACTGTGCGAGAG
TTATTACTAGGGCGAGTCCTGGCACAGACGGGAGGTACGGTATGGACGTCTGGGGCCAAGGGACCACGGTCACCGTCTCC
TCAGGTAAGAATGGCCACTCTAGGGC
>1109_5301_10196|VPRIMER=Ramos_FW|CPRIMER=Ramos_REV|DUPCOUNT=22|CONSCOUNT=28|CIGAR=54M1X291M
TGTCCCTCACCTGCGGTGTTTATGGTGGGTCCTTCAGTGGTTACTACTGGAGCTTGATCCGCCAGCCCCCAGGGAAGGGG
CTGGAGTACATTGGGGAAATCAATCATAGTGGAAGCACCAACTACAACCCGTCCCTCAAGAGTCGAGTCACCATATCAGT
AGACACGTCCAAGAAACAGCTCTCCCTGAAGTTGAGCTCTGTGAACGCCGCGGACACGGCTGTGTATTACTGTGCGAGAG
TTATTACTAGGGCGAGTCCTGGCACAGACGGGAGGTACGGTATGGACGTCTGGGGCCAAGGGACCACGGTCACCGTCTCC
TCAGGTAAGAATGGCCACTCTAGGGC
>1109_13917_10549|VPRIMER=Ramos_FW|CPRIMER=Ramos_REV|DUPCOUNT=3|CONSCOUNT=3|CIGAR=45M1X4M1X295M
TGTCCCTCACCTGCGGTGTTTATGGTGGGTCCTTCAGTGGTTACTCCTGGCGCTGGATCCGCCAGCCCCCAGGGAAGGGG
CTGGAGTACATTGGGGAAATCAATCATAGTGGAAGCACCAACTACAACCCGTCCCTCAAGAGTCGAGTCACCATATCAGT
AGACACGTCCAAGAAACAGCTCTCCCTGAAGTTGAGCTCTGTGAACGCCGCGGACACGGCTGTGTATTACTGTGCGAGAG
TTATTACTAGGGCGAGTCCTGGCACAGACGGGAGGTACGGTATGGACGTCTGGGGCCAAGGGACCACGGTCACCGTCTCC
TCAGGTAAGAATGGCCACTCTAGGGC
>1109_18218_16790|VPRIMER=Ramos_FW|CPRIMER=Ramos_REV|DUPCOUNT=15|CONSCOUNT=22|CIGAR=117M1X228M
TGTCCCTCACCTGCGGTGTTTATGGTGGGTCCTTCAGTGGTTACTACTGGAGCTGGATCCGCCAGCCCCCAGGGAAGGGG
CTGGAGTACATTGGGGAAATCAATCATAGTGGAAGCAGCAACTACAACCCGTCCCTCAAGAGTCGAGTCACCATATCAGT
AGACACGTCCAAGAAACAGCTCTCCCTGAAGTTGAGCTCTGTGAACGCCGCGGACACGGCTGTGTATTACTGTGCGAGAG
TTATTACTAGGGCGAGTCCTGGCACAGACGGGAGGTACGGTATGGACGTCTGGGGCCAAGGGACCACGGTCACCGTCTCC
TCAGGTAAGAATGGCCACTCTAGGGC
>1109_19950_17272|VPRIMER=Ramos_FW|CPRIMER=Ramos_REV|DUPCOUNT=20|CONSCOUNT=20|CIGAR=189M1X156M
TGTCCCTCACCTGCGGTGTTTATGGTGGGTCCTTCAGTGGTTACTACTGGAGCTGGATCCGCCAGCCCCCAGGGAAGGGG
CTGGAGTACATTGGGGAAATCAATCATAGTGGAAGCACCAACTACAACCCGTCCCTCAAGAGTCGAGTCACCATATCAGT
AGACACGTCCAAGAAACAGCTCTCCCTGATGTTGAGCTCTGTGAACGCCGCGGACACGGCTGTGTATTACTGTGCGAGAG
TTATTACTAGGGCGAGTCCTGGCACAGACGGGAGGTACGGTATGGACGTCTGGGGCCAAGGGACCACGGTCACCGTCTCC
TCAGGTAAGAATGGCCACTCTAGGGC
>1109_4239_17722|VPRIMER=Ramos_FW|CPRIMER=Ramos_REV|DUPCOUNT=39|CONSCOUNT=48|CIGAR=17M1X328M
TGTCCCTCACCTGCGGTATTTATGGTGGGTCCTTCAGTGGTTACTACTGGAGCTGGATCCGCCAGCCCCCAGGGAAGGGG
CTGGAGTACATTGGGGAAATCAATCATAGTGGAAGCACCAACTACAACCCGTCCCTCAAGAGTCGAGTCACCATATCAGT
AGACACGTCCAAGAAACAGCTCTCCCTGAAGTTGAGCTCTGTGAACGCCGCGGACACGGCTGTGTATTACTGTGCGAGAG
TTATTACTAGGGCGAGTCCTGGCACAGACGGGAGGTACGGTATGGACGTCTGGGGCCAAGGGACCACGGTCACCGTCTCC
TCAGGTAAGAATGGCCACTCTAGGGC
>1109_23095_17977|VPRIMER=Ramos_FW|CPRIMER=Ramos_REV|DUPCOUNT=18|CONSCOUNT=20|CIGAR=331M1X14M
TGTCCCTCACCTGCGGTGTTTATGGTGGGTCCTTCAGTGGTTACTACTGGAGCTGGATCCGCCAGCCCCCAGGGAAGGGG
CTGGAGTACATTGGGGAAATCAATCATAGTGGAAGCACCAACTACAACCCGTCCCTCAAGAGTCGAGTCACCATATCAGT
AGACACGTCCAAGAAACAGCTCTCCCTGAAGTTGAGCTCTGTGAACGCCGCGGACACGGCTGTGTATTACTGTGCGAGAG
TTATTACTAGGGCGAGTCCTGGCACAGACGGGAGGTACGGTATGGACGTCTGGGGCCAAGGGACCACGGTCACCGTCTCC
TCAGGTAAGAAAGGCCACTCTAGGGC
>1109_3941_18467|VPRIMER=Ramos_FW|CPRIMER=Ramos_REV|DUPCOUNT=55|CONSCOUNT=73|CIGAR=124M1X221M
TGTCCCTCACCTGCGGTGTTTATGGTGGGTCCTTCAGTGGTTACTACTGGAGCTGGATCCGCCAGCCCCCAGGGAAGGGG
CTGGAGTACATTGGGGAAATCAATCATAGTGGAAGCACCAACTATAACCCGTCCCTCAAGAGTCGAGTCACCATATCAGT
AGACACGTCCAAGAAACAGCTCTCCCTGAAGTTGAGCTCTGTGAACGCCGCGGACACGGCTGTGTATTACTGTGCGAGAG
TTATTACTAGGGCGAGTCCTGGCACAGACGGGAGGTACGGTATGGACGTCTGGGGCCAAGGGACCACGGTCACCGTCTCC
TCAGGTAAGAATGGCCACTCTAGGGC
>1109_16926_21005|VPRIMER=Ramos_FW|CPRIMER=Ramos_REV|DUPCOUNT=109|CONSCOUNT=111|CIGAR=336M1X9M
TGTCCCTCACCTGCGGTGTTTATGGTGGGTCCTTCAGTGGTTACTACTGGAGCTGGATCCGCCAGCCCCCAGGGAAGGGG
CTGGAGTACATTGGGGAAATCAATCATAGTGGAAGCACCAACTACAACCCGTCCCTCAAGAGTCGAGTCACCATATCAGT
AGACACGTCCAAGAAACAGCTCTCCCTGAAGTTGAGCTCTGTGAACGCCGCGGACACGGCTGTGTATTACTGTGCGAGAG
TTATTACTAGGGCGAGTCCTGGCACAGACGGGAGGTACGGTATGGACGTCTGGGGCCAAGGGACCACGGTCACCGTCTCC
TCAGGTAAGAATGGCCTCTCTAGGGC
>1109_4890_21414|VPRIMER=Ramos_FW|CPRIMER=Ramos_REV|DUPCOUNT=9|CONSCOUNT=9|CIGAR=38M2X2M1X303M
TGTCCCTCACCTGCGGTGTTTATGGTGGGTCCTTCAGTTTTTCCTACTGGAGCTGGATCCGCCAGCCCCCAGGGAAGGGG
CTGGAGTACATTGGGGAAATCAATCATAGTGGAAGCACCAACTACAACCCGTCCCTCAAGAGTCGAGTCACCATATCAGT
AGACACGTCCAAGAAACAGCTCTCCCTGAAGTTGAGCTCTGTGAACGCCGCGGACACGGCTGTGTATTACTGTGCGAGAG
TTATTACTAGGGCGAGTCCTGGCACAGACGGGAGGTACGGTATGGACGTCTGGGGCCAAGGGACCACGGTCACCGTCTCC
TCAGGTAAGAATGGCCACTCTAGGGC
>1109_12147_22552|VPRIMER=Ramos_FW|CPRIMER=Ramos_REV|DUPCOUNT=25|CONSCOUNT=25|CIGAR=70M1X275M
TGTCCCTCACCTGCGGTGTTTATGGTGGGTCCTTCAGTGGTTACTACTGGAGCTGGATCCGCCAGCCCCCGGGGAAGGGG
CTGGAGTACATTGGGGAAATCAATCATAGTGGAAGCACCAACTACAACCCGTCCCTCAAGAGTCGAGTCACCATATCAGT
AGACACGTCCAAGAAACAGCTCTCCCTGAAGTTGAGCTCTGTGAACGCCGCGGACACGGCTGTGTATTACTGTGCGAGAG
TTATTACTAGGGCGAGTCCTGGCACAGACGGGAGGTACGGTATGGACGTCTGGGGCCAAGGGACCACGGTCACCGTCTCC
TCAGGTAAGAATGGCCACTCTAGGGC
>1109_8321_23250|VPRIMER=Ramos_FW|CPRIMER=Ramos_REV|DUPCOUNT=24|CONSCOUNT=27|CIGAR=284M1X61M
TGTCCCTCACCTGCGGTGTTTATGGTGGGTCCTTCAGTGGTTACTACTGGAGCTGGATCCGCCAGCCCCCAGGGAAGGGG
CTGGAGTACATTGGGGAAATCAATCATAGTGGAAGCACCAACTACAACCCGTCCCTCAAGAGTCGAGTCACCATATCAGT
AGACACGTCCAAGAAACAGCTCTCCCTGAAGTTGAGCTCTGTGAACGCCGCGGACACGGCTGTGTATTACTGTGCGAGAG
TTATTACTAGGGCGAGTCCTGGCACAGACGGGAGGTACGGTATGTACGTCTGGGGCCAAGGGACCACGGTCACCGTCTCC
TCAGGTAAGAATGGCCACTCTAGGGC
>1109_21263_23723|VPRIMER=Ramos_FW|CPRIMER=Ramos_REV|DUPCOUNT=55|CONSCOUNT=67|CIGAR=182M1X163M
TGTCCCTCACCTGCGGTGTTTATGGTGGGTCCTTCAGTGGTTACTACTGGAGCTGGATCCGCCAGCCCCCAGGGAAGGGG
CTGGAGTACATTGGGGAAATCAATCATAGTGGAAGCACCAACTACAACCCGTCCCTCAAGAGTCGAGTCACCATATCAGT
AGACACGTCCAAGAAACAGCTCACCCTGAAGTTGAGCTCTGTGAACGCCGCGGACACGGCTGTGTATTACTGTGCGAGAG
TTATTACTAGGGCGAGTCCTGGCACAGACGGGAGGTACGGTATGGACGTCTGGGGCCAAGGGACCACGGTCACCGTCTCC
TCAGGTAAGAATGGCCACTCTAGGGC
>1109_23522_24327|VPRIMER=Ramos_FW|CPRIMER=Ramos_REV|DUPCOUNT=3|CONSCOUNT=3|CIGAR=18M1X136M1X23M1X166M
TGTCCCTCACCTGCGGTGGTTATGGTGGGTCCTTCAGTGGTTACTACTGGAGCTGGATCCGCCAGCCCCCAGGGAAGGGG
CTGGAGTACATTGGGGAAATCAATCATAGTGGAAGCACCAACTACAACCCGTCCCTCAAGAGTCGAGTCACCATAGCAGT
AGACACGTCCAAGAAACAGGTCTCCCTGAAGTTGAGCTCTGTGAACGCCGCGGACACGGCTGTGTATTACTGTGCGAGAG
TTATTACTAGGGCGAGTCCTGGCACAGACGGGAGGTACGGTATGGACGTCTGGGGCCAAGGGACCACGGTCACCGTCTCC
TCAGGTAAGAATGGCCACTCTAGGGC
>1109_7762_24520|VPRIMER=Ramos_FW|CPRIMER=Ramos_REV|DUPCOUNT=23|CONSCOUNT=30|CIGAR=321M1X24M
TGTCCCTCACCTGCGGTGTTTATGGTGGGTCCTTCAGTGGTTACTACTGGAGCTGGATCCGCCAGCCCCCAGGGAAGGGG
CTGGAGTACATTGGGGAAATCAATCATAGTGGAAGCACCAACTACAACCCGTCCCTCAAGAGTCGAGTCACCATATCAGT
AGACACGTCCAAGAAACAGCTCTCCCTGAAGTTGAGCTCTGTGAACGCCGCGGACACGGCTGTGTATTACTGTGCGAGAG
TTATTACTAGGGCGAGTCCTGGCACAGACGGGAGGTACGGTATGGACGTCTGGGGCCAAGGGACCACGGTCACCGTCTCC
TAAGGTAAGAATGGCCACTCTAGGGC
>1109_23388_24585|VPRIMER=Ramos_FW|CPRIMER=Ramos_REV|DUPCOUNT=41|CONSCOUNT=52|CIGAR=31M1X314M
TGTCCCTCACCTGCGGTGTTTATGGTGGGTCGTTCAGTGGTTACTACTGGAGCTGGATCCGCCAGCCCCCAGGGAAGGGG
CTGGAGTACATTGGGGAAATCAATCATAGTGGAAGCACCAACTACAACCCGTCCCTCAAGAGTCGAGTCACCATATCAGT
AGACACGTCCAAGAAACAGCTCTCCCTGAAGTTGAGCTCTGTGAACGCCGCGGACACGGCTGTGTATTACTGTGCGAGAG
TTATTACTAGGGCGAGTCCTGGCACAGACGGGAGGTACGGTATGGACGTCTGGGGCCAAGGGACCACGGTCACCGTCTCC
TCAGGTAAGAATGGCCACTCTAGGGC
>1109_21861_24930|VPRIMER=Ramos_FW|CPRIMER=Ramos_REV|DUPCOUNT=116|CONSCOUNT=145|CIGAR=202M1X143M
TGTCCCTCACCTGCGGTGTTTATGGTGGGTCCTTCAGTGGTTACTACTGGAGCTGGATCCGCCAGCCCCCAGGGAAGGGG
CTGGAGTACATTGGGGAAATCAATCATAGTGGAAGCACCAACTACAACCCGTCCCTCAAGAGTCGAGTCACCATATCAGT
AGACACGTCCAAGAAACAGCTCTCCCTGAAGTTGAGCTCTGTAAACGCCGCGGACACGGCTGTGTATTACTGTGCGAGAG
TTATTACTAGGGCGAGTCCTGGCACAGACGGGAGGTACGGTATGGACGTCTGGGGCCAAGGGACCACGGTCACCGTCTCC
TCAGGTAAGAATGGCCACTCTAGGGC
>1110_9653_2325|VPRIMER=Ramos_FW|CPRIMER=Ramos_REV|DUPCOUNT=25|CONSCOUNT=26|CIGAR=78M1X267M
TGTCCCTCACCTGCGGTGTTTATGGTGGGTCCTTCAGTGGTTACTACTGGAGCTGGATCCGCCAGCCCCCAGGGAAGGAG
CTGGAGTACATTGGGGAAATCAATCATAGTGGAAGCACCAACTACAACCCGTCCCTCAAGAGTCGAGTCACCATATCAGT
AGACACGTCCAAGAAACAGCTCTCCCTGAAGTTGAGCTCTGTGAACGCCGCGGACACGGCTGTGTATTACTGTGCGAGAG
TTATTACTAGGGCGAGTCCTGGCACAGACGGGAGGTACGGTATGGACGTCTGGGGCCAAGGGACCACGGTCACCGTCTCC
TCAGGTAAGAATGGCCACTCTAGGGC
>1110_14863_2906|VPRIMER=Ramos_FW|CPRIMER=Ramos_REV|DUPCOUNT=71|CONSCOUNT=86|CIGAR=43M1X302M
TGTCCCTCACCTGCGGTGTTTATGGTGGGTCCTTCAGTGGTTATTACTGGAGCTGGATCCGCCAGCCCCCAGGGAAGGGG
CTGGAGTACATTGGGGAAATCAATCATAGTGGAAGCACCAACTACAACCCGTCCCTCAAGAGTCGAGTCACCATATCAGT
AGACACGTCCAAGAAACAGCTCTCCCTGAAGTTGAGCTCTGTGAACGCCGCGGACACGGCTGTGTATTACTGTGCGAGAG
TTATTACTAGGGCGAGTCCTGGCACAGACGGGAGGTACGGTATGGACGTCTGGGGCCAAGGGACCACGGTCACCGTCTCC
TCAGGTAAGAATGGCCACTCTAGGGC
>1110_8756_3034|VPRIMER=Ramos_FW|CPRIMER=Ramos_REV|DUPCOUNT=29|CONSCOUNT=38|CIGAR=71M1X274M
TGTCCCTCACCTGCGGTGTTTATGGTGGGTCCTTCAGTGGTTACTACTGGAGCTGGATCCGCCAGCCCCCAAGGAAGGGG
CTGGAGTACATTGGGGAAATCAATCATAGTGGAAGCACCAACTACAACCCGTCCCTCAAGAGTCGAGTCACCATATCAGT
AGACACGTCCAAGAAACAGCTCTCCCTGAAGTTGAGCTCTGTGAACGCCGCGGACACGGCTGTGTATTACTGTGCGAGAG
TTATTACTAGGGCGAGTCCTGGCACAGACGGGAGGTACGGTATGGACGTCTGGGGCCAAGGGACCACGGTCACCGTCTCC
TCAGGTAAGAATGGCCACTCTAGGGC
>1110_25886_3968|VPRIMER=Ramos_FW|CPRIMER=Ramos_REV|DUPCOUNT=24|CONSCOUNT=24|CIGAR=45M1X10M1X289M
TGTCCCTCACCTGCGGTGTTTATGGTGGGTCCTTCAGTGGTTACTCCTGGAGCTGGCTCCGCCAGCCCCCAGGGAAGGGG
CTGGAGTACATTGGGGAAATCAATCATAGTGGAAGCACCAACTACAACCCGTCCCTCAAGAGTCGAGTCACCATATCAGT
AGACACGTCCAAGAAACAGCTCTCCCTGAAGTTGAGCTCTGTGAACGCCGCGGACACGGCTGTGTATTACTGTGCGAGAG
TTATTACTAGGGCGAGTCCTGGCACAGACGGGAGGTACGGTATGGACGTCTGGGGCCAAGGGACCACGGTCACCGTCTCC
TCAGGTAAGAATGGCCACTCTAGGGC
>1110_20854_4240|VPRIMER=Ramos_FW|CPRIMER=Ramos_REV|DUPCOUNT=28|CONSCOUNT=36|CIGAR=68M1X277M
TGTCCCTCACCTGCGGTGTTTATGGTGGGTCCTTCAGTGGTTACTACTGGAGCTGGATCCGCCAGCCCTCAGGGAAGGGG
CTGGAGTACATTGGGGAAATCAATCATAGTGGAAGCACCAACTACAACCCGTCCCTCAAGAGTCGAGTCACCATATCAGT
AGACACGTCCAAGAAACAGCTCTCCCTGAAGTTGAGCTCTGTGAACGCCGCGGACACGGCTGTGTATTACTGTGCGAGAG
TTATTACTAGGGCGAGTCCTGGCACAGACGGGAGGTACGGTATGGACGTCTGGGGCCAAGGGACCACGGTCACCGTCTCC
TCAGGTAAGAATGGCCACTCTAGGGC
>1110_5692_4479|VPRIMER=Ramos_FW|CPRIMER=Ramos_REV|DUPCOUNT=101|CONSCOUNT=138|CIGAR=239M1X106M
TGTCCCTCACCTGCGGTGTTTATGGTGGGTCCTTCAGTGGTTACTACTGGAGCTGGATCCGCCAGCCCCCAGGGAAGGGG
CTGGAGTACATTGGGGAAATCAATCATAGTGGAAGCACCAACTACAACCCGTCCCTCAAGAGTCGAGTCACCATATCAGT
AGACACGTCCAAGAAACAGCTCTCCCTGAAGTTGAGCTCTGTGAACGCCGCGGACACGGCTGTGTATTACTGTGCGAGAC
TTATTACTAGGGCGAGTCCTGGCACAGACGGGAGGTACGGTATGGACGTCTGGGGCCAAGGGACCACGGTCACCGTCTCC
TCAGGTAAGAATGGCCACTCTAGGGC
>1110_6701_4552|VPRIMER=Ramos_FW|CPRIMER=Ramos_REV|DUPCOUNT=21|CONSCOUNT=21|CIGAR=123M1X222M
TGTCCCTCACCTGCGGTGTTTATGGTGGGTCCTTCAGTGGTTACTACTGGAGCTGGATCCGCCAGCCCCCAGGGAAGGGG
CTGGAGTACATTGGGGAAATCAATCATAGTGGAAGCACCAACTCCAACCCGTCCCTCAAGAGTCGAGTCACCATATCAGT
AGACACGTCCAAGAAACAGCTCTCCCTGAAGTTGAGCTCTGTGAACGCCGCGGACACGGCTGTGTATTACTGTGCGAGAG
TTATTACTAGGGCGAGTCCTGGCACAGACGGGAGGTACGGTATGGACGTCTGGGGCCAAGGGACCACGGTCACCGTCTCC
TCAGGTAAGAATGGCCACTCTAGGGC
>1110_21763_5169|VPRIMER=Ramos_FW|CPRIMER=Ramos_REV|DUPCOUNT=69|CONSCOUNT=84|CIGAR=277M1X68M
TGTCCCTCACCTGCGGTGTTTATGGTGGGTCCTTCAGTGGTTACTACTGGAGCTGGATCCGCCAGCCCCCAGGGAAGGGG
CTGGAGTACATTGGGGAAATCAATCATAGTGGAAGCACCAACTACAACCCGTCCCTCAAGAGTCGAGTCACCATATCAGT
AGACACGTCCAAGAAACAGCTCTCCCTGAAGTTGAGCTCTGTGAACGCCGCGGACACGGCTGTGTATTACTGTGCGAGAG
TTATTACTAGGGCGAGTCCTGGCACAGACGGGAGGTAAGGTATGGACGTCTGGGGCCAAGGGACCACGGTCACCGTCTCC
TCAGGTAAGAATGGCCACTCTAGGGC
>1110_22134_7362|VPRIMER=Ramos_FW|CPRIMER=Ramos_REV|DUPCOUNT=66|CONSCOUNT=75|CIGAR=326M1X19M
TGTCCCTCACCTGCGGTGTTTATGGTGGGTCCTTCAGTGGTTACTACTGGAGCTGGATCCGCCAGCCCCCAGGGAAGGGG
CTGGAGTACATTGGGGAAATCAATCATAGTGGAAGCACCAACTACAACCCGTCCCTCAAGAGTCGAGTCACCATATCAGT
AGACACGTCCAAGAAACAGCTCTCCCTGAAGTTGAGCTCTGTGAACGCCGCGGACACGGCTGTGTATTACTGTGCGAGAG
TTATTACTAGGGCGAGTCCTGGCACAGACGGGAGGTACGGTATGGACGTCTGGGGCCAAGGGACCACGGTCACCGTCTCC
TCAGGTGAGAATGGCCACTCTAGGGC
>1110_10609_7985|VPRIMER=Ramos_FW|CPRIMER=Ramos_REV|DUPCOUNT=38|CONSCOUNT=44|CIGAR=69M7X270M
TGTCCCTCACCTGCGGTGTTTATGGTGGGTCCTTCAGTGGTTACTACTGGAGCTGGATCCGCCAGCCCCTTCCCTGGGGG
CTGGAGTACATTGGGGAAATCAATCATAGTGGAAGCACCAACTACAACCCGTCCCTCAAGAGTCGAGTCACCATATCAGT
AGACACGTCCAAGAAACAGCTCTCCCTGAAGTTGAGCTCTGTGAACGCCGCGGACACGGCTGTGTATTACTGTGCGAGAG
TTATTACTAGGGCGAGTCCTGGCACAGACGGGAGGTACGGTATGGACGTCTGGGGCCAAGGGACCACGGTCACCGTCTCC
TCAGGTAAGAATGGCCACTCTAGGGC
>1110_26300_9549|VPRIMER=Ramos_FW|CPRIMER=Ramos_REV|DUPCOUNT=42|CONSCOUNT=43|CIGAR=44M1X301M
TGTCCCTCACCTGCGGTGTTTATGGTGGGTCCTTCAGTGGTTACCACTGGAGCTGGATCCGCCAGCCCCCAGGGAAGGGG
CTGGAGTACATTGGGGAAATCAATCATAGTGGAAGCACCAACTACAACCCGTCCCTCAAGAGTCGAGTCACCATATCAGT
AGACACGTCCAAGAAACAGCTCTCCCTGAAGTTGAGCTCTGTGAACGCCGCGGACACGGCTGTGTATTACTGTGCGAGAG
TTATTACTAGGGCGAGTCCTGGCACAGACGGGAGGTACGGTATGGACGTCTGGGGCCAAGGGACCACGGTCACCGTCTCC
TCAGGTAAGAATGGCCACTCTAGGGC
>1110_22955_9603|VPRIMER=Ramos_FW|CPRIMER=Ramos_REV|DUPCOUNT=6|CONSCOUNT=8|CIGAR=144M1X10M1X23M1X166M
TGTCCCTCACCTGCGGTGTTTATGGTGGGTCCTTCAGTGGTTACTACTGGAGCTGGATCCGCCAGCCCCCAGGGAAGGGG
CTGGAGTACATTGGGGAAATCAATCATAGTGGAAGCACCAACTACAACCCGTCCCTCAAGAGTCAAGTCACCATAGCAGT
AGACACGTCCAAGAAACAGGTCTCCCTGAAGTTGAGCTCTGTGAACGCCGCGGACACGGCTGTGTATTACTGTGCGAGAG
TTATTACTAGGGCGAGTCCTGGCACAGACGGGAGGTACGGTATGGACGTCTGGGGCCAAGGGACCACGGTCACCGTCTCC
TCAGGTAAGAATGGCCACTCTAGGGC
>1110_15647_9658|VPRIMER=Ramos_FW|CPRIMER=Ramos_REV|DUPCOUNT=53|CONSCOUNT=67|CIGAR=46M1X299M
TGTCCCTCACCTGCGGTGTTTATGGTGGGTCCTTCAGTGGTTACTATTGGAGCTGGATCCGCCAGCCCCCAGGGAAGGGG
CTGGAGTACATTGGGGAAATCAATCATAGTGGAAGCACCAACTACAACCCGTCCCTCAAGAGTCGAGTCACCATATCAGT
AGACACGTCCAAGAAACAGCTCTCCCTGAAGTTGAGCTCTGTGAACGCCGCGGACACGGCTGTGTATTACTGTGCGAGAG
TTATTACTAGGGCGAGTCCTGGCACAGACGGGAGGTACGGTATGGACGTCTGGGGCCAAGGGACCACGGTCACCGTCTCC
TCAGGTAAGAATGGCCACTCTAGGGC
>1110_17591_10083|VPRIMER=Ramos_FW|CPRIMER=Ramos_REV|DUPCOUNT=70|CONSCOUNT=72|CIGAR=329M1X16M
TGTCCCTCACCTGCGGTGTTTATGGTGGGTCCTTCAGTGGTTACTACTGGAGCTGGATCCGCCAGCCCCCAGGGAAGGGG
CTGGAGTACATTGGGGAAATCAATCATAGTGGAAGCACCAACTACAACCCGTCCCTCAAGAGTCGAGTCACCATATCAGT
AGACACGTCCAAGAAACAGCTCTCCCTGAAGTTGAGCTCTGTGAACGCCGCGGACACGGCTGTGTATTACTGTGCGAGAG
TTATTACTAGGGCGAGTCCTGGCACAGACGGGAGGTACGGTATGGACGTCTGGGGCCAAGGGACCACGGTCACCGTCTCC
TCAGGTAAGGATGGCCACTCTAGGGC
>1110_26205_10255|VPRIMER=Ramos_FW|CPRIMER=Ramos_REV|DUPCOUNT=23|CONSCOUNT=28|CIGAR=258M1X87M
TGTCCCTCACCTGCGGTGTTTATGGTGGGTCCTTCAGTGGTTACTACTGGAGCTGGATCCGCCAGCCCCCAGGGAAGGGG
CTGGAGTACATTGGGGAAATCAATCATAGTGGAAGCACCAACTACAACCCGTCCCTCAAGAGTCGAGTCACCATATCAGT
AGACACGTCCAAGAAACAGCTCTCCCTGAAGTTGAGCTCTGTGAACGCCGCGGACACGGCTGTGTATTACTGTGCGAGAG
TTATTACTAGGGCGAGTCGTGGCACAGACGGGAGGTACGGTATGGACGTCTGGGGCCAAGGGACCACGGTCACCGTCTCC
TCAGGTAAGAATGGCCACTCTAGGGC
>1110_26884_10910|VPRIMER=Ramos_FW|CPRIMER=Ramos_REV|DUPCOUNT=62|CONSCOUNT=69|CIGAR=279M1X66M
TGTCCCTCACCTGCGGTGTTTATGGTGGGTCCTTCAGTGGTTACTACTGGAGCTGGATCCGCCAGCCCCCAGGGAAGGGG
CTGGAGTACATTGGGGAAATCAATCATAGTGGAAGCACCAACTACAACCCGTCCCTCAAGAGTCGAGTCACCATATCAGT
AGACACGTCCAAGAAACAGCTCTCCCTGAAGTTGAGCTCTGTGAACGCCGCGGACACGGCTGTGTATTACTGTGCGAGAG
TTATTACTAGGGCGAGTCCTGGCACAGACGGGAGGTACGATATGGACGTCTGGGGCCAAGGGACCACGGTCACCGTCTCC
TCAGGTAAGAATGGCCACTCTAGGGC
>1110_4200_11121|VPRIMER=Ramos_FW|CPRIMER=Ramos_REV|DUPCOUNT=9|CONSCOUNT=9|CIGAR=214M1X131M
TGTCCCTCACCTGCGGTGTTTATGGTGGGTCCTTCAGTGGTTACTACTGGAGCTGGATCCGCCAGCCCCCAGGGAAGGGG
CTGGAGTACATTGGGGAAATCAATCATAGTGGAAGCACCAACTACAACCCGTCCCTCAAGAGTCGAGTCACCATATCAGT
AGACACGTCCAAGAAACAGCTCTCCCTGAAGTTGAGCTCTGTGAACGCCGCGGAGACGGCTGTGTATTACTGTGCGAGAG
TTATTACTAGGGCGAGTCCTGGCACAGACGGGAGGTACGGTATGGACGTCTGGGGCCAAGGGACCACGGTCACCGTCTCC
TCAGGTAAGAATGGCCACTCTAGGGC
>1110_24360_11641|VPRIMER=Ramos_FW|CPRIMER=Ramos_REV|DUPCOUNT=25|CONSCOUNT=29|CIGAR=319M1X26M
TGTCCCTCACCTGCGGTGTTTATGGTGGGTCCTTCAGTGGTTACTACTGGAGCTGGATCCGCCAGCCCCCAGGGAAGGGG
CTGGAGTACATTGGGGAAATCAATCATAGTGGAAGCACCAACTACAACCCGTCCCTCAAGAGTCGAGTCACCATATCAGT
AGACACGTCCAAGAAACAGCTCTCCCTGAAGTTGAGCTCTGTGAACGCCGCGGACACGGCTGTGTATTACTGTGCGAGAG
TTATTACTAGGGCGAGTCCTGGCACAGACGGGAGGTACGGTATGGACGTCTGGGGCCAAGGGACCACGGTCACCGTCTCT
TCAGGTAAGAATGGCCACTCTAGGGC
>1110_16052_12642|VPRIMER=Ramos_FW|CPRIMER=Ramos_REV|DUPCOUNT=22|CONSCOUNT=23|CIGAR=228M1X117M
TGTCCCTCACCTGCGGTGTTTATGGTGGGTCCTTCAGTGGTTACTACTGGAGCTGGATCCGCCAGCCCCCAGGGAAGGGG
CTGGAGTACATTGGGGAAATCAATCATAGTGGAAGCACCAACTACAACCCGTCCCTCAAGAGTCGAGTCACCATATCAGT
AGACACGTCCAAGAAACAGCTCTCCCTGAAGTTGAGCTCTGTGAACGCCGCGGACACGGCTGTGTATTCCTGTGCGAGAG
TTATTACTAGGGCGAGTCCTGGCACAGACGGGAGGTACGGTATGGACGTCTGGGGCCAAGGGACCACGGTCACCGTCTCC
TCAGGTAAGAATGGCCACTCTAGGGC
>1110_10748_12834|VPRIMER=Ramos_FW|CPRIMER=Ramos_REV|DUPCOUNT=51|CONSCOUNT=51|CIGAR=174M1X171M
TGTCCCTCACCTGCGGTGTTTATGGTGGGTCCTTCAGTGGTTACTACTGGAGCTGGATCCGCCAGCCCCCAGGGAAGGGG
CTGGAGTACATTGGGGAAATCAATCATAGTGGAAGCACCAACTACAACCCGTCCCTCAAGAGTCGAGTCACCATATCAGT
AGACACGTCCAAGAGACAGCTCTCCCTGAAGTTGAGCTCTGTGAACGCCGCGGACACGGCTGTGTATTACTGTGCGAGAG
TTATTACTAGGGCGAGTCCTGGCACAGACGGGAGGTACGGTATGGACGTCTGGGGCCAAGGGACCACGGTCACCGTCTCC
TCAGGTAAGAATGGCCACTCTAGGGC
>1110_16884_13886|VPRIMER=Ramos_FW|CPRIMER=Ramos_REV|DUPCOUNT=30|CONSCOUNT=36|CIGAR=293M1X52M
TGTCCCTCACCTGCGGTGTTTATGGTGGGTCCTTCAGTGGTTACTACTGGAGCTGGATCCGCCAGCCCCCAGGGAAGGGG
CTGGAGTACATTGGGGAAATCAATCATAGTGGAAGCACCAACTACAACCCGTCCCTCAAGAGTCGAGTCACCATATCAGT
AGACACGTCCAAGAAACAGCTCTCCCTGAAGTTGAGCTCTGTGAACGCCGCGGACACGGCTGTGTATTACTGTGCGAGAG
TTATTACTAGGGCGAGTCCTGGCACAGACGGGAGGTACGGTATGGACGTCTGGTGCCAAGGGACCACGGTCACCGTCTCC
TCAGGTAAGAATGGCCACTCTAGGGC
>1110_26950_15605|VPRIMER=Ramos_FW|CPRIMER=Ramos_REV|DUPCOUNT=23|CONSCOUNT=25|CIGAR=298M1X47M
TGTCCCTCACCTGCGGTGTTTATGGTGGGTCCTTCAGTGGTTACTACTGGAGCTGGATCCGCCAGCCCCCAGGGAAGGGG
CTGGAGTACATTGGGGAAATCAATCATAGTGGAAGCACCAACTACAACCCGTCCCTCAAGAGTCGAGTCACCATATCAGT
AGACACGTCCAAGAAACAGCTCTCCCTGAAGTTGAGCTCTGTGAACGCCGCGGACACGGCTGTGTATTACTGTGCGAGAG
TTATTACTAGGGCGAGTCCTGGCACAGACGGGAGGTACGGTATGGACGTCTGGGGCCATGGGACCACGGTCACCGTCTCC
TCAGGTAAGAATGGCCACTCTAGGGC
>1110_12301_16367|VPRIMER=Ramos_FW|CPRIMER=Ramos_REV|DUPCOUNT=32|CONSCOUNT=42|CIGAR=269M1X76M
TGTCCCTCACCTGCGGTGTTTATGGTGGGTCCTTCAGTGGTTACTACTGGAGCTGGATCCGCCAGCCCCCAGGGAAGGGG
CTGGAGTACATTGGGGAAATCAATCATAGTGGAAGCACCAACTACAACCCGTCCCTCAAGAGTCGAGTCACCATATCAGT
AGACACGTCCAAGAAACAGCTCTCCCTGAAGTTGAGCTCTGTGAACGCCGCGGACACGGCTGTGTATTACTGTGCGAGAG
TTATTACTAGGGCGAGTCCTGGCACAGACAGGAGGTACGGTATGGACGTCTGGGGCCAAGGGACCACGGTCACCGTCTCC
TCAGGTAAGAATGGCCACTCTAGGGC
>1110_18961_17276|VPRIMER=Ramos_FW|CPRIMER=Ramos_REV|DUPCOUNT=19|CONSCOUNT=26|CIGAR=229M1X116M
TGTCCCTCACCTGCGGTGTTTATGGTGGGTCCTTCAGTGGTTACTACTGGAGCTGGATCCGCCAGCCCCCAGGGAAGGGG
CTGGAGTACATTGGGGAAATCAATCATAGTGGAAGCACCAACTACAACCCGTCCCTCAAGAGTCGAGTCACCATATCAGT
AGACACGTCCAAGAAACAGCTCTCCCTGAAGTTGAGCTCTGTGAACGCCGCGGACACGGCTGTGTATTAGTGTGCGAGAG
TTATTACTAGGGCGAGTCCTGGCACAGACGGGAGGTACGGTATGGACGTCTGGGGCCAAGGGACCACGGTCACCGTCTCC
TCAGGTAAGAATGGCCACTCTAGGGC
>1110_20691_18724|VPRIMER=Ramos_FW|CPRIMER=Ramos_REV|DUPCOUNT=59|CONSCOUNT=72|CIGAR=148M1X197M
TGTCCCTCACCTGCGGTGTTTATGGTGGGTCCTTCAGTGGTTACTACTGGAGCTGGATCCGCCAGCCCCCAGGGAAGGGG
CTGGAGTACATTGGGGAAATCAATCATAGTGGAAGCACCAACTACAACCCGTCCCTCAAGAGTCGAGTTACCATATCAGT
AGACACGTCCAAGAAACAGCTCTCCCTGAAGTTGAGCTCTGTGAACGCCGCGGACACGGCTGTGTATTACTGTGCGAGAG
TTATTACTAGGGCGAGTCCTGGCACAGACGGGAGGTACGGTATGGACGTCTGGGGCCAAGGGACCACGGTCACCGTCTCC
TCAGGTAAGAATGGCCACTCTAGGGC
>1110_22777_19662|VPRIMER=Ramos_FW|CPRIMER=Ramos_REV|DUPCOUNT=11|CONSCOUNT=12|CIGAR=342M1X3M
TGTCCCTCACCTGCGGTGTTTATGGTGGGTCCTTCAGTGGTTACTACTGGAGCTGGATCCGCCAGCCCCCAGGGAAGGGG
CTGGAGTACATTGGGGAAATCAATCATAGTGGAAGCACCAACTACAACCCGTCCCTCAAGAGTCGAGTCACCATATCAGT
AGACACGTCCAAGAAACAGCTCTCCCTGAAGTTGAGCTCTGTGAACGCCGCGGACACGGCTGTGTATTACTGTGCGAGAG
TTATTACTAGGGCGAGTCCTGGCACAGACGGGAGGTACGGTATGGACGTCTGGGGCCAAGGGACCACGGTCACCGTCTCC
TCAGGTAAGAATGGCCACTCTACGGC
>1110_16244_19830|VPRIMER=Ramos_FW|CPRIMER=Ramos_REV|DUPCOUNT=35|CONSCOUNT=40|CIGAR=30M1X315M
TGTCCCTCACCTGCGGTGTTTATGGTGGGTTCTTCAGTGGTTACTACTGGAGCTGGATCCGCCAGCCCCCAGGGAAGGGG
CTGGAGTACATTGGGGAAATCAATCATAGTGGAAGCACCAACTACAACCCGTCCCTCAAGAGTCGAGTCACCATATCAGT
AGACACGTCCAAGAAACAGCTCTCCCTGAAGTTGAGCTCTGTGAACGCCGCGGACACGGCTGTGTATTACTGTGCGAGAG
TTATTACTAGGGCGAGTCCTGGCACAGACGGGAGGTACGGTATGGACGTCTGGGGCCAAGGGACCACGGTCACCGTCTCC
TCAGGTAAGAATGGCCACTCTAGGGC
>1110_8620_20336|VPRIMER=Ramos_FW|CPRIMER=Ramos_REV|DUPCOUNT=46|CONSCOUNT=53|CIGAR=173M1X172M
TGTCCCTCACCTGCGGTGTTTATGGTGGGTCCTTCAGTGGTTACTACTGGAGCTGGATCCGCCAGCCCCCAGGGAAGGGG
CTGGAGTACATTGGGGAAATCAATCATAGTGGAAGCACCAACTACAACCCGTCCCTCAAGAGTCGAGTCACCATATCAGT
AGACACGTCCAAGGAACAGCTCTCCCTGAAGTTGAGCTCTGTGAACGCCGCGGACACGGCTGTGTATTACTGTGCGAGAG
TTATTACTAGGGCGAGTCCTGGCACAGACGGGAGGTACGGTATGGACGTCTGGGGCCAAGGGACCACGGTCACCGTCTCC
TCAGGTAAGAATGGCCACTCTAGGGC
>1110_23551_20706|VPRIMER=Ramos_FW|CPRIMER=Ramos_REV|DUPCOUNT=36|CONSCOUNT=42|CIGAR=93M1X252M
TGTCCCTCACCTGCGGTGTTTATGGTGGGTCCTTCAGTGGTTACTACTGGAGCTGGATCCGCCAGCCCCCAGGGAAGGGG
CTGGAGTACATTGAGGAAATCAATCATAGTGGAAGCACCAACTACAACCCGTCCCTCAAGAGTCGAGTCACCATATCAGT
AGACACGTCCAAGAAACAGCTCTCCCTGAAGTTGAGCTCTGTGAACGCCGCGGACACGGCTGTGTATTACTGTGCGAGAG
TTATTACTAGGGCGAGTCCTGGCACAGACGGGAGGTACGGTATGGACGTCTGGGGCCAAGGGACCACGGTCACCGTCTCC
TCAGGTAAGAATGGCCACTCTAGGGC
>1110_22810_22046|VPRIMER=Ramos_FW|CPRIMER=Ramos_REV|DUPCOUNT=39|CONSCOUNT=43|CIGAR=105M1X240M
TGTCCCTCACCTGCGGTGTTTATGGTGGGTCCTTCAGTGGTTACTACTGGAGCTGGATCCGCCAGCCCCCAGGGAAGGGG
CTGGAGTACATTGGGGAAATCAATCGTAGTGGAAGCACCAACTACAACCCGTCCCTCAAGAGTCGAGTCACCATATCAGT
AGACACGTCCAAGAAACAGCTCTCCCTGAAGTTGAGCTCTGTGAACGCCGCGGACACGGCTGTGTATTACTGTGCGAGAG
TTATTACTAGGGCGAGTCCTGGCACAGACGGGAGGTACGGTATGGACGTCTGGGGCCAAGGGACCACGGTCACCGTCTCC
TCAGGTAAGAATGGCCACTCTAGGGC
>1111_18445_1237|VPRIMER=Ramos_FW|CPRIMER=Ramos_REV|DUPCOUNT=9|CONSCOUNT=9|CIGAR=17M1X328M
TGTCCCTCACCTGCGGTCTTTATGGTGGGTCCTTCAGTGGTTACTACTGGAGCTGGATCCGCCAGCCCCCAGGGAAGGGG
CTGGAGTACATTGGGGAAATCAATCATAGTGGAAGCACCAACTACAACCCGTCCCTCAAGAGTCGAGTCACCATATCAGT
AGACACGTCCAAGAAACAGCTCTCCCTGAAGTTGAGCTCTGTGAACGCCGCGGACACGGCTGTGTATTACTGTGCGAGAG
TTATTACTAGGGCGAGTCCTGGCACAGACGGGAGGTACGGTATGGACGTCTGGGGCCAAGGGACCACGGTCACCGTCTCC
TCAGGTAAGAATGGCCACTCTAGGGC
>1111_11896_1754|VPRIMER=Ramos_FW|CPRIMER=Ramos_REV|DUPCOUNT=33|CONSCOUNT=36|CIGAR=86M1X259M
TGTCCCTCACCTGCGGTGTTTATGGTGGGTCCTTCAGTGGTTACTACTGGAGCTGGATCCGCCAGCCCCCAGGGAAGGGG
CTGGAGCACATTGGGGAAATCAATCATAGTGGAAGCACCAACTACAACCCGTCCCTCAAGAGTCGAGTCACCATATCAGT
AGACACGTCCAAGAAACAGCTCTCCCTGAAGTTGAGCTCTGTGAACGCCGCGGACACGGCTGTGTATTACTGTGCGAGAG
TTATTACTAGGGCGAGTCCTGGCACAGACGGGAGGTACGGTATGGACGTCTGGGGCCAAGGGACCACGGTCACCGTCTCC
TCAGGTAAGAATGGCCACTCTAGGGC
>1111_13779_3947|VPRIMER=Ramos_FW|CPRIMER=Ramos_REV|DUPCOUNT=41|CONSCOUNT=49|CIGAR=73M1X272M
TGTCCCTCACCTGCGGTGTTTATGGTGGGTCCTTCAGTGGTTACTACTGGAGCTGGATCCGCCAGCCCCCAGGAAAGGGG
CTGGAGTACATTGGGGAAATCAATCATAGTGGAAGCACCAACTACAACCCGTCCCTCAAGAGTCGAGTCACCATATCAGT
AGACACGTCCAAGAAACAGCTCTCCCTGAAGTTGAGCTCTGTGAACGCCGCGGACACGGCTGTGTATTACTGTGCGAGAG
TTATTACTAGGGCGAGTCCTGGCACAGACGGGAGGTACGGTATGGACGTCTGGGGCCAAGGGACCACGGTCACCGTCTCC
TCAGGTAAGAATGGCCACTCTAGGGC
>1111_12837_4396|VPRIMER=Ramos_FW|CPRIMER=Ramos_REV|DUPCOUNT=69|CONSCOUNT=81|CIGAR=13M1X332M
TGTCCCTCACCTGTGGTGTTTATGGTGGGTCCTTCAGTGGTTACTACTGGAGCTGGATCCGCCAGCCCCCAGGGAAGGGG
CTGGAGTACATTGGGGAAATCAATCATAGTGGAAGCACCAACTACAACCCGTCCCTCAAGAGTCGAGTCACCATATCAGT
AGACACGTCCAAGAAACAGCTCTCCCTGAAGTTGAGCTCTGTGAACGCCGCGGACACGGCTGTGTATTACTGTGCGAGAG
TTATTACTAGGGCGAGTCCTGGCACAGACGGGAGGTACGGTATGGACGTCTGGGGCCAAGGGACCACGGTCACCGTCTCC
TCAGGTAAGAATGGCCACTCTAGGGC
>1111_19775_5536|VPRIMER=Ramos_FW|CPRIMER=Ramos_REV|DUPCOUNT=81|CONSCOUNT=83|CIGAR=325M1X20M
TGTCCCTCACCTGCGGTGTTTATGGTGGGTCCTTCAGTGGTTACTACTGGAGCTGGATCCGCCAGCCCCCAGGGAAGGGG
CTGGAGTACATTGGGGAAATCAATCATAGTGGAAGCACCAACTACAACCCGTCCCTCAAGAGTCGAGTCACCATATCAGT
AGACACGTCCAAGAAACAGCTCTCCCTGAAGTTGAGCTCTGTGAACGCCGCGGACACGGCTGTGTATTACTGTGCGAGAG
TTATTACTAGGGCGAGTCCTGGCACAGACGGGAGGTACGGTATGGACGTCTGGGGCCAAGGGACCACGGTCACCGTCTCC
TCAGGGAAGAATGGCCACTCTAGGGC
>1111_11250_5924|VPRIMER=Ramos_FW|CPRIMER=Ramos_REV|DUPCOUNT=32|CONSCOUNT=36|CIGAR=117M1X228M
TGTCCCTCACCTGCGGTGTTTATGGTGGGTCCTTCAGTGGTTACTACTGGAGCTGGATCCGCCAGCCCCCAGGGAAGGGG
CTGGAGTACATTGGGGAAATCAATCATAGTGGAAGCATCAACTACAACCCGTCCCTCAAGAGTCGAGTCACCATATCAGT
AGACACGTCCAAGAAACAGCTCTCCCTGAAGTTGAGCTCTGTGAACGCCGCGGACACGGCTGTGTATTACTGTGCGAGAG
TTATTACTAGGGCGAGTCCTGGCACAGACGGGAGGTACGGTATGGACGTCTGGGGCCAAGGGACCACGGTCACCGTCTCC
TCAGGTAAGAATGGCCACTCTAGGGC
>1111_10748_6500|VPRIMER=Ramos_FW|CPRIMER=Ramos_REV|DUPCOUNT=7|CONSCOUNT=8|CIGAR=220M1X125M
TGTCCCTCACCTGCGGTGTTTATGGTGGGTCCTTCAGTGGTTACTACTGGAGCTGGATCCGCCAGCCCCCAGGGAAGGGG
CTGGAGTACATTGGGGAAATCAATCATAGTGGAAGCACCAACTACAACCCGTCCCTCAAGAGTCGAGTCACCATATCAGT
AGACACGTCCAAGAAACAGCTCTCCCTGAAGTTGAGCTCTGTGAACGCCGCGGACACGGCAGTGTATTACTGTGCGAGAG
TTATTACTAGGGCGAGTCCTGGCACAGACGGGAGGTACGGTATGGACGTCTGGGGCCAAGGGACCACGGTCACCGTCTCC
TCAGGTAAGAATGGCCACTCTAGGGC
>1111_11210_7207|VPRIMER=Ramos_FW|CPRIMER=Ramos_REV|DUPCOUNT=31|CONSCOUNT=35|CIGAR=25M1X320M
TGTCCCTCACCTGCGGTGTTTATGGAGGGTCCTTCAGTGGTTACTACTGGAGCTGGATCCGCCAGCCCCCAGGGAAGGGG
CTGGAGTACATTGGGGAAATCAATCATAGTGGAAGCACCAACTACAACCCGTCCCTCAAGAGTCGAGTCACCATATCAGT
AGACACGTCCAAGAAACAGCTCTCCCTGAAGTTGAGCTCTGTGAACGCCGCGGACACGGCTGTGTATTACTGTGCGAGAG
TTATTACTAGGGCGAGTCCTGGCACAGACGGGAGGTACGGTATGGACGTCTGGGGCCAAGGGACCACGGTCACCGTCTCC
TCAGGTAAGAATGGCCACTCTAGGGC
>1111_24272_8244|VPRIMER=Ramos_FW|CPRIMER=Ramos_REV|DUPCOUNT=25|CONSCOUNT=25|CIGAR=174M1X171M
TGTCCCTCACCTGCGGTGTTTATGGTGGGTCCTTCAGTGGTTACTACTGGAGCTGGATCCGCCAGCCCCCAGGGAAGGGG
CTGGAGTACATTGGGGAAATCAATCATAGTGGAAGCACCAACTACAACCCGTCCCTCAAGAGTCGAGTCACCATATCAGT
AGACACGTCCAAGATACAGCTCTCCCTGAAGTTGAGCTCTGTGAACGCCGCGGACACGGCTGTGTATTACTGTGCGAGAG
TTATTACTAGGGCGAGTCCTGGCACAGACGGGAGGTACGGTATGGACGTCTGGGGCCAAGGGACCACGGTCACCGTCTCC
TCAGGTAAGAATGGCCACTCTAGGGC
>1111_20040_9111|VPRIMER=Ramos_FW|CPRIMER=Ramos_REV|DUPCOUNT=45|CONSCOUNT=47|CIGAR=245M1X100M
TGTCCCTCACCTGCGGTGTTTATGGTGGGTCCTTCAGTGGTTACTACTGGAGCTGGATCCGCCAGCCCCCAGGGAAGGGG
CTGGAGTACATTGGGGAAATCAATCATAGTGGAAGCACCAACTACAACCCGTCCCTCAAGAGTCGAGTCACCATATCAGT
AGACACGTCCAAGAAACAGCTCTCCCTGAAGTTGAGCTCTGTGAACGCCGCGGACACGGCTGTGTATTACTGTGCGAGAG
TTATTGCTAGGGCGAGTCCTGGCACAGACGGGAGGTACGGTATGGACGTCTGGGGCCAAGGGACCACGGTCACCGTCTCC
TCAGGTAAGAATGGCCACTCTAGGGC
>1111_25573_9899|VPRIMER=Ramos_FW|CPRIMER=Ramos_REV|DUPCOUNT=54|CONSCOUNT=71|CIGAR=176M1X169M
TGTCCCTCACCTGCGGTGTTTATGGTGGGTCCTTCAGTGGTTACTACTGGAGCTGGATCCGCCAGCCCCCAGGGAAGGGG
CTGGAGTACATTGGGGAAATCAATCATAGTGGAAGCACCAACTACAACCCGTCCCTCAAGAGTCGAGTCACCATATCAGT
AGACACGTCCAAGAAATAGCTCTCCCTGAAGTTGAGCTCTGTGAACGCCGCGGACACGGCTGTGTATTACTGTGCGAGAG
TTATTACTAGGGCGAGTCCTGGCACAGACGGGAGGTACGGTATGGACGTCTGGGGCCAAGGGACCACGGTCACCGTCTCC
TCAGGTAAGAATGGCCACTCTAGGGC
>1111_7909_12829|VPRIMER=Ramos_FW|CPRIMER=Ramos_REV|DUPCOUNT=20|CONSCOUNT=24|CIGAR=1X345M
AGTCCCTCACCTGCGGTGTTTATGGTGGGTCCTTCAGTGGTTACTACTGGAGCTGGATCCGCCAGCCCCCAGGGAAGGGG
CTGGAGTACATTGGGGAAATCAATCATAGTGGAAGCACCAACTACAACCCGTCCCTCAAGAGTCGAGTCACCATATCAGT
AGACACGTCCAAGAAACAGCTCTCCCTGAAGTTGAGCTCTGTGAACGCCGCGGACACGGCTGTGTATTACTGTGCGAGAG
TTATTACTAGGGCGAGTCCTGGCACAGACGGGAGGTACGGTATGGACGTCTGGGGCCAAGGGACCACGGTCACCGTCTCC
TCAGGTAAGAATGGCCACTCTAGGGC
>1111_5725_13157|VPRIMER=Ramos_FW|CPRIMER=Ramos_REV|DUPCOUNT=35|CONSCOUNT=41|CIGAR=69M1X276M
TGTCCCTCACCTGCGGTGTTTATGGTGGGTCCTTCAGTGGTTACTACTGGAGCTGGATCCGCCAGCCCCTAGGGAAGGGG
CTGGAGTACATTGGGGAAATCAATCATAGTGGAAGCACCAACTACAACCCGTCCCTCAAGAGTCGAGTCACCATATCAGT
AGACACGTCCAAGAAACAGCTCTCCCTGAAGTTGAGCTCTGTGAACGCCGCGGACACGGCTGTGTATTACTGTGCGAGAG
TTATTACTAGGGCGAGTCCTGGCACAGACGGGAGGTACGGTATGGACGTCTGGGGCCAAGGGACCACGGTCACCGTCTCC
TCAGGTAAGAATGGCCACTCTAGGGC
>1111_25334_13593|VPRIMER=Ramos_FW|CPRIMER=Ramos_REV|DUPCOUNT=20|CONSCOUNT=26|CIGAR=246M1X99M
TGTCCCTCACCTGCGGTGTTTATGGTGGGTCCTTCAGTGGTTACTACTGGAGCTGGATCCGCCAGCCCCCAGGGAAGGGG
CTGGAGTACATTGGGGAAATCAATCATAGTGGAAGCACCAACTACAACCCGTCCCTCAAGAGTCGAGTCACCATATCAGT
AGACACGTCCAAGAAACAGCTCTCCCTGAAGTTGAGCTCTGTGAACGCCGCGGACACGGCTGTGTATTACTGTGCGAGAG
TTATTAATAGGGCGAGTCCTGGCACAGACGGGAGGTACGGTATGGACGTCTGGGGCCAAGGGACCACGGTCACCGTCTCC
TCAGGTAAGAATGGCCACTCTAGGGC
>1111_24275_13835|VPRIMER=Ramos_FW|CPRIMER=Ramos_REV|DUPCOUNT=45|CONSCOUNT=52|CIGAR=300M1X45M
TGTCCCTCACCTGCGGTGTTTATGGTGGGTCCTTCAGTGGTTACTACTGGAGCTGGATCCGCCAGCCCCCAGGGAAGGGG
CTGGAGTACATTGGGGAAATCAATCATAGTGGAAGCACCAACTACAACCCGTCCCTCAAGAGTCGAGTCACCATATCAGT
AGACACGTCCAAGAAACAGCTCTCCCTGAAGTTGAGCTCTGTGAACGCCGCGGACACGGCTGTGTATTACTGTGCGAGAG
TTATTACTAGGGCGAGTCCTGGCACAGACGGGAGGTACGGTATGGACGTCTGGGGCCAAGAGACCACGGTCACCGTCTCC
TCAGGTAAGAATGGCCACTCTAGGGC
>1111_3329_14277|VPRIMER=Ramos_FW|CPRIMER=Ramos_REV|DUPCOUNT=26|CONSCOUNT=29|CIGAR=162M1X183M
TGTCCCTCACCTGCGGTGTTTATGGTGGGTCCTTCAGTGGTTACTACTGGAGCTGGATCCGCCAGCCCCCAGGGAAGGGG
CTGGAGTACATTGGGGAAATCAATCATAGTGGAAGCACCAACTACAACCCGTCCCTCAAGAGTCGAGTCACCATATCAGT
AGGCACGTCCAAGAAACAGCTCTCCCTGAAGTTGAGCTCTGTGAACGCCGCGGACACGGCTGTGTATTACTGTGCGAGAG
TTATTACTAGGGCGAGTCCTGGCACAGACGGGAGGTACGGTATGGACGTCTGGGGCCAAGGGACCACGGTCACCGTCTCC
TCAGGTAAGAATGGCCACTCTAGGGC
>1111_16032_15378|VPRIMER=Ramos_FW|CPRIMER=Ramos_REV|DUPCOUNT=72|CONSCOUNT=92|CIGAR=59M1X286M
TGTCCCTCACCTGCGGTGTTTATGGTGGGTCCTTCAGTGGTTACTACTGGAGCTGGATCTGCCAGCCCCCAGGGAAGGGG
CTGGAGTACATTGGGGAAATCAATCATAGTGGAAGCACCAACTACAACCCGTCCCTCAAGAGTCGAGTCACCATATCAGT
AGACACGTCCAAGAAACAGCTCTCCCTGAAGTTGAGCTCTGTGAACGCCGCGGACACGGCTGTGTATTACTGTGCGAGAG
TTATTACTAGGGCGAGTCCTGGCACAGACGGGAGGTACGGTATGGACGTCTGGGGCCAAGGGACCACGGTCACCGTCTCC
TCAGGTAAGAATGGCCACTCTAGGGC
>1111_7139_15721|VPRIMER=Ramos_FW|CPRIMER=Ramos_REV|DUPCOUNT=58|CONSCOUNT=65|CIGAR=127M1X218M
TGTCCCTCACCTGCGGTGTTTATGGTGGGTCCTTCAGTGGTTACTACTGGAGCTGGATCCGCCAGCCCCCAGGGAAGGGG
CTGGAGTACATTGGGGAAATCAATCATAGTGGAAGCACCAACTACAATCCGTCCCTCAAGAGTCGAGTCACCATATCAGT
AGACACGTCCAAGAAACAGCTCTCCCTGAAGTTGAGCTCTGTGAACGCCGCGGACACGGCTGTGTATTACTGTGCGAGAG
TTATTACTAGGGCGAGTCCTGGCACAGACGGGAGGTACGGTATGGACGTCTGGGGCCAAGGGACCACGGTCACCGTCTCC
TCAGGTAAGAATGGCCACTCTAGGGC
>1111_19092_15769|VPRIMER=Ramos_FW|CPRIMER=Ramos_REV|DUPCOUNT=57|CONSCOUNT=68|CIGAR=258M1X87M
TGTCCCTCACCTGCGGTGTTTATGGTGGGTCCTTCAGTGGTTACTACTGGAGCTGGATCCGCCAGCCCCCAGGGAAGGGG
CTGGAGTACATTGGGGAAATCAATCATAGTGGAAGCACCAACTACAACCCGTCCCTCAAGAGTCGAGTCACCATATCAGT
AGACACGTCCAAGAAACAGCTCTCCCTGAAGTTGAGCTCTGTGAACGCCGCGGACACGGCTGTGTATTACTGTGCGAGAG
TTATTACTAGGGCGAGTCTTGGCACAGACGGGAGGTACGGTATGGACGTCTGGGGCCAAGGGACCACGGTCACCGTCTCC
TCAGGTAAGAATGGCCACTCTAGGGC
>1111_7258_16112|VPRIMER=Ramos_FW|CPRIMER=Ramos_REV|DUPCOUNT=24|CONSCOUNT=25|CIGAR=194M1X151M
TGTCCCTCACCTGCGGTGTTTATGGTGGGTCCTTCAGTGGTTACTACTGGAGCTGGATCCGCCAGCCCCCAGGGAAGGGG
CTGGAGTACATTGGGGAAATCAATCATAGTGGAAGCACCAACTACAACCCGTCCCTCAAGAGTCGAGTCACCATATCAGT
AGACACGTCCAAGAAACAGCTCTCCCTGAAGTTGTGCTCTGTGAACGCCGCGGACACGGCTGTGTATTACTGTGCGAGAG
TTATTACTAGGGCGAGTCCTGGCACAGACGGGAGGTACGGTATGGACGTCTGGGGCCAAGGGACCACGGTCACCGTCTCC
TCAGGTAAGAATGGCCACTCTAGGGC
>1111_27742_16695|VPRIMER=Ramos_FW|CPRIMER=Ramos_REV|DUPCOUNT=11|CONSCOUNT=12|CIGAR=179M2X165M
TGTCCCTCACCTGCGGTGTTTATGGTGGGTCCTTCAGTGGTTACTACTGGAGCTGGATCCGCCAGCCCCCAGGGAAGGGG
CTGGAGTACATTGGGGAAATCAATCATAGTGGAAGCACCAACTACAACCCGTCCCTCAAGAGTCGAGTCACCATATCAGT
AGACACGTCCAAGAAACAGTACTCCCTGAAGTTGAGCTCTGTGAACGCCGCGGACACGGCTGTGTATTACTGTGCGAGAG
TTATTACTAGGGCGAGTCCTGGCACAGACGGGAGGTACGGTATGGACGTCTGGGGCCAAGGGACCACGGTCACCGTCTCC
TCAGGTAAGAATGGCCACTCTAGGGC
>1111_6710_17567|VPRIMER=Ramos_FW|CPRIMER=Ramos_REV|DUPCOUNT=48|CONSCOUNT=50|CIGAR=152M1X193M
TGTCCCTCACCTGCGGTGTTTATGGTGGGTCCTTCAGTGGTTACTACTGGAGCTGGATCCGCCAGCCCCCAGGGAAGGGG
CTGGAGTACATTGGGGAAATCAATCATAGTGGAAGCACCAACTACAACCCGTCCCTCAAGAGTCGAGTCACCTTATCAGT
AGACACGTCCAAGAAACAGCTCTCCCTGAAGTTGAGCTCTGTGAACGCCGCGGACACGGCTGTGTATTACTGTGCGAGAG
TTATTACTAGGGCGAGTCCTGGCACAGACGGGAGGTACGGTATGGACGTCTGGGGCCAAGGGACCACGGTCACCGTCTCC
TCAGGTAAGAATGGCCACTCTAGGGC
>1111_15166_17658|VPRIMER=Ramos_FW|CPRIMER=Ramos_REV|DUPCOUNT=10|CONSCOUNT=12|CIGAR=47M1X117M1X180M
TGTCCCTCACCTGCGGTGTTTATGGTGGGTCCTTCAGTGGTTACTACGGGAGCTGGATCCGCCAGCCCCCAGGGAAGGGG
CTGGAGTACATTGGGGAAATCAATCATAGTGGAAGCACCAACTACAACCCGTCCCTCAAGAGTCGAGTCACCATATCAGT
AGACAAGTCCAAGAAACAGCTCTCCCTGAAGTTGAGCTCTGTGAACGCCGCGGACACGGCTGTGTATTACTGTGCGAGAG
TTATTACTAGGGCGAGTCCTGGCACAGACGGGAGGTACGGTATGGACGTCTGGGGCCAAGGGACCACGGTCACCGTCTCC
TCAGGTAAGAATGGCCACTCTAGGGC
>1111_3553_17805|VPRIMER=Ramos_FW|CPRIMER=Ramos_REV|DUPCOUNT=20|CONSCOUNT=24|CIGAR=247M1X98M
TGTCCCTCACCTGCGGTGTTTATGGTGGGTCCTTCAGTGGTTACTACTGGAGCTGGATCCGCCAGCCCCCAGGGAAGGGG
CTGGAGTACATTGGGGAAATCAATCATAGTGGAAGCACCAACTACAACCCGTCCCTCAAGAGTCGAGTCACCATATCAGT
AGACACGTCCAAGAAACAGCTCTCCCTGAAGTTGAGCTCTGTGAACGCCGCGGACACGGCTGTGTATTACTGTGCGAGAG
TTATTACAAGGGCGAGTCCTGGCACAGACGGGAGGTACGGTATGGACGTCTGGGGCCAAGGGACCACGGTCACCGTCTCC
TCAGGTAAGAATGGCCACTCTAGGGC
>1111_5617_18226|VPRIMER=Ramos_FW|CPRIMER=Ramos_REV|DUPCOUNT=61|CONSCOUNT=84|CIGAR=217M1X128M
TGTCCCTCACCTGCGGTGTTTATGGTGGGTCCTTCAGTGGTTACTACTGGAGCTGGATCCGCCAGCCCCCAGGGAAGGGG
CTGGAGTACATTGGGGAAATCAATCATAGTGGAAGCACCAACTACAACCCGTCCCTCAAGAGTCGAGTCACCATATCAGT
AGACACGTCCAAGAAACAGCTCTCCCTGAAGTTGAGCTCTGTGAACGCCGCGGACACAGCTGTGTATTACTGTGCGAGAG
TTATTACTAGGGCGAGTCCTGGCACAGACGGGAGGTACGGTATGGACGTCTGGGGCCAAGGGACCACGGTCACCGTCTCC
TCAGGTAAGAATGGCCACTCTAGGGC
>1111_23978_19387|VPRIMER=Ramos_FW|CPRIMER=Ramos_REV|DUPCOUNT=31|CONSCOUNT=34|CIGAR=273M1X72M
TGTCCCTCACCTGCGGTGTTTATGGTGGGTCCTTCAGTGGTTACTACTGGAGCTGGATCCGCCAGCCCCCAGGGAAGGGG
CTGGAGTACATTGGGGAAATCAATCATAGTGGAAGCACCAACTACAACCCGTCCCTCAAGAGTCGAGTCACCATATCAGT
AGACACGTCCAAGAAACAGCTCTCCCTGAAGTTGAGCTCTGTGAACGCCGCGGACACGGCTGTGTATTACTGTGCGAGAG
TTATTACTAGGGCGAGTCCTGGCACAGACGGGACGTACGGTATGGACGTCTGGGGCCAAGGGACCACGGTCACCGTCTCC
TCAGGTAAGAATGGCCACTCTAGGGC
>1111_16634_19664|VPRIMER=Ramos_FW|CPRIMER=Ramos_REV|DUPCOUNT=3|CONSCOUNT=5|CIGAR=38M2X306M
TGTCCCTCACCTGCGGTGTTTATGGTGGGTCCTTCAGTAATTACTACTGGAGCTGGATCCGCCAGCCCCCAGGGAAGGGG
CTGGAGTACATTGGGGAAATCAATCATAGTGGAAGCACCAACTACAACCCGTCCCTCAAGAGTCGAGTCACCATATCAGT
AGACACGTCCAAGAAACAGCTCTCCCTGAAGTTGAGCTCTGTGAACGCCGCGGACACGGCTGTGTATTACTGTGCGAGAG
TTATTACTAGGGCGAGTCCTGGCACAGACGGGAGGTACGGTATGGACGTCTGGGGCCAAGGGACCACGGTCACCGTCTCC
TCAGGTAAGAATGGCCACTCTAGGGC
>1111_23300_21639|VPRIMER=Ramos_FW|CPRIMER=Ramos_REV|DUPCOUNT=26|CONSCOUNT=32|CIGAR=90M1X255M
TGTCCCTCACCTGCGGTGTTTATGGTGGGTCCTTCAGTGGTTACTACTGGAGCTGGATCCGCCAGCCCCCAGGGAAGGGG
CTGGAGTACAATGGGGAAATCAATCATAGTGGAAGCACCAACTACAACCCGTCCCTCAAGAGTCGAGTCACCATATCAGT
AGACACGTCCAAGAAACAGCTCTCCCTGAAGTTGAGCTCTGTGAACGCCGCGGACACGGCTGTGTATTACTGTGCGAGAG
TTATTACTAGGGCGAGTCCTGGCACAGACGGGAGGTACGGTATGGACGTCTGGGGCCAAGGGACCACGGTCACCGTCTCC
TCAGGTAAGAATGGCCACTCTAGGGC
>1111_6655_21786|VPRIMER=Ramos_FW|CPRIMER=Ramos_REV|DUPCOUNT=29|CONSCOUNT=33|CIGAR=111M1X234M
TGTCCCTCACCTGCGGTGTTTATGGTGGGTCCTTCAGTGGTTACTACTGGAGCTGGATCCGCCAGCCCCCAGGGAAGGGG
CTGGAGTACATTGGGGAAATCAATCATAGTGTAAGCACCAACTACAACCCGTCCCTCAAGAGTCGAGTCACCATATCAGT
AGACACGTCCAAGAAACAGCTCTCCCTGAAGTTGAGCTCTGTGAACGCCGCGGACACGGCTGTGTATTACTGTGCGAGAG
TTATTACTAGGGCGAGTCCTGGCACAGACGGGAGGTACGGTATGGACGTCTGGGGCCAAGGGACCACGGTCACCGTCTCC
TCAGGTAAGAATGGCCACTCTAGGGC
>1111_19083_21962|VPRIMER=Ramos_FW|CPRIMER=Ramos_REV|DUPCOUNT=43|CONSCOUNT=46|CIGAR=235M1X110M
TGTCCCTCACCTGCGGTGTTTATGGTGGGTCCTTCAGTGGTTACTACTGGAGCTGGATCCGCCAGCCCCCAGGGAAGGGG
CTGGAGTACATTGGGGAAATCAATCATAGTGGAAGCACCAACTACAACCCGTCCCTCAAGAGTCGAGTCACCATATCAGT
AGACACGTCCAAGAAACAGCTCTCCCTGAAGTTGAGCTCTGTGAACGCCGCGGACACGGCTGTGTATTACTGTGCTAGAG
TTATTACTAGGGCGAGTCCTGGCACAGACGGGAGGTACGGTATGGACGTCTGGGGCCAAGGGACCACGGTCACCGTCTCC
TCAGGTAAGAATGGCCACTCTAGGGC
>1111_25524_22329|VPRIMER=Ramos_FW|CPRIMER=Ramos_REV|DUPCOUNT=7|CONSCOUNT=7|CIGAR=307M1X16M1X21M
TGTCCCTCACCTGCGGTGTTTATGGTGGGTCCTTCAGTGGTTACTACTGGAGCTGGATCCGCCAGCCCCCAGGGAAGGGG
CTGGAGTACATTGGGGAAATCAATCATAGTGGAAGCACCAACTACAACCCGTCCCTCAAGAGTCGAGTCACCATATCAGT
AGACACGTCCAAGAAACAGCTCTCCCTGAAGTTGAGCTCTGTGAACGCCGCGGACACGGCTGTGTATTACTGTGCGAGAG
TTATTACTAGGGCGAGTCCTGGCACAGACGGGAGGTACGGTATGGACGTCTGGGGCCAAGGGACCACTGTCACCGTCTCC
TCAGTTAAGAATGGCCACTCTAGGGC
>1111_9331_22922|VPRIMER=Ramos_FW|CPRIMER=Ramos_REV|DUPCOUNT=47|CONSCOUNT=48|CIGAR=228M1X117M
TGTCCCTCACCTGCGGTGTTTATGGTGGGTCCTTCAGTGGTTACTACTGGAGCTGGATCCGCCAGCCCCCAGGGAAGGGG
CTGGAGTACATTGGGGAAATCAATCATAGTGGAAGCACCAACTACAACCCGTCCCTCAAGAGTCGAGTCACCATATCAGT
AGACACGTCCAAGAAACAGCTCTCCCTGAAGTTGAGCTCTGTGAACGCCGCGGACACGGCTGTGTATTGCTGTGCGAGAG
TTATTACTAGGGCGAGTCCTGGCACAGACGGGAGGTACGGTATGGACGTCTGGGGCCAAGGGACCACGGTCACCGTCTCC
TCAGGTAAGAATGGCCACTCTAGGGC
>1111_16306_24993|VPRIMER=Ramos_FW|CPRIMER=Ramos_REV|DUPCOUNT=31|CONSCOUNT=33|CIGAR=179M1X166M
TGTCCCTCACCTGCGGTGTTTATGGTGGGTCCTTCAGTGGTTACTACTGGAGCTGGATCCGCCAGCCCCCAGGGAAGGGG
CTGGAGTACATTGGGGAAATCAATCATAGTGGAAGCACCAACTACAACCCGTCCCTCAAGAGTCGAGTCACCATATCAGT
AGACACGTCCAAGAAACAGATCTCCCTGAAGTTGAGCTCTGTGAACGCCGCGGACACGGCTGTGTATTACTGTGCGAGAG
TTATTACTAGGGCGAGTCCTGGCACAGACGGGAGGTACGGTATGGACGTCTGGGGCCAAGGGACCACGGTCACCGTCTCC
TCAGGTAAGAATGGCCACTCTAGGGC
>1112_20376_1430|VPRIMER=Ramos_FW|CPRIMER=Ramos_REV|DUPCOUNT=22|CONSCOUNT=29|CIGAR=337M1X8M
TGTCCCTCACCTGCGGTGTTTATGGTGGGTCCTTCAGTGGTTACTACTGGAGCTGGATCCGCCAGCCCCCAGGGAAGGGG
CTGGAGTACATTGGGGAAATCAATCATAGTGGAAGCACCAACTACAACCCGTCCCTCAAGAGTCGAGTCACCATATCAGT
AGACACGTCCAAGAAACAGCTCTCCCTGAAGTTGAGCTCTGTGAACGCCGCGGACACGGCTGTGTATTACTGTGCGAGAG
TTATTACTAGGGCGAGTCCTGGCACAGACGGGAGGTACGGTATGGACGTCTGGGGCCAAGGGACCACGGTCACCGTCTCC
TCAGGTAAGAATGGCCATTCTAGGGC
>1112_24530_3962|VPRIMER=Ramos_FW|CPRIMER=Ramos_REV|DUPCOUNT=57|CONSCOUNT=70|CIGAR=235M1X110M
TGTCCCTCACCTGCGGTGTTTATGGTGGGTCCTTCAGTGGTTACTACTGGAGCTGGATCCGCCAGCCCCCAGGGAAGGGG
CTGGAGTACATTGGGGAAATCAATCATAGTGGAAGCACCAACTACAACCCGTCCCTCAAGAGTCGAGTCACCATATCAGT
AGACACGTCCAAGAAACAGCTCTCCCTGAAGTTGAGCTCTGTGAACGCCGCGGACACGGCTGTGTATTACTGTGCAAGAG
TTATTACTAGGGCGAGTCCTGGCACAGACGGGAGGTACGGTATGGACGTCTGGGGCCAAGGGACCACGGTCACCGTCTCC
TCAGGTAAGAATGGCCACTCTAGGGC
>1112_16476_3998|VPRIMER=Ramos_FW|CPRIMER=Ramos_REV|DUPCOUNT=25|CONSCOUNT=26|CIGAR=264M1X81M
TGTCCCTCACCTGCGGTGTTTATGGTGGGTCCTTCAGTGGTTACTACTGGAGCTGGATCCGCCAGCCCCCAGGGAAGGGG
CTGGAGTACATTGGGGAAATCAATCATAGTGGAAGCACCAACTACAACCCGTCCCTCAAGAGTCGAGTCACCATATCAGT
AGACACGTCCAAGAAACAGCTCTCCCTGAAGTTGAGCTCTGTGAACGCCGCGGACACGGCTGTGTATTACTGTGCGAGAG
TTATTACTAGGGCGAGTCCTGGCAAAGACGGGAGGTACGGTATGGACGTCTGGGGCCAAGGGACCACGGTCACCGTCTCC
TCAGGTAAGAATGGCCACTCTAGGGC
>1112_26840_4713|VPRIMER=Ramos_FW|CPRIMER=Ramos_REV|DUPCOUNT=3|CONSCOUNT=3|CIGAR=92M2X4M1X247M
TGTCCCTCACCTGCGGTGTTTATGGTGGGTCCTTCAGTGGTTACTACTGGAGCTGGATCCGCCAGCCCCCAGGGAAGGGG
CTGGAGTACATTTTGGAATTCAATCATAGTGGAAGCACCAACTACAACCCGTCCCTCAAGAGTCGAGTCACCATATCAGT
AGACACGTCCAAGAAACAGCTCTCCCTGAAGTTGAGCTCTGTGAACGCCGCGGACACGGCTGTGTATTACTGTGCGAGAG
TTATTACTAGGGCGAGTCCTGGCACAGACGGGAGGTACGGTATGGACGTCTGGGGCCAAGGGACCACGGTCACCGTCTCC
TCAGGTAAGAATGGCCACTCTAGGGC
>1112_14834_5249|VPRIMER=Ramos_FW|CPRIMER=Ramos_REV|DUPCOUNT=20|CONSCOUNT=25|CIGAR=207M1X138M
TGTCCCTCACCTGCGGTGTTTATGGTGGGTCCTTCAGTGGTTACTACTGGAGCTGGATCCGCCAGCCCCCAGGGAAGGGG
CTGGAGTACATTGGGGAAATCAATCATAGTGGAAGCACCAACTACAACCCGTCCCTCAAGAGTCGAGTCACCATATCAGT
AGACACGTCCAAGAAACAGCTCTCCCTGAAGTTGAGCTCTGTGAACGTCGCGGACACGGCTGTGTATTACTGTGCGAGAG
TTATTACTAGGGCGAGTCCTGGCACAGACGGGAGGTACGGTATGGACGTCTGGGGCCAAGGGACCACGGTCACCGTCTCC
TCAGGTAAGAATGGCCACTCTAGGGC
>1112_22958_5588|VPRIMER=Ramos_FW|CPRIMER=Ramos_REV|DUPCOUNT=34|CONSCOUNT=35|CIGAR=42M1X303M
TGTCCCTCACCTGCGGTGTTTATGGTGGGTCCTTCAGTGGTTGCTACTGGAGCTGGATCCGCCAGCCCCCAGGGAAGGGG
CTGGAGTACATTGGGGAAATCAATCATAGTGGAAGCACCAACTACAACCCGTCCCTCAAGAGTCGAGTCACCATATCAGT
AGACACGTCCAAGAAACAGCTCTCCCTGAAGTTGAGCTCTGTGAACGCCGCGGACACGGCTGTGTATTACTGTGCGAGAG
TTATTACTAGGGCGAGTCCTGGCACAGACGGGAGGTACGGTATGGACGTCTGGGGCCAAGGGACCACGGTCACCGTCTCC
TCAGGTAAGAATGGCCACTCTAGGGC
>1112_28279_7176|VPRIMER=Ramos_FW|CPRIMER=Ramos_REV|DUPCOUNT=11|CONSCOUNT=11|CIGAR=155M1X23M1X128M1X37M
TGTCCCTCACCTGCGGTGTTTATGGTGGGTCCTTCAGTGGTTACTACTGGAGCTGGATCCGCCAGCCCCCAGGGAAGGGG
CTGGAGTACATTGGGGAAATCAATCATAGTGGAAGCACCAACTACAACCCGTCCCTCAAGAGTCGAGTCACCATAGCAGT
AGACACGTCCAAGAAACAGGTCTCCCTGAAGTTGAGCTCTGTGAACGCCGCGGACACGGCTGTGTATTACTGTGCGAGAG
TTATTACTAGGGCGAGTCCTGGCACAGACGGGAGGTACGGTATGGACGTCTGGGGCCAAGGGACCACGTTCACCGTCTCC
TCAGGTAAGAATGGCCACTCTAGGGC
>1112_27212_7951|VPRIMER=Ramos_FW|CPRIMER=Ramos_REV|DUPCOUNT=30|CONSCOUNT=40|CIGAR=237M1X108M
TGTCCCTCACCTGCGGTGTTTATGGTGGGTCCTTCAGTGGTTACTACTGGAGCTGGATCCGCCAGCCCCCAGGGAAGGGG
CTGGAGTACATTGGGGAAATCAATCATAGTGGAAGCACCAACTACAACCCGTCCCTCAAGAGTCGAGTCACCATATCAGT
AGACACGTCCAAGAAACAGCTCTCCCTGAAGTTGAGCTCTGTGAACGCCGCGGACACGGCTGTGTATTACTGTGCGAAAG
TTATTACTAGGGCGAGTCCTGGCACAGACGGGAGGTACGGTATGGACGTCTGGGGCCAAGGGACCACGGTCACCGTCTCC
TCAGGTAAGAATGGCCACTCTAGGGC
>1112_28206_10074|VPRIMER=Ramos_FW|CPRIMER=Ramos_REV|DUPCOUNT=31|CONSCOUNT=34|CIGAR=15M1X330M
TGTCCCTCACCTGCGCTGTTTATGGTGGGTCCTTCAGTGGTTACTACTGGAGCTGGATCCGCCAGCCCCCAGGGAAGGGG
CTGGAGTACATTGGGGAAATCAATCATAGTGGAAGCACCAACTACAACCCGTCCCTCAAGAGTCGAGTCACCATATCAGT
AGACACGTCCAAGAAACAGCTCTCCCTGAAGTTGAGCTCTGTGAACGCCGCGGACACGGCTGTGTATTACTGTGCGAGAG
TTATTACTAGGGCGAGTCCTGGCACAGACGGGAGGTACGGTATGGACGTCTGGGGCCAAGGGACCACGGTCACCGTCTCC
TCAGGTAAGAATGGCCACTCTAGGGC
>1112_8698_10420|VPRIMER=Ramos_FW|CPRIMER=Ramos_REV|DUPCOUNT=28|CONSCOUNT=31|CIGAR=83M1X262M
TGTCCCTCACCTGCGGTGTTTATGGTGGGTCCTTCAGTGGTTACTACTGGAGCTGGATCCGCCAGCCCCCAGGGAAGGGG
CTGCAGTACATTGGGGAAATCAATCATAGTGGAAGCACCAACTACAACCCGTCCCTCAAGAGTCGAGTCACCATATCAGT
AGACACGTCCAAGAAACAGCTCTCCCTGAAGTTGAGCTCTGTGAACGCCGCGGACACGGCTGTGTATTACTGTGCGAGAG
TTATTACTAGGGCGAGTCCTGGCACAGACGGGAGGTACGGTATGGACGTCTGGGGCCAAGGGACCACGGTCACCGTCTCC
TCAGGTAAGAATGGCCACTCTAGGGC
>1112_24333_11548|VPRIMER=Ramos_FW|CPRIMER=Ramos_REV|DUPCOUNT=39|CONSCOUNT=45|CIGAR=308M1X37M
TGTCCCTCACCTGCGGTGTTTATGGTGGGTCCTTCAGTGGTTACTACTGGAGCTGGATCCGCCAGCCCCCAGGGAAGGGG
CTGGAGTACATTGGGGAAATCAATCATAGTGGAAGCACCAACTACAACCCGTCCCTCAAGAGTCGAGTCACCATATCAGT
AGACACGTCCAAGAAACAGCTCTCCCTGAAGTTGAGCTCTGTGAACGCCGCGGACACGGCTGTGTATTACTGTGCGAGAG
TTATTACTAGGGCGAGTCCTGGCACAGACGGGAGGTACGGTATGGACGTCTGGGGCCAAGGGACCACGATCACCGTCTCC
TCAGGTAAGAATGGCCACTCTAGGGC
>1112_17269_11731|VPRIMER=Ramos_FW|CPRIMER=Ramos_REV|DUPCOUNT=30|CONSCOUNT=34|CIGAR=153M1X192M
TGTCCCTCACCTGCGGTGTTTATGGTGGGTCCTTCAGTGGTTACTACTGGAGCTGGATCCGCCAGCCCCCAGGGAAGGGG
CTGGAGTACATTGGGGAAATCAATCATAGTGGAAGCACCAACTACAACCCGTCCCTCAAGAGTCGAGTCACCACATCAGT
AGACACGTCCAAGAAACAGCTCTCCCTGAAGTTGAGCTCTGTGAACGCCGCGGACACGGCTGTGTATTACTGTGCGAGAG
TTATTACTAGGGCGAGTCCTGGCACAGACGGGAGGTACGGTATGGACGTCTGGGGCCAAGGGACCACGGTCACCGTCTCC
TCAGGTAAGAATGGCCACTCTAGGGC
>1112_1759_12962|VPRIMER=Ramos_FW|CPRIMER=Ramos_REV|DUPCOUNT=33|CONSCOUNT=34|CIGAR=141M1X204M
TGTCCCTCACCTGCGGTGTTTATGGTGGGTCCTTCAGTGGTTACTACTGGAGCTGGATCCGCCAGCCCCCAGGGAAGGGG
CTGGAGTACATTGGGGAAATCAATCATAGTGGAAGCACCAACTACAACCCGTCCCTCAAGATTCGAGTCACCATATCAGT
AGACACGTCCAAGAAACAGCTCTCCCTGAAGTTGAGCTCTGTGAACGCCGCGGACACGGCTGTGTATTACTGTGCGAGAG
TTATTACTAGGGCGAGTCCTGGCACAGACGGGAGGTACGGTATGGACGTCTGGGGCCAAGGGACCACGGTCACCGTCTCC
TCAGGTAAGAATGGCCACTCTAGGGC
>1112_11939_13274|VPRIMER=Ramos_FW|CPRIMER=Ramos_REV|DUPCOUNT=5|CONSCOUNT=6|CIGAR=54M1X291M
TGTCCCTCACCTGCGGTGTTTATGGTGGGTCCTTCAGTGGTTACTACTGGAGCTCGATCCGCCAGCCCCCAGGGAAGGGG
CTGGAGTACATTGGGGAAATCAATCATAGTGGAAGCACCAACTACAACCCGTCCCTCAAGAGTCGAGTCACCATATCAGT
AGACACGTCCAAGAAACAGCTCTCCCTGAAGTTGAGCTCTGTGAACGCCGCGGACACGGCTGTGTATTACTGTGCGAGAG
TTATTACTAGGGCGAGTCCTGGCACAGACGGGAGGTACGGTATGGACGTCTGGGGCCAAGGGACCACGGTCACCGTCTCC
TCAGGTAAGAATGGCCACTCTAGGGC
>1112_4402_13935|VPRIMER=Ramos_FW|CPRIMER=Ramos_REV|DUPCOUNT=3|CONSCOUNT=5|CIGAR=158M1X167M1X1M1X17M
TGTCCCTCACCTGCGGTGTTTATGGTGGGTCCTTCAGTGGTTACTACTGGAGCTGGATCCGCCAGCCCCCAGGGAAGGGG
CTGGAGTACATTGGGGAAATCAATCATAGTGGAAGCACCAACTACAACCCGTCCCTCAAGAGTCGAGTCACCATATCACT
AGACACGTCCAAGAAACAGCTCTCCCTGAAGTTGAGCTCTGTGAACGCCGCGGACACGGCTGTGTATTACTGTGCGAGAG
TTATTACTAGGGCGAGTCCTGGCACAGACGGGAGGTACGGTATGGACGTCTGGGGCCAAGGGACCACGGTCACCGTCTCC
TCAGGTTACAATGGCCACTCTAGGGC
>1112_5892_13978|VPRIMER=Ramos_FW|CPRIMER=Ramos_REV|DUPCOUNT=54|CONSCOUNT=55|CIGAR=254M1X91M
TGTCCCTCACCTGCGGTGTTTATGGTGGGTCCTTCAGTGGTTACTACTGGAGCTGGATCCGCCAGCCCCCAGGGAAGGGG
CTGGAGTACATTGGGGAAATCAATCATAGTGGAAGCACCAACTACAACCCGTCCCTCAAGAGTCGAGTCACCATATCAGT
AGACACGTCCAAGAAACAGCTCTCCCTGAAGTTGAGCTCTGTGAACGCCGCGGACACGGCTGTGTATTACTGTGCGAGAG
TTATTACTAGGGCGTGTCCTGGCACAGACGGGAGGTACGGTATGGACGTCTGGGGCCAAGGGACCACGGTCACCGTCTCC
TCAGGTAAGAATGGCCACTCTAGGGC
>1112_2777_14166|VPRIMER=Ramos_FW|CPRIMER=Ramos_REV|DUPCOUNT=36|CONSCOUNT=37|CIGAR=97M1X248M
TGTCCCTCACCTGCGGTGTTTATGGTGGGTCCTTCAGTGGTTACTACTGGAGCTGGATCCGCCAGCCCCCAGGGAAGGGG
CTGGAGTACATTGGGGATATCAATCATAGTGGAAGCACCAACTACAACCCGTCCCTCAAGAGTCGAGTCACCATATCAGT
AGACACGTCCAAGAAACAGCTCTCCCTGAAGTTGAGCTCTGTGAACGCCGCGGACACGGCTGTGTATTACTGTGCGAGAG
TTATTACTAGGGCGAGTCCTGGCACAGACGGGAGGTACGGTATGGACGTCTGGGGCCAAGGGACCACGGTCACCGTCTCC
TCAGGTAAGAATGGCCACTCTAGGGC
>1112_4674_14321|VPRIMER=Ramos_FW|CPRIMER=Ramos_REV|DUPCOUNT=36|CONSCOUNT=43|CIGAR=156M1X189M
TGTCCCTCACCTGCGGTGTTTATGGTGGGTCCTTCAGTGGTTACTACTGGAGCTGGATCCGCCAGCCCCCAGGGAAGGGG
CTGGAGTACATTGGGGAAATCAATCATAGTGGAAGCACCAACTACAACCCGTCCCTCAAGAGTCGAGTCACCATATTAGT
AGACACGTCCAAGAAACAGCTCTCCCTGAAGTTGAGCTCTGTGAACGCCGCGGACACGGCTGTGTATTACTGTGCGAGAG
TTATTACTAGGGCGAGTCCTGGCACAGACGGGAGGTACGGTATGGACGTCTGGGGCCAAGGGACCACGGTCACCGTCTCC
TCAGGTAAGAATGGCCACTCTAGGGC
>1112_15600_14944|VPRIMER=Ramos_FW|CPRIMER=Ramos_REV|DUPCOUNT=44|CONSCOUNT=48|CIGAR=297M1X48M
TGTCCCTCACCTGCGGTGTTTATGGTGGGTCCTTCAGTGGTTACTACTGGAGCTGGATCCGCCAGCCCCCAGGGAAGGGG
CTGGAGTACATTGGGGAAATCAATCATAGTGGAAGCACCAACTACAACCCGTCCCTCAAGAGTCGAGTCACCATATCAGT
AGACACGTCCAAGAAACAGCTCTCCCTGAAGTTGAGCTCTGTGAACGCCGCGGACACGGCTGTGTATTACTGTGCGAGAG
TTATTACTAGGGCGAGTCCTGGCACAGACGGGAGGTACGGTATGGACGTCTGGGGCCGAGGGACCACGGTCACCGTCTCC
TCAGGTAAGAATGGCCACTCTAGGGC
>1112_7046_14983|VPRIMER=Ramos_FW|CPRIMER=Ramos_REV|DUPCOUNT=6|CONSCOUNT=6|CIGAR=132M1X213M
TGTCCCTCACCTGCGGTGTTTATGGTGGGTCCTTCAGTGGTTACTACTGGAGCTGGATCCGCCAGCCCCCAGGGAAGGGG
CTGGAGTACATTGGGGAAATCAATCATAGTGGAAGCACCAACTACAACCCGTGCCTCAAGAGTCGAGTCACCATATCAGT
AGACACGTCCAAGAAACAGCTCTCCCTGAAGTTGAGCTCTGTGAACGCCGCGGACACGGCTGTGTATTACTGTGCGAGAG
TTATTACTAGGGCGAGTCCTGGCACAGACGGGAGGTACGGTATGGACGTCTGGGGCCAAGGGACCACGGTCACCGTCTCC
TCAGGTAAGAATGGCCACTCTAGGGC
>1112_17526_15003|VPRIMER=Ramos_FW|CPRIMER=Ramos_REV|DUPCOUNT=18|CONSCOUNT=21|CIGAR=55M1X290M
TGTCCCTCACCTGCGGTGTTTATGGTGGGTCCTTCAGTGGTTACTACTGGAGCTGTATCCGCCAGCCCCCAGGGAAGGGG
CTGGAGTACATTGGGGAAATCAATCATAGTGGAAGCACCAACTACAACCCGTCCCTCAAGAGTCGAGTCACCATATCAGT
AGACACGTCCAAGAAACAGCTCTCCCTGAAGTTGAGCTCTGTGAACGCCGCGGACACGGCTGTGTATTACTGTGCGAGAG
TTATTACTAGGGCGAGTCCTGGCACAGACGGGAGGTACGGTATGGACGTCTGGGGCCAAGGGACCACGGTCACCGTCTCC
TCAGGTAAGAATGGCCACTCTAGGGC
>1112_20864_15851|VPRIMER=Ramos_FW|CPRIMER=Ramos_REV|DUPCOUNT=8|CONSCOUNT=11|CIGAR=41M1X304M
TGTCCCTCACCTGCGGTGTTTATGGTGGGTCCTTCAGTGGTAACTACTGGAGCTGGATCCGCCAGCCCCCAGGGAAGGGG
CTGGAGTACATTGGGGAAATCAATCATAGTGGAAGCACCAACTACAACCCGTCCCTCAAGAGTCGAGTCACCATATCAGT
AGACACGTCCAAGAAACAGCTCTCCCTGAAGTTGAGCTCTGTGAACGCCGCGGACACGGCTGTGTATTACTGTGCGAGAG
TTATTACTAGGGCGAGTCCTGGCACAGACGGGAGGTACGGTATGGACGTCTGGGGCCAAGGGACCACGGTCACCGTCTCC
TCAGGTAAGAATGGCCACTCTAGGGC
>1112_6622_15963|VPRIMER=Ramos_FW|CPRIMER=Ramos_REV|DUPCOUNT=26|CONSCOUNT=28|CIGAR=138M1X207M
TGTCCCTCACCTGCGGTGTTTATGGTGGGTCCTTCAGTGGTTACTACTGGAGCTGGATCCGCCAGCCCCCAGGGAAGGGG
CTGGAGTACATTGGGGAAATCAATCATAGTGGAAGCACCAACTACAACCCGTCCCTCATGAGTCGAGTCACCATATCAGT
AGACACGTCCAAGAAACAGCTCTCCCTGAAGTTGAGCTCTGTGAACGCCGCGGACACGGCTGTGTATTACTGTGCGAGAG
TTATTACTAGGGCGAGTCCTGGCACAGACGGGAGGTACGGTATGGACGTCTGGGGCCAAGGGACCACGGTCACCGTCTCC
TCAGGTAAGAATGGCCACTCTAGGGC
>1112_12650_16468|VPRIMER=Ramos_FW|CPRIMER=Ramos_REV|DUPCOUNT=6|CONSCOUNT=6|CIGAR=56M1X6M1X282M
TGTCCCTCACCTGCGGTGTTTATGGTGGGTCCTTCAGTGGTTACTACTGGAGCTGGCTCCGCCCGCCCCCAGGGAAGGGG
CTGGAGTACATTGGGGAAATCAATCATAGTGGAAGCACCAACTACAACCCGTCCCTCAAGAGTCGAGTCACCATATCAGT
AGACACGTCCAAGAAACAGCTCTCCCTGAAGTTGAGCTCTGTGAACGCCGCGGACACGGCTGTGTATTACTGTGCGAGAG
TTATTACTAGGGCGAGTCCTGGCACAGACGGGAGGTACGGTATGGACGTCTGGGGCCAAGGGACCACGGTCACCGTCTCC
TCAGGTAAGAATGGCCACTCTAGGGC
>1112_12971_17228|VPRIMER=Ramos_FW|CPRIMER=Ramos_REV|DUPCOUNT=7|CONSCOUNT=9|CIGAR=318M1X27M
TGTCCCTCACCTGCGGTGTTTATGGTGGGTCCTTCAGTGGTTACTACTGGAGCTGGATCCGCCAGCCCCCAGGGAAGGGG
CTGGAGTACATTGGGGAAATCAATCATAGTGGAAGCACCAACTACAACCCGTCCCTCAAGAGTCGAGTCACCATATCAGT
AGACACGTCCAAGAAACAGCTCTCCCTGAAGTTGAGCTCTGTGAACGCCGCGGACACGGCTGTGTATTACTGTGCGAGAG
TTATTACTAGGGCGAGTCCTGGCACAGACGGGAGGTACGGTATGGACGTCTGGGGCCAAGGGACCACGGTCACCGTCTGC
TCAGGTAAGAATGGCCACTCTAGGGC
>1112_27995_18350|VPRIMER=Ramos_FW|CPRIMER=Ramos_REV|DUPCOUNT=71|CONSCOUNT=90|CIGAR=165M1X180M
TGTCCCTCACCTGCGGTGTTTATGGTGGGTCCTTCAGTGGTTACTACTGGAGCTGGATCCGCCAGCCCCCAGGGAAGGGG
CTGGAGTACATTGGGGAAATCAATCATAGTGGAAGCACCAACTACAACCCGTCCCTCAAGAGTCGAGTCACCATATCAGT
AGACATGTCCAAGAAACAGCTCTCCCTGAAGTTGAGCTCTGTGAACGCCGCGGACACGGCTGTGTATTACTGTGCGAGAG
TTATTACTAGGGCGAGTCCTGGCACAGACGGGAGGTACGGTATGGACGTCTGGGGCCAAGGGACCACGGTCACCGTCTCC
TCAGGTAAGAATGGCCACTCTAGGGC
>1112_7547_20500|VPRIMER=Ramos_FW|CPRIMER=Ramos_REV|DUPCOUNT=49|CONSCOUNT=54|CIGAR=106M1X239M
TGTCCCTCACCTGCGGTGTTTATGGTGGGTCCTTCAGTGGTTACTACTGGAGCTGGATCCGCCAGCCCCCAGGGAAGGGG
CTGGAGTACATTGGGGAAATCAATCACAGTGGAAGCACCAACTACAACCCGTCCCTCAAGAGTCGAGTCACCATATCAGT
AGACACGTCCAAGAAACAGCTCTCCCTGAAGTTGAGCTCTGTGAACGCCGCGGACACGGCTGTGTATTACTGTGCGAGAG
TTATTACTAGGGCGAGTCCTGGCACAGACGGGAGGTACGGTATGGACGTCTGGGGCCAAGGGACCACGGTCACCGTCTCC
TCAGGTAAGAATGGCCACTCTAGGGC
>1112_8124_20634|VPRIMER=Ramos_FW|CPRIMER=Ramos_REV|DUPCOUNT=46|CONSCOUNT=51|CIGAR=95M1X250M
TGTCCCTCACCTGCGGTGTTTATGGTGGGTCCTTCAGTGGTTACTACTGGAGCTGGATCCGCCAGCCCCCAGGGAAGGGG
CTGGAGTACATTGGGAAAATCAATCATAGTGGAAGCACCAACTACAACCCGTCCCTCAAGAGTCGAGTCACCATATCAGT
AGACACGTCCAAGAAACAGCTCTCCCTGAAGTTGAGCTCTGTGAACGCCGCGGACACGGCTGTGTATTACTGTGCGAGAG
TTATTACTAGGGCGAGTCCTGGCACAGACGGGAGGTACGGTATGGACGTCTGGGGCCAAGGGACCACGGTCACCGTCTCC
TCAGGTAAGAATGGCCACTCTAGGGC
>1112_18646_20949|VPRIMER=Ramos_FW|CPRIMER=Ramos_REV|DUPCOUNT=28|CONSCOUNT=28|CIGAR=18M1X327M
TGTCCCTCACCTGCGGTGGTTATGGTGGGTCCTTCAGTGGTTACTACTGGAGCTGGATCCGCCAGCCCCCAGGGAAGGGG
CTGGAGTACATTGGGGAAATCAATCATAGTGGAAGCACCAACTACAACCCGTCCCTCAAGAGTCGAGTCACCATATCAGT
AGACACGTCCAAGAAACAGCTCTCCCTGAAGTTGAGCTCTGTGAACGCCGCGGACACGGCTGTGTATTACTGTGCGAGAG
TTATTACTAGGGCGAGTCCTGGCACAGACGGGAGGTACGGTATGGACGTCTGGGGCCAAGGGACCACGGTCACCGTCTCC
TCAGGTAAGAATGGCCACTCTAGGGC
>1112_6541_21593|VPRIMER=Ramos_FW|CPRIMER=Ramos_REV|DUPCOUNT=24|CONSCOUNT=28|CIGAR=4M1X341M
TGTCTCTCACCTGCGGTGTTTATGGTGGGTCCTTCAGTGGTTACTACTGGAGCTGGATCCGCCAGCCCCCAGGGAAGGGG
CTGGAGTACATTGGGGAAATCAATCATAGTGGAAGCACCAACTACAACCCGTCCCTCAAGAGTCGAGTCACCATATCAGT
AGACACGTCCAAGAAACAGCTCTCCCTGAAGTTGAGCTCTGTGAACGCCGCGGACACGGCTGTGTATTACTGTGCGAGAG
TTATTACTAGGGCGAGTCCTGGCACAGACGGGAGGTACGGTATGGACGTCTGGGGCCAAGGGACCACGGTCACCGTCTCC
TCAGGTAAGAATGGCCACTCTAGGGC
>1112_14747_24059|VPRIMER=Ramos_FW|CPRIMER=Ramos_REV|DUPCOUNT=125|CONSCOUNT=156|CIGAR=196M1X149M
TGTCCCTCACCTGCGGTGTTTATGGTGGGTCCTTCAGTGGTTACTACTGGAGCTGGATCCGCCAGCCCCCAGGGAAGGGG
CTGGAGTACATTGGGGAAATCAATCATAGTGGAAGCACCAACTACAACCCGTCCCTCAAGAGTCGAGTCACCATATCAGT
AGACACGTCCAAGAAACAGCTCTCCCTGAAGTTGAGGTCTGTGAACGCCGCGGACACGGCTGTGTATTACTGTGCGAGAG
TTATTACTAGGGCGAGTCCTGGCACAGACGGGAGGTACGGTATGGACGTCTGGGGCCAAGGGACCACGGTCACCGTCTCC
TCAGGTAAGAATGGCCACTCTAGGGC
>1112_8980_24508|VPRIMER=Ramos_FW|CPRIMER=Ramos_REV|DUPCOUNT=51|CONSCOUNT=53|CIGAR=87M1X258M
TGTCCCTCACCTGCGGTGTTTATGGTGGGTCCTTCAGTGGTTACTACTGGAGCTGGATCCGCCAGCCCCCAGGGAAGGGG
CTGGAGTTCATTGGGGAAATCAATCATAGTGGAAGCACCAACTACAACCCGTCCCTCAAGAGTCGAGTCACCATATCAGT
AGACACGTCCAAGAAACAGCTCTCCCTGAAGTTGAGCTCTGTGAACGCCGCGGACACGGCTGTGTATTACTGTGCGAGAG
TTATTACTAGGGCGAGTCCTGGCACAGACGGGAGGTACGGTATGGACGTCTGGGGCCAAGGGACCACGGTCACCGTCTCC
TCAGGTAAGAATGGCCACTCTAGGGC
>1113_19359_1531|VPRIMER=Ramos_FW|CPRIMER=Ramos_REV|DUPCOUNT=6|CONSCOUNT=6|CIGAR=40M1X305M
TGTCCCTCACCTGCGGTGTTTATGGTGGGTCCTTCAGTGGGTACTACTGGAGCTGGATCCGCCAGCCCCCAGGGAAGGGG
CTGGAGTACATTGGGGAAATCAATCATAGTGGAAGCACCAACTACAACCCGTCCCTCAAGAGTCGAGTCACCATATCAGT
AGACACGTCCAAGAAACAGCTCTCCCTGAAGTTGAGCTCTGTGAACGCCGCGGACACGGCTGTGTATTACTGTGCGAGAG
TTATTACTAGGGCGAGTCCTGGCACAGACGGGAGGTACGGTATGGACGTCTGGGGCCAAGGGACCACGGTCACCGTCTCC
TCAGGTAAGAATGGCCACTCTAGGGC
>1113_9121_1558|VPRIMER=Ramos_FW|CPRIMER=Ramos_REV|DUPCOUNT=19|CONSCOUNT=20|CIGAR=165M1X180M
TGTCCCTCACCTGCGGTGTTTATGGTGGGTCCTTCAGTGGTTACTACTGGAGCTGGATCCGCCAGCCCCCAGGGAAGGGG
CTGGAGTACATTGGGGAAATCAATCATAGTGGAAGCACCAACTACAACCCGTCCCTCAAGAGTCGAGTCACCATATCAGT
AGACAAGTCCAAGAAACAGCTCTCCCTGAAGTTGAGCTCTGTGAACGCCGCGGACACGGCTGTGTATTACTGTGCGAGAG
TTATTACTAGGGCGAGTCCTGGCACAGACGGGAGGTACGGTATGGACGTCTGGGGCCAAGGGACCACGGTCACCGTCTCC
TCAGGTAAGAATGGCCACTCTAGGGC
>1113_8346_1862|VPRIMER=Ramos_FW|CPRIMER=Ramos_REV|DUPCOUNT=29|CONSCOUNT=29|CIGAR=186M1X159M
TGTCCCTCACCTGCGGTGTTTATGGTGGGTCCTTCAGTGGTTACTACTGGAGCTGGATCCGCCAGCCCCCAGGGAAGGGG
CTGGAGTACATTGGGGAAATCAATCATAGTGGAAGCACCAACTACAACCCGTCCCTCAAGAGTCGAGTCACCATATCAGT
AGACACGTCCAAGAAACAGCTCTCCCGGAAGTTGAGCTCTGTGAACGCCGCGGACACGGCTGTGTATTACTGTGCGAGAG
TTATTACTAGGGCGAGTCCTGGCACAGACGGGAGGTACGGTATGGACGTCTGGGGCCAAGGGACCACGGTCACCGTCTCC
TCAGGTAAGAATGGCCACTCTAGGGC
>1113_16781_2078|VPRIMER=Ramos_FW|CPRIMER=Ramos_REV|DUPCOUNT=31|CONSCOUNT=37|CIGAR=226M1X119M
TGTCCCTCACCTGCGGTGTTTATGGTGGGTCCTTCAGTGGTTACTACTGGAGCTGGATCCGCCAGCCCCCAGGGAAGGGG
CTGGAGTACATTGGGGAAATCAATCATAGTGGAAGCACCAACTACAACCCGTCCCTCAAGAGTCGAGTCACCATATCAGT
AGACACGTCCAAGAAACAGCTCTCCCTGAAGTTGAGCTCTGTGAACGCCGCGGACACGGCTGTGTAATACTGTGCGAGAG
TTATTACTAGGGCGAGTCCTGGCACAGACGGGAGGTACGGTATGGACGTCTGGGGCCAAGGGACCACGGTCACCGTCTCC
TCAGGTAAGAATGGCCACTCTAGGGC
>1113_9480_2618|VPRIMER=Ramos_FW|CPRIMER=Ramos_REV|DUPCOUNT=16|CONSCOUNT=19|CIGAR=315M1X30M
TGTCCCTCACCTGCGGTGTTTATGGTGGGTCCTTCAGTGGTTACTACTGGAGCTGGATCCGCCAGCCCCCAGGGAAGGGG
CTGGAGTACATTGGGGAAATCAATCATAGTGGAAGCACCAACTACAACCCGTCCCTCAAGAGTCGAGTCACCATATCAGT
AGACACGTCCAAGAAACAGCTCTCCCTGAAGTTGAGCTCTGTGAACGCCGCGGACACGGCTGTGTATTACTGTGCGAGAG
TTATTACTAGGGCGAGTCCTGGCACAGACGGGAGGTACGGTATGGACGTCTGGGGCCAAGGGACCACGGTCACCGACTCC
TCAGGTAAGAATGGCCACTCTAGGGC
>1113_5877_3913|VPRIMER=Ramos_FW|CPRIMER=Ramos_REV|DUPCOUNT=42|CONSCOUNT=47|CIGAR=135M1X210M
TGTCCCTCACCTGCGGTGTTTATGGTGGGTCCTTCAGTGGTTACTACTGGAGCTGGATCCGCCAGCCCCCAGGGAAGGGG
CTGGAGTACATTGGGGAAATCAATCATAGTGGAAGCACCAACTACAACCCGTCCCCCAAGAGTCGAGTCACCATATCAGT
AGACACGTCCAAGAAACAGCTCTCCCTGAAGTTGAGCTCTGTGAACGCCGCGGACACGGCTGTGTATTACTGTGCGAGAG
TTATTACTAGGGCGAGTCCTGGCACAGACGGGAGGTACGGTATGGACGTCTGGGGCCAAGGGACCACGGTCACCGTCTCC
TCAGGTAAGAATGGCCACTCTAGGGC
>1113_16664_4019|VPRIMER=Ramos_FW|CPRIMER=Ramos_REV|DUPCOUNT=40|CONSCOUNT=40|CIGAR=157M1X188M
TGTCCCTCACCTGCGGTGTTTATGGTGGGTCCTTCAGTGGTTACTACTGGAGCTGGATCCGCCAGCCCCCAGGGAAGGGG
CTGGAGTACATTGGGGAAATCAATCATAGTGGAAGCACCAACTACAACCCGTCCCTCAAGAGTCGAGTCACCATATCTGT
AGACACGTCCAAGAAACAGCTCTCCCTGAAGTTGAGCTCTGTGAACGCCGCGGACACGGCTGTGTATTACTGTGCGAGAG
TTATTACTAGGGCGAGTCCTGGCACAGACGGGAGGTACGGTATGGACGTCTGGGGCCAAGGGACCACGGTCACCGTCTCC
TCAGGTAAGAATGGCCACTCTAGGGC
>1113_11042_4927|VPRIMER=Ramos_FW|CPRIMER=Ramos_REV|DUPCOUNT=5|CONSCOUNT=5|CIGAR=269M1X76M
TGTCCCTCACCTGCGGTGTTTATGGTGGGTCCTTCAGTGGTTACTACTGGAGCTGGATCCGCCAGCCCCCAGGGAAGGGG
CTGGAGTACATTGGGGAAATCAATCATAGTGGAAGCACCAACTACAACCCGTCCCTCAAGAGTCGAGTCACCATATCAGT
AGACACGTCCAAGAAACAGCTCTCCCTGAAGTTGAGCTCTGTGAACGCCGCGGACACGGCTGTGTATTACTGTGCGAGAG
TTATTACTAGGGCGAGTCCTGGCACAGACCGGAGGTACGGTATGGACGTCTGGGGCCAAGGGACCACGGTCACCGTCTCC
TCAGGTAAGAATGGCCACTCTAGGGC
>1113_22678_5606|VPRIMER=Ramos_FW|CPRIMER=Ramos_REV|DUPCOUNT=21|CONSCOUNT=21|CIGAR=180M1X165M
TGTCCCTCACCTGCGGTGTTTATGGTGGGTCCTTCAGTGGTTACTACTGGAGCTGGATCCGCCAGCCCCCAGGGAAGGGG
CTGGAGTACATTGGGGAAATCAATCATAGTGGAAGCACCAACTACAACCCGTCCCTCAAGAGTCGAGTCACCATATCAGT
AGACACGTCCAAGAAACAGCGCTCCCTGAAGTTGAGCTCTGTGAACGCCGCGGACACGGCTGTGTATTACTGTGCGAGAG
TTATTACTAGGGCGAGTCCTGGCACAGACGGGAGGTACGGTATGGACGTCTGGGGCCAAGGGACCACGGTCACCGTCTCC
TCAGGTAAGAATGGCCACTCTAGGGC
>1113_22531_8384|VPRIMER=Ramos_FW|CPRIMER=Ramos_REV|DUPCOUNT=57|CONSCOUNT=58|CIGAR=157M1X188M
TGTCCCTCACCTGCGGTGTTTATGGTGGGTCCTTCAGTGGTTACTACTGGAGCTGGATCCGCCAGCCCCCAGGGAAGGGG
CTGGAGTACATTGGGGAAATCAATCATAGTGGAAGCACCAACTACAACCCGTCCCTCAAGAGTCGAGTCACCATATCGGT
AGACACGTCCAAGAAACAGCTCTCCCTGAAGTTGAGCTCTGTGAACGCCGCGGACACGGCTGTGTATTACTGTGCGAGAG
TTATTACTAGGGCGAGTCCTGGCACAGACGGGAGGTACGGTATGGACGTCTGGGGCCAAGGGACCACGGTCACCGTCTCC
TCAGGTAAGAATGGCCACTCTAGGGC
>1113_5714_8468|VPRIMER=Ramos_FW|CPRIMER=Ramos_REV|DUPCOUNT=49|CONSCOUNT=53|CIGAR=276M1X69M
TGTCCCTCACCTGCGGTGTTTATGGTGGGTCCTTCAGTGGTTACTACTGGAGCTGGATCCGCCAGCCCCCAGGGAAGGGG
CTGGAGTACATTGGGGAAATCAATCATAGTGGAAGCACCAACTACAACCCGTCCCTCAAGAGTCGAGTCACCATATCAGT
AGACACGTCCAAGAAACAGCTCTCCCTGAAGTTGAGCTCTGTGAACGCCGCGGACACGGCTGTGTATTACTGTGCGAGAG
TTATTACTAGGGCGAGTCCTGGCACAGACGGGAGGTGCGGTATGGACGTCTGGGGCCAAGGGACCACGGTCACCGTCTCC
TCAGGTAAGAATGGCCACTCTAGGGC
>1113_19049_8936|VPRIMER=Ramos_FW|CPRIMER=Ramos_REV|DUPCOUNT=34|CONSCOUNT=39|CIGAR=126M1X219M
TGTCCCTCACCTGCGGTGTTTATGGTGGGTCCTTCAGTGGTTACTACTGGAGCTGGATCCGCCAGCCCCCAGGGAAGGGG
CTGGAGTACATTGGGGAAATCAATCATAGTGGAAGCACCAACTACATCCCGTCCCTCAAGAGTCGAGTCACCATATCAGT
AGACACGTCCAAGAAACAGCTCTCCCTGAAGTTGAGCTCTGTGAACGCCGCGGACACGGCTGTGTATTACTGTGCGAGAG
TTATTACTAGGGCGAGTCCTGGCACAGACGGGAGGTACGGTATGGACGTCTGGGGCCAAGGGACCACGGTCACCGTCTCC
TCAGGTAAGAATGGCCACTCTAGGGC
>1113_15988_9126|VPRIMER=Ramos_FW|CPRIMER=Ramos_REV|DUPCOUNT=47|CONSCOUNT=61|CIGAR=121M1X224M
TGTCCCTCACCTGCGGTGTTTATGGTGGGTCCTTCAGTGGTTACTACTGGAGCTGGATCCGCCAGCCCCCAGGGAAGGGG
CTGGAGTACATTGGGGAAATCAATCATAGTGGAAGCACCAAGTACAACCCGTCCCTCAAGAGTCGAGTCACCATATCAGT
AGACACGTCCAAGAAACAGCTCTCCCTGAAGTTGAGCTCTGTGAACGCCGCGGACACGGCTGTGTATTACTGTGCGAGAG
TTATTACTAGGGCGAGTCCTGGCACAGACGGGAGGTACGGTATGGACGTCTGGGGCCAAGGGACCACGGTCACCGTCTCC
TCAGGTAAGAATGGCCACTCTAGGGC
>1113_4518_9672|VPRIMER=Ramos_FW|CPRIMER=Ramos_REV|DUPCOUNT=14|CONSCOUNT=17|CIGAR=304M1X41M
TGTCCCTCACCTGCGGTGTTTATGGTGGGTCCTTCAGTGGTTACTACTGGAGCTGGATCCGCCAGCCCCCAGGGAAGGGG
CTGGAGTACATTGGGGAAATCAATCATAGTGGAAGCACCAACTACAACCCGTCCCTCAAGAGTCGAGTCACCATATCAGT
AGACACGTCCAAGAAACAGCTCTCCCTGAAGTTGAGCTCTGTGAACGCCGCGGACACGGCTGTGTATTACTGTGCGAGAG
TTATTACTAGGGCGAGTCCTGGCACAGACGGGAGGTACGGTATGGACGTCTGGGGCCAAGGGACAACGGTCACCGTCTCC
TCAGGTAAGAATGGCCACTCTAGGGC
>1113_28969_9798|VPRIMER=Ramos_FW|CPRIMER=Ramos_REV|DUPCOUNT=23|CONSCOUNT=27|CIGAR=80M1X265M
TGTCCCTCACCTGCGGTGTTTATGGTGGGTCCTTCAGTGGTTACTACTGGAGCTGGATCCGCCAGCCCCCAGGGAAGGGG
ATGGAGTACATTGGGGAAATCAATCATAGTGGAAGCACCAACTACAACCCGTCCCTCAAGAGTCGAGTCACCATATCAGT
AGACACGTCCAAGAAACAGCTCTCCCTGAAGTTGAGCTCTGTGAACGCCGCGGACACGGCTGTGTATTACTGTGCGAGAG
TTATTACTAGGGCGAGTCCTGGCACAGACGGGAGGTACGGTATGGACGTCTGGGGCCAAGGGACCACGGTCACCGTCTCC
TCAGGTAAGAATGGCCACTCTAGGGC
>1113_5613_10501|VPRIMER=Ramos_FW|CPRIMER=Ramos_REV|DUPCOUNT=25|CONSCOUNT=28|CIGAR=162M1X183M
TGTCCCTCACCTGCGGTGTTTATGGTGGGTCCTTCAGTGGTTACTACTGGAGCTGGATCCGCCAGCCCCCAGGGAAGGGG
CTGGAGTACATTGGGGAAATCAATCATAGTGGAAGCACCAACTACAACCCGTCCCTCAAGAGTCGAGTCACCATATCAGT
AGTCACGTCCAAGAAACAGCTCTCCCTGAAGTTGAGCTCTGTGAACGCCGCGGACACGGCTGTGTATTACTGTGCGAGAG
TTATTACTAGGGCGAGTCCTGGCACAGACGGGAGGTACGGTATGGACGTCTGGGGCCAAGGGACCACGGTCACCGTCTCC
TCAGGTAAGAATGGCCACTCTAGGGC
>1113_18129_11068|VPRIMER=Ramos_FW|CPRIMER=Ramos_REV|DUPCOUNT=13|CONSCOUNT=18|CIGAR=60M1X285M
TGTCCCTCACCTGCGGTGTTTATGGTGGGTCCTTCAGTGGTTACTACTGGAGCTGGATCCTCCAGCCCCCAGGGAAGGGG
CTGGAGTACATTGGGGAAATCAATCATAGTGGAAGCACCAACTACAACCCGTCCCTCAAGAGTCGAGTCACCATATCAGT
AGACACGTCCAAGAAACAGCTCTCCCTGAAGTTGAGCTCTGTGAACGCCGCGGACACGGCTGTGTATTACTGTGCGAGAG
TTATTACTAGGGCGAGTCCTGGCACAGACGGGAGGTACGGTATGGACGTCTGGGGCCAAGGGACCACGGTCACCGTCTCC
TCAGGTAAGAATGGCCACTCTAGGGC
>1113_3542_11519|VPRIMER=Ramos_FW|CPRIMER=Ramos_REV|DUPCOUNT=3|CONSCOUNT=3|CIGAR=324M1X8M1X12M
TGTCCCTCACCTGCGGTGTTTATGGTGGGTCCTTCAGTGGTTACTACTGGAGCTGGATCCGCCAGCCCCCAGGGAAGGGG
CTGGAGTACATTGGGGAAATCAATCATAGTGGAAGCACCAACTACAACCCGTCCCTCAAGAGTCGAGTCACCATATCAGT
AGACACGTCCAAGAAACAGCTCTCCCTGAAGTTGAGCTCTGTGAACGCCGCGGACACGGCTGTGTATTACTGTGCGAGAG
TTATTACTAGGGCGAGTCCTGGCACAGACGGGAGGTACGGTATGGACGTCTGGGGCCAAGGGACCACGGTCACCGTCTCC
TCAGTTAAGAATGTCCACTCTAGGGC
>1113_26547_12862|VPRIMER=Ramos_FW|CPRIMER=Ramos_REV|DUPCOUNT=26|CONSCOUNT=28|CIGAR=183M1X162M
TGTCCCTCACCTGCGGTGTTTATGGTGGGTCCTTCAGTGGTTACTACTGGAGCTGGATCCGCCAGCCCCCAGGGAAGGGG
CTGGAGTACATTGGGGAAATCAATCATAGTGGAAGCACCAACTACAACCCGTCCCTCAAGAGTCGAGTCACCATATCAGT
AGACACGTCCAAGAAACAGCTCTTCCTGAAGTTGAGCTCTGTGAACGCCGCGGACACGGCTGTGTATTACTGTGCGAGAG
TTATTACTAGGGCGAGTCCTGGCACAGACGGGAGGTACGGTATGGACGTCTGGGGCCAAGGGACCACGGTCACCGTCTCC
TCAGGTAAGAATGGCCACTCTAGGGC
>1113_16401_14009|VPRIMER=Ramos_FW|CPRIMER=Ramos_REV|DUPCOUNT=27|CONSCOUNT=32|CIGAR=66M1X279M
TGTCCCTCACCTGCGGTGTTTATGGTGGGTCCTTCAGTGGTTACTACTGGAGCTGGATCCGCCAGCTCCCAGGGAAGGGG
CTGGAGTACATTGGGGAAATCAATCATAGTGGAAGCACCAACTACAACCCGTCCCTCAAGAGTCGAGTCACCATATCAGT
AGACACGTCCAAGAAACAGCTCTCCCTGAAGTTGAGCTCTGTGAACGCCGCGGACACGGCTGTGTATTACTGTGCGAGAG
TTATTACTAGGGCGAGTCCTGGCACAGACGGGAGGTACGGTATGGACGTCTGGGGCCAAGGGACCACGGTCACCGTCTCC
TCAGGTAAGAATGGCCACTCTAGGGC
>1113_15669_14073|VPRIMER=Ramos_FW|CPRIMER=Ramos_REV|DUPCOUNT=23|CONSCOUNT=29|CIGAR=122M1X223M
TGTCCCTCACCTGCGGTGTTTATGGTGGGTCCTTCAGTGGTTACTACTGGAGCTGGATCCGCCAGCCCCCAGGGAAGGGG
CTGGAGTACATTGGGGAAATCAATCATAGTGGAAGCACCAACAACAACCCGTCCCTCAAGAGTCGAGTCACCATATCAGT
AGACACGTCCAAGAAACAGCTCTCCCTGAAGTTGAGCTCTGTGAACGCCGCGGACACGGCTGTGTATTACTGTGCGAGAG
TTATTACTAGGGCGAGTCCTGGCACAGACGGGAGGTACGGTATGGACGTCTGGGGCCAAGGGACCACGGTCACCGTCTCC
TCAGGTAAGAATGGCCACTCTAGGGC
>1113_2031_15525|VPRIMER=Ramos_FW|CPRIMER=Ramos_REV|DUPCOUNT=15|CONSCOUNT=16|CIGAR=324M1X7M1X13M
TGTCCCTCACCTGCGGTGTTTATGGTGGGTCCTTCAGTGGTTACTACTGGAGCTGGATCCGCCAGCCCCCAGGGAAGGGG
CTGGAGTACATTGGGGAAATCAATCATAGTGGAAGCACCAACTACAACCCGTCCCTCAAGAGTCGAGTCACCATATCAGT
AGACACGTCCAAGAAACAGCTCTCCCTGAAGTTGAGCTCTGTGAACGCCGCGGACACGGCTGTGTATTACTGTGCGAGAG
TTATTACTAGGGCGAGTCCTGGCACAGACGGGAGGTACGGTATGGACGTCTGGGGCCAAGGGACCACGGTCACCGTCTCC
TCAGTTAAGAATTGCCACTCTAGGGC
>1113_3955_15627|VPRIMER=Ramos_FW|CPRIMER=Ramos_REV|DUPCOUNT=30|CONSCOUNT=30|CIGAR=33M1X312M
TGTCCCTCACCTGCGGTGTTTATGGTGGGTCCTCCAGTGGTTACTACTGGAGCTGGATCCGCCAGCCCCCAGGGAAGGGG
CTGGAGTACATTGGGGAAATCAATCATAGTGGAAGCACCAACTACAACCCGTCCCTCAAGAGTCGAGTCACCATATCAGT
AGACACGTCCAAGAAACAGCTCTCCCTGAAGTTGAGCTCTGTGAACGCCGCGGACACGGCTGTGTATTACTGTGCGAGAG
TTATTACTAGGGCGAGTCCTGGCACAGACGGGAGGTACGGTATGGACGTCTGGGGCCAAGGGACCACGGTCACCGTCTCC
TCAGGTAAGAATGGCCACTCTAGGGC
>1113_17747_16004|VPRIMER=Ramos_FW|CPRIMER=Ramos_REV|DUPCOUNT=5|CONSCOUNT=6|CIGAR=24M1X321M
TGTCCCTCACCTGCGGTGTTTATGTTGGGTCCTTCAGTGGTTACTACTGGAGCTGGATCCGCCAGCCCCCAGGGAAGGGG
CTGGAGTACATTGGGGAAATCAATCATAGTGGAAGCACCAACTACAACCCGTCCCTCAAGAGTCGAGTCACCATATCAGT
AGACACGTCCAAGAAACAGCTCTCCCTGAAGTTGAGCTCTGTGAACGCCGCGGACACGGCTGTGTATTACTGTGCGAGAG
TTATTACTAGGGCGAGTCCTGGCACAGACGGGAGGTACGGTATGGACGTCTGGGGCCAAGGGACCACGGTCACCGTCTCC
TCAGGTAAGAATGGCCACTCTAGGGC
>1113_11539_16693|VPRIMER=Ramos_FW|CPRIMER=Ramos_REV|DUPCOUNT=30|CONSCOUNT=37|CIGAR=65M1X280M
TGTCCCTCACCTGCGGTGTTTATGGTGGGTCCTTCAGTGGTTACTACTGGAGCTGGATCCGCCAGACCCCAGGGAAGGGG
CTGGAGTACATTGGGGAAATCAATCATAGTGGAAGCACCAACTACAACCCGTCCCTCAAGAGTCGAGTCACCATATCAGT
AGACACGTCCAAGAAACAGCTCTCCCTGAAGTTGAGCTCTGTGAACGCCGCGGACACGGCTGTGTATTACTGTGCGAGAG
TTATTACTAGGGCGAGTCCTGGCACAGACGGGAGGTACGGTATGGACGTCTGGGGCCAAGGGACCACGGTCACCGTCTCC
TCAGGTAAGAATGGCCACTCTAGGGC
>1113_2843_16988|VPRIMER=Ramos_FW|CPRIMER=Ramos_REV|DUPCOUNT=21|CONSCOUNT=21|CIGAR=338M1X7M
TGTCCCTCACCTGCGGTGTTTATGGTGGGTCCTTCAGTGGTTACTACTGGAGCTGGATCCGCCAGCCCCCAGGGAAGGGG
CTGGAGTACATTGGGGAAATCAATCATAGTGGAAGCACCAACTACAACCCGTCCCTCAAGAGTCGAGTCACCATATCAGT
AGACACGTCCAAGAAACAGCTCTCCCTGAAGTTGAGCTCTGTGAACGCCGCGGACACGGCTGTGTATTACTGTGCGAGAG
TTATTACTAGGGCGAGTCCTGGCACAGACGGGAGGTACGGTATGGACGTCTGGGGCCAAGGGACCACGGTCACCGTCTCC
TCAGGTAAGAATGGCCACCCTAGGGC
>1113_25239_17438|VPRIMER=Ramos_FW|CPRIMER=Ramos_REV|DUPCOUNT=41|CONSCOUNT=49|CIGAR=62M1X283M
TGTCCCTCACCTGCGGTGTTTATGGTGGGTCCTTCAGTGGTTACTACTGGAGCTGGATCCGCTAGCCCCCAGGGAAGGGG
CTGGAGTACATTGGGGAAATCAATCATAGTGGAAGCACCAACTACAACCCGTCCCTCAAGAGTCGAGTCACCATATCAGT
AGACACGTCCAAGAAACAGCTCTCCCTGAAGTTGAGCTCTGTGAACGCCGCGGACACGGCTGTGTATTACTGTGCGAGAG
TTATTACTAGGGCGAGTCCTGGCACAGACGGGAGGTACGGTATGGACGTCTGGGGCCAAGGGACCACGGTCACCGTCTCC
TCAGGTAAGAATGGCCACTCTAGGGC
>1113_13495_17622|VPRIMER=Ramos_FW|CPRIMER=Ramos_REV|DUPCOUNT=29|CONSCOUNT=31|CIGAR=98M1X247M
TGTCCCTCACCTGCGGTGTTTATGGTGGGTCCTTCAGTGGTTACTACTGGAGCTGGATCCGCCAGCCCCCAGGGAAGGGG
CTGGAGTACATTGGGGAATTCAATCATAGTGGAAGCACCAACTACAACCCGTCCCTCAAGAGTCGAGTCACCATATCAGT
AGACACGTCCAAGAAACAGCTCTCCCTGAAGTTGAGCTCTGTGAACGCCGCGGACACGGCTGTGTATTACTGTGCGAGAG
TTATTACTAGGGCGAGTCCTGGCACAGACGGGAGGTACGGTATGGACGTCTGGGGCCAAGGGACCACGGTCACCGTCTCC
TCAGGTAAGAATGGCCACTCTAGGGC
>1113_24038_17674|VPRIMER=Ramos_FW|CPRIMER=Ramos_REV|DUPCOUNT=35|CONSCOUNT=37|CIGAR=267M1X78M
TGTCCCTCACCTGCGGTGTTTATGGTGGGTCCTTCAGTGGTTACTACTGGAGCTGGATCCGCCAGCCCCCAGGGAAGGGG
CTGGAGTACATTGGGGAAATCAATCATAGTGGAAGCACCAACTACAACCCGTCCCTCAAGAGTCGAGTCACCATATCAGT
AGACACGTCCAAGAAACAGCTCTCCCTGAAGTTGAGCTCTGTGAACGCCGCGGACACGGCTGTGTATTACTGTGCGAGAG
TTATTACTAGGGCGAGTCCTGGCACAGTCGGGAGGTACGGTATGGACGTCTGGGGCCAAGGGACCACGGTCACCGTCTCC
TCAGGTAAGAATGGCCACTCTAGGGC
>1113_8849_18004|VPRIMER=Ramos_FW|CPRIMER=Ramos_REV|DUPCOUNT=35|CONSCOUNT=36|CIGAR=227M1X118M
TGTCCCTCACCTGCGGTGTTTATGGTGGGTCCTTCAGTGGTTACTACTGGAGCTGGATCCGCCAGCCCCCAGGGAAGGGG
CTGGAGTACATTGGGGAAATCAATCATAGTGGAAGCACCAACTACAACCCGTCCCTCAAGAGTCGAGTCACCATATCAGT
AGACACGTCCAAGAAACAGCTCTCCCTGAAGTTGAGCTCTGTGAACGCCGCGGACACGGCTGTGTATCACTGTGCGAGAG
TTATTACTAGGGCGAGTCCTGGCACAGACGGGAGGTACGGTATGGACGTCTGGGGCCAAGGGACCACGGTCACCGTCTCC
TCAGGTAAGAATGGCCACTCTAGGGC
>1113_20509_18644|VPRIMER=Ramos_FW|CPRIMER=Ramos_REV|DUPCOUNT=3|CONSCOUNT=3|CIGAR=9M2X335M
TGTCCCTCAGGTGCGGTGTTTATGGTGGGTCCTTCAGTGGTTACTACTGGAGCTGGATCCGCCAGCCCCCAGGGAAGGGG
CTGGAGTACATTGGGGAAATCAATCATAGTGGAAGCACCAACTACAACCCGTCCCTCAAGAGTCGAGTCACCATATCAGT
AGACACGTCCAAGAAACAGCTCTCCCTGAAGTTGAGCTCTGTGAACGCCGCGGACACGGCTGTGTATTACTGTGCGAGAG
TTATTACTAGGGCGAGTCCTGGCACAGACGGGAGGTACGGTATGGACGTCTGGGGCCAAGGGACCACGGTCACCGTCTCC
TCAGGTAAGAATGGCCACTCTAGGGC
>1113_25247_19205|VPRIMER=Ramos_FW|CPRIMER=Ramos_REV|DUPCOUNT=24|CONSCOUNT=28|CIGAR=186M1X159M
TGTCCCTCACCTGCGGTGTTTATGGTGGGTCCTTCAGTGGTTACTACTGGAGCTGGATCCGCCAGCCCCCAGGGAAGGGG
CTGGAGTACATTGGGGAAATCAATCATAGTGGAAGCACCAACTACAACCCGTCCCTCAAGAGTCGAGTCACCATATCAGT
AGACACGTCCAAGAAACAGCTCTCCCAGAAGTTGAGCTCTGTGAACGCCGCGGACACGGCTGTGTATTACTGTGCGAGAG
TTATTACTAGGGCGAGTCCTGGCACAGACGGGAGGTACGGTATGGACGTCTGGGGCCAAGGGACCACGGTCACCGTCTCC
TCAGGTAAGAATGGCCACTCTAGGGC
>1113_5539_19371|VPRIMER=Ramos_FW|CPRIMER=Ramos_REV|DUPCOUNT=10|CONSCOUNT=10|CIGAR=303M1X42M
TGTCCCTCACCTGCGGTGTTTATGGTGGGTCCTTCAGTGGTTACTACTGGAGCTGGATCCGCCAGCCCCCAGGGAAGGGG
CTGGAGTACATTGGGGAAATCAATCATAGTGGAAGCACCAACTACAACCCGTCCCTCAAGAGTCGAGTCACCATATCAGT
AGACACGTCCAAGAAACAGCTCTCCCTGAAGTTGAGCTCTGTGAACGCCGCGGACACGGCTGTGTATTACTGTGCGAGAG
TTATTACTAGGGCGAGTCCTGGCACAGACGGGAGGTACGGTATGGACGTCTGGGGCCAAGGGAACACGGTCACCGTCTCC
TCAGGTAAGAATGGCCACTCTAGGGC
>1113_16235_20356|VPRIMER=Ramos_FW|CPRIMER=Ramos_REV|DUPCOUNT=29|CONSCOUNT=31|CIGAR=125M1X220M
TGTCCCTCACCTGCGGTGTTTATGGTGGGTCCTTCAGTGGTTACTACTGGAGCTGGATCCGCCAGCCCCCAGGGAAGGGG
CTGGAGTACATTGGGGAAATCAATCATAGTGGAAGCACCAACTACGACCCGTCCCTCAAGAGTCGAGTCACCATATCAGT
AGACACGTCCAAGAAACAGCTCTCCCTGAAGTTGAGCTCTGTGAACGCCGCGGACACGGCTGTGTATTACTGTGCGAGAG
TTATTACTAGGGCGAGTCCTGGCACAGACGGGAGGTACGGTATGGACGTCTGGGGCCAAGGGACCACGGTCACCGTCTCC
TCAGGTAAGAATGGCCACTCTAGGGC
>1113_26502_20653|VPRIMER=Ramos_FW|CPRIMER=Ramos_REV|DUPCOUNT=25|CONSCOUNT=25|CIGAR=191M1X154M
TGTCCCTCACCTGCGGTGTTTATGGTGGGTCCTTCAGTGGTTACTACTGGAGCTGGATCCGCCAGCCCCCAGGGAAGGGG
CTGGAGTACATTGGGGAAATCAATCATAGTGGAAGCACCAACTACAACCCGTCCCTCAAGAGTCGAGTCACCATATCAGT
AGACACGTCCAAGAAACAGCTCTCCCTGAAGCTGAGCTCTGTGAACGCCGCGGACACGGCTGTGTATTACTGTGCGAGAG
TTATTACTAGGGCGAGTCCTGGCACAGACGGGAGGTACGGTATGGACGTCTGGGGCCAAGGGACCACGGTCACCGTCTCC
TCAGGTAAGAATGGCCACTCTAGGGC
>1113_13088_20690|VPRIMER=Ramos_FW|CPRIMER=Ramos_REV|DUPCOUNT=28|CONSCOUNT=36|CIGAR=99M1X246M
TGTCCCTCACCTGCGGTGTTTATGGTGGGTCCTTCAGTGGTTACTACTGGAGCTGGATCCGCCAGCCCCCAGGGAAGGGG
CTGGAGTACATTGGGGAAAACAATCATAGTGGAAGCACCAACTACAACCCGTCCCTCAAGAGTCGAGTCACCATATCAGT
AGACACGTCCAAGAAACAGCTCTCCCTGAAGTTGAGCTCTGTGAACGCCGCGGACACGGCTGTGTATTACTGTGCGAGAG
TTATTACTAGGGCGAGTCCTGGCACAGACGGGAGGTACGGTATGGACGTCTGGGGCCAAGGGACCACGGTCACCGTCTCC
TCAGGTAAGAATGGCCACTCTAGGGC
>1113_26169_20809|VPRIMER=Ramos_FW|CPRIMER=Ramos_REV|DUPCOUNT=11|CONSCOUNT=11|CIGAR=289M1X56M
TGTCCCTCACCTGCGGTGTTTATGGTGGGTCCTTCAGTGGTTACTACTGGAGCTGGATCCGCCAGCCCCCAGGGAAGGGG
CTGGAGTACATTGGGGAAATCAATCATAGTGGAAGCACCAACTACAACCCGTCCCTCAAGAGTCGAGTCACCATATCAGT
AGACACGTCCAAGAAACAGCTCTCCCTGAAGTTGAGCTCTGTGAACGCCGCGGACACGGCTGTGTATTACTGTGCGAGAG
TTATTACTAGGGCGAGTCCTGGCACAGACGGGAGGTACGGTATGGACGTGTGGGGCCAAGGGACCACGGTCACCGTCTCC
TCAGGTAAGAATGGCCACTCTAGGGC
>1113_8741_22024|VPRIMER=Ramos_FW|CPRIMER=Ramos_REV|DUPCOUNT=155|CONSCOUNT=166|CIGAR=274M1X71M
TGTCCCTCACCTGCGGTGTTTATGGTGGGTCCTTCAGTGGTTACTACTGGAGCTGGATCCGCCAGCCCCCAGGGAAGGGG
CTGGAGTACATTGGGGAAATCAATCATAGTGGAAGCACCAACTACAACCCGTCCCTCAAGAGTCGAGTCACCATATCAGT
AGACACGTCCAAGAAACAGCTCTCCCTGAAGTTGAGCTCTGTGAACGCCGCGGACACGGCTGTGTATTACTGTGCGAGAG
TTATTACTAGGGCGAGTCCTGGCACAGACGGGAGTTACGGTATGGACGTCTGGGGCCAAGGGACCACGGTCACCGTCTCC
TCAGGTAAGAATGGCCACTCTAGGGC
>1113_19745_24141|VPRIMER=Ramos_FW|CPRIMER=Ramos_REV|DUPCOUNT=5|CONSCOUNT=6|CIGAR=291M1X54M
TGTCCCTCACCTGCGGTGTTTATGGTGGGTCCTTCAGTGGTTACTACTGGAGCTGGATCCGCCAGCCCCCAGGGAAGGGG
CTGGAGTACATTGGGGAAATCAATCATAGTGGAAGCACCAACTACAACCCGTCCCTCAAGAGTCGAGTCACCATATCAGT
AGACACGTCCAAGAAACAGCTCTCCCTGAAGTTGAGCTCTGTGAACGCCGCGGACACGGCTGTGTATTACTGTGCGAGAG
TTATTACTAGGGCGAGTCCTGGCACAGACGGGAGGTACGGTATGGACGTCTCGGGCCAAGGGACCACGGTCACCGTCTCC
TCAGGTAAGAATGGCCACTCTAGGGC
>1113_19687_24167|VPRIMER=Ramos_FW|CPRIMER=Ramos_REV|DUPCOUNT=49|CONSCOUNT=52|CIGAR=75M1X270M
TGTCCCTCACCTGCGGTGTTTATGGTGGGTCCTTCAGTGGTTACTACTGGAGCTGGATCCGCCAGCCCCCAGGGAGGGGG
CTGGAGTACATTGGGGAAATCAATCATAGTGGAAGCACCAACTACAACCCGTCCCTCAAGAGTCGAGTCACCATATCAGT
AGACACGTCCAAGAAACAGCTCTCCCTGAAGTTGAGCTCTGTGAACGCCGCGGACACGGCTGTGTATTACTGTGCGAGAG
TTATTACTAGGGCGAGTCCTGGCACAGACGGGAGGTACGGTATGGACGTCTGGGGCCAAGGGACCACGGTCACCGTCTCC
TCAGGTAAGAATGGCCACTCTAGGGC
>1114_16099_1901|VPRIMER=Ramos_FW|CPRIMER=Ramos_REV|DUPCOUNT=44|CONSCOUNT=51|CIGAR=187M1X158M
TGTCCCTCACCTGCGGTGTTTATGGTGGGTCCTTCAGTGGTTACTACTGGAGCTGGATCCGCCAGCCCCCAGGGAAGGGG
CTGGAGTACATTGGGGAAATCAATCATAGTGGAAGCACCAACTACAACCCGTCCCTCAAGAGTCGAGTCACCATATCAGT
AGACACGTCCAAGAAACAGCTCTCCCTAAAGTTGAGCTCTGTGAACGCCGCGGACACGGCTGTGTATTACTGTGCGAGAG
TTATTACTAGGGCGAGTCCTGGCACAGACGGGAGGTACGGTATGGACGTCTGGGGCCAAGGGACCACGGTCACCGTCTCC
TCAGGTAAGAATGGCCACTCTAGGGC
>1114_16154_3024|VPRIMER=Ramos_FW|CPRIMER=Ramos_REV|DUPCOUNT=29|CONSCOUNT=30|CIGAR=120M1X225M
TGTCCCTCACCTGCGGTGTTTATGGTGGGTCCTTCAGTGGTTACTACTGGAGCTGGATCCGCCAGCCCCCAGGGAAGGGG
CTGGAGTACATTGGGGAAATCAATCATAGTGGAAGCACCATCTACAACCCGTCCCTCAAGAGTCGAGTCACCATATCAGT
AGACACGTCCAAGAAACAGCTCTCCCTGAAGTTGAGCTCTGTGAACGCCGCGGACACGGCTGTGTATTACTGTGCGAGAG
TTATTACTAGGGCGAGTCCTGGCACAGACGGGAGGTACGGTATGGACGTCTGGGGCCAAGGGACCACGGTCACCGTCTCC
TCAGGTAAGAATGGCCACTCTAGGGC
>1114_14807_3149|VPRIMER=Ramos_FW|CPRIMER=Ramos_REV|DUPCOUNT=43|CONSCOUNT=43|CIGAR=213M1X132M
TGTCCCTCACCTGCGGTGTTTATGGTGGGTCCTTCAGTGGTTACTACTGGAGCTGGATCCGCCAGCCCCCAGGGAAGGGG
CTGGAGTACATTGGGGAAATCAATCATAGTGGAAGCACCAACTACAACCCGTCCCTCAAGAGTCGAGTCACCATATCAGT
AGACACGTCCAAGAAACAGCTCTCCCTGAAGTTGAGCTCTGTGAACGCCGCGGCCACGGCTGTGTATTACTGTGCGAGAG
TTATTACTAGGGCGAGTCCTGGCACAGACGGGAGGTACGGTATGGACGTCTGGGGCCAAGGGACCACGGTCACCGTCTCC
TCAGGTAAGAATGGCCACTCTAGGGC
>1114_15700_4100|VPRIMER=Ramos_FW|CPRIMER=Ramos_REV|DUPCOUNT=3|CONSCOUNT=3|CIGAR=132M1X22M1X23M1X166M
TGTCCCTCACCTGCGGTGTTTATGGTGGGTCCTTCAGTGGTTACTACTGGAGCTGGATCCGCCAGCCCCCAGGGAAGGGG
CTGGAGTACATTGGGGAAATCAATCATAGTGGAAGCACCAACTACAACCCGTTCCTCAAGAGTCGAGTCACCATAGCAGT
AGACACGTCCAAGAAACAGGTCTCCCTGAAGTTGAGCTCTGTGAACGCCGCGGACACGGCTGTGTATTACTGTGCGAGAG
TTATTACTAGGGCGAGTCCTGGCACAGACGGGAGGTACGGTATGGACGTCTGGGGCCAAGGGACCACGGTCACCGTCTCC
TCAGGTAAGAATGGCCACTCTAGGGC
>1114_2731_8172|VPRIMER=Ramos_FW|CPRIMER=Ramos_REV|DUPCOUNT=4|CONSCOUNT=4|CIGAR=280M1X51M1X13M
TGTCCCTCACCTGCGGTGTTTATGGTGGGTCCTTCAGTGGTTACTACTGGAGCTGGATCCGCCAGCCCCCAGGGAAGGGG
CTGGAGTACATTGGGGAAATCAATCATAGTGGAAGCACCAACTACAACCCGTCCCTCAAGAGTCGAGTCACCATATCAGT
AGACACGTCCAAGAAACAGCTCTCCCTGAAGTTGAGCTCTGTGAACGCCGCGGACACGGCTGTGTATTACTGTGCGAGAG
TTATTACTAGGGCGAGTCCTGGCACAGACGGGAGGTACGGGATGGACGTCTGGGGCCAAGGGACCACGGTCACCGTCTCC
TCAGGTAAGAATTGCCACTCTAGGGC
>1114_15798_8392|VPRIMER=Ramos_FW|CPRIMER=Ramos_REV|DUPCOUNT=38|CONSCOUNT=50|CIGAR=141M1X204M
TGTCCCTCACCTGCGGTGTTTATGGTGGGTCCTTCAGTGGTTACTACTGGAGCTGGATCCGCCAGCCCCCAGGGAAGGGG
CTGGAGTACATTGGGGAAATCAATCATAGTGGAAGCACCAACTACAACCCGTCCCTCAAGAATCGAGTCACCATATCAGT
AGACACGTCCAAGAAACAGCTCTCCCTGAAGTTGAGCTCTGTGAACGCCGCGGACACGGCTGTGTATTACTGTGCGAGAG
TTATTACTAGGGCGAGTCCTGGCACAGACGGGAGGTACGGTATGGACGTCTGGGGCCAAGGGACCACGGTCACCGTCTCC
TCAGGTAAGAATGGCCACTCTAGGGC
>1114_26848_8586|VPRIMER=Ramos_FW|CPRIMER=Ramos_REV|DUPCOUNT=9|CONSCOUNT=9|CIGAR=170M1X175M
TGTCCCTCACCTGCGGTGTTTATGGTGGGTCCTTCAGTGGTTACTACTGGAGCTGGATCCGCCAGCCCCCAGGGAAGGGG
CTGGAGTACATTGGGGAAATCAATCATAGTGGAAGCACCAACTACAACCCGTCCCTCAAGAGTCGAGTCACCATATCAGT
AGACACGTCCTAGAAACAGCTCTCCCTGAAGTTGAGCTCTGTGAACGCCGCGGACACGGCTGTGTATTACTGTGCGAGAG
TTATTACTAGGGCGAGTCCTGGCACAGACGGGAGGTACGGTATGGACGTCTGGGGCCAAGGGACCACGGTCACCGTCTCC
TCAGGTAAGAATGGCCACTCTAGGGC
>1114_5091_10491|VPRIMER=Ramos_FW|CPRIMER=Ramos_REV|DUPCOUNT=10|CONSCOUNT=11|CIGAR=121M1X155M1X68M
TGTCCCTCACCTGCGGTGTTTATGGTGGGTCCTTCAGTGGTTACTACTGGAGCTGGATCCGCCAGCCCCCAGGGAAGGGG
CTGGAGTACATTGGGGAAATCAATCATAGTGGAAGCACCAAGTACAACCCGTCCCTCAAGAGTCGAGTCACCATATCAGT
AGACACGTCCAAGAAACAGCTCTCCCTGAAGTTGAGCTCTGTGAACGCCGCGGACACGGCTGTGTATTACTGTGCGAGAG
TTATTACTAGGGCGAGTCCTGGCACAGACGGGAGGTAAGGTATGGACGTCTGGGGCCAAGGGACCACGGTCACCGTCTCC
TCAGGTAAGAATGGCCACTCTAGGGC
>1114_3349_12464|VPRIMER=Ramos_FW|CPRIMER=Ramos_REV|DUPCOUNT=28|CONSCOUNT=34|CIGAR=10M1X335M
TGTCCCTCACGTGCGGTGTTTATGGTGGGTCCTTCAGTGGTTACTACTGGAGCTGGATCCGCCAGCCCCCAGGGAAGGGG
CTGGAGTACATTGGGGAAATCAATCATAGTGGAAGCACCAACTACAACCCGTCCCTCAAGAGTCGAGTCACCATATCAGT
AGACACGTCCAAGAAACAGCTCTCCCTGAAGTTGAGCTCTGTGAACGCCGCGGACACGGCTGTGTATTACTGTGCGAGAG
TTATTACTAGGGCGAGTCCTGGCACAGACGGGAGGTACGGTATGGACGTCTGGGGCCAAGGGACCACGGTCACCGTCTCC
TCAGGTAAGAATGGCCACTCTAGGGC
>1114_23436_13031|VPRIMER=Ramos_FW|CPRIMER=Ramos_REV|DUPCOUNT=2|CONSCOUNT=5|CIGAR=196M1X80M1X68M
TGTCCCTCACCTGCGGTGTTTATGGTGGGTCCTTCAGTGGTTACTACTGGAGCTGGATCCGCCAGCCCCCAGGGAAGGGG
CTGGAGTACATTGGGGAAATCAATCATAGTGGAAGCACCAACTACAACCCGTCCCTCAAGAGTCGAGTCACCATATCAGT
AGACACGTCCAAGAAACAGCTCTCCCTGAAGTTGAGTTCTGTGAACGCCGCGGACACGGCTGTGTATTACTGTGCGAGAG
TTATTACTAGGGCGAGTCCTGGCACAGACGGGAGGTATGGTATGGACGTCTGGGGCCAAGGGACCACGGTCACCGTCTCC
TCAGGTAAGAATGGCCACTCTAGGGC
>1114_10069_16052|VPRIMER=Ramos_FW|CPRIMER=Ramos_REV|DUPCOUNT=17|CONSCOUNT=19|CIGAR=113M1X232M
TGTCCCTCACCTGCGGTGTTTATGGTGGGTCCTTCAGTGGTTACTACTGGAGCTGGATCCGCCAGCCCCCAGGGAAGGGG
CTGGAGTACATTGGGGAAATCAATCATAGTGGATGCACCAACTACAACCCGTCCCTCAAGAGTCGAGTCACCATATCAGT
AGACACGTCCAAGAAACAGCTCTCCCTGAAGTTGAGCTCTGTGAACGCCGCGGACACGGCTGTGTATTACTGTGCGAGAG
TTATTACTAGGGCGAGTCCTGGCACAGACGGGAGGTACGGTATGGACGTCTGGGGCCAAGGGACCACGGTCACCGTCTCC
TCAGGTAAGAATGGCCACTCTAGGGC
>1114_23830_17239|VPRIMER=Ramos_FW|CPRIMER=Ramos_REV|DUPCOUNT=36|CONSCOUNT=39|CIGAR=7M1X338M
TGTCCCTTACCTGCGGTGTTTATGGTGGGTCCTTCAGTGGTTACTACTGGAGCTGGATCCGCCAGCCCCCAGGGAAGGGG
CTGGAGTACATTGGGGAAATCAATCATAGTGGAAGCACCAACTACAACCCGTCCCTCAAGAGTCGAGTCACCATATCAGT
AGACACGTCCAAGAAACAGCTCTCCCTGAAGTTGAGCTCTGTGAACGCCGCGGACACGGCTGTGTATTACTGTGCGAGAG
TTATTACTAGGGCGAGTCCTGGCACAGACGGGAGGTACGGTATGGACGTCTGGGGCCAAGGGACCACGGTCACCGTCTCC
TCAGGTAAGAATGGCCACTCTAGGGC
>1114_7263_18113|VPRIMER=Ramos_FW|CPRIMER=Ramos_REV|DUPCOUNT=26|CONSCOUNT=30|CIGAR=184M1X161M
TGTCCCTCACCTGCGGTGTTTATGGTGGGTCCTTCAGTGGTTACTACTGGAGCTGGATCCGCCAGCCCCCAGGGAAGGGG
CTGGAGTACATTGGGGAAATCAATCATAGTGGAAGCACCAACTACAACCCGTCCCTCAAGAGTCGAGTCACCATATCAGT
AGACACGTCCAAGAAACAGCTCTCTCTGAAGTTGAGCTCTGTGAACGCCGCGGACACGGCTGTGTATTACTGTGCGAGAG
TTATTACTAGGGCGAGTCCTGGCACAGACGGGAGGTACGGTATGGACGTCTGGGGCCAAGGGACCACGGTCACCGTCTCC
TCAGGTAAGAATGGCCACTCTAGGGC
>1114_9016_18503|VPRIMER=Ramos_FW|CPRIMER=Ramos_REV|DUPCOUNT=22|CONSCOUNT=23|CIGAR=187M1X158M
TGTCCCTCACCTGCGGTGTTTATGGTGGGTCCTTCAGTGGTTACTACTGGAGCTGGATCCGCCAGCCCCCAGGGAAGGGG
CTGGAGTACATTGGGGAAATCAATCATAGTGGAAGCACCAACTACAACCCGTCCCTCAAGAGTCGAGTCACCATATCAGT
AGACACGTCCAAGAAACAGCTCTCCCTTAAGTTGAGCTCTGTGAACGCCGCGGACACGGCTGTGTATTACTGTGCGAGAG
TTATTACTAGGGCGAGTCCTGGCACAGACGGGAGGTACGGTATGGACGTCTGGGGCCAAGGGACCACGGTCACCGTCTCC
TCAGGTAAGAATGGCCACTCTAGGGC
>1114_23823_19560|VPRIMER=Ramos_FW|CPRIMER=Ramos_REV|DUPCOUNT=38|CONSCOUNT=38|CIGAR=32M1X313M
TGTCCCTCACCTGCGGTGTTTATGGTGGGTCCCTCAGTGGTTACTACTGGAGCTGGATCCGCCAGCCCCCAGGGAAGGGG
CTGGAGTACATTGGGGAAATCAATCATAGTGGAAGCACCAACTACAACCCGTCCCTCAAGAGTCGAGTCACCATATCAGT
AGACACGTCCAAGAAACAGCTCTCCCTGAAGTTGAGCTCTGTGAACGCCGCGGACACGGCTGTGTATTACTGTGCGAGAG
TTATTACTAGGGCGAGTCCTGGCACAGACGGGAGGTACGGTATGGACGTCTGGGGCCAAGGGACCACGGTCACCGTCTCC
TCAGGTAAGAATGGCCACTCTAGGGC
>1114_11461_20016|VPRIMER=Ramos_FW|CPRIMER=Ramos_REV|DUPCOUNT=26|CONSCOUNT=29|CIGAR=221M1X124M
TGTCCCTCACCTGCGGTGTTTATGGTGGGTCCTTCAGTGGTTACTACTGGAGCTGGATCCGCCAGCCCCCAGGGAAGGGG
CTGGAGTACATTGGGGAAATCAATCATAGTGGAAGCACCAACTACAACCCGTCCCTCAAGAGTCGAGTCACCATATCAGT
AGACACGTCCAAGAAACAGCTCTCCCTGAAGTTGAGCTCTGTGAACGCCGCGGACACGGCTTTGTATTACTGTGCGAGAG
TTATTACTAGGGCGAGTCCTGGCACAGACGGGAGGTACGGTATGGACGTCTGGGGCCAAGGGACCACGGTCACCGTCTCC
TCAGGTAAGAATGGCCACTCTAGGGC
>1114_16647_20492|VPRIMER=Ramos_FW|CPRIMER=Ramos_REV|DUPCOUNT=53|CONSCOUNT=57|CIGAR=194M1X151M
TGTCCCTCACCTGCGGTGTTTATGGTGGGTCCTTCAGTGGTTACTACTGGAGCTGGATCCGCCAGCCCCCAGGGAAGGGG
CTGGAGTACATTGGGGAAATCAATCATAGTGGAAGCACCAACTACAACCCGTCCCTCAAGAGTCGAGTCACCATATCAGT
AGACACGTCCAAGAAACAGCTCTCCCTGAAGTTGGGCTCTGTGAACGCCGCGGACACGGCTGTGTATTACTGTGCGAGAG
TTATTACTAGGGCGAGTCCTGGCACAGACGGGAGGTACGGTATGGACGTCTGGGGCCAAGGGACCACGGTCACCGTCTCC
TCAGGTAAGAATGGCCACTCTAGGGC
>1114_4233_20631|VPRIMER=Ramos_FW|CPRIMER=Ramos_REV|DUPCOUNT=23|CONSCOUNT=23|CIGAR=247M1X98M
TGTCCCTCACCTGCGGTGTTTATGGTGGGTCCTTCAGTGGTTACTACTGGAGCTGGATCCGCCAGCCCCCAGGGAAGGGG
CTGGAGTACATTGGGGAAATCAATCATAGTGGAAGCACCAACTACAACCCGTCCCTCAAGAGTCGAGTCACCATATCAGT
AGACACGTCCAAGAAACAGCTCTCCCTGAAGTTGAGCTCTGTGAACGCCGCGGACACGGCTGTGTATTACTGTGCGAGAG
TTATTACGAGGGCGAGTCCTGGCACAGACGGGAGGTACGGTATGGACGTCTGGGGCCAAGGGACCACGGTCACCGTCTCC
TCAGGTAAGAATGGCCACTCTAGGGC
>1114_22512_21406|VPRIMER=Ramos_FW|CPRIMER=Ramos_REV|DUPCOUNT=36|CONSCOUNT=44|CIGAR=142M1X203M
TGTCCCTCACCTGCGGTGTTTATGGTGGGTCCTTCAGTGGTTACTACTGGAGCTGGATCCGCCAGCCCCCAGGGAAGGGG
CTGGAGTACATTGGGGAAATCAATCATAGTGGAAGCACCAACTACAACCCGTCCCTCAAGAGACGAGTCACCATATCAGT
AGACACGTCCAAGAAACAGCTCTCCCTGAAGTTGAGCTCTGTGAACGCCGCGGACACGGCTGTGTATTACTGTGCGAGAG
TTATTACTAGGGCGAGTCCTGGCACAGACGGGAGGTACGGTATGGACGTCTGGGGCCAAGGGACCACGGTCACCGTCTCC
TCAGGTAAGAATGGCCACTCTAGGGC
>1114_7485_23027|VPRIMER=Ramos_FW|CPRIMER=Ramos_REV|DUPCOUNT=48|CONSCOUNT=53|CIGAR=206M1X139M
TGTCCCTCACCTGCGGTGTTTATGGTGGGTCCTTCAGTGGTTACTACTGGAGCTGGATCCGCCAGCCCCCAGGGAAGGGG
CTGGAGTACATTGGGGAAATCAATCATAGTGGAAGCACCAACTACAACCCGTCCCTCAAGAGTCGAGTCACCATATCAGT
AGACACGTCCAAGAAACAGCTCTCCCTGAAGTTGAGCTCTGTGAACACCGCGGACACGGCTGTGTATTACTGTGCGAGAG
TTATTACTAGGGCGAGTCCTGGCACAGACGGGAGGTACGGTATGGACGTCTGGGGCCAAGGGACCACGGTCACCGTCTCC
TCAGGTAAGAATGGCCACTCTAGGGC
>1114_19746_24665|VPRIMER=Ramos_FW|CPRIMER=Ramos_REV|DUPCOUNT=86|CONSCOUNT=97|CIGAR=195M1X150M
TGTCCCTCACCTGCGGTGTTTATGGTGGGTCCTTCAGTGGTTACTACTGGAGCTGGATCCGCCAGCCCCCAGGGAAGGGG
CTGGAGTACATTGGGGAAATCAATCATAGTGGAAGCACCAACTACAACCCGTCCCTCAAGAGTCGAGTCACCATATCAGT
AGACACGTCCAAGAAACAGCTCTCCCTGAAGTTGATCTCTGTGAACGCCGCGGACACGGCTGTGTATTACTGTGCGAGAG
TTATTACTAGGGCGAGTCCTGGCACAGACGGGAGGTACGGTATGGACGTCTGGGGCCAAGGGACCACGGTCACCGTCTCC
TCAGGTAAGAATGGCCACTCTAGGGC
>1114_15103_24778|VPRIMER=Ramos_FW|CPRIMER=Ramos_REV|DUPCOUNT=13|CONSCOUNT=13|CIGAR=243M1X102M
TGTCCCTCACCTGCGGTGTTTATGGTGGGTCCTTCAGTGGTTACTACTGGAGCTGGATCCGCCAGCCCCCAGGGAAGGGG
CTGGAGTACATTGGGGAAATCAATCATAGTGGAAGCACCAACTACAACCCGTCCCTCAAGAGTCGAGTCACCATATCAGT
AGACACGTCCAAGAAACAGCTCTCCCTGAAGTTGAGCTCTGTGAACGCCGCGGACACGGCTGTGTATTACTGTGCGAGAG
TTAGTACTAGGGCGAGTCCTGGCACAGACGGGAGGTACGGTATGGACGTCTGGGGCCAAGGGACCACGGTCACCGTCTCC
TCAGGTAAGAATGGCCACTCTAGGGC
>1115_17249_1403|VPRIMER=Ramos_FW|CPRIMER=Ramos_REV|DUPCOUNT=28|CONSCOUNT=32|CIGAR=234M1X111M
TGTCCCTCACCTGCGGTGTTTATGGTGGGTCCTTCAGTGGTTACTACTGGAGCTGGATCCGCCAGCCCCCAGGGAAGGGG
CTGGAGTACATTGGGGAAATCAATCATAGTGGAAGCACCAACTACAACCCGTCCCTCAAGAGTCGAGTCACCATATCAGT
AGACACGTCCAAGAAACAGCTCTCCCTGAAGTTGAGCTCTGTGAACGCCGCGGACACGGCTGTGTATTACTGTGAGAGAG
TTATTACTAGGGCGAGTCCTGGCACAGACGGGAGGTACGGTATGGACGTCTGGGGCCAAGGGACCACGGTCACCGTCTCC
TCAGGTAAGAATGGCCACTCTAGGGC
>1115_22334_1964|VPRIMER=Ramos_FW|CPRIMER=Ramos_REV|DUPCOUNT=46|CONSCOUNT=54|CIGAR=332M1X13M
TGTCCCTCACCTGCGGTGTTTATGGTGGGTCCTTCAGTGGTTACTACTGGAGCTGGATCCGCCAGCCCCCAGGGAAGGGG
CTGGAGTACATTGGGGAAATCAATCATAGTGGAAGCACCAACTACAACCCGTCCCTCAAGAGTCGAGTCACCATATCAGT
AGACACGTCCAAGAAACAGCTCTCCCTGAAGTTGAGCTCTGTGAACGCCGCGGACACGGCTGTGTATTACTGTGCGAGAG
TTATTACTAGGGCGAGTCCTGGCACAGACGGGAGGTACGGTATGGACGTCTGGGGCCAAGGGACCACGGTCACCGTCTCC
TCAGGTAAGAATAGCCACTCTAGGGC
>1115_6647_3922|VPRIMER=Ramos_FW|CPRIMER=Ramos_REV|DUPCOUNT=15|CONSCOUNT=15|CIGAR=107M1X238M
TGTCCCTCACCTGCGGTGTTTATGGTGGGTCCTTCAGTGGTTACTACTGGAGCTGGATCCGCCAGCCCCCAGGGAAGGGG
CTGGAGTACATTGGGGAAATCAATCATCGTGGAAGCACCAACTACAACCCGTCCCTCAAGAGTCGAGTCACCATATCAGT
AGACACGTCCAAGAAACAGCTCTCCCTGAAGTTGAGCTCTGTGAACGCCGCGGACACGGCTGTGTATTACTGTGCGAGAG
TTATTACTAGGGCGAGTCCTGGCACAGACGGGAGGTACGGTATGGACGTCTGGGGCCAAGGGACCACGGTCACCGTCTCC
TCAGGTAAGAATGGCCACTCTAGGGC
>1115_5359_4078|VPRIMER=Ramos_FW|CPRIMER=Ramos_REV|DUPCOUNT=20|CONSCOUNT=21|CIGAR=339M1X6M
TGTCCCTCACCTGCGGTGTTTATGGTGGGTCCTTCAGTGGTTACTACTGGAGCTGGATCCGCCAGCCCCCAGGGAAGGGG
CTGGAGTACATTGGGGAAATCAATCATAGTGGAAGCACCAACTACAACCCGTCCCTCAAGAGTCGAGTCACCATATCAGT
AGACACGTCCAAGAAACAGCTCTCCCTGAAGTTGAGCTCTGTGAACGCCGCGGACACGGCTGTGTATTACTGTGCGAGAG
TTATTACTAGGGCGAGTCCTGGCACAGACGGGAGGTACGGTATGGACGTCTGGGGCCAAGGGACCACGGTCACCGTCTCC
TCAGGTAAGAATGGCCACTATAGGGC
>1115_19741_4524|VPRIMER=Ramos_FW|CPRIMER=Ramos_REV|DUPCOUNT=43|CONSCOUNT=56|CIGAR=146M1X199M
TGTCCCTCACCTGCGGTGTTTATGGTGGGTCCTTCAGTGGTTACTACTGGAGCTGGATCCGCCAGCCCCCAGGGAAGGGG
CTGGAGTACATTGGGGAAATCAATCATAGTGGAAGCACCAACTACAACCCGTCCCTCAAGAGTCGAATCACCATATCAGT
AGACACGTCCAAGAAACAGCTCTCCCTGAAGTTGAGCTCTGTGAACGCCGCGGACACGGCTGTGTATTACTGTGCGAGAG
TTATTACTAGGGCGAGTCCTGGCACAGACGGGAGGTACGGTATGGACGTCTGGGGCCAAGGGACCACGGTCACCGTCTCC
TCAGGTAAGAATGGCCACTCTAGGGC
>1115_23431_7478|VPRIMER=Ramos_FW|CPRIMER=Ramos_REV|DUPCOUNT=40|CONSCOUNT=54|CIGAR=328M1X17M
TGTCCCTCACCTGCGGTGTTTATGGTGGGTCCTTCAGTGGTTACTACTGGAGCTGGATCCGCCAGCCCCCAGGGAAGGGG
CTGGAGTACATTGGGGAAATCAATCATAGTGGAAGCACCAACTACAACCCGTCCCTCAAGAGTCGAGTCACCATATCAGT
AGACACGTCCAAGAAACAGCTCTCCCTGAAGTTGAGCTCTGTGAACGCCGCGGACACGGCTGTGTATTACTGTGCGAGAG
TTATTACTAGGGCGAGTCCTGGCACAGACGGGAGGTACGGTATGGACGTCTGGGGCCAAGGGACCACGGTCACCGTCTCC
TCAGGTAAAAATGGCCACTCTAGGGC
>1115_21862_8137|VPRIMER=Ramos_FW|CPRIMER=Ramos_REV|DUPCOUNT=53|CONSCOUNT=55|CIGAR=53M1X292M
TGTCCCTCACCTGCGGTGTTTATGGTGGGTCCTTCAGTGGTTACTACTGGAGCCGGATCCGCCAGCCCCCAGGGAAGGGG
CTGGAGTACATTGGGGAAATCAATCATAGTGGAAGCACCAACTACAACCCGTCCCTCAAGAGTCGAGTCACCATATCAGT
AGACACGTCCAAGAAACAGCTCTCCCTGAAGTTGAGCTCTGTGAACGCCGCGGACACGGCTGTGTATTACTGTGCGAGAG
TTATTACTAGGGCGAGTCCTGGCACAGACGGGAGGTACGGTATGGACGTCTGGGGCCAAGGGACCACGGTCACCGTCTCC
TCAGGTAAGAATGGCCACTCTAGGGC
>1115_4922_8741|VPRIMER=Ramos_FW|CPRIMER=Ramos_REV|DUPCOUNT=27|CONSCOUNT=28|CIGAR=246M1X99M
TGTCCCTCACCTGCGGTGTTTATGGTGGGTCCTTCAGTGGTTACTACTGGAGCTGGATCCGCCAGCCCCCAGGGAAGGGG
CTGGAGTACATTGGGGAAATCAATCATAGTGGAAGCACCAACTACAACCCGTCCCTCAAGAGTCGAGTCACCATATCAGT
AGACACGTCCAAGAAACAGCTCTCCCTGAAGTTGAGCTCTGTGAACGCCGCGGACACGGCTGTGTATTACTGTGCGAGAG
TTATTATTAGGGCGAGTCCTGGCACAGACGGGAGGTACGGTATGGACGTCTGGGGCCAAGGGACCACGGTCACCGTCTCC
TCAGGTAAGAATGGCCACTCTAGGGC
>1115_10786_10552|VPRIMER=Ramos_FW|CPRIMER=Ramos_REV|DUPCOUNT=16|CONSCOUNT=19|CIGAR=83M1X262M
TGTCCCTCACCTGCGGTGTTTATGGTGGGTCCTTCAGTGGTTACTACTGGAGCTGGATCCGCCAGCCCCCAGGGAAGGGG
CTGAAGTACATTGGGGAAATCAATCATAGTGGAAGCACCAACTACAACCCGTCCCTCAAGAGTCGAGTCACCATATCAGT
AGACACGTCCAAGAAACAGCTCTCCCTGAAGTTGAGCTCTGTGAACGCCGCGGACACGGCTGTGTATTACTGTGCGAGAG
TTATTACTAGGGCGAGTCCTGGCACAGACGGGAGGTACGGTATGGACGTCTGGGGCCAAGGGACCACGGTCACCGTCTCC
TCAGGTAAGAATGGCCACTCTAGGGC
>1115_4076_11707|VPRIMER=Ramos_FW|CPRIMER=Ramos_REV|DUPCOUNT=78|CONSCOUNT=84|CIGAR=182M1X163M
TGTCCCTCACCTGCGGTGTTTATGGTGGGTCCTTCAGTGGTTACTACTGGAGCTGGATCCGCCAGCCCCCAGGGAAGGGG
CTGGAGTACATTGGGGAAATCAATCATAGTGGAAGCACCAACTACAACCCGTCCCTCAAGAGTCGAGTCACCATATCAGT
AGACACGTCCAAGAAACAGCTCCCCCTGAAGTTGAGCTCTGTGAACGCCGCGGACACGGCTGTGTATTACTGTGCGAGAG
TTATTACTAGGGCGAGTCCTGGCACAGACGGGAGGTACGGTATGGACGTCTGGGGCCAAGGGACCACGGTCACCGTCTCC
TCAGGTAAGAATGGCCACTCTAGGGC
>1115_16571_12402|VPRIMER=Ramos_FW|CPRIMER=Ramos_REV|DUPCOUNT=46|CONSCOUNT=54|CIGAR=131M1X214M
TGTCCCTCACCTGCGGTGTTTATGGTGGGTCCTTCAGTGGTTACTACTGGAGCTGGATCCGCCAGCCCCCAGGGAAGGGG
CTGGAGTACATTGGGGAAATCAATCATAGTGGAAGCACCAACTACAACCCGACCCTCAAGAGTCGAGTCACCATATCAGT
AGACACGTCCAAGAAACAGCTCTCCCTGAAGTTGAGCTCTGTGAACGCCGCGGACACGGCTGTGTATTACTGTGCGAGAG
TTATTACTAGGGCGAGTCCTGGCACAGACGGGAGGTACGGTATGGACGTCTGGGGCCAAGGGACCACGGTCACCGTCTCC
TCAGGTAAGAATGGCCACTCTAGGGC
>1115_1831_13128|VPRIMER=Ramos_FW|CPRIMER=Ramos_REV|DUPCOUNT=22|CONSCOUNT=27|CIGAR=86M1X259M
TGTCCCTCACCTGCGGTGTTTATGGTGGGTCCTTCAGTGGTTACTACTGGAGCTGGATCCGCCAGCCCCCAGGGAAGGGG
CTGGAGAACATTGGGGAAATCAATCATAGTGGAAGCACCAACTACAACCCGTCCCTCAAGAGTCGAGTCACCATATCAGT
AGACACGTCCAAGAAACAGCTCTCCCTGAAGTTGAGCTCTGTGAACGCCGCGGACACGGCTGTGTATTACTGTGCGAGAG
TTATTACTAGGGCGAGTCCTGGCACAGACGGGAGGTACGGTATGGACGTCTGGGGCCAAGGGACCACGGTCACCGTCTCC
TCAGGTAAGAATGGCCACTCTAGGGC
>1115_27963_13368|VPRIMER=Ramos_FW|CPRIMER=Ramos_REV|DUPCOUNT=23|CONSCOUNT=25|CIGAR=171M1X174M
TGTCCCTCACCTGCGGTGTTTATGGTGGGTCCTTCAGTGGTTACTACTGGAGCTGGATCCGCCAGCCCCCAGGGAAGGGG
CTGGAGTACATTGGGGAAATCAATCATAGTGGAAGCACCAACTACAACCCGTCCCTCAAGAGTCGAGTCACCATATCAGT
AGACACGTCCATGAAACAGCTCTCCCTGAAGTTGAGCTCTGTGAACGCCGCGGACACGGCTGTGTATTACTGTGCGAGAG
TTATTACTAGGGCGAGTCCTGGCACAGACGGGAGGTACGGTATGGACGTCTGGGGCCAAGGGACCACGGTCACCGTCTCC
TCAGGTAAGAATGGCCACTCTAGGGC
>1115_6659_13412|VPRIMER=Ramos_FW|CPRIMER=Ramos_REV|DUPCOUNT=10|CONSCOUNT=11|CIGAR=143M1X202M
TGTCCCTCACCTGCGGTGTTTATGGTGGGTCCTTCAGTGGTTACTACTGGAGCTGGATCCGCCAGCCCCCAGGGAAGGGG
CTGGAGTACATTGGGGAAATCAATCATAGTGGAAGCACCAACTACAACCCGTCCCTCAAGAGTGGAGTCACCATATCAGT
AGACACGTCCAAGAAACAGCTCTCCCTGAAGTTGAGCTCTGTGAACGCCGCGGACACGGCTGTGTATTACTGTGCGAGAG
TTATTACTAGGGCGAGTCCTGGCACAGACGGGAGGTACGGTATGGACGTCTGGGGCCAAGGGACCACGGTCACCGTCTCC
TCAGGTAAGAATGGCCACTCTAGGGC
>1115_22970_15281|VPRIMER=Ramos_FW|CPRIMER=Ramos_REV|DUPCOUNT=3|CONSCOUNT=3|CIGAR=196M1X117M1X31M
TGTCCCTCACCTGCGGTGTTTATGGTGGGTCCTTCAGTGGTTACTACTGGAGCTGGATCCGCCAGCCCCCAGGGAAGGGG
CTGGAGTACATTGGGGAAATCAATCATAGTGGAAGCACCAACTACAACCCGTCCCTCAAGAGTCGAGTCACCATATCAGT
AGACACGTCCAAGAAACAGCTCTCCCTGAAGTTGAGTTCTGTGAACGCCGCGGACACGGCTGTGTATTACTGTGCGAGAG
TTATTACTAGGGCGAGTCCTGGCACAGACGGGAGGTACGGTATGGACGTCTGGGGCCAAGGGACCACGGTCACCTTCTCC
TCAGGTAAGAATGGCCACTCTAGGGC
>1115_23118_18281|VPRIMER=Ramos_FW|CPRIMER=Ramos_REV|DUPCOUNT=34|CONSCOUNT=45|CIGAR=94M1X251M
TGTCCCTCACCTGCGGTGTTTATGGTGGGTCCTTCAGTGGTTACTACTGGAGCTGGATCCGCCAGCCCCCAGGGAAGGGG
CTGGAGTACATTGGTGAAATCAATCATAGTGGAAGCACCAACTACAACCCGTCCCTCAAGAGTCGAGTCACCATATCAGT
AGACACGTCCAAGAAACAGCTCTCCCTGAAGTTGAGCTCTGTGAACGCCGCGGACACGGCTGTGTATTACTGTGCGAGAG
TTATTACTAGGGCGAGTCCTGGCACAGACGGGAGGTACGGTATGGACGTCTGGGGCCAAGGGACCACGGTCACCGTCTCC
TCAGGTAAGAATGGCCACTCTAGGGC
>1115_25386_18606|VPRIMER=Ramos_FW|CPRIMER=Ramos_REV|DUPCOUNT=58|CONSCOUNT=60|CIGAR=11M1X334M
TGTCCCTCACCCGCGGTGTTTATGGTGGGTCCTTCAGTGGTTACTACTGGAGCTGGATCCGCCAGCCCCCAGGGAAGGGG
CTGGAGTACATTGGGGAAATCAATCATAGTGGAAGCACCAACTACAACCCGTCCCTCAAGAGTCGAGTCACCATATCAGT
AGACACGTCCAAGAAACAGCTCTCCCTGAAGTTGAGCTCTGTGAACGCCGCGGACACGGCTGTGTATTACTGTGCGAGAG
TTATTACTAGGGCGAGTCCTGGCACAGACGGGAGGTACGGTATGGACGTCTGGGGCCAAGGGACCACGGTCACCGTCTCC
TCAGGTAAGAATGGCCACTCTAGGGC
>1115_24321_18872|VPRIMER=Ramos_FW|CPRIMER=Ramos_REV|DUPCOUNT=27|CONSCOUNT=33|CIGAR=244M1X101M
TGTCCCTCACCTGCGGTGTTTATGGTGGGTCCTTCAGTGGTTACTACTGGAGCTGGATCCGCCAGCCCCCAGGGAAGGGG
CTGGAGTACATTGGGGAAATCAATCATAGTGGAAGCACCAACTACAACCCGTCCCTCAAGAGTCGAGTCACCATATCAGT
AGACACGTCCAAGAAACAGCTCTCCCTGAAGTTGAGCTCTGTGAACGCCGCGGACACGGCTGTGTATTACTGTGCGAGAG
TTATAACTAGGGCGAGTCCTGGCACAGACGGGAGGTACGGTATGGACGTCTGGGGCCAAGGGACCACGGTCACCGTCTCC
TCAGGTAAGAATGGCCACTCTAGGGC
>1115_9814_20844|VPRIMER=Ramos_FW|CPRIMER=Ramos_REV|DUPCOUNT=3|CONSCOUNT=4|CIGAR=226M1X20M1X98M
TGTCCCTCACCTGCGGTGTTTATGGTGGGTCCTTCAGTGGTTACTACTGGAGCTGGATCCGCCAGCCCCCAGGGAAGGGG
CTGGAGTACATTGGGGAAATCAATCATAGTGGAAGCACCAACTACAACCCGTCCCTCAAGAGTCGAGTCACCATATCAGT
AGACACGTCCAAGAAACAGCTCTCCCTGAAGTTGAGCTCTGTGAACGCCGCGGACACGGCTGTGTACTACTGTGCGAGAG
TTATTACCAGGGCGAGTCCTGGCACAGACGGGAGGTACGGTATGGACGTCTGGGGCCAAGGGACCACGGTCACCGTCTCC
TCAGGTAAGAATGGCCACTCTAGGGC
>1115_16505_21306|VPRIMER=Ramos_FW|CPRIMER=Ramos_REV|DUPCOUNT=20|CONSCOUNT=21|CIGAR=285M1X60M
TGTCCCTCACCTGCGGTGTTTATGGTGGGTCCTTCAGTGGTTACTACTGGAGCTGGATCCGCCAGCCCCCAGGGAAGGGG
CTGGAGTACATTGGGGAAATCAATCATAGTGGAAGCACCAACTACAACCCGTCCCTCAAGAGTCGAGTCACCATATCAGT
AGACACGTCCAAGAAACAGCTCTCCCTGAAGTTGAGCTCTGTGAACGCCGCGGACACGGCTGTGTATTACTGTGCGAGAG
TTATTACTAGGGCGAGTCCTGGCACAGACGGGAGGTACGGTATGGTCGTCTGGGGCCAAGGGACCACGGTCACCGTCTCC
TCAGGTAAGAATGGCCACTCTAGGGC
>1115_21035_22450|VPRIMER=Ramos_FW|CPRIMER=Ramos_REV|DUPCOUNT=39|CONSCOUNT=40|CIGAR=215M1X130M
TGTCCCTCACCTGCGGTGTTTATGGTGGGTCCTTCAGTGGTTACTACTGGAGCTGGATCCGCCAGCCCCCAGGGAAGGGG
CTGGAGTACATTGGGGAAATCAATCATAGTGGAAGCACCAACTACAACCCGTCCCTCAAGAGTCGAGTCACCATATCAGT
AGACACGTCCAAGAAACAGCTCTCCCTGAAGTTGAGCTCTGTGAACGCCGCGGACTCGGCTGTGTATTACTGTGCGAGAG
TTATTACTAGGGCGAGTCCTGGCACAGACGGGAGGTACGGTATGGACGTCTGGGGCCAAGGGACCACGGTCACCGTCTCC
TCAGGTAAGAATGGCCACTCTAGGGC
>1115_19653_24534|VPRIMER=Ramos_FW|CPRIMER=Ramos_REV|DUPCOUNT=24|CONSCOUNT=24|CIGAR=203M1X142M
TGTCCCTCACCTGCGGTGTTTATGGTGGGTCCTTCAGTGGTTACTACTGGAGCTGGATCCGCCAGCCCCCAGGGAAGGGG
CTGGAGTACATTGGGGAAATCAATCATAGTGGAAGCACCAACTACAACCCGTCCCTCAAGAGTCGAGTCACCATATCAGT
AGACACGTCCAAGAAACAGCTCTCCCTGAAGTTGAGCTCTGTGTACGCCGCGGACACGGCTGTGTATTACTGTGCGAGAG
TTATTACTAGGGCGAGTCCTGGCACAGACGGGAGGTACGGTATGGACGTCTGGGGCCAAGGGACCACGGTCACCGTCTCC
TCAGGTAAGAATGGCCACTCTAGGGC
>1116_13044_1975|VPRIMER=Ramos_FW|CPRIMER=Ramos_REV|DUPCOUNT=16|CONSCOUNT=21|CIGAR=190M1X155M
TGTCCCTCACCTGCGGTGTTTATGGTGGGTCCTTCAGTGGTTACTACTGGAGCTGGATCCGCCAGCCCCCAGGGAAGGGG
CTGGAGTACATTGGGGAAATCAATCATAGTGGAAGCACCAACTACAACCCGTCCCTCAAGAGTCGAGTCACCATATCAGT
AGACACGTCCAAGAAACAGCTCTCCCTGAACTTGAGCTCTGTGAACGCCGCGGACACGGCTGTGTATTACTGTGCGAGAG
TTATTACTAGGGCGAGTCCTGGCACAGACGGGAGGTACGGTATGGACGTCTGGGGCCAAGGGACCACGGTCACCGTCTCC
TCAGGTAAGAATGGCCACTCTAGGGC
>1116_18132_2284|VPRIMER=Ramos_FW|CPRIMER=Ramos_REV|DUPCOUNT=21|CONSCOUNT=28|CIGAR=111M1X234M
TGTCCCTCACCTGCGGTGTTTATGGTGGGTCCTTCAGTGGTTACTACTGGAGCTGGATCCGCCAGCCCCCAGGGAAGGGG
CTGGAGTACATTGGGGAAATCAATCATAGTGAAAGCACCAACTACAACCCGTCCCTCAAGAGTCGAGTCACCATATCAGT
AGACACGTCCAAGAAACAGCTCTCCCTGAAGTTGAGCTCTGTGAACGCCGCGGACACGGCTGTGTATTACTGTGCGAGAG
TTATTACTAGGGCGAGTCCTGGCACAGACGGGAGGTACGGTATGGACGTCTGGGGCCAAGGGACCACGGTCACCGTCTCC
TCAGGTAAGAATGGCCACTCTAGGGC
>1116_8246_3005|VPRIMER=Ramos_FW|CPRIMER=Ramos_REV|DUPCOUNT=26|CONSCOUNT=30|CIGAR=9M1X336M
TGTCCCTCATCTGCGGTGTTTATGGTGGGTCCTTCAGTGGTTACTACTGGAGCTGGATCCGCCAGCCCCCAGGGAAGGGG
CTGGAGTACATTGGGGAAATCAATCATAGTGGAAGCACCAACTACAACCCGTCCCTCAAGAGTCGAGTCACCATATCAGT
AGACACGTCCAAGAAACAGCTCTCCCTGAAGTTGAGCTCTGTGAACGCCGCGGACACGGCTGTGTATTACTGTGCGAGAG
TTATTACTAGGGCGAGTCCTGGCACAGACGGGAGGTACGGTATGGACGTCTGGGGCCAAGGGACCACGGTCACCGTCTCC
TCAGGTAAGAATGGCCACTCTAGGGC
>1116_25075_3120|VPRIMER=Ramos_FW|CPRIMER=Ramos_REV|DUPCOUNT=48|CONSCOUNT=50|CIGAR=45M1X300M
TGTCCCTCACCTGCGGTGTTTATGGTGGGTCCTTCAGTGGTTACTTCTGGAGCTGGATCCGCCAGCCCCCAGGGAAGGGG
CTGGAGTACATTGGGGAAATCAATCATAGTGGAAGCACCAACTACAACCCGTCCCTCAAGAGTCGAGTCACCATATCAGT
AGACACGTCCAAGAAACAGCTCTCCCTGAAGTTGAGCTCTGTGAACGCCGCGGACACGGCTGTGTATTACTGTGCGAGAG
TTATTACTAGGGCGAGTCCTGGCACAGACGGGAGGTACGGTATGGACGTCTGGGGCCAAGGGACCACGGTCACCGTCTCC
TCAGGTAAGAATGGCCACTCTAGGGC
>1116_7463_7765|VPRIMER=Ramos_FW|CPRIMER=Ramos_REV|DUPCOUNT=36|CONSCOUNT=49|CIGAR=100M1X245M
TGTCCCTCACCTGCGGTGTTTATGGTGGGTCCTTCAGTGGTTACTACTGGAGCTGGATCCGCCAGCCCCCAGGGAAGGGG
CTGGAGTACATTGGGGAAATTAATCATAGTGGAAGCACCAACTACAACCCGTCCCTCAAGAGTCGAGTCACCATATCAGT
AGACACGTCCAAGAAACAGCTCTCCCTGAAGTTGAGCTCTGTGAACGCCGCGGACACGGCTGTGTATTACTGTGCGAGAG
TTATTACTAGGGCGAGTCCTGGCACAGACGGGAGGTACGGTATGGACGTCTGGGGCCAAGGGACCACGGTCACCGTCTCC
TCAGGTAAGAATGGCCACTCTAGGGC
>1116_20103_9855|VPRIMER=Ramos_FW|CPRIMER=Ramos_REV|DUPCOUNT=52|CONSCOUNT=57|CIGAR=224M1X121M
TGTCCCTCACCTGCGGTGTTTATGGTGGGTCCTTCAGTGGTTACTACTGGAGCTGGATCCGCCAGCCCCCAGGGAAGGGG
CTGGAGTACATTGGGGAAATCAATCATAGTGGAAGCACCAACTACAACCCGTCCCTCAAGAGTCGAGTCACCATATCAGT
AGACACGTCCAAGAAACAGCTCTCCCTGAAGTTGAGCTCTGTGAACGCCGCGGACACGGCTGTGCATTACTGTGCGAGAG
TTATTACTAGGGCGAGTCCTGGCACAGACGGGAGGTACGGTATGGACGTCTGGGGCCAAGGGACCACGGTCACCGTCTCC
TCAGGTAAGAATGGCCACTCTAGGGC
>1116_8618_10828|VPRIMER=Ramos_FW|CPRIMER=Ramos_REV|DUPCOUNT=5|CONSCOUNT=5|CIGAR=36M1X1M2X306M
TGTCCCTCACCTGCGGTGTTTATGGTGGGTCCTTCAATAATTACTACTGGAGCTGGATCCGCCAGCCCCCAGGGAAGGGG
CTGGAGTACATTGGGGAAATCAATCATAGTGGAAGCACCAACTACAACCCGTCCCTCAAGAGTCGAGTCACCATATCAGT
AGACACGTCCAAGAAACAGCTCTCCCTGAAGTTGAGCTCTGTGAACGCCGCGGACACGGCTGTGTATTACTGTGCGAGAG
TTATTACTAGGGCGAGTCCTGGCACAGACGGGAGGTACGGTATGGACGTCTGGGGCCAAGGGACCACGGTCACCGTCTCC
TCAGGTAAGAATGGCCACTCTAGGGC
>1116_7497_10955|VPRIMER=Ramos_FW|CPRIMER=Ramos_REV|DUPCOUNT=4|CONSCOUNT=4|CIGAR=328M1X17M
TGTCCCTCACCTGCGGTGTTTATGGTGGGTCCTTCAGTGGTTACTACTGGAGCTGGATCCGCCAGCCCCCAGGGAAGGGG
CTGGAGTACATTGGGGAAATCAATCATAGTGGAAGCACCAACTACAACCCGTCCCTCAAGAGTCGAGTCACCATATCAGT
AGACACGTCCAAGAAACAGCTCTCCCTGAAGTTGAGCTCTGTGAACGCCGCGGACACGGCTGTGTATTACTGTGCGAGAG
TTATTACTAGGGCGAGTCCTGGCACAGACGGGAGGTACGGTATGGACGTCTGGGGCCAAGGGACCACGGTCACCGTCTCC
TCAGGTAATAATGGCCACTCTAGGGC
>1116_10756_11034|VPRIMER=Ramos_FW|CPRIMER=Ramos_REV|DUPCOUNT=9|CONSCOUNT=15|CIGAR=233M1X112M
TGTCCCTCACCTGCGGTGTTTATGGTGGGTCCTTCAGTGGTTACTACTGGAGCTGGATCCGCCAGCCCCCAGGGAAGGGG
CTGGAGTACATTGGGGAAATCAATCATAGTGGAAGCACCAACTACAACCCGTCCCTCAAGAGTCGAGTCACCATATCAGT
AGACACGTCCAAGAAACAGCTCTCCCTGAAGTTGAGCTCTGTGAACGCCGCGGACACGGCTGTGTATTACTGTCCGAGAG
TTATTACTAGGGCGAGTCCTGGCACAGACGGGAGGTACGGTATGGACGTCTGGGGCCAAGGGACCACGGTCACCGTCTCC
TCAGGTAAGAATGGCCACTCTAGGGC
>1116_18482_11202|VPRIMER=Ramos_FW|CPRIMER=Ramos_REV|DUPCOUNT=4|CONSCOUNT=4|CIGAR=195M1X81M1X68M
TGTCCCTCACCTGCGGTGTTTATGGTGGGTCCTTCAGTGGTTACTACTGGAGCTGGATCCGCCAGCCCCCAGGGAAGGGG
CTGGAGTACATTGGGGAAATCAATCATAGTGGAAGCACCAACTACAACCCGTCCCTCAAGAGTCGAGTCACCATATCAGT
AGACACGTCCAAGAAACAGCTCTCCCTGAAGTTGACCTCTGTGAACGCCGCGGACACGGCTGTGTATTACTGTGCGAGAG
TTATTACTAGGGCGAGTCCTGGCACAGACGGGAGGTATGGTATGGACGTCTGGGGCCAAGGGACCACGGTCACCGTCTCC
TCAGGTAAGAATGGCCACTCTAGGGC
>1116_28984_11545|VPRIMER=Ramos_FW|CPRIMER=Ramos_REV|DUPCOUNT=19|CONSCOUNT=25|CIGAR=38M1X307M
TGTCCCTCACCTGCGGTGTTTATGGTGGGTCCTTCAGTTGTTACTACTGGAGCTGGATCCGCCAGCCCCCAGGGAAGGGG
CTGGAGTACATTGGGGAAATCAATCATAGTGGAAGCACCAACTACAACCCGTCCCTCAAGAGTCGAGTCACCATATCAGT
AGACACGTCCAAGAAACAGCTCTCCCTGAAGTTGAGCTCTGTGAACGCCGCGGACACGGCTGTGTATTACTGTGCGAGAG
TTATTACTAGGGCGAGTCCTGGCACAGACGGGAGGTACGGTATGGACGTCTGGGGCCAAGGGACCACGGTCACCGTCTCC
TCAGGTAAGAATGGCCACTCTAGGGC
>1116_27853_11869|VPRIMER=Ramos_FW|CPRIMER=Ramos_REV|DUPCOUNT=6|CONSCOUNT=6|CIGAR=200M1X145M
TGTCCCTCACCTGCGGTGTTTATGGTGGGTCCTTCAGTGGTTACTACTGGAGCTGGATCCGCCAGCCCCCAGGGAAGGGG
CTGGAGTACATTGGGGAAATCAATCATAGTGGAAGCACCAACTACAACCCGTCCCTCAAGAGTCGAGTCACCATATCAGT
AGACACGTCCAAGAAACAGCTCTCCCTGAAGTTGAGCTCTCTGAACGCCGCGGACACGGCTGTGTATTACTGTGCGAGAG
TTATTACTAGGGCGAGTCCTGGCACAGACGGGAGGTACGGTATGGACGTCTGGGGCCAAGGGACCACGGTCACCGTCTCC
TCAGGTAAGAATGGCCACTCTAGGGC
>1116_28936_11884|VPRIMER=Ramos_FW|CPRIMER=Ramos_REV|DUPCOUNT=44|CONSCOUNT=51|CIGAR=115M1X230M
TGTCCCTCACCTGCGGTGTTTATGGTGGGTCCTTCAGTGGTTACTACTGGAGCTGGATCCGCCAGCCCCCAGGGAAGGGG
CTGGAGTACATTGGGGAAATCAATCATAGTGGAAGAACCAACTACAACCCGTCCCTCAAGAGTCGAGTCACCATATCAGT
AGACACGTCCAAGAAACAGCTCTCCCTGAAGTTGAGCTCTGTGAACGCCGCGGACACGGCTGTGTATTACTGTGCGAGAG
TTATTACTAGGGCGAGTCCTGGCACAGACGGGAGGTACGGTATGGACGTCTGGGGCCAAGGGACCACGGTCACCGTCTCC
TCAGGTAAGAATGGCCACTCTAGGGC
>1116_14951_12481|VPRIMER=Ramos_FW|CPRIMER=Ramos_REV|DUPCOUNT=28|CONSCOUNT=32|CIGAR=316M1X29M
TGTCCCTCACCTGCGGTGTTTATGGTGGGTCCTTCAGTGGTTACTACTGGAGCTGGATCCGCCAGCCCCCAGGGAAGGGG
CTGGAGTACATTGGGGAAATCAATCATAGTGGAAGCACCAACTACAACCCGTCCCTCAAGAGTCGAGTCACCATATCAGT
AGACACGTCCAAGAAACAGCTCTCCCTGAAGTTGAGCTCTGTGAACGCCGCGGACACGGCTGTGTATTACTGTGCGAGAG
TTATTACTAGGGCGAGTCCTGGCACAGACGGGAGGTACGGTATGGACGTCTGGGGCCAAGGGACCACGGTCACCGTTTCC
TCAGGTAAGAATGGCCACTCTAGGGC
>1116_21891_12534|VPRIMER=Ramos_FW|CPRIMER=Ramos_REV|DUPCOUNT=7|CONSCOUNT=10|CIGAR=58M1X287M
TGTCCCTCACCTGCGGTGTTTATGGTGGGTCCTTCAGTGGTTACTACTGGAGCTGGATACGCCAGCCCCCAGGGAAGGGG
CTGGAGTACATTGGGGAAATCAATCATAGTGGAAGCACCAACTACAACCCGTCCCTCAAGAGTCGAGTCACCATATCAGT
AGACACGTCCAAGAAACAGCTCTCCCTGAAGTTGAGCTCTGTGAACGCCGCGGACACGGCTGTGTATTACTGTGCGAGAG
TTATTACTAGGGCGAGTCCTGGCACAGACGGGAGGTACGGTATGGACGTCTGGGGCCAAGGGACCACGGTCACCGTCTCC
TCAGGTAAGAATGGCCACTCTAGGGC
>1116_4356_12685|VPRIMER=Ramos_FW|CPRIMER=Ramos_REV|DUPCOUNT=29|CONSCOUNT=33|CIGAR=199M1X146M
TGTCCCTCACCTGCGGTGTTTATGGTGGGTCCTTCAGTGGTTACTACTGGAGCTGGATCCGCCAGCCCCCAGGGAAGGGG
CTGGAGTACATTGGGGAAATCAATCATAGTGGAAGCACCAACTACAACCCGTCCCTCAAGAGTCGAGTCACCATATCAGT
AGACACGTCCAAGAAACAGCTCTCCCTGAAGTTGAGCTCAGTGAACGCCGCGGACACGGCTGTGTATTACTGTGCGAGAG
TTATTACTAGGGCGAGTCCTGGCACAGACGGGAGGTACGGTATGGACGTCTGGGGCCAAGGGACCACGGTCACCGTCTCC
TCAGGTAAGAATGGCCACTCTAGGGC
>1116_4970_13786|VPRIMER=Ramos_FW|CPRIMER=Ramos_REV|DUPCOUNT=43|CONSCOUNT=54|CIGAR=147M1X198M
TGTCCCTCACCTGCGGTGTTTATGGTGGGTCCTTCAGTGGTTACTACTGGAGCTGGATCCGCCAGCCCCCAGGGAAGGGG
CTGGAGTACATTGGGGAAATCAATCATAGTGGAAGCACCAACTACAACCCGTCCCTCAAGAGTCGAGACACCATATCAGT
AGACACGTCCAAGAAACAGCTCTCCCTGAAGTTGAGCTCTGTGAACGCCGCGGACACGGCTGTGTATTACTGTGCGAGAG
TTATTACTAGGGCGAGTCCTGGCACAGACGGGAGGTACGGTATGGACGTCTGGGGCCAAGGGACCACGGTCACCGTCTCC
TCAGGTAAGAATGGCCACTCTAGGGC
>1116_28934_14588|VPRIMER=Ramos_FW|CPRIMER=Ramos_REV|DUPCOUNT=13|CONSCOUNT=20|CIGAR=160M1X185M
TGTCCCTCACCTGCGGTGTTTATGGTGGGTCCTTCAGTGGTTACTACTGGAGCTGGATCCGCCAGCCCCCAGGGAAGGGG
CTGGAGTACATTGGGGAAATCAATCATAGTGGAAGCACCAACTACAACCCGTCCCTCAAGAGTCGAGTCACCATATCAGT
CGACACGTCCAAGAAACAGCTCTCCCTGAAGTTGAGCTCTGTGAACGCCGCGGACACGGCTGTGTATTACTGTGCGAGAG
TTATTACTAGGGCGAGTCCTGGCACAGACGGGAGGTACGGTATGGACGTCTGGGGCCAAGGGACCACGGTCACCGTCTCC
TCAGGTAAGAATGGCCACTCTAGGGC
>1116_6590_15174|VPRIMER=Ramos_FW|CPRIMER=Ramos_REV|DUPCOUNT=39|CONSCOUNT=40|CIGAR=222M1X123M
TGTCCCTCACCTGCGGTGTTTATGGTGGGTCCTTCAGTGGTTACTACTGGAGCTGGATCCGCCAGCCCCCAGGGAAGGGG
CTGGAGTACATTGGGGAAATCAATCATAGTGGAAGCACCAACTACAACCCGTCCCTCAAGAGTCGAGTCACCATATCAGT
AGACACGTCCAAGAAACAGCTCTCCCTGAAGTTGAGCTCTGTGAACGCCGCGGACACGGCTGCGTATTACTGTGCGAGAG
TTATTACTAGGGCGAGTCCTGGCACAGACGGGAGGTACGGTATGGACGTCTGGGGCCAAGGGACCACGGTCACCGTCTCC
TCAGGTAAGAATGGCCACTCTAGGGC
>1116_24721_15283|VPRIMER=Ramos_FW|CPRIMER=Ramos_REV|DUPCOUNT=19|CONSCOUNT=27|CIGAR=339M1X6M
TGTCCCTCACCTGCGGTGTTTATGGTGGGTCCTTCAGTGGTTACTACTGGAGCTGGATCCGCCAGCCCCCAGGGAAGGGG
CTGGAGTACATTGGGGAAATCAATCATAGTGGAAGCACCAACTACAACCCGTCCCTCAAGAGTCGAGTCACCATATCAGT
AGACACGTCCAAGAAACAGCTCTCCCTGAAGTTGAGCTCTGTGAACGCCGCGGACACGGCTGTGTATTACTGTGCGAGAG
TTATTACTAGGGCGAGTCCTGGCACAGACGGGAGGTACGGTATGGACGTCTGGGGCCAAGGGACCACGGTCACCGTCTCC
TCAGGTAAGAATGGCCACTTTAGGGC
>1116_24059_16584|VPRIMER=Ramos_FW|CPRIMER=Ramos_REV|DUPCOUNT=33|CONSCOUNT=33|CIGAR=29M1X316M
TGTCCCTCACCTGCGGTGTTTATGGTGGGCCCTTCAGTGGTTACTACTGGAGCTGGATCCGCCAGCCCCCAGGGAAGGGG
CTGGAGTACATTGGGGAAATCAATCATAGTGGAAGCACCAACTACAACCCGTCCCTCAAGAGTCGAGTCACCATATCAGT
AGACACGTCCAAGAAACAGCTCTCCCTGAAGTTGAGCTCTGTGAACGCCGCGGACACGGCTGTGTATTACTGTGCGAGAG
TTATTACTAGGGCGAGTCCTGGCACAGACGGGAGGTACGGTATGGACGTCTGGGGCCAAGGGACCACGGTCACCGTCTCC
TCAGGTAAGAATGGCCACTCTAGGGC
>1116_22735_18143|VPRIMER=Ramos_FW|CPRIMER=Ramos_REV|DUPCOUNT=3|CONSCOUNT=3|CIGAR=175M1X3M1X11M1X12M1X141M
TGTCCCTCACCTGCGGTGTTTATGGTGGGTCCTTCAGTGGTTACTACTGGAGCTGGATCCGCCAGCCCCCAGGGAAGGGG
CTGGAGTACATTGGGGAAATCAATCATAGTGGAAGCACCAACTACAACCCGTCCCTCAAGAGTCGAGTCACCATATCAGT
AGACACGTCCAAGAACCAGTTCTCCCTGAAGCTGAGCTCTGTGACCGCCGCGGACACGGCTGTGTATTACTGTGCGAGAG
TTATTACTAGGGCGAGTCCTGGCACAGACGGGAGGTACGGTATGGACGTCTGGGGCCAAGGGACCACGGTCACCGTCTCC
TCAGGTAAGAATGGCCACTCTAGGGC
>1116_25640_19487|VPRIMER=Ramos_FW|CPRIMER=Ramos_REV|DUPCOUNT=23|CONSCOUNT=24|CIGAR=134M1X211M
TGTCCCTCACCTGCGGTGTTTATGGTGGGTCCTTCAGTGGTTACTACTGGAGCTGGATCCGCCAGCCCCCAGGGAAGGGG
CTGGAGTACATTGGGGAAATCAATCATAGTGGAAGCACCAACTACAACCCGTCCTTCAAGAGTCGAGTCACCATATCAGT
AGACACGTCCAAGAAACAGCTCTCCCTGAAGTTGAGCTCTGTGAACGCCGCGGACACGGCTGTGTATTACTGTGCGAGAG
TTATTACTAGGGCGAGTCCTGGCACAGACGGGAGGTACGGTATGGACGTCTGGGGCCAAGGGACCACGGTCACCGTCTCC
TCAGGTAAGAATGGCCACTCTAGGGC
>1116_20655_19905|VPRIMER=Ramos_FW|CPRIMER=Ramos_REV|DUPCOUNT=18|CONSCOUNT=18|CIGAR=175M1X170M
TGTCCCTCACCTGCGGTGTTTATGGTGGGTCCTTCAGTGGTTACTACTGGAGCTGGATCCGCCAGCCCCCAGGGAAGGGG
CTGGAGTACATTGGGGAAATCAATCATAGTGGAAGCACCAACTACAACCCGTCCCTCAAGAGTCGAGTCACCATATCAGT
AGACACGTCCAAGAAGCAGCTCTCCCTGAAGTTGAGCTCTGTGAACGCCGCGGACACGGCTGTGTATTACTGTGCGAGAG
TTATTACTAGGGCGAGTCCTGGCACAGACGGGAGGTACGGTATGGACGTCTGGGGCCAAGGGACCACGGTCACCGTCTCC
TCAGGTAAGAATGGCCACTCTAGGGC
>1116_14524_20647|VPRIMER=Ramos_FW|CPRIMER=Ramos_REV|DUPCOUNT=3|CONSCOUNT=3|CIGAR=56M1X274M1X14M
TGTCCCTCACCTGCGGTGTTTATGGTGGGTCCTTCAGTGGTTACTACTGGAGCTGGCTCCGCCAGCCCCCAGGGAAGGGG
CTGGAGTACATTGGGGAAATCAATCATAGTGGAAGCACCAACTACAACCCGTCCCTCAAGAGTCGAGTCACCATATCAGT
AGACACGTCCAAGAAACAGCTCTCCCTGAAGTTGAGCTCTGTGAACGCCGCGGACACGGCTGTGTATTACTGTGCGAGAG
TTATTACTAGGGCGAGTCCTGGCACAGACGGGAGGTACGGTATGGACGTCTGGGGCCAAGGGACCACGGTCACCGTCTCC
TCAGGTAAGAAGGGCCACTCTAGGGC
>1116_24097_20776|VPRIMER=Ramos_FW|CPRIMER=Ramos_REV|DUPCOUNT=40|CONSCOUNT=42|CIGAR=302M1X43M
TGTCCCTCACCTGCGGTGTTTATGGTGGGTCCTTCAGTGGTTACTACTGGAGCTGGATCCGCCAGCCCCCAGGGAAGGGG
CTGGAGTACATTGGGGAAATCAATCATAGTGGAAGCACCAACTACAACCCGTCCCTCAAGAGTCGAGTCACCATATCAGT
AGACACGTCCAAGAAACAGCTCTCCCTGAAGTTGAGCTCTGTGAACGCCGCGGACACGGCTGTGTATTACTGTGCGAGAG
TTATTACTAGGGCGAGTCCTGGCACAGACGGGAGGTACGGTATGGACGTCTGGGGCCAAGGGGCCACGGTCACCGTCTCC
TCAGGTAAGAATGGCCACTCTAGGGC
>1116_9495_21810|VPRIMER=Ramos_FW|CPRIMER=Ramos_REV|DUPCOUNT=69|CONSCOUNT=79|CIGAR=306M1X39M
TGTCCCTCACCTGCGGTGTTTATGGTGGGTCCTTCAGTGGTTACTACTGGAGCTGGATCCGCCAGCCCCCAGGGAAGGGG
CTGGAGTACATTGGGGAAATCAATCATAGTGGAAGCACCAACTACAACCCGTCCCTCAAGAGTCGAGTCACCATATCAGT
AGACACGTCCAAGAAACAGCTCTCCCTGAAGTTGAGCTCTGTGAACGCCGCGGACACGGCTGTGTATTACTGTGCGAGAG
TTATTACTAGGGCGAGTCCTGGCACAGACGGGAGGTACGGTATGGACGTCTGGGGCCAAGGGACCATGGTCACCGTCTCC
TCAGGTAAGAATGGCCACTCTAGGGC
>1117_16018_5866|VPRIMER=Ramos_FW|CPRIMER=Ramos_REV|DUPCOUNT=27|CONSCOUNT=31|CIGAR=277M1X68M
TGTCCCTCACCTGCGGTGTTTATGGTGGGTCCTTCAGTGGTTACTACTGGAGCTGGATCCGCCAGCCCCCAGGGAAGGGG
CTGGAGTACATTGGGGAAATCAATCATAGTGGAAGCACCAACTACAACCCGTCCCTCAAGAGTCGAGTCACCATATCAGT
AGACACGTCCAAGAAACAGCTCTCCCTGAAGTTGAGCTCTGTGAACGCCGCGGACACGGCTGTGTATTACTGTGCGAGAG
TTATTACTAGGGCGAGTCCTGGCACAGACGGGAGGTAGGGTATGGACGTCTGGGGCCAAGGGACCACGGTCACCGTCTCC
TCAGGTAAGAATGGCCACTCTAGGGC
>1117_11545_6411|VPRIMER=Ramos_FW|CPRIMER=Ramos_REV|DUPCOUNT=9|CONSCOUNT=9|CIGAR=296M1X49M
TGTCCCTCACCTGCGGTGTTTATGGTGGGTCCTTCAGTGGTTACTACTGGAGCTGGATCCGCCAGCCCCCAGGGAAGGGG
CTGGAGTACATTGGGGAAATCAATCATAGTGGAAGCACCAACTACAACCCGTCCCTCAAGAGTCGAGTCACCATATCAGT
AGACACGTCCAAGAAACAGCTCTCCCTGAAGTTGAGCTCTGTGAACGCCGCGGACACGGCTGTGTATTACTGTGCGAGAG
TTATTACTAGGGCGAGTCCTGGCACAGACGGGAGGTACGGTATGGACGTCTGGGGCGAAGGGACCACGGTCACCGTCTCC
TCAGGTAAGAATGGCCACTCTAGGGC
>1117_2560_9086|VPRIMER=Ramos_FW|CPRIMER=Ramos_REV|DUPCOUNT=30|CONSCOUNT=34|CIGAR=161M1X184M
TGTCCCTCACCTGCGGTGTTTATGGTGGGTCCTTCAGTGGTTACTACTGGAGCTGGATCCGCCAGCCCCCAGGGAAGGGG
CTGGAGTACATTGGGGAAATCAATCATAGTGGAAGCACCAACTACAACCCGTCCCTCAAGAGTCGAGTCACCATATCAGT
AAACACGTCCAAGAAACAGCTCTCCCTGAAGTTGAGCTCTGTGAACGCCGCGGACACGGCTGTGTATTACTGTGCGAGAG
TTATTACTAGGGCGAGTCCTGGCACAGACGGGAGGTACGGTATGGACGTCTGGGGCCAAGGGACCACGGTCACCGTCTCC
TCAGGTAAGAATGGCCACTCTAGGGC
>1117_17700_11163|VPRIMER=Ramos_FW|CPRIMER=Ramos_REV|DUPCOUNT=5|CONSCOUNT=8|CIGAR=223M1X55M1X66M
TGTCCCTCACCTGCGGTGTTTATGGTGGGTCCTTCAGTGGTTACTACTGGAGCTGGATCCGCCAGCCCCCAGGGAAGGGG
CTGGAGTACATTGGGGAAATCAATCATAGTGGAAGCACCAACTACAACCCGTCCCTCAAGAGTCGAGTCACCATATCAGT
AGACACGTCCAAGAAACAGCTCTCCCTGAAGTTGAGCTCTGTGAACGCCGCGGACACGGCTGTATATTACTGTGCGAGAG
TTATTACTAGGGCGAGTCCTGGCACAGACGGGAGGTACGCTATGGACGTCTGGGGCCAAGGGACCACGGTCACCGTCTCC
TCAGGTAAGAATGGCCACTCTAGGGC
>1117_14681_13034|VPRIMER=Ramos_FW|CPRIMER=Ramos_REV|DUPCOUNT=45|CONSCOUNT=49|CIGAR=119M1X226M
TGTCCCTCACCTGCGGTGTTTATGGTGGGTCCTTCAGTGGTTACTACTGGAGCTGGATCCGCCAGCCCCCAGGGAAGGGG
CTGGAGTACATTGGGGAAATCAATCATAGTGGAAGCACCTACTACAACCCGTCCCTCAAGAGTCGAGTCACCATATCAGT
AGACACGTCCAAGAAACAGCTCTCCCTGAAGTTGAGCTCTGTGAACGCCGCGGACACGGCTGTGTATTACTGTGCGAGAG
TTATTACTAGGGCGAGTCCTGGCACAGACGGGAGGTACGGTATGGACGTCTGGGGCCAAGGGACCACGGTCACCGTCTCC
TCAGGTAAGAATGGCCACTCTAGGGC
>1117_6475_13466|VPRIMER=Ramos_FW|CPRIMER=Ramos_REV|DUPCOUNT=45|CONSCOUNT=47|CIGAR=91M1X254M
TGTCCCTCACCTGCGGTGTTTATGGTGGGTCCTTCAGTGGTTACTACTGGAGCTGGATCCGCCAGCCCCCAGGGAAGGGG
CTGGAGTACATCGGGGAAATCAATCATAGTGGAAGCACCAACTACAACCCGTCCCTCAAGAGTCGAGTCACCATATCAGT
AGACACGTCCAAGAAACAGCTCTCCCTGAAGTTGAGCTCTGTGAACGCCGCGGACACGGCTGTGTATTACTGTGCGAGAG
TTATTACTAGGGCGAGTCCTGGCACAGACGGGAGGTACGGTATGGACGTCTGGGGCCAAGGGACCACGGTCACCGTCTCC
TCAGGTAAGAATGGCCACTCTAGGGC
>1117_10154_13668|VPRIMER=Ramos_FW|CPRIMER=Ramos_REV|DUPCOUNT=29|CONSCOUNT=30|CIGAR=341M1X4M
TGTCCCTCACCTGCGGTGTTTATGGTGGGTCCTTCAGTGGTTACTACTGGAGCTGGATCCGCCAGCCCCCAGGGAAGGGG
CTGGAGTACATTGGGGAAATCAATCATAGTGGAAGCACCAACTACAACCCGTCCCTCAAGAGTCGAGTCACCATATCAGT
AGACACGTCCAAGAAACAGCTCTCCCTGAAGTTGAGCTCTGTGAACGCCGCGGACACGGCTGTGTATTACTGTGCGAGAG
TTATTACTAGGGCGAGTCCTGGCACAGACGGGAGGTACGGTATGGACGTCTGGGGCCAAGGGACCACGGTCACCGTCTCC
TCAGGTAAGAATGGCCACTCTTGGGC
>1117_10817_15553|VPRIMER=Ramos_FW|CPRIMER=Ramos_REV|DUPCOUNT=19|CONSCOUNT=20|CIGAR=176M1X169M
TGTCCCTCACCTGCGGTGTTTATGGTGGGTCCTTCAGTGGTTACTACTGGAGCTGGATCCGCCAGCCCCCAGGGAAGGGG
CTGGAGTACATTGGGGAAATCAATCATAGTGGAAGCACCAACTACAACCCGTCCCTCAAGAGTCGAGTCACCATATCAGT
AGACACGTCCAAGAAAGAGCTCTCCCTGAAGTTGAGCTCTGTGAACGCCGCGGACACGGCTGTGTATTACTGTGCGAGAG
TTATTACTAGGGCGAGTCCTGGCACAGACGGGAGGTACGGTATGGACGTCTGGGGCCAAGGGACCACGGTCACCGTCTCC
TCAGGTAAGAATGGCCACTCTAGGGC
>1117_22250_16409|VPRIMER=Ramos_FW|CPRIMER=Ramos_REV|DUPCOUNT=37|CONSCOUNT=44|CIGAR=163M1X182M
TGTCCCTCACCTGCGGTGTTTATGGTGGGTCCTTCAGTGGTTACTACTGGAGCTGGATCCGCCAGCCCCCAGGGAAGGGG
CTGGAGTACATTGGGGAAATCAATCATAGTGGAAGCACCAACTACAACCCGTCCCTCAAGAGTCGAGTCACCATATCAGT
AGAAACGTCCAAGAAACAGCTCTCCCTGAAGTTGAGCTCTGTGAACGCCGCGGACACGGCTGTGTATTACTGTGCGAGAG
TTATTACTAGGGCGAGTCCTGGCACAGACGGGAGGTACGGTATGGACGTCTGGGGCCAAGGGACCACGGTCACCGTCTCC
TCAGGTAAGAATGGCCACTCTAGGGC
>1117_9423_16555|VPRIMER=Ramos_FW|CPRIMER=Ramos_REV|DUPCOUNT=30|CONSCOUNT=35|CIGAR=181M1X164M
TGTCCCTCACCTGCGGTGTTTATGGTGGGTCCTTCAGTGGTTACTACTGGAGCTGGATCCGCCAGCCCCCAGGGAAGGGG
CTGGAGTACATTGGGGAAATCAATCATAGTGGAAGCACCAACTACAACCCGTCCCTCAAGAGTCGAGTCACCATATCAGT
AGACACGTCCAAGAAACAGCTTTCCCTGAAGTTGAGCTCTGTGAACGCCGCGGACACGGCTGTGTATTACTGTGCGAGAG
TTATTACTAGGGCGAGTCCTGGCACAGACGGGAGGTACGGTATGGACGTCTGGGGCCAAGGGACCACGGTCACCGTCTCC
TCAGGTAAGAATGGCCACTCTAGGGC
>1117_8866_17228|VPRIMER=Ramos_FW|CPRIMER=Ramos_REV|DUPCOUNT=28|CONSCOUNT=30|CIGAR=103M1X242M
TGTCCCTCACCTGCGGTGTTTATGGTGGGTCCTTCAGTGGTTACTACTGGAGCTGGATCCGCCAGCCCCCAGGGAAGGGG
CTGGAGTACATTGGGGAAATCAAACATAGTGGAAGCACCAACTACAACCCGTCCCTCAAGAGTCGAGTCACCATATCAGT
AGACACGTCCAAGAAACAGCTCTCCCTGAAGTTGAGCTCTGTGAACGCCGCGGACACGGCTGTGTATTACTGTGCGAGAG
TTATTACTAGGGCGAGTCCTGGCACAGACGGGAGGTACGGTATGGACGTCTGGGGCCAAGGGACCACGGTCACCGTCTCC
TCAGGTAAGAATGGCCACTCTAGGGC
>1117_18351_17404|VPRIMER=Ramos_FW|CPRIMER=Ramos_REV|DUPCOUNT=38|CONSCOUNT=39|CIGAR=101M1X244M
TGTCCCTCACCTGCGGTGTTTATGGTGGGTCCTTCAGTGGTTACTACTGGAGCTGGATCCGCCAGCCCCCAGGGAAGGGG
CTGGAGTACATTGGGGAAATCTATCATAGTGGAAGCACCAACTACAACCCGTCCCTCAAGAGTCGAGTCACCATATCAGT
AGACACGTCCAAGAAACAGCTCTCCCTGAAGTTGAGCTCTGTGAACGCCGCGGACACGGCTGTGTATTACTGTGCGAGAG
TTATTACTAGGGCGAGTCCTGGCACAGACGGGAGGTACGGTATGGACGTCTGGGGCCAAGGGACCACGGTCACCGTCTCC
TCAGGTAAGAATGGCCACTCTAGGGC
>1117_9453_19188|VPRIMER=Ramos_FW|CPRIMER=Ramos_REV|DUPCOUNT=39|CONSCOUNT=46|CIGAR=76M1X269M
TGTCCCTCACCTGCGGTGTTTATGGTGGGTCCTTCAGTGGTTACTACTGGAGCTGGATCCGCCAGCCCCCAGGGAAAGGG
CTGGAGTACATTGGGGAAATCAATCATAGTGGAAGCACCAACTACAACCCGTCCCTCAAGAGTCGAGTCACCATATCAGT
AGACACGTCCAAGAAACAGCTCTCCCTGAAGTTGAGCTCTGTGAACGCCGCGGACACGGCTGTGTATTACTGTGCGAGAG
TTATTACTAGGGCGAGTCCTGGCACAGACGGGAGGTACGGTATGGACGTCTGGGGCCAAGGGACCACGGTCACCGTCTCC
TCAGGTAAGAATGGCCACTCTAGGGC
>1117_27855_19693|VPRIMER=Ramos_FW|CPRIMER=Ramos_REV|DUPCOUNT=9|CONSCOUNT=11|CIGAR=28M1X317M
TGTCCCTCACCTGCGGTGTTTATGGTGGCTCCTTCAGTGGTTACTACTGGAGCTGGATCCGCCAGCCCCCAGGGAAGGGG
CTGGAGTACATTGGGGAAATCAATCATAGTGGAAGCACCAACTACAACCCGTCCCTCAAGAGTCGAGTCACCATATCAGT
AGACACGTCCAAGAAACAGCTCTCCCTGAAGTTGAGCTCTGTGAACGCCGCGGACACGGCTGTGTATTACTGTGCGAGAG
TTATTACTAGGGCGAGTCCTGGCACAGACGGGAGGTACGGTATGGACGTCTGGGGCCAAGGGACCACGGTCACCGTCTCC
TCAGGTAAGAATGGCCACTCTAGGGC
>1117_5811_20894|VPRIMER=Ramos_FW|CPRIMER=Ramos_REV|DUPCOUNT=5|CONSCOUNT=5|CIGAR=278M1X35M1X31M
TGTCCCTCACCTGCGGTGTTTATGGTGGGTCCTTCAGTGGTTACTACTGGAGCTGGATCCGCCAGCCCCCAGGGAAGGGG
CTGGAGTACATTGGGGAAATCAATCATAGTGGAAGCACCAACTACAACCCGTCCCTCAAGAGTCGAGTCACCATATCAGT
AGACACGTCCAAGAAACAGCTCTCCCTGAAGTTGAGCTCTGTGAACGCCGCGGACACGGCTGTGTATTACTGTGCGAGAG
TTATTACTAGGGCGAGTCCTGGCACAGACGGGAGGTACTGTATGGACGTCTGGGGCCAAGGGACCACGGTCACCTTCTCC
TCAGGTAAGAATGGCCACTCTAGGGC
>1117_26291_21288|VPRIMER=Ramos_FW|CPRIMER=Ramos_REV|DUPCOUNT=8|CONSCOUNT=10|CIGAR=23M1X322M
TGTCCCTCACCTGCGGTGTTTATCGTGGGTCCTTCAGTGGTTACTACTGGAGCTGGATCCGCCAGCCCCCAGGGAAGGGG
CTGGAGTACATTGGGGAAATCAATCATAGTGGAAGCACCAACTACAACCCGTCCCTCAAGAGTCGAGTCACCATATCAGT
AGACACGTCCAAGAAACAGCTCTCCCTGAAGTTGAGCTCTGTGAACGCCGCGGACACGGCTGTGTATTACTGTGCGAGAG
TTATTACTAGGGCGAGTCCTGGCACAGACGGGAGGTACGGTATGGACGTCTGGGGCCAAGGGACCACGGTCACCGTCTCC
TCAGGTAAGAATGGCCACTCTAGGGC
>1117_11312_21831|VPRIMER=Ramos_FW|CPRIMER=Ramos_REV|DUPCOUNT=12|CONSCOUNT=12|CIGAR=308M1X23M1X13M
TGTCCCTCACCTGCGGTGTTTATGGTGGGTCCTTCAGTGGTTACTACTGGAGCTGGATCCGCCAGCCCCCAGGGAAGGGG
CTGGAGTACATTGGGGAAATCAATCATAGTGGAAGCACCAACTACAACCCGTCCCTCAAGAGTCGAGTCACCATATCAGT
AGACACGTCCAAGAAACAGCTCTCCCTGAAGTTGAGCTCTGTGAACGCCGCGGACACGGCTGTGTATTACTGTGCGAGAG
TTATTACTAGGGCGAGTCCTGGCACAGACGGGAGGTACGGTATGGACGTCTGGGGCCAAGGGACCACGTTCACCGTCTCC
TCAGGTAAGAATTGCCACTCTAGGGC
>1117_6620_23683|VPRIMER=Ramos_FW|CPRIMER=Ramos_REV|DUPCOUNT=36|CONSCOUNT=43|CIGAR=38M1X307M
TGTCCCTCACCTGCGGTGTTTATGGTGGGTCCTTCAGTAGTTACTACTGGAGCTGGATCCGCCAGCCCCCAGGGAAGGGG
CTGGAGTACATTGGGGAAATCAATCATAGTGGAAGCACCAACTACAACCCGTCCCTCAAGAGTCGAGTCACCATATCAGT
AGACACGTCCAAGAAACAGCTCTCCCTGAAGTTGAGCTCTGTGAACGCCGCGGACACGGCTGTGTATTACTGTGCGAGAG
TTATTACTAGGGCGAGTCCTGGCACAGACGGGAGGTACGGTATGGACGTCTGGGGCCAAGGGACCACGGTCACCGTCTCC
TCAGGTAAGAATGGCCACTCTAGGGC
>1118_19033_1345|VPRIMER=Ramos_FW|CPRIMER=Ramos_REV|DUPCOUNT=30|CONSCOUNT=38|CIGAR=222M1X123M
TGTCCCTCACCTGCGGTGTTTATGGTGGGTCCTTCAGTGGTTACTACTGGAGCTGGATCCGCCAGCCCCCAGGGAAGGGG
CTGGAGTACATTGGGGAAATCAATCATAGTGGAAGCACCAACTACAACCCGTCCCTCAAGAGTCGAGTCACCATATCAGT
AGACACGTCCAAGAAACAGCTCTCCCTGAAGTTGAGCTCTGTGAACGCCGCGGACACGGCTGAGTATTACTGTGCGAGAG
TTATTACTAGGGCGAGTCCTGGCACAGACGGGAGGTACGGTATGGACGTCTGGGGCCAAGGGACCACGGTCACCGTCTCC
TCAGGTAAGAATGGCCACTCTAGGGC
>1118_13465_3283|VPRIMER=Ramos_FW|CPRIMER=Ramos_REV|DUPCOUNT=28|CONSCOUNT=29|CIGAR=193M1X152M
TGTCCCTCACCTGCGGTGTTTATGGTGGGTCCTTCAGTGGTTACTACTGGAGCTGGATCCGCCAGCCCCCAGGGAAGGGG
CTGGAGTACATTGGGGAAATCAATCATAGTGGAAGCACCAACTACAACCCGTCCCTCAAGAGTCGAGTCACCATATCAGT
AGACACGTCCAAGAAACAGCTCTCCCTGAAGTTTAGCTCTGTGAACGCCGCGGACACGGCTGTGTATTACTGTGCGAGAG
TTATTACTAGGGCGAGTCCTGGCACAGACGGGAGGTACGGTATGGACGTCTGGGGCCAAGGGACCACGGTCACCGTCTCC
TCAGGTAAGAATGGCCACTCTAGGGC
>1118_24273_3799|VPRIMER=Ramos_FW|CPRIMER=Ramos_REV|DUPCOUNT=25|CONSCOUNT=31|CIGAR=51M1X294M
TGTCCCTCACCTGCGGTGTTTATGGTGGGTCCTTCAGTGGTTACTACTGGATCTGGATCCGCCAGCCCCCAGGGAAGGGG
CTGGAGTACATTGGGGAAATCAATCATAGTGGAAGCACCAACTACAACCCGTCCCTCAAGAGTCGAGTCACCATATCAGT
AGACACGTCCAAGAAACAGCTCTCCCTGAAGTTGAGCTCTGTGAACGCCGCGGACACGGCTGTGTATTACTGTGCGAGAG
TTATTACTAGGGCGAGTCCTGGCACAGACGGGAGGTACGGTATGGACGTCTGGGGCCAAGGGACCACGGTCACCGTCTCC
TCAGGTAAGAATGGCCACTCTAGGGC
>1118_5918_5335|VPRIMER=Ramos_FW|CPRIMER=Ramos_REV|DUPCOUNT=50|CONSCOUNT=62|CIGAR=172M1X173M
TGTCCCTCACCTGCGGTGTTTATGGTGGGTCCTTCAGTGGTTACTACTGGAGCTGGATCCGCCAGCCCCCAGGGAAGGGG
CTGGAGTACATTGGGGAAATCAATCATAGTGGAAGCACCAACTACAACCCGTCCCTCAAGAGTCGAGTCACCATATCAGT
AGACACGTCCAAAAAACAGCTCTCCCTGAAGTTGAGCTCTGTGAACGCCGCGGACACGGCTGTGTATTACTGTGCGAGAG
TTATTACTAGGGCGAGTCCTGGCACAGACGGGAGGTACGGTATGGACGTCTGGGGCCAAGGGACCACGGTCACCGTCTCC
TCAGGTAAGAATGGCCACTCTAGGGC
>1118_14474_5913|VPRIMER=Ramos_FW|CPRIMER=Ramos_REV|DUPCOUNT=18|CONSCOUNT=18|CIGAR=226M1X119M
TGTCCCTCACCTGCGGTGTTTATGGTGGGTCCTTCAGTGGTTACTACTGGAGCTGGATCCGCCAGCCCCCAGGGAAGGGG
CTGGAGTACATTGGGGAAATCAATCATAGTGGAAGCACCAACTACAACCCGTCCCTCAAGAGTCGAGTCACCATATCAGT
AGACACGTCCAAGAAACAGCTCTCCCTGAAGTTGAGCTCTGTGAACGCCGCGGACACGGCTGTGTACTACTGTGCGAGAG
TTATTACTAGGGCGAGTCCTGGCACAGACGGGAGGTACGGTATGGACGTCTGGGGCCAAGGGACCACGGTCACCGTCTCC
TCAGGTAAGAATGGCCACTCTAGGGC
>1118_16862_5948|VPRIMER=Ramos_FW|CPRIMER=Ramos_REV|DUPCOUNT=71|CONSCOUNT=82|CIGAR=21M1X324M
TGTCCCTCACCTGCGGTGTTTCTGGTGGGTCCTTCAGTGGTTACTACTGGAGCTGGATCCGCCAGCCCCCAGGGAAGGGG
CTGGAGTACATTGGGGAAATCAATCATAGTGGAAGCACCAACTACAACCCGTCCCTCAAGAGTCGAGTCACCATATCAGT
AGACACGTCCAAGAAACAGCTCTCCCTGAAGTTGAGCTCTGTGAACGCCGCGGACACGGCTGTGTATTACTGTGCGAGAG
TTATTACTAGGGCGAGTCCTGGCACAGACGGGAGGTACGGTATGGACGTCTGGGGCCAAGGGACCACGGTCACCGTCTCC
TCAGGTAAGAATGGCCACTCTAGGGC
>1118_5768_8155|VPRIMER=Ramos_FW|CPRIMER=Ramos_REV|DUPCOUNT=42|CONSCOUNT=45|CIGAR=138M1X207M
TGTCCCTCACCTGCGGTGTTTATGGTGGGTCCTTCAGTGGTTACTACTGGAGCTGGATCCGCCAGCCCCCAGGGAAGGGG
CTGGAGTACATTGGGGAAATCAATCATAGTGGAAGCACCAACTACAACCCGTCCCTCAGGAGTCGAGTCACCATATCAGT
AGACACGTCCAAGAAACAGCTCTCCCTGAAGTTGAGCTCTGTGAACGCCGCGGACACGGCTGTGTATTACTGTGCGAGAG
TTATTACTAGGGCGAGTCCTGGCACAGACGGGAGGTACGGTATGGACGTCTGGGGCCAAGGGACCACGGTCACCGTCTCC
TCAGGTAAGAATGGCCACTCTAGGGC
>1118_28715_9269|VPRIMER=Ramos_FW|CPRIMER=Ramos_REV|DUPCOUNT=28|CONSCOUNT=32|CIGAR=27M1X318M
TGTCCCTCACCTGCGGTGTTTATGGTGTGTCCTTCAGTGGTTACTACTGGAGCTGGATCCGCCAGCCCCCAGGGAAGGGG
CTGGAGTACATTGGGGAAATCAATCATAGTGGAAGCACCAACTACAACCCGTCCCTCAAGAGTCGAGTCACCATATCAGT
AGACACGTCCAAGAAACAGCTCTCCCTGAAGTTGAGCTCTGTGAACGCCGCGGACACGGCTGTGTATTACTGTGCGAGAG
TTATTACTAGGGCGAGTCCTGGCACAGACGGGAGGTACGGTATGGACGTCTGGGGCCAAGGGACCACGGTCACCGTCTCC
TCAGGTAAGAATGGCCACTCTAGGGC
>1118_21668_10617|VPRIMER=Ramos_FW|CPRIMER=Ramos_REV|DUPCOUNT=9|CONSCOUNT=9|CIGAR=53M1X292M
TGTCCCTCACCTGCGGTGTTTATGGTGGGTCCTTCAGTGGTTACTACTGGAGCAGGATCCGCCAGCCCCCAGGGAAGGGG
CTGGAGTACATTGGGGAAATCAATCATAGTGGAAGCACCAACTACAACCCGTCCCTCAAGAGTCGAGTCACCATATCAGT
AGACACGTCCAAGAAACAGCTCTCCCTGAAGTTGAGCTCTGTGAACGCCGCGGACACGGCTGTGTATTACTGTGCGAGAG
TTATTACTAGGGCGAGTCCTGGCACAGACGGGAGGTACGGTATGGACGTCTGGGGCCAAGGGACCACGGTCACCGTCTCC
TCAGGTAAGAATGGCCACTCTAGGGC
>1118_23335_10876|VPRIMER=Ramos_FW|CPRIMER=Ramos_REV|DUPCOUNT=26|CONSCOUNT=29|CIGAR=248M1X97M
TGTCCCTCACCTGCGGTGTTTATGGTGGGTCCTTCAGTGGTTACTACTGGAGCTGGATCCGCCAGCCCCCAGGGAAGGGG
CTGGAGTACATTGGGGAAATCAATCATAGTGGAAGCACCAACTACAACCCGTCCCTCAAGAGTCGAGTCACCATATCAGT
AGACACGTCCAAGAAACAGCTCTCCCTGAAGTTGAGCTCTGTGAACGCCGCGGACACGGCTGTGTATTACTGTGCGAGAG
TTATTACTTGGGCGAGTCCTGGCACAGACGGGAGGTACGGTATGGACGTCTGGGGCCAAGGGACCACGGTCACCGTCTCC
TCAGGTAAGAATGGCCACTCTAGGGC
>1118_17698_12868|VPRIMER=Ramos_FW|CPRIMER=Ramos_REV|DUPCOUNT=35|CONSCOUNT=35|CIGAR=215M1X130M
TGTCCCTCACCTGCGGTGTTTATGGTGGGTCCTTCAGTGGTTACTACTGGAGCTGGATCCGCCAGCCCCCAGGGAAGGGG
CTGGAGTACATTGGGGAAATCAATCATAGTGGAAGCACCAACTACAACCCGTCCCTCAAGAGTCGAGTCACCATATCAGT
AGACACGTCCAAGAAACAGCTCTCCCTGAAGTTGAGCTCTGTGAACGCCGCGGACCCGGCTGTGTATTACTGTGCGAGAG
TTATTACTAGGGCGAGTCCTGGCACAGACGGGAGGTACGGTATGGACGTCTGGGGCCAAGGGACCACGGTCACCGTCTCC
TCAGGTAAGAATGGCCACTCTAGGGC
>1118_6974_13340|VPRIMER=Ramos_FW|CPRIMER=Ramos_REV|DUPCOUNT=18|CONSCOUNT=19|CIGAR=132M1X213M
TGTCCCTCACCTGCGGTGTTTATGGTGGGTCCTTCAGTGGTTACTACTGGAGCTGGATCCGCCAGCCCCCAGGGAAGGGG
CTGGAGTACATTGGGGAAATCAATCATAGTGGAAGCACCAACTACAACCCGTACCTCAAGAGTCGAGTCACCATATCAGT
AGACACGTCCAAGAAACAGCTCTCCCTGAAGTTGAGCTCTGTGAACGCCGCGGACACGGCTGTGTATTACTGTGCGAGAG
TTATTACTAGGGCGAGTCCTGGCACAGACGGGAGGTACGGTATGGACGTCTGGGGCCAAGGGACCACGGTCACCGTCTCC
TCAGGTAAGAATGGCCACTCTAGGGC
>1118_17300_13477|VPRIMER=Ramos_FW|CPRIMER=Ramos_REV|DUPCOUNT=3|CONSCOUNT=3|CIGAR=166M1X12M2X165M
TGTCCCTCACCTGCGGTGTTTATGGTGGGTCCTTCAGTGGTTACTACTGGAGCTGGATCCGCCAGCCCCCAGGGAAGGGG
CTGGAGTACATTGGGGAAATCAATCATAGTGGAAGCACCAACTACAACCCGTCCCTCAAGAGTCGAGTCACCATATCAGT
AGACACATCCAAGAAACAGTACTCCCTGAAGTTGAGCTCTGTGAACGCCGCGGACACGGCTGTGTATTACTGTGCGAGAG
TTATTACTAGGGCGAGTCCTGGCACAGACGGGAGGTACGGTATGGACGTCTGGGGCCAAGGGACCACGGTCACCGTCTCC
TCAGGTAAGAATGGCCACTCTAGGGC
>1118_26808_13967|VPRIMER=Ramos_FW|CPRIMER=Ramos_REV|DUPCOUNT=10|CONSCOUNT=10|CIGAR=70M1X275M
TGTCCCTCACCTGCGGTGTTTATGGTGGGTCCTTCAGTGGTTACTACTGGAGCTGGATCCGCCAGCCCCCCGGGAAGGGG
CTGGAGTACATTGGGGAAATCAATCATAGTGGAAGCACCAACTACAACCCGTCCCTCAAGAGTCGAGTCACCATATCAGT
AGACACGTCCAAGAAACAGCTCTCCCTGAAGTTGAGCTCTGTGAACGCCGCGGACACGGCTGTGTATTACTGTGCGAGAG
TTATTACTAGGGCGAGTCCTGGCACAGACGGGAGGTACGGTATGGACGTCTGGGGCCAAGGGACCACGGTCACCGTCTCC
TCAGGTAAGAATGGCCACTCTAGGGC
>1118_11283_15085|VPRIMER=Ramos_FW|CPRIMER=Ramos_REV|DUPCOUNT=11|CONSCOUNT=12|CIGAR=12M1X333M
TGTCCCTCACCTTCGGTGTTTATGGTGGGTCCTTCAGTGGTTACTACTGGAGCTGGATCCGCCAGCCCCCAGGGAAGGGG
CTGGAGTACATTGGGGAAATCAATCATAGTGGAAGCACCAACTACAACCCGTCCCTCAAGAGTCGAGTCACCATATCAGT
AGACACGTCCAAGAAACAGCTCTCCCTGAAGTTGAGCTCTGTGAACGCCGCGGACACGGCTGTGTATTACTGTGCGAGAG
TTATTACTAGGGCGAGTCCTGGCACAGACGGGAGGTACGGTATGGACGTCTGGGGCCAAGGGACCACGGTCACCGTCTCC
TCAGGTAAGAATGGCCACTCTAGGGC
>1118_24694_17582|VPRIMER=Ramos_FW|CPRIMER=Ramos_REV|DUPCOUNT=31|CONSCOUNT=32|CIGAR=21M1X324M
TGTCCCTCACCTGCGGTGTTTTTGGTGGGTCCTTCAGTGGTTACTACTGGAGCTGGATCCGCCAGCCCCCAGGGAAGGGG
CTGGAGTACATTGGGGAAATCAATCATAGTGGAAGCACCAACTACAACCCGTCCCTCAAGAGTCGAGTCACCATATCAGT
AGACACGTCCAAGAAACAGCTCTCCCTGAAGTTGAGCTCTGTGAACGCCGCGGACACGGCTGTGTATTACTGTGCGAGAG
TTATTACTAGGGCGAGTCCTGGCACAGACGGGAGGTACGGTATGGACGTCTGGGGCCAAGGGACCACGGTCACCGTCTCC
TCAGGTAAGAATGGCCACTCTAGGGC
>1118_8216_18874|VPRIMER=Ramos_FW|CPRIMER=Ramos_REV|DUPCOUNT=33|CONSCOUNT=36|CIGAR=263M1X82M
TGTCCCTCACCTGCGGTGTTTATGGTGGGTCCTTCAGTGGTTACTACTGGAGCTGGATCCGCCAGCCCCCAGGGAAGGGG
CTGGAGTACATTGGGGAAATCAATCATAGTGGAAGCACCAACTACAACCCGTCCCTCAAGAGTCGAGTCACCATATCAGT
AGACACGTCCAAGAAACAGCTCTCCCTGAAGTTGAGCTCTGTGAACGCCGCGGACACGGCTGTGTATTACTGTGCGAGAG
TTATTACTAGGGCGAGTCCTGGCTCAGACGGGAGGTACGGTATGGACGTCTGGGGCCAAGGGACCACGGTCACCGTCTCC
TCAGGTAAGAATGGCCACTCTAGGGC
>1118_21836_20867|VPRIMER=Ramos_FW|CPRIMER=Ramos_REV|DUPCOUNT=8|CONSCOUNT=10|CIGAR=71M1X274M
TGTCCCTCACCTGCGGTGTTTATGGTGGGTCCTTCAGTGGTTACTACTGGAGCTGGATCCGCCAGCCCCCACGGAAGGGG
CTGGAGTACATTGGGGAAATCAATCATAGTGGAAGCACCAACTACAACCCGTCCCTCAAGAGTCGAGTCACCATATCAGT
AGACACGTCCAAGAAACAGCTCTCCCTGAAGTTGAGCTCTGTGAACGCCGCGGACACGGCTGTGTATTACTGTGCGAGAG
TTATTACTAGGGCGAGTCCTGGCACAGACGGGAGGTACGGTATGGACGTCTGGGGCCAAGGGACCACGGTCACCGTCTCC
TCAGGTAAGAATGGCCACTCTAGGGC
>1118_6577_22421|VPRIMER=Ramos_FW|CPRIMER=Ramos_REV|DUPCOUNT=6|CONSCOUNT=8|CIGAR=36M1X309M
TGTCCCTCACCTGCGGTGTTTATGGTGGGTCCTTCATTGGTTACTACTGGAGCTGGATCCGCCAGCCCCCAGGGAAGGGG
CTGGAGTACATTGGGGAAATCAATCATAGTGGAAGCACCAACTACAACCCGTCCCTCAAGAGTCGAGTCACCATATCAGT
AGACACGTCCAAGAAACAGCTCTCCCTGAAGTTGAGCTCTGTGAACGCCGCGGACACGGCTGTGTATTACTGTGCGAGAG
TTATTACTAGGGCGAGTCCTGGCACAGACGGGAGGTACGGTATGGACGTCTGGGGCCAAGGGACCACGGTCACCGTCTCC
TCAGGTAAGAATGGCCACTCTAGGGC
>1118_22949_24862|VPRIMER=Ramos_FW|CPRIMER=Ramos_REV|DUPCOUNT=48|CONSCOUNT=49|CIGAR=123M1X222M
TGTCCCTCACCTGCGGTGTTTATGGTGGGTCCTTCAGTGGTTACTACTGGAGCTGGATCCGCCAGCCCCCAGGGAAGGGG
CTGGAGTACATTGGGGAAATCAATCATAGTGGAAGCACCAACTGCAACCCGTCCCTCAAGAGTCGAGTCACCATATCAGT
AGACACGTCCAAGAAACAGCTCTCCCTGAAGTTGAGCTCTGTGAACGCCGCGGACACGGCTGTGTATTACTGTGCGAGAG
TTATTACTAGGGCGAGTCCTGGCACAGACGGGAGGTACGGTATGGACGTCTGGGGCCAAGGGACCACGGTCACCGTCTCC
TCAGGTAAGAATGGCCACTCTAGGGC
>1119_13444_1685|VPRIMER=Ramos_FW|CPRIMER=Ramos_REV|DUPCOUNT=14|CONSCOUNT=19|CIGAR=59M1X286M
TGTCCCTCACCTGCGGTGTTTATGGTGGGTCCTTCAGTGGTTACTACTGGAGCTGGATCAGCCAGCCCCCAGGGAAGGGG
CTGGAGTACATTGGGGAAATCAATCATAGTGGAAGCACCAACTACAACCCGTCCCTCAAGAGTCGAGTCACCATATCAGT
AGACACGTCCAAGAAACAGCTCTCCCTGAAGTTGAGCTCTGTGAACGCCGCGGACACGGCTGTGTATTACTGTGCGAGAG
TTATTACTAGGGCGAGTCCTGGCACAGACGGGAGGTACGGTATGGACGTCTGGGGCCAAGGGACCACGGTCACCGTCTCC
TCAGGTAAGAATGGCCACTCTAGGGC
>1119_14600_2538|VPRIMER=Ramos_FW|CPRIMER=Ramos_REV|DUPCOUNT=20|CONSCOUNT=21|CIGAR=18M1X327M
TGTCCCTCACCTGCGGTGCTTATGGTGGGTCCTTCAGTGGTTACTACTGGAGCTGGATCCGCCAGCCCCCAGGGAAGGGG
CTGGAGTACATTGGGGAAATCAATCATAGTGGAAGCACCAACTACAACCCGTCCCTCAAGAGTCGAGTCACCATATCAGT
AGACACGTCCAAGAAACAGCTCTCCCTGAAGTTGAGCTCTGTGAACGCCGCGGACACGGCTGTGTATTACTGTGCGAGAG
TTATTACTAGGGCGAGTCCTGGCACAGACGGGAGGTACGGTATGGACGTCTGGGGCCAAGGGACCACGGTCACCGTCTCC
TCAGGTAAGAATGGCCACTCTAGGGC
>1119_22293_3665|VPRIMER=Ramos_FW|CPRIMER=Ramos_REV|DUPCOUNT=10|CONSCOUNT=11|CIGAR=301M1X44M
TGTCCCTCACCTGCGGTGTTTATGGTGGGTCCTTCAGTGGTTACTACTGGAGCTGGATCCGCCAGCCCCCAGGGAAGGGG
CTGGAGTACATTGGGGAAATCAATCATAGTGGAAGCACCAACTACAACCCGTCCCTCAAGAGTCGAGTCACCATATCAGT
AGACACGTCCAAGAAACAGCTCTCCCTGAAGTTGAGCTCTGTGAACGCCGCGGACACGGCTGTGTATTACTGTGCGAGAG
TTATTACTAGGGCGAGTCCTGGCACAGACGGGAGGTACGGTATGGACGTCTGGGGCCAAGGCACCACGGTCACCGTCTCC
TCAGGTAAGAATGGCCACTCTAGGGC
>1119_9334_6254|VPRIMER=Ramos_FW|CPRIMER=Ramos_REV|DUPCOUNT=9|CONSCOUNT=11|CIGAR=9M1X336M
TGTCCCTCAACTGCGGTGTTTATGGTGGGTCCTTCAGTGGTTACTACTGGAGCTGGATCCGCCAGCCCCCAGGGAAGGGG
CTGGAGTACATTGGGGAAATCAATCATAGTGGAAGCACCAACTACAACCCGTCCCTCAAGAGTCGAGTCACCATATCAGT
AGACACGTCCAAGAAACAGCTCTCCCTGAAGTTGAGCTCTGTGAACGCCGCGGACACGGCTGTGTATTACTGTGCGAGAG
TTATTACTAGGGCGAGTCCTGGCACAGACGGGAGGTACGGTATGGACGTCTGGGGCCAAGGGACCACGGTCACCGTCTCC
TCAGGTAAGAATGGCCACTCTAGGGC
>1119_12636_7409|VPRIMER=Ramos_FW|CPRIMER=Ramos_REV|DUPCOUNT=37|CONSCOUNT=40|CIGAR=37M1X308M
TGTCCCTCACCTGCGGTGTTTATGGTGGGTCCTTCAGAGGTTACTACTGGAGCTGGATCCGCCAGCCCCCAGGGAAGGGG
CTGGAGTACATTGGGGAAATCAATCATAGTGGAAGCACCAACTACAACCCGTCCCTCAAGAGTCGAGTCACCATATCAGT
AGACACGTCCAAGAAACAGCTCTCCCTGAAGTTGAGCTCTGTGAACGCCGCGGACACGGCTGTGTATTACTGTGCGAGAG
TTATTACTAGGGCGAGTCCTGGCACAGACGGGAGGTACGGTATGGACGTCTGGGGCCAAGGGACCACGGTCACCGTCTCC
TCAGGTAAGAATGGCCACTCTAGGGC
>1119_21014_10350|VPRIMER=Ramos_FW|CPRIMER=Ramos_REV|DUPCOUNT=29|CONSCOUNT=31|CIGAR=331M1X14M
TGTCCCTCACCTGCGGTGTTTATGGTGGGTCCTTCAGTGGTTACTACTGGAGCTGGATCCGCCAGCCCCCAGGGAAGGGG
CTGGAGTACATTGGGGAAATCAATCATAGTGGAAGCACCAACTACAACCCGTCCCTCAAGAGTCGAGTCACCATATCAGT
AGACACGTCCAAGAAACAGCTCTCCCTGAAGTTGAGCTCTGTGAACGCCGCGGACACGGCTGTGTATTACTGTGCGAGAG
TTATTACTAGGGCGAGTCCTGGCACAGACGGGAGGTACGGTATGGACGTCTGGGGCCAAGGGACCACGGTCACCGTCTCC
TCAGGTAAGAACGGCCACTCTAGGGC
>1119_19031_11085|VPRIMER=Ramos_FW|CPRIMER=Ramos_REV|DUPCOUNT=33|CONSCOUNT=34|CIGAR=119M1X226M
TGTCCCTCACCTGCGGTGTTTATGGTGGGTCCTTCAGTGGTTACTACTGGAGCTGGATCCGCCAGCCCCCAGGGAAGGGG
CTGGAGTACATTGGGGAAATCAATCATAGTGGAAGCACCGACTACAACCCGTCCCTCAAGAGTCGAGTCACCATATCAGT
AGACACGTCCAAGAAACAGCTCTCCCTGAAGTTGAGCTCTGTGAACGCCGCGGACACGGCTGTGTATTACTGTGCGAGAG
TTATTACTAGGGCGAGTCCTGGCACAGACGGGAGGTACGGTATGGACGTCTGGGGCCAAGGGACCACGGTCACCGTCTCC
TCAGGTAAGAATGGCCACTCTAGGGC
>1119_29047_11402|VPRIMER=Ramos_FW|CPRIMER=Ramos_REV|DUPCOUNT=18|CONSCOUNT=27|CIGAR=344M1X1M
TGTCCCTCACCTGCGGTGTTTATGGTGGGTCCTTCAGTGGTTACTACTGGAGCTGGATCCGCCAGCCCCCAGGGAAGGGG
CTGGAGTACATTGGGGAAATCAATCATAGTGGAAGCACCAACTACAACCCGTCCCTCAAGAGTCGAGTCACCATATCAGT
AGACACGTCCAAGAAACAGCTCTCCCTGAAGTTGAGCTCTGTGAACGCCGCGGACACGGCTGTGTATTACTGTGCGAGAG
TTATTACTAGGGCGAGTCCTGGCACAGACGGGAGGTACGGTATGGACGTCTGGGGCCAAGGGACCACGGTCACCGTCTCC
TCAGGTAAGAATGGCCACTCTAGGCC
>1119_23487_12188|VPRIMER=Ramos_FW|CPRIMER=Ramos_REV|DUPCOUNT=18|CONSCOUNT=23|CIGAR=283M1X62M
TGTCCCTCACCTGCGGTGTTTATGGTGGGTCCTTCAGTGGTTACTACTGGAGCTGGATCCGCCAGCCCCCAGGGAAGGGG
CTGGAGTACATTGGGGAAATCAATCATAGTGGAAGCACCAACTACAACCCGTCCCTCAAGAGTCGAGTCACCATATCAGT
AGACACGTCCAAGAAACAGCTCTCCCTGAAGTTGAGCTCTGTGAACGCCGCGGACACGGCTGTGTATTACTGTGCGAGAG
TTATTACTAGGGCGAGTCCTGGCACAGACGGGAGGTACGGTATCGACGTCTGGGGCCAAGGGACCACGGTCACCGTCTCC
TCAGGTAAGAATGGCCACTCTAGGGC
>1119_27030_13695|VPRIMER=Ramos_FW|CPRIMER=Ramos_REV|DUPCOUNT=5|CONSCOUNT=8|CIGAR=155M1X23M1X15M1X150M
TGTCCCTCACCTGCGGTGTTTATGGTGGGTCCTTCAGTGGTTACTACTGGAGCTGGATCCGCCAGCCCCCAGGGAAGGGG
CTGGAGTACATTGGGGAAATCAATCATAGTGGAAGCACCAACTACAACCCGTCCCTCAAGAGTCGAGTCACCATAGCAGT
AGACACGTCCAAGAAACAGGTCTCCCTGAAGTTGAACTCTGTGAACGCCGCGGACACGGCTGTGTATTACTGTGCGAGAG
TTATTACTAGGGCGAGTCCTGGCACAGACGGGAGGTACGGTATGGACGTCTGGGGCCAAGGGACCACGGTCACCGTCTCC
TCAGGTAAGAATGGCCACTCTAGGGC
>1119_16128_14968|VPRIMER=Ramos_FW|CPRIMER=Ramos_REV|DUPCOUNT=4|CONSCOUNT=4|CIGAR=29M1X125M1X23M1X166M
TGTCCCTCACCTGCGGTGTTTATGGTGGGGCCTTCAGTGGTTACTACTGGAGCTGGATCCGCCAGCCCCCAGGGAAGGGG
CTGGAGTACATTGGGGAAATCAATCATAGTGGAAGCACCAACTACAACCCGTCCCTCAAGAGTCGAGTCACCATAGCAGT
AGACACGTCCAAGAAACAGGTCTCCCTGAAGTTGAGCTCTGTGAACGCCGCGGACACGGCTGTGTATTACTGTGCGAGAG
TTATTACTAGGGCGAGTCCTGGCACAGACGGGAGGTACGGTATGGACGTCTGGGGCCAAGGGACCACGGTCACCGTCTCC
TCAGGTAAGAATGGCCACTCTAGGGC
>1119_2545_17032|VPRIMER=Ramos_FW|CPRIMER=Ramos_REV|DUPCOUNT=8|CONSCOUNT=9|CIGAR=211M1X134M
TGTCCCTCACCTGCGGTGTTTATGGTGGGTCCTTCAGTGGTTACTACTGGAGCTGGATCCGCCAGCCCCCAGGGAAGGGG
CTGGAGTACATTGGGGAAATCAATCATAGTGGAAGCACCAACTACAACCCGTCCCTCAAGAGTCGAGTCACCATATCAGT
AGACACGTCCAAGAAACAGCTCTCCCTGAAGTTGAGCTCTGTGAACGCCGCCGACACGGCTGTGTATTACTGTGCGAGAG
TTATTACTAGGGCGAGTCCTGGCACAGACGGGAGGTACGGTATGGACGTCTGGGGCCAAGGGACCACGGTCACCGTCTCC
TCAGGTAAGAATGGCCACTCTAGGGC
>1119_25598_17397|VPRIMER=Ramos_FW|CPRIMER=Ramos_REV|DUPCOUNT=25|CONSCOUNT=28|CIGAR=218M1X127M
TGTCCCTCACCTGCGGTGTTTATGGTGGGTCCTTCAGTGGTTACTACTGGAGCTGGATCCGCCAGCCCCCAGGGAAGGGG
CTGGAGTACATTGGGGAAATCAATCATAGTGGAAGCACCAACTACAACCCGTCCCTCAAGAGTCGAGTCACCATATCAGT
AGACACGTCCAAGAAACAGCTCTCCCTGAAGTTGAGCTCTGTGAACGCCGCGGACACGTCTGTGTATTACTGTGCGAGAG
TTATTACTAGGGCGAGTCCTGGCACAGACGGGAGGTACGGTATGGACGTCTGGGGCCAAGGGACCACGGTCACCGTCTCC
TCAGGTAAGAATGGCCACTCTAGGGC
>1119_10089_17528|VPRIMER=Ramos_FW|CPRIMER=Ramos_REV|DUPCOUNT=50|CONSCOUNT=52|CIGAR=145M1X200M
TGTCCCTCACCTGCGGTGTTTATGGTGGGTCCTTCAGTGGTTACTACTGGAGCTGGATCCGCCAGCCCCCAGGGAAGGGG
CTGGAGTACATTGGGGAAATCAATCATAGTGGAAGCACCAACTACAACCCGTCCCTCAAGAGTCGTGTCACCATATCAGT
AGACACGTCCAAGAAACAGCTCTCCCTGAAGTTGAGCTCTGTGAACGCCGCGGACACGGCTGTGTATTACTGTGCGAGAG
TTATTACTAGGGCGAGTCCTGGCACAGACGGGAGGTACGGTATGGACGTCTGGGGCCAAGGGACCACGGTCACCGTCTCC
TCAGGTAAGAATGGCCACTCTAGGGC
>1119_24023_20170|VPRIMER=Ramos_FW|CPRIMER=Ramos_REV|DUPCOUNT=35|CONSCOUNT=41|CIGAR=159M1X186M
TGTCCCTCACCTGCGGTGTTTATGGTGGGTCCTTCAGTGGTTACTACTGGAGCTGGATCCGCCAGCCCCCAGGGAAGGGG
CTGGAGTACATTGGGGAAATCAATCATAGTGGAAGCACCAACTACAACCCGTCCCTCAAGAGTCGAGTCACCATATCAGA
AGACACGTCCAAGAAACAGCTCTCCCTGAAGTTGAGCTCTGTGAACGCCGCGGACACGGCTGTGTATTACTGTGCGAGAG
TTATTACTAGGGCGAGTCCTGGCACAGACGGGAGGTACGGTATGGACGTCTGGGGCCAAGGGACCACGGTCACCGTCTCC
TCAGGTAAGAATGGCCACTCTAGGGC
>1119_22433_21262|VPRIMER=Ramos_FW|CPRIMER=Ramos_REV|DUPCOUNT=11|CONSCOUNT=12|CIGAR=150M1X195M
TGTCCCTCACCTGCGGTGTTTATGGTGGGTCCTTCAGTGGTTACTACTGGAGCTGGATCCGCCAGCCCCCAGGGAAGGGG
CTGGAGTACATTGGGGAAATCAATCATAGTGGAAGCACCAACTACAACCCGTCCCTCAAGAGTCGAGTCAGCATATCAGT
AGACACGTCCAAGAAACAGCTCTCCCTGAAGTTGAGCTCTGTGAACGCCGCGGACACGGCTGTGTATTACTGTGCGAGAG
TTATTACTAGGGCGAGTCCTGGCACAGACGGGAGGTACGGTATGGACGTCTGGGGCCAAGGGACCACGGTCACCGTCTCC
TCAGGTAAGAATGGCCACTCTAGGGC
>1119_11153_22002|VPRIMER=Ramos_FW|CPRIMER=Ramos_REV|DUPCOUNT=33|CONSCOUNT=40|CIGAR=27M1X318M
TGTCCCTCACCTGCGGTGTTTATGGTGAGTCCTTCAGTGGTTACTACTGGAGCTGGATCCGCCAGCCCCCAGGGAAGGGG
CTGGAGTACATTGGGGAAATCAATCATAGTGGAAGCACCAACTACAACCCGTCCCTCAAGAGTCGAGTCACCATATCAGT
AGACACGTCCAAGAAACAGCTCTCCCTGAAGTTGAGCTCTGTGAACGCCGCGGACACGGCTGTGTATTACTGTGCGAGAG
TTATTACTAGGGCGAGTCCTGGCACAGACGGGAGGTACGGTATGGACGTCTGGGGCCAAGGGACCACGGTCACCGTCTCC
TCAGGTAAGAATGGCCACTCTAGGGC
>1119_13092_23439|VPRIMER=Ramos_FW|CPRIMER=Ramos_REV|DUPCOUNT=24|CONSCOUNT=27|CIGAR=344M1X1M
TGTCCCTCACCTGCGGTGTTTATGGTGGGTCCTTCAGTGGTTACTACTGGAGCTGGATCCGCCAGCCCCCAGGGAAGGGG
CTGGAGTACATTGGGGAAATCAATCATAGTGGAAGCACCAACTACAACCCGTCCCTCAAGAGTCGAGTCACCATATCAGT
AGACACGTCCAAGAAACAGCTCTCCCTGAAGTTGAGCTCTGTGAACGCCGCGGACACGGCTGTGTATTACTGTGCGAGAG
TTATTACTAGGGCGAGTCCTGGCACAGACGGGAGGTACGGTATGGACGTCTGGGGCCAAGGGACCACGGTCACCGTCTCC
TCAGGTAAGAATGGCCACTCTAGGAC
>1119_21552_23867|VPRIMER=Ramos_FW|CPRIMER=Ramos_REV|DUPCOUNT=29|CONSCOUNT=33|CIGAR=23M1X322M
TGTCCCTCACCTGCGGTGTTTATAGTGGGTCCTTCAGTGGTTACTACTGGAGCTGGATCCGCCAGCCCCCAGGGAAGGGG
CTGGAGTACATTGGGGAAATCAATCATAGTGGAAGCACCAACTACAACCCGTCCCTCAAGAGTCGAGTCACCATATCAGT
AGACACGTCCAAGAAACAGCTCTCCCTGAAGTTGAGCTCTGTGAACGCCGCGGACACGGCTGTGTATTACTGTGCGAGAG
TTATTACTAGGGCGAGTCCTGGCACAGACGGGAGGTACGGTATGGACGTCTGGGGCCAAGGGACCACGGTCACCGTCTCC
TCAGGTAAGAATGGCCACTCTAGGGC
>2101_6322_2871|VPRIMER=Ramos_FW|CPRIMER=Ramos_REV|DUPCOUNT=26|CONSCOUNT=34|CIGAR=275M1X70M
TGTCCCTCACCTGCGGTGTTTATGGTGGGTCCTTCAGTGGTTACTACTGGAGCTGGATCCGCCAGCCCCCAGGGAAGGGG
CTGGAGTACATTGGGGAAATCAATCATAGTGGAAGCACCAACTACAACCCGTCCCTCAAGAGTCGAGTCACCATATCAGT
AGACACGTCCAAGAAACAGCTCTCCCTGAAGTTGAGCTCTGTGAACGCCGCGGACACGGCTGTGTATTACTGTGCGAGAG
TTATTACTAGGGCGAGTCCTGGCACAGACGGGAGGAACGGTATGGACGTCTGGGGCCAAGGGACCACGGTCACCGTCTCC
TCAGGTAAGAATGGCCACTCTAGGGC
>2101_19795_3248|VPRIMER=Ramos_FW|CPRIMER=Ramos_REV|DUPCOUNT=8|CONSCOUNT=10|CIGAR=28M1X317M
TGTCCCTCACCTGCGGTGTTTATGGTGGTTCCTTCAGTGGTTACTACTGGAGCTGGATCCGCCAGCCCCCAGGGAAGGGG
CTGGAGTACATTGGGGAAATCAATCATAGTGGAAGCACCAACTACAACCCGTCCCTCAAGAGTCGAGTCACCATATCAGT
AGACACGTCCAAGAAACAGCTCTCCCTGAAGTTGAGCTCTGTGAACGCCGCGGACACGGCTGTGTATTACTGTGCGAGAG
TTATTACTAGGGCGAGTCCTGGCACAGACGGGAGGTACGGTATGGACGTCTGGGGCCAAGGGACCACGGTCACCGTCTCC
TCAGGTAAGAATGGCCACTCTAGGGC
>2101_8159_3725|VPRIMER=Ramos_FW|CPRIMER=Ramos_REV|DUPCOUNT=40|CONSCOUNT=49|CIGAR=211M1X134M
TGTCCCTCACCTGCGGTGTTTATGGTGGGTCCTTCAGTGGTTACTACTGGAGCTGGATCCGCCAGCCCCCAGGGAAGGGG
CTGGAGTACATTGGGGAAATCAATCATAGTGGAAGCACCAACTACAACCCGTCCCTCAAGAGTCGAGTCACCATATCAGT
AGACACGTCCAAGAAACAGCTCTCCCTGAAGTTGAGCTCTGTGAACGCCGCTGACACGGCTGTGTATTACTGTGCGAGAG
TTATTACTAGGGCGAGTCCTGGCACAGACGGGAGGTACGGTATGGACGTCTGGGGCCAAGGGACCACGGTCACCGTCTCC
TCAGGTAAGAATGGCCACTCTAGGGC
>2101_9255_4892|VPRIMER=Ramos_FW|CPRIMER=Ramos_REV|DUPCOUNT=5|CONSCOUNT=5|CIGAR=189M1X156M
TGTCCCTCACCTGCGGTGTTTATGGTGGGTCCTTCAGTGGTTACTACTGGAGCTGGATCCGCCAGCCCCCAGGGAAGGGG
CTGGAGTACATTGGGGAAATCAATCATAGTGGAAGCACCAACTACAACCCGTCCCTCAAGAGTCGAGTCACCATATCAGT
AGACACGTCCAAGAAACAGCTCTCCCTGACGTTGAGCTCTGTGAACGCCGCGGACACGGCTGTGTATTACTGTGCGAGAG
TTATTACTAGGGCGAGTCCTGGCACAGACGGGAGGTACGGTATGGACGTCTGGGGCCAAGGGACCACGGTCACCGTCTCC
TCAGGTAAGAATGGCCACTCTAGGGC
>2101_20761_5054|VPRIMER=Ramos_FW|CPRIMER=Ramos_REV|DUPCOUNT=16|CONSCOUNT=17|CIGAR=231M1X114M
TGTCCCTCACCTGCGGTGTTTATGGTGGGTCCTTCAGTGGTTACTACTGGAGCTGGATCCGCCAGCCCCCAGGGAAGGGG
CTGGAGTACATTGGGGAAATCAATCATAGTGGAAGCACCAACTACAACCCGTCCCTCAAGAGTCGAGTCACCATATCAGT
AGACACGTCCAAGAAACAGCTCTCCCTGAAGTTGAGCTCTGTGAACGCCGCGGACACGGCTGTGTATTACTTTGCGAGAG
TTATTACTAGGGCGAGTCCTGGCACAGACGGGAGGTACGGTATGGACGTCTGGGGCCAAGGGACCACGGTCACCGTCTCC
TCAGGTAAGAATGGCCACTCTAGGGC
>2101_14113_5084|VPRIMER=Ramos_FW|CPRIMER=Ramos_REV|DUPCOUNT=23|CONSCOUNT=23|CIGAR=201M1X144M
TGTCCCTCACCTGCGGTGTTTATGGTGGGTCCTTCAGTGGTTACTACTGGAGCTGGATCCGCCAGCCCCCAGGGAAGGGG
CTGGAGTACATTGGGGAAATCAATCATAGTGGAAGCACCAACTACAACCCGTCCCTCAAGAGTCGAGTCACCATATCAGT
AGACACGTCCAAGAAACAGCTCTCCCTGAAGTTGAGCTCTGGGAACGCCGCGGACACGGCTGTGTATTACTGTGCGAGAG
TTATTACTAGGGCGAGTCCTGGCACAGACGGGAGGTACGGTATGGACGTCTGGGGCCAAGGGACCACGGTCACCGTCTCC
TCAGGTAAGAATGGCCACTCTAGGGC
>2101_25930_5856|VPRIMER=Ramos_FW|CPRIMER=Ramos_REV|DUPCOUNT=25|CONSCOUNT=33|CIGAR=317M1X28M
TGTCCCTCACCTGCGGTGTTTATGGTGGGTCCTTCAGTGGTTACTACTGGAGCTGGATCCGCCAGCCCCCAGGGAAGGGG
CTGGAGTACATTGGGGAAATCAATCATAGTGGAAGCACCAACTACAACCCGTCCCTCAAGAGTCGAGTCACCATATCAGT
AGACACGTCCAAGAAACAGCTCTCCCTGAAGTTGAGCTCTGTGAACGCCGCGGACACGGCTGTGTATTACTGTGCGAGAG
TTATTACTAGGGCGAGTCCTGGCACAGACGGGAGGTACGGTATGGACGTCTGGGGCCAAGGGACCACGGTCACCGTCACC
TCAGGTAAGAATGGCCACTCTAGGGC
>2101_25204_6239|VPRIMER=Ramos_FW|CPRIMER=Ramos_REV|DUPCOUNT=47|CONSCOUNT=55|CIGAR=223M1X122M
TGTCCCTCACCTGCGGTGTTTATGGTGGGTCCTTCAGTGGTTACTACTGGAGCTGGATCCGCCAGCCCCCAGGGAAGGGG
CTGGAGTACATTGGGGAAATCAATCATAGTGGAAGCACCAACTACAACCCGTCCCTCAAGAGTCGAGTCACCATATCAGT
AGACACGTCCAAGAAACAGCTCTCCCTGAAGTTGAGCTCTGTGAACGCCGCGGACACGGCTGTTTATTACTGTGCGAGAG
TTATTACTAGGGCGAGTCCTGGCACAGACGGGAGGTACGGTATGGACGTCTGGGGCCAAGGGACCACGGTCACCGTCTCC
TCAGGTAAGAATGGCCACTCTAGGGC
>2101_17929_7421|VPRIMER=Ramos_FW|CPRIMER=Ramos_REV|DUPCOUNT=37|CONSCOUNT=40|CIGAR=104M1X241M
TGTCCCTCACCTGCGGTGTTTATGGTGGGTCCTTCAGTGGTTACTACTGGAGCTGGATCCGCCAGCCCCCAGGGAAGGGG
CTGGAGTACATTGGGGAAATCAATTATAGTGGAAGCACCAACTACAACCCGTCCCTCAAGAGTCGAGTCACCATATCAGT
AGACACGTCCAAGAAACAGCTCTCCCTGAAGTTGAGCTCTGTGAACGCCGCGGACACGGCTGTGTATTACTGTGCGAGAG
TTATTACTAGGGCGAGTCCTGGCACAGACGGGAGGTACGGTATGGACGTCTGGGGCCAAGGGACCACGGTCACCGTCTCC
TCAGGTAAGAATGGCCACTCTAGGGC
>2101_18088_11379|VPRIMER=Ramos_FW|CPRIMER=Ramos_REV|DUPCOUNT=17|CONSCOUNT=17|CIGAR=96M1X249M
TGTCCCTCACCTGCGGTGTTTATGGTGGGTCCTTCAGTGGTTACTACTGGAGCTGGATCCGCCAGCCCCCAGGGAAGGGG
CTGGAGTACATTGGGGCAATCAATCATAGTGGAAGCACCAACTACAACCCGTCCCTCAAGAGTCGAGTCACCATATCAGT
AGACACGTCCAAGAAACAGCTCTCCCTGAAGTTGAGCTCTGTGAACGCCGCGGACACGGCTGTGTATTACTGTGCGAGAG
TTATTACTAGGGCGAGTCCTGGCACAGACGGGAGGTACGGTATGGACGTCTGGGGCCAAGGGACCACGGTCACCGTCTCC
TCAGGTAAGAATGGCCACTCTAGGGC
>2101_5466_11922|VPRIMER=Ramos_FW|CPRIMER=Ramos_REV|DUPCOUNT=37|CONSCOUNT=41|CIGAR=265M1X80M
TGTCCCTCACCTGCGGTGTTTATGGTGGGTCCTTCAGTGGTTACTACTGGAGCTGGATCCGCCAGCCCCCAGGGAAGGGG
CTGGAGTACATTGGGGAAATCAATCATAGTGGAAGCACCAACTACAACCCGTCCCTCAAGAGTCGAGTCACCATATCAGT
AGACACGTCCAAGAAACAGCTCTCCCTGAAGTTGAGCTCTGTGAACGCCGCGGACACGGCTGTGTATTACTGTGCGAGAG
TTATTACTAGGGCGAGTCCTGGCACGGACGGGAGGTACGGTATGGACGTCTGGGGCCAAGGGACCACGGTCACCGTCTCC
TCAGGTAAGAATGGCCACTCTAGGGC
>2101_14939_12080|VPRIMER=Ramos_FW|CPRIMER=Ramos_REV|DUPCOUNT=8|CONSCOUNT=8|CIGAR=156M1X189M
TGTCCCTCACCTGCGGTGTTTATGGTGGGTCCTTCAGTGGTTACTACTGGAGCTGGATCCGCCAGCCCCCAGGGAAGGGG
CTGGAGTACATTGGGGAAATCAATCATAGTGGAAGCACCAACTACAACCCGTCCCTCAAGAGTCGAGTCACCATATGAGT
AGACACGTCCAAGAAACAGCTCTCCCTGAAGTTGAGCTCTGTGAACGCCGCGGACACGGCTGTGTATTACTGTGCGAGAG
TTATTACTAGGGCGAGTCCTGGCACAGACGGGAGGTACGGTATGGACGTCTGGGGCCAAGGGACCACGGTCACCGTCTCC
TCAGGTAAGAATGGCCACTCTAGGGC
>2101_16034_12432|VPRIMER=Ramos_FW|CPRIMER=Ramos_REV|DUPCOUNT=31|CONSCOUNT=38|CIGAR=283M1X62M
TGTCCCTCACCTGCGGTGTTTATGGTGGGTCCTTCAGTGGTTACTACTGGAGCTGGATCCGCCAGCCCCCAGGGAAGGGG
CTGGAGTACATTGGGGAAATCAATCATAGTGGAAGCACCAACTACAACCCGTCCCTCAAGAGTCGAGTCACCATATCAGT
AGACACGTCCAAGAAACAGCTCTCCCTGAAGTTGAGCTCTGTGAACGCCGCGGACACGGCTGTGTATTACTGTGCGAGAG
TTATTACTAGGGCGAGTCCTGGCACAGACGGGAGGTACGGTATTGACGTCTGGGGCCAAGGGACCACGGTCACCGTCTCC
TCAGGTAAGAATGGCCACTCTAGGGC
>2101_23027_17720|VPRIMER=Ramos_FW|CPRIMER=Ramos_REV|DUPCOUNT=15|CONSCOUNT=17|CIGAR=278M1X67M
TGTCCCTCACCTGCGGTGTTTATGGTGGGTCCTTCAGTGGTTACTACTGGAGCTGGATCCGCCAGCCCCCAGGGAAGGGG
CTGGAGTACATTGGGGAAATCAATCATAGTGGAAGCACCAACTACAACCCGTCCCTCAAGAGTCGAGTCACCATATCAGT
AGACACGTCCAAGAAACAGCTCTCCCTGAAGTTGAGCTCTGTGAACGCCGCGGACACGGCTGTGTATTACTGTGCGAGAG
TTATTACTAGGGCGAGTCCTGGCACAGACGGGAGGTACCGTATGGACGTCTGGGGCCAAGGGACCACGGTCACCGTCTCC
TCAGGTAAGAATGGCCACTCTAGGGC
>2101_7726_18665|VPRIMER=Ramos_FW|CPRIMER=Ramos_REV|DUPCOUNT=20|CONSCOUNT=21|CIGAR=334M1X11M
TGTCCCTCACCTGCGGTGTTTATGGTGGGTCCTTCAGTGGTTACTACTGGAGCTGGATCCGCCAGCCCCCAGGGAAGGGG
CTGGAGTACATTGGGGAAATCAATCATAGTGGAAGCACCAACTACAACCCGTCCCTCAAGAGTCGAGTCACCATATCAGT
AGACACGTCCAAGAAACAGCTCTCCCTGAAGTTGAGCTCTGTGAACGCCGCGGACACGGCTGTGTATTACTGTGCGAGAG
TTATTACTAGGGCGAGTCCTGGCACAGACGGGAGGTACGGTATGGACGTCTGGGGCCAAGGGACCACGGTCACCGTCTCC
TCAGGTAAGAATGGACACTCTAGGGC
>2101_26595_20768|VPRIMER=Ramos_FW|CPRIMER=Ramos_REV|DUPCOUNT=15|CONSCOUNT=15|CIGAR=259M1X86M
TGTCCCTCACCTGCGGTGTTTATGGTGGGTCCTTCAGTGGTTACTACTGGAGCTGGATCCGCCAGCCCCCAGGGAAGGGG
CTGGAGTACATTGGGGAAATCAATCATAGTGGAAGCACCAACTACAACCCGTCCCTCAAGAGTCGAGTCACCATATCAGT
AGACACGTCCAAGAAACAGCTCTCCCTGAAGTTGAGCTCTGTGAACGCCGCGGACACGGCTGTGTATTACTGTGCGAGAG
TTATTACTAGGGCGAGTCCGGGCACAGACGGGAGGTACGGTATGGACGTCTGGGGCCAAGGGACCACGGTCACCGTCTCC
TCAGGTAAGAATGGCCACTCTAGGGC
>2101_18248_24109|VPRIMER=Ramos_FW|CPRIMER=Ramos_REV|DUPCOUNT=16|CONSCOUNT=16|CIGAR=191M1X154M
TGTCCCTCACCTGCGGTGTTTATGGTGGGTCCTTCAGTGGTTACTACTGGAGCTGGATCCGCCAGCCCCCAGGGAAGGGG
CTGGAGTACATTGGGGAAATCAATCATAGTGGAAGCACCAACTACAACCCGTCCCTCAAGAGTCGAGTCACCATATCAGT
AGACACGTCCAAGAAACAGCTCTCCCTGAAGGTGAGCTCTGTGAACGCCGCGGACACGGCTGTGTATTACTGTGCGAGAG
TTATTACTAGGGCGAGTCCTGGCACAGACGGGAGGTACGGTATGGACGTCTGGGGCCAAGGGACCACGGTCACCGTCTCC
TCAGGTAAGAATGGCCACTCTAGGGC
>2101_18848_25010|VPRIMER=Ramos_FW|CPRIMER=Ramos_REV|DUPCOUNT=3|CONSCOUNT=3|CIGAR=203M1X142M
TGTCCCTCACCTGCGGTGTTTATGGTGGGTCCTTCAGTGGTTACTACTGGAGCTGGATCCGCCAGCCCCCAGGGAAGGGG
CTGGAGTACATTGGGGAAATCAATCATAGTGGAAGCACCAACTACAACCCGTCCCTCAAGAGTCGAGTCACCATATCAGT
AGACACGTCCAAGAAACAGCTCTCCCTGAAGTTGAGCTCTGTGCACGCCGCGGACACGGCTGTGTATTACTGTGCGAGAG
TTATTACTAGGGCGAGTCCTGGCACAGACGGGAGGTACGGTATGGACGTCTGGGGCCAAGGGACCACGGTCACCGTCTCC
TCAGGTAAGAATGGCCACTCTAGGGC
>2102_11854_3607|VPRIMER=Ramos_FW|CPRIMER=Ramos_REV|DUPCOUNT=20|CONSCOUNT=24|CIGAR=183M1X162M
TGTCCCTCACCTGCGGTGTTTATGGTGGGTCCTTCAGTGGTTACTACTGGAGCTGGATCCGCCAGCCCCCAGGGAAGGGG
CTGGAGTACATTGGGGAAATCAATCATAGTGGAAGCACCAACTACAACCCGTCCCTCAAGAGTCGAGTCACCATATCAGT
AGACACGTCCAAGAAACAGCTCTACCTGAAGTTGAGCTCTGTGAACGCCGCGGACACGGCTGTGTATTACTGTGCGAGAG
TTATTACTAGGGCGAGTCCTGGCACAGACGGGAGGTACGGTATGGACGTCTGGGGCCAAGGGACCACGGTCACCGTCTCC
TCAGGTAAGAATGGCCACTCTAGGGC
>2102_22476_5935|VPRIMER=Ramos_FW|CPRIMER=Ramos_REV|DUPCOUNT=35|CONSCOUNT=35|CIGAR=175M1X170M
TGTCCCTCACCTGCGGTGTTTATGGTGGGTCCTTCAGTGGTTACTACTGGAGCTGGATCCGCCAGCCCCCAGGGAAGGGG
CTGGAGTACATTGGGGAAATCAATCATAGTGGAAGCACCAACTACAACCCGTCCCTCAAGAGTCGAGTCACCATATCAGT
AGACACGTCCAAGAATCAGCTCTCCCTGAAGTTGAGCTCTGTGAACGCCGCGGACACGGCTGTGTATTACTGTGCGAGAG
TTATTACTAGGGCGAGTCCTGGCACAGACGGGAGGTACGGTATGGACGTCTGGGGCCAAGGGACCACGGTCACCGTCTCC
TCAGGTAAGAATGGCCACTCTAGGGC
>2102_4432_7717|VPRIMER=Ramos_FW|CPRIMER=Ramos_REV|DUPCOUNT=26|CONSCOUNT=31|CIGAR=40M1X305M
TGTCCCTCACCTGCGGTGTTTATGGTGGGTCCTTCAGTGGATACTACTGGAGCTGGATCCGCCAGCCCCCAGGGAAGGGG
CTGGAGTACATTGGGGAAATCAATCATAGTGGAAGCACCAACTACAACCCGTCCCTCAAGAGTCGAGTCACCATATCAGT
AGACACGTCCAAGAAACAGCTCTCCCTGAAGTTGAGCTCTGTGAACGCCGCGGACACGGCTGTGTATTACTGTGCGAGAG
TTATTACTAGGGCGAGTCCTGGCACAGACGGGAGGTACGGTATGGACGTCTGGGGCCAAGGGACCACGGTCACCGTCTCC
TCAGGTAAGAATGGCCACTCTAGGGC
>2102_20559_10776|VPRIMER=Ramos_FW|CPRIMER=Ramos_REV|DUPCOUNT=68|CONSCOUNT=82|CIGAR=286M1X59M
TGTCCCTCACCTGCGGTGTTTATGGTGGGTCCTTCAGTGGTTACTACTGGAGCTGGATCCGCCAGCCCCCAGGGAAGGGG
CTGGAGTACATTGGGGAAATCAATCATAGTGGAAGCACCAACTACAACCCGTCCCTCAAGAGTCGAGTCACCATATCAGT
AGACACGTCCAAGAAACAGCTCTCCCTGAAGTTGAGCTCTGTGAACGCCGCGGACACGGCTGTGTATTACTGTGCGAGAG
TTATTACTAGGGCGAGTCCTGGCACAGACGGGAGGTACGGTATGGATGTCTGGGGCCAAGGGACCACGGTCACCGTCTCC
TCAGGTAAGAATGGCCACTCTAGGGC
>2102_27229_11302|VPRIMER=Ramos_FW|CPRIMER=Ramos_REV|DUPCOUNT=20|CONSCOUNT=20|CIGAR=286M1X59M
TGTCCCTCACCTGCGGTGTTTATGGTGGGTCCTTCAGTGGTTACTACTGGAGCTGGATCCGCCAGCCCCCAGGGAAGGGG
CTGGAGTACATTGGGGAAATCAATCATAGTGGAAGCACCAACTACAACCCGTCCCTCAAGAGTCGAGTCACCATATCAGT
AGACACGTCCAAGAAACAGCTCTCCCTGAAGTTGAGCTCTGTGAACGCCGCGGACACGGCTGTGTATTACTGTGCGAGAG
TTATTACTAGGGCGAGTCCTGGCACAGACGGGAGGTACGGTATGGAAGTCTGGGGCCAAGGGACCACGGTCACCGTCTCC
TCAGGTAAGAATGGCCACTCTAGGGC
>2102_19910_15217|VPRIMER=Ramos_FW|CPRIMER=Ramos_REV|DUPCOUNT=9|CONSCOUNT=9|CIGAR=273M2X71M
TGTCCCTCACCTGCGGTGTTTATGGTGGGTCCTTCAGTGGTTACTACTGGAGCTGGATCCGCCAGCCCCCAGGGAAGGGG
CTGGAGTACATTGGGGAAATCAATCATAGTGGAAGCACCAACTACAACCCGTCCCTCAAGAGTCGAGTCACCATATCAGT
AGACACGTCCAAGAAACAGCTCTCCCTGAAGTTGAGCTCTGTGAACGCCGCGGACACGGCTGTGTATTACTGTGCGAGAG
TTATTACTAGGGCGAGTCCTGGCACAGACGGGATATACGGTATGGACGTCTGGGGCCAAGGGACCACGGTCACCGTCTCC
TCAGGTAAGAATGGCCACTCTAGGGC
>2102_28956_15241|VPRIMER=Ramos_FW|CPRIMER=Ramos_REV|DUPCOUNT=11|CONSCOUNT=11|CIGAR=184M1X161M
TGTCCCTCACCTGCGGTGTTTATGGTGGGTCCTTCAGTGGTTACTACTGGAGCTGGATCCGCCAGCCCCCAGGGAAGGGG
CTGGAGTACATTGGGGAAATCAATCATAGTGGAAGCACCAACTACAACCCGTCCCTCAAGAGTCGAGTCACCATATCAGT
AGACACGTCCAAGAAACAGCTCTCACTGAAGTTGAGCTCTGTGAACGCCGCGGACACGGCTGTGTATTACTGTGCGAGAG
TTATTACTAGGGCGAGTCCTGGCACAGACGGGAGGTACGGTATGGACGTCTGGGGCCAAGGGACCACGGTCACCGTCTCC
TCAGGTAAGAATGGCCACTCTAGGGC
>2102_23565_15635|VPRIMER=Ramos_FW|CPRIMER=Ramos_REV|DUPCOUNT=41|CONSCOUNT=41|CIGAR=220M1X125M
TGTCCCTCACCTGCGGTGTTTATGGTGGGTCCTTCAGTGGTTACTACTGGAGCTGGATCCGCCAGCCCCCAGGGAAGGGG
CTGGAGTACATTGGGGAAATCAATCATAGTGGAAGCACCAACTACAACCCGTCCCTCAAGAGTCGAGTCACCATATCAGT
AGACACGTCCAAGAAACAGCTCTCCCTGAAGTTGAGCTCTGTGAACGCCGCGGACACGGCGGTGTATTACTGTGCGAGAG
TTATTACTAGGGCGAGTCCTGGCACAGACGGGAGGTACGGTATGGACGTCTGGGGCCAAGGGACCACGGTCACCGTCTCC
TCAGGTAAGAATGGCCACTCTAGGGC
>2102_18525_17558|VPRIMER=Ramos_FW|CPRIMER=Ramos_REV|DUPCOUNT=3|CONSCOUNT=4|CIGAR=39M1X48M1X257M
TGTCCCTCACCTGCGGTGTTTATGGTGGGTCCTTCAGTGTTTACTACTGGAGCTGGATCCGCCAGCCCCCAGGGAAGGGG
CTGGAGTATATTGGGGAAATCAATCATAGTGGAAGCACCAACTACAACCCGTCCCTCAAGAGTCGAGTCACCATATCAGT
AGACACGTCCAAGAAACAGCTCTCCCTGAAGTTGAGCTCTGTGAACGCCGCGGACACGGCTGTGTATTACTGTGCGAGAG
TTATTACTAGGGCGAGTCCTGGCACAGACGGGAGGTACGGTATGGACGTCTGGGGCCAAGGGACCACGGTCACCGTCTCC
TCAGGTAAGAATGGCCACTCTAGGGC
>2102_8344_18190|VPRIMER=Ramos_FW|CPRIMER=Ramos_REV|DUPCOUNT=2|CONSCOUNT=4|CIGAR=121M1X33M1X23M1X166M
TGTCCCTCACCTGCGGTGTTTATGGTGGGTCCTTCAGTGGTTACTACTGGAGCTGGATCCGCCAGCCCCCAGGGAAGGGG
CTGGAGTACATTGGGGAAATCAATCATAGTGGAAGCACCAAGTACAACCCGTCCCTCAAGAGTCGAGTCACCATAGCAGT
AGACACGTCCAAGAAACAGGTCTCCCTGAAGTTGAGCTCTGTGAACGCCGCGGACACGGCTGTGTATTACTGTGCGAGAG
TTATTACTAGGGCGAGTCCTGGCACAGACGGGAGGTACGGTATGGACGTCTGGGGCCAAGGGACCACGGTCACCGTCTCC
TCAGGTAAGAATGGCCACTCTAGGGC
>2102_3574_20092|VPRIMER=Ramos_FW|CPRIMER=Ramos_REV|DUPCOUNT=11|CONSCOUNT=12|CIGAR=155M1X23M1X144M1X21M
TGTCCCTCACCTGCGGTGTTTATGGTGGGTCCTTCAGTGGTTACTACTGGAGCTGGATCCGCCAGCCCCCAGGGAAGGGG
CTGGAGTACATTGGGGAAATCAATCATAGTGGAAGCACCAACTACAACCCGTCCCTCAAGAGTCGAGTCACCATAGCAGT
AGACACGTCCAAGAAACAGGTCTCCCTGAAGTTGAGCTCTGTGAACGCCGCGGACACGGCTGTGTATTACTGTGCGAGAG
TTATTACTAGGGCGAGTCCTGGCACAGACGGGAGGTACGGTATGGACGTCTGGGGCCAAGGGACCACGGTCACCGTCTCC
TCAGTTAAGAATGGCCACTCTAGGGC
>2102_15352_21425|VPRIMER=Ramos_FW|CPRIMER=Ramos_REV|DUPCOUNT=2|CONSCOUNT=3|CIGAR=106M1X58M1X180M
TGTCCCTCACCTGCGGTGTTTATGGTGGGTCCTTCAGTGGTTACTACTGGAGCTGGATCCGCCAGCCCCCAGGGAAGGGG
CTGGAGTACATTGGGGAAATCAATCAAAGTGGAAGCACCAACTACAACCCGTCCCTCAAGAGTCGAGTCACCATATCAGT
AGACAGGTCCAAGAAACAGCTCTCCCTGAAGTTGAGCTCTGTGAACGCCGCGGACACGGCTGTGTATTACTGTGCGAGAG
TTATTACTAGGGCGAGTCCTGGCACAGACGGGAGGTACGGTATGGACGTCTGGGGCCAAGGGACCACGGTCACCGTCTCC
TCAGGTAAGAATGGCCACTCTAGGGC
>2102_22262_21802|VPRIMER=Ramos_FW|CPRIMER=Ramos_REV|DUPCOUNT=15|CONSCOUNT=15|CIGAR=245M1X100M
TGTCCCTCACCTGCGGTGTTTATGGTGGGTCCTTCAGTGGTTACTACTGGAGCTGGATCCGCCAGCCCCCAGGGAAGGGG
CTGGAGTACATTGGGGAAATCAATCATAGTGGAAGCACCAACTACAACCCGTCCCTCAAGAGTCGAGTCACCATATCAGT
AGACACGTCCAAGAAACAGCTCTCCCTGAAGTTGAGCTCTGTGAACGCCGCGGACACGGCTGTGTATTACTGTGCGAGAG
TTATTCCTAGGGCGAGTCCTGGCACAGACGGGAGGTACGGTATGGACGTCTGGGGCCAAGGGACCACGGTCACCGTCTCC
TCAGGTAAGAATGGCCACTCTAGGGC
>2102_23807_23177|VPRIMER=Ramos_FW|CPRIMER=Ramos_REV|DUPCOUNT=60|CONSCOUNT=64|CIGAR=266M1X79M
TGTCCCTCACCTGCGGTGTTTATGGTGGGTCCTTCAGTGGTTACTACTGGAGCTGGATCCGCCAGCCCCCAGGGAAGGGG
CTGGAGTACATTGGGGAAATCAATCATAGTGGAAGCACCAACTACAACCCGTCCCTCAAGAGTCGAGTCACCATATCAGT
AGACACGTCCAAGAAACAGCTCTCCCTGAAGTTGAGCTCTGTGAACGCCGCGGACACGGCTGTGTATTACTGTGCGAGAG
TTATTACTAGGGCGAGTCCTGGCACATACGGGAGGTACGGTATGGACGTCTGGGGCCAAGGGACCACGGTCACCGTCTCC
TCAGGTAAGAATGGCCACTCTAGGGC
>2102_24803_23678|VPRIMER=Ramos_FW|CPRIMER=Ramos_REV|DUPCOUNT=16|CONSCOUNT=16|CIGAR=308M1X5M1X31M
TGTCCCTCACCTGCGGTGTTTATGGTGGGTCCTTCAGTGGTTACTACTGGAGCTGGATCCGCCAGCCCCCAGGGAAGGGG
CTGGAGTACATTGGGGAAATCAATCATAGTGGAAGCACCAACTACAACCCGTCCCTCAAGAGTCGAGTCACCATATCAGT
AGACACGTCCAAGAAACAGCTCTCCCTGAAGTTGAGCTCTGTGAACGCCGCGGACACGGCTGTGTATTACTGTGCGAGAG
TTATTACTAGGGCGAGTCCTGGCACAGACGGGAGGTACGGTATGGACGTCTGGGGCCAAGGGACCACGTTCACCTTCTCC
TCAGGTAAGAATGGCCACTCTAGGGC
>2103_8046_1509|VPRIMER=Ramos_FW|CPRIMER=Ramos_REV|DUPCOUNT=27|CONSCOUNT=27|CIGAR=229M1X116M
TGTCCCTCACCTGCGGTGTTTATGGTGGGTCCTTCAGTGGTTACTACTGGAGCTGGATCCGCCAGCCCCCAGGGAAGGGG
CTGGAGTACATTGGGGAAATCAATCATAGTGGAAGCACCAACTACAACCCGTCCCTCAAGAGTCGAGTCACCATATCAGT
AGACACGTCCAAGAAACAGCTCTCCCTGAAGTTGAGCTCTGTGAACGCCGCGGACACGGCTGTGTATTAATGTGCGAGAG
TTATTACTAGGGCGAGTCCTGGCACAGACGGGAGGTACGGTATGGACGTCTGGGGCCAAGGGACCACGGTCACCGTCTCC
TCAGGTAAGAATGGCCACTCTAGGGC
>2103_9302_3413|VPRIMER=Ramos_FW|CPRIMER=Ramos_REV|DUPCOUNT=30|CONSCOUNT=33|CIGAR=261M1X84M
TGTCCCTCACCTGCGGTGTTTATGGTGGGTCCTTCAGTGGTTACTACTGGAGCTGGATCCGCCAGCCCCCAGGGAAGGGG
CTGGAGTACATTGGGGAAATCAATCATAGTGGAAGCACCAACTACAACCCGTCCCTCAAGAGTCGAGTCACCATATCAGT
AGACACGTCCAAGAAACAGCTCTCCCTGAAGTTGAGCTCTGTGAACGCCGCGGACACGGCTGTGTATTACTGTGCGAGAG
TTATTACTAGGGCGAGTCCTGTCACAGACGGGAGGTACGGTATGGACGTCTGGGGCCAAGGGACCACGGTCACCGTCTCC
TCAGGTAAGAATGGCCACTCTAGGGC
>2103_20256_4266|VPRIMER=Ramos_FW|CPRIMER=Ramos_REV|DUPCOUNT=57|CONSCOUNT=57|CIGAR=34M1X311M
TGTCCCTCACCTGCGGTGTTTATGGTGGGTCCTTAAGTGGTTACTACTGGAGCTGGATCCGCCAGCCCCCAGGGAAGGGG
CTGGAGTACATTGGGGAAATCAATCATAGTGGAAGCACCAACTACAACCCGTCCCTCAAGAGTCGAGTCACCATATCAGT
AGACACGTCCAAGAAACAGCTCTCCCTGAAGTTGAGCTCTGTGAACGCCGCGGACACGGCTGTGTATTACTGTGCGAGAG
TTATTACTAGGGCGAGTCCTGGCACAGACGGGAGGTACGGTATGGACGTCTGGGGCCAAGGGACCACGGTCACCGTCTCC
TCAGGTAAGAATGGCCACTCTAGGGC
>2103_23832_5033|VPRIMER=Ramos_FW|CPRIMER=Ramos_REV|DUPCOUNT=6|CONSCOUNT=12|CIGAR=69M1X1M3X272M
TGTCCCTCACCTGCGGTGTTTATGGTGGGTCCTTCAGTGGTTACTACTGGAGCTGGATCCGCCAGCCCCTACCCAAGGGG
CTGGAGTACATTGGGGAAATCAATCATAGTGGAAGCACCAACTACAACCCGTCCCTCAAGAGTCGAGTCACCATATCAGT
AGACACGTCCAAGAAACAGCTCTCCCTGAAGTTGAGCTCTGTGAACGCCGCGGACACGGCTGTGTATTACTGTGCGAGAG
TTATTACTAGGGCGAGTCCTGGCACAGACGGGAGGTACGGTATGGACGTCTGGGGCCAAGGGACCACGGTCACCGTCTCC
TCAGGTAAGAATGGCCACTCTAGGGC
>2103_27209_5555|VPRIMER=Ramos_FW|CPRIMER=Ramos_REV|DUPCOUNT=3|CONSCOUNT=3|CIGAR=87M1X1M1X2M2X1M4X194M1X36M1X15M
TGTCCCTCACCTGCGGTGTTTATGGTGGGTCCTTCAGTGGTTACTACTGGAGCTGGATCCGCCAGCCCCCAGGGAAGGGG
CTGGAGTCCCTTTTGTCCCTCAATCATAGTGGAAGCACCAACTACAACCCGTCCCTCAAGAGTCGAGTCACCATATCAGT
AGACACGTCCAAGAAACAGCTCTCCCTGAAGTTGAGCTCTGTGAACGCCGCGGACACGGCTGTGTATTACTGTGCGAGAG
TTATTACTAGGGCGAGTCCTGGCACAGACGGGAGGTACGGTATGGACGTCTGGAGCCAAGGGACCACGGTCACCGTCTCC
TCAGGTAAGACTGGCCACTCTAGGGC
>2103_25040_5865|VPRIMER=Ramos_FW|CPRIMER=Ramos_REV|DUPCOUNT=23|CONSCOUNT=29|CIGAR=91M1X254M
TGTCCCTCACCTGCGGTGTTTATGGTGGGTCCTTCAGTGGTTACTACTGGAGCTGGATCCGCCAGCCCCCAGGGAAGGGG
CTGGAGTACATAGGGGAAATCAATCATAGTGGAAGCACCAACTACAACCCGTCCCTCAAGAGTCGAGTCACCATATCAGT
AGACACGTCCAAGAAACAGCTCTCCCTGAAGTTGAGCTCTGTGAACGCCGCGGACACGGCTGTGTATTACTGTGCGAGAG
TTATTACTAGGGCGAGTCCTGGCACAGACGGGAGGTACGGTATGGACGTCTGGGGCCAAGGGACCACGGTCACCGTCTCC
TCAGGTAAGAATGGCCACTCTAGGGC
>2103_16744_6155|VPRIMER=Ramos_FW|CPRIMER=Ramos_REV|DUPCOUNT=33|CONSCOUNT=34|CIGAR=74M1X271M
TGTCCCTCACCTGCGGTGTTTATGGTGGGTCCTTCAGTGGTTACTACTGGAGCTGGATCCGCCAGCCCCCAGGGGAGGGG
CTGGAGTACATTGGGGAAATCAATCATAGTGGAAGCACCAACTACAACCCGTCCCTCAAGAGTCGAGTCACCATATCAGT
AGACACGTCCAAGAAACAGCTCTCCCTGAAGTTGAGCTCTGTGAACGCCGCGGACACGGCTGTGTATTACTGTGCGAGAG
TTATTACTAGGGCGAGTCCTGGCACAGACGGGAGGTACGGTATGGACGTCTGGGGCCAAGGGACCACGGTCACCGTCTCC
TCAGGTAAGAATGGCCACTCTAGGGC
>2103_17087_7405|VPRIMER=Ramos_FW|CPRIMER=Ramos_REV|DUPCOUNT=8|CONSCOUNT=8|CIGAR=331M2X13M
TGTCCCTCACCTGCGGTGTTTATGGTGGGTCCTTCAGTGGTTACTACTGGAGCTGGATCCGCCAGCCCCCAGGGAAGGGG
CTGGAGTACATTGGGGAAATCAATCATAGTGGAAGCACCAACTACAACCCGTCCCTCAAGAGTCGAGTCACCATATCAGT
AGACACGTCCAAGAAACAGCTCTCCCTGAAGTTGAGCTCTGTGAACGCCGCGGACACGGCTGTGTATTACTGTGCGAGAG
TTATTACTAGGGCGAGTCCTGGCACAGACGGGAGGTACGGTATGGACGTCTGGGGCCAAGGGACCACGGTCACCGTCTCC
TCAGGTAAGAAGTGCCACTCTAGGGC
>2103_28095_7428|VPRIMER=Ramos_FW|CPRIMER=Ramos_REV|DUPCOUNT=16|CONSCOUNT=22|CIGAR=81M1X264M
TGTCCCTCACCTGCGGTGTTTATGGTGGGTCCTTCAGTGGTTACTACTGGAGCTGGATCCGCCAGCCCCCAGGGAAGGGG
CAGGAGTACATTGGGGAAATCAATCATAGTGGAAGCACCAACTACAACCCGTCCCTCAAGAGTCGAGTCACCATATCAGT
AGACACGTCCAAGAAACAGCTCTCCCTGAAGTTGAGCTCTGTGAACGCCGCGGACACGGCTGTGTATTACTGTGCGAGAG
TTATTACTAGGGCGAGTCCTGGCACAGACGGGAGGTACGGTATGGACGTCTGGGGCCAAGGGACCACGGTCACCGTCTCC
TCAGGTAAGAATGGCCACTCTAGGGC
>2103_25519_8104|VPRIMER=Ramos_FW|CPRIMER=Ramos_REV|DUPCOUNT=7|CONSCOUNT=8|CIGAR=141M1X204M
TGTCCCTCACCTGCGGTGTTTATGGTGGGTCCTTCAGTGGTTACTACTGGAGCTGGATCCGCCAGCCCCCAGGGAAGGGG
CTGGAGTACATTGGGGAAATCAATCATAGTGGAAGCACCAACTACAACCCGTCCCTCAAGACTCGAGTCACCATATCAGT
AGACACGTCCAAGAAACAGCTCTCCCTGAAGTTGAGCTCTGTGAACGCCGCGGACACGGCTGTGTATTACTGTGCGAGAG
TTATTACTAGGGCGAGTCCTGGCACAGACGGGAGGTACGGTATGGACGTCTGGGGCCAAGGGACCACGGTCACCGTCTCC
TCAGGTAAGAATGGCCACTCTAGGGC
>2103_22282_10531|VPRIMER=Ramos_FW|CPRIMER=Ramos_REV|DUPCOUNT=26|CONSCOUNT=27|CIGAR=188M1X157M
TGTCCCTCACCTGCGGTGTTTATGGTGGGTCCTTCAGTGGTTACTACTGGAGCTGGATCCGCCAGCCCCCAGGGAAGGGG
CTGGAGTACATTGGGGAAATCAATCATAGTGGAAGCACCAACTACAACCCGTCCCTCAAGAGTCGAGTCACCATATCAGT
AGACACGTCCAAGAAACAGCTCTCCCTGTAGTTGAGCTCTGTGAACGCCGCGGACACGGCTGTGTATTACTGTGCGAGAG
TTATTACTAGGGCGAGTCCTGGCACAGACGGGAGGTACGGTATGGACGTCTGGGGCCAAGGGACCACGGTCACCGTCTCC
TCAGGTAAGAATGGCCACTCTAGGGC
>2103_8054_10695|VPRIMER=Ramos_FW|CPRIMER=Ramos_REV|DUPCOUNT=22|CONSCOUNT=28|CIGAR=47M1X298M
TGTCCCTCACCTGCGGTGTTTATGGTGGGTCCTTCAGTGGTTACTACAGGAGCTGGATCCGCCAGCCCCCAGGGAAGGGG
CTGGAGTACATTGGGGAAATCAATCATAGTGGAAGCACCAACTACAACCCGTCCCTCAAGAGTCGAGTCACCATATCAGT
AGACACGTCCAAGAAACAGCTCTCCCTGAAGTTGAGCTCTGTGAACGCCGCGGACACGGCTGTGTATTACTGTGCGAGAG
TTATTACTAGGGCGAGTCCTGGCACAGACGGGAGGTACGGTATGGACGTCTGGGGCCAAGGGACCACGGTCACCGTCTCC
TCAGGTAAGAATGGCCACTCTAGGGC
>2103_12786_11137|VPRIMER=Ramos_FW|CPRIMER=Ramos_REV|DUPCOUNT=32|CONSCOUNT=32|CIGAR=256M1X89M
TGTCCCTCACCTGCGGTGTTTATGGTGGGTCCTTCAGTGGTTACTACTGGAGCTGGATCCGCCAGCCCCCAGGGAAGGGG
CTGGAGTACATTGGGGAAATCAATCATAGTGGAAGCACCAACTACAACCCGTCCCTCAAGAGTCGAGTCACCATATCAGT
AGACACGTCCAAGAAACAGCTCTCCCTGAAGTTGAGCTCTGTGAACGCCGCGGACACGGCTGTGTATTACTGTGCGAGAG
TTATTACTAGGGCGAGGCCTGGCACAGACGGGAGGTACGGTATGGACGTCTGGGGCCAAGGGACCACGGTCACCGTCTCC
TCAGGTAAGAATGGCCACTCTAGGGC
>2103_10642_11397|VPRIMER=Ramos_FW|CPRIMER=Ramos_REV|DUPCOUNT=4|CONSCOUNT=4|CIGAR=312M1X33M
TGTCCCTCACCTGCGGTGTTTATGGTGGGTCCTTCAGTGGTTACTACTGGAGCTGGATCCGCCAGCCCCCAGGGAAGGGG
CTGGAGTACATTGGGGAAATCAATCATAGTGGAAGCACCAACTACAACCCGTCCCTCAAGAGTCGAGTCACCATATCAGT
AGACACGTCCAAGAAACAGCTCTCCCTGAAGTTGAGCTCTGTGAACGCCGCGGACACGGCTGTGTATTACTGTGCGAGAG
TTATTACTAGGGCGAGTCCTGGCACAGACGGGAGGTACGGTATGGACGTCTGGGGCCAAGGGACCACGGTCAGCGTCTCC
TCAGGTAAGAATGGCCACTCTAGGGC
>2103_17579_11517|VPRIMER=Ramos_FW|CPRIMER=Ramos_REV|DUPCOUNT=7|CONSCOUNT=8|CIGAR=128M1X217M
TGTCCCTCACCTGCGGTGTTTATGGTGGGTCCTTCAGTGGTTACTACTGGAGCTGGATCCGCCAGCCCCCAGGGAAGGGG
CTGGAGTACATTGGGGAAATCAATCATAGTGGAAGCACCAACTACAACGCGTCCCTCAAGAGTCGAGTCACCATATCAGT
AGACACGTCCAAGAAACAGCTCTCCCTGAAGTTGAGCTCTGTGAACGCCGCGGACACGGCTGTGTATTACTGTGCGAGAG
TTATTACTAGGGCGAGTCCTGGCACAGACGGGAGGTACGGTATGGACGTCTGGGGCCAAGGGACCACGGTCACCGTCTCC
TCAGGTAAGAATGGCCACTCTAGGGC
>2103_5507_11795|VPRIMER=Ramos_FW|CPRIMER=Ramos_REV|DUPCOUNT=27|CONSCOUNT=34|CIGAR=264M1X81M
TGTCCCTCACCTGCGGTGTTTATGGTGGGTCCTTCAGTGGTTACTACTGGAGCTGGATCCGCCAGCCCCCAGGGAAGGGG
CTGGAGTACATTGGGGAAATCAATCATAGTGGAAGCACCAACTACAACCCGTCCCTCAAGAGTCGAGTCACCATATCAGT
AGACACGTCCAAGAAACAGCTCTCCCTGAAGTTGAGCTCTGTGAACGCCGCGGACACGGCTGTGTATTACTGTGCGAGAG
TTATTACTAGGGCGAGTCCTGGCAGAGACGGGAGGTACGGTATGGACGTCTGGGGCCAAGGGACCACGGTCACCGTCTCC
TCAGGTAAGAATGGCCACTCTAGGGC
>2103_23523_16206|VPRIMER=Ramos_FW|CPRIMER=Ramos_REV|DUPCOUNT=30|CONSCOUNT=31|CIGAR=326M1X19M
TGTCCCTCACCTGCGGTGTTTATGGTGGGTCCTTCAGTGGTTACTACTGGAGCTGGATCCGCCAGCCCCCAGGGAAGGGG
CTGGAGTACATTGGGGAAATCAATCATAGTGGAAGCACCAACTACAACCCGTCCCTCAAGAGTCGAGTCACCATATCAGT
AGACACGTCCAAGAAACAGCTCTCCCTGAAGTTGAGCTCTGTGAACGCCGCGGACACGGCTGTGTATTACTGTGCGAGAG
TTATTACTAGGGCGAGTCCTGGCACAGACGGGAGGTACGGTATGGACGTCTGGGGCCAAGGGACCACGGTCACCGTCTCC
TCAGGTTAGAATGGCCACTCTAGGGC
>2103_10040_18950|VPRIMER=Ramos_FW|CPRIMER=Ramos_REV|DUPCOUNT=34|CONSCOUNT=37|CIGAR=45M1X300M
TGTCCCTCACCTGCGGTGTTTATGGTGGGTCCTTCAGTGGTTACTGCTGGAGCTGGATCCGCCAGCCCCCAGGGAAGGGG
CTGGAGTACATTGGGGAAATCAATCATAGTGGAAGCACCAACTACAACCCGTCCCTCAAGAGTCGAGTCACCATATCAGT
AGACACGTCCAAGAAACAGCTCTCCCTGAAGTTGAGCTCTGTGAACGCCGCGGACACGGCTGTGTATTACTGTGCGAGAG
TTATTACTAGGGCGAGTCCTGGCACAGACGGGAGGTACGGTATGGACGTCTGGGGCCAAGGGACCACGGTCACCGTCTCC
TCAGGTAAGAATGGCCACTCTAGGGC
>2103_5598_20509|VPRIMER=Ramos_FW|CPRIMER=Ramos_REV|DUPCOUNT=17|CONSCOUNT=21|CIGAR=110M1X235M
TGTCCCTCACCTGCGGTGTTTATGGTGGGTCCTTCAGTGGTTACTACTGGAGCTGGATCCGCCAGCCCCCAGGGAAGGGG
CTGGAGTACATTGGGGAAATCAATCATAGTCGAAGCACCAACTACAACCCGTCCCTCAAGAGTCGAGTCACCATATCAGT
AGACACGTCCAAGAAACAGCTCTCCCTGAAGTTGAGCTCTGTGAACGCCGCGGACACGGCTGTGTATTACTGTGCGAGAG
TTATTACTAGGGCGAGTCCTGGCACAGACGGGAGGTACGGTATGGACGTCTGGGGCCAAGGGACCACGGTCACCGTCTCC
TCAGGTAAGAATGGCCACTCTAGGGC
>2103_13496_21587|VPRIMER=Ramos_FW|CPRIMER=Ramos_REV|DUPCOUNT=28|CONSCOUNT=30|CIGAR=240M1X105M
TGTCCCTCACCTGCGGTGTTTATGGTGGGTCCTTCAGTGGTTACTACTGGAGCTGGATCCGCCAGCCCCCAGGGAAGGGG
CTGGAGTACATTGGGGAAATCAATCATAGTGGAAGCACCAACTACAACCCGTCCCTCAAGAGTCGAGTCACCATATCAGT
AGACACGTCCAAGAAACAGCTCTCCCTGAAGTTGAGCTCTGTGAACGCCGCGGACACGGCTGTGTATTACTGTGCGAGAG
CTATTACTAGGGCGAGTCCTGGCACAGACGGGAGGTACGGTATGGACGTCTGGGGCCAAGGGACCACGGTCACCGTCTCC
TCAGGTAAGAATGGCCACTCTAGGGC
>2103_23184_21720|VPRIMER=Ramos_FW|CPRIMER=Ramos_REV|DUPCOUNT=18|CONSCOUNT=21|CIGAR=313M1X32M
TGTCCCTCACCTGCGGTGTTTATGGTGGGTCCTTCAGTGGTTACTACTGGAGCTGGATCCGCCAGCCCCCAGGGAAGGGG
CTGGAGTACATTGGGGAAATCAATCATAGTGGAAGCACCAACTACAACCCGTCCCTCAAGAGTCGAGTCACCATATCAGT
AGACACGTCCAAGAAACAGCTCTCCCTGAAGTTGAGCTCTGTGAACGCCGCGGACACGGCTGTGTATTACTGTGCGAGAG
TTATTACTAGGGCGAGTCCTGGCACAGACGGGAGGTACGGTATGGACGTCTGGGGCCAAGGGACCACGGTCACAGTCTCC
TCAGGTAAGAATGGCCACTCTAGGGC
>2103_19987_23718|VPRIMER=Ramos_FW|CPRIMER=Ramos_REV|DUPCOUNT=12|CONSCOUNT=13|CIGAR=81M1X264M
TGTCCCTCACCTGCGGTGTTTATGGTGGGTCCTTCAGTGGTTACTACTGGAGCTGGATCCGCCAGCCCCCAGGGAAGGGG
CGGGAGTACATTGGGGAAATCAATCATAGTGGAAGCACCAACTACAACCCGTCCCTCAAGAGTCGAGTCACCATATCAGT
AGACACGTCCAAGAAACAGCTCTCCCTGAAGTTGAGCTCTGTGAACGCCGCGGACACGGCTGTGTATTACTGTGCGAGAG
TTATTACTAGGGCGAGTCCTGGCACAGACGGGAGGTACGGTATGGACGTCTGGGGCCAAGGGACCACGGTCACCGTCTCC
TCAGGTAAGAATGGCCACTCTAGGGC
>2104_22246_1651|VPRIMER=Ramos_FW|CPRIMER=Ramos_REV|DUPCOUNT=39|CONSCOUNT=41|CIGAR=205M1X140M
TGTCCCTCACCTGCGGTGTTTATGGTGGGTCCTTCAGTGGTTACTACTGGAGCTGGATCCGCCAGCCCCCAGGGAAGGGG
CTGGAGTACATTGGGGAAATCAATCATAGTGGAAGCACCAACTACAACCCGTCCCTCAAGAGTCGAGTCACCATATCAGT
AGACACGTCCAAGAAACAGCTCTCCCTGAAGTTGAGCTCTGTGAAAGCCGCGGACACGGCTGTGTATTACTGTGCGAGAG
TTATTACTAGGGCGAGTCCTGGCACAGACGGGAGGTACGGTATGGACGTCTGGGGCCAAGGGACCACGGTCACCGTCTCC
TCAGGTAAGAATGGCCACTCTAGGGC
>2104_24478_2601|VPRIMER=Ramos_FW|CPRIMER=Ramos_REV|DUPCOUNT=20|CONSCOUNT=24|CIGAR=176M1X169M
TGTCCCTCACCTGCGGTGTTTATGGTGGGTCCTTCAGTGGTTACTACTGGAGCTGGATCCGCCAGCCCCCAGGGAAGGGG
CTGGAGTACATTGGGGAAATCAATCATAGTGGAAGCACCAACTACAACCCGTCCCTCAAGAGTCGAGTCACCATATCAGT
AGACACGTCCAAGAAAAAGCTCTCCCTGAAGTTGAGCTCTGTGAACGCCGCGGACACGGCTGTGTATTACTGTGCGAGAG
TTATTACTAGGGCGAGTCCTGGCACAGACGGGAGGTACGGTATGGACGTCTGGGGCCAAGGGACCACGGTCACCGTCTCC
TCAGGTAAGAATGGCCACTCTAGGGC
>2104_7133_3196|VPRIMER=Ramos_FW|CPRIMER=Ramos_REV|DUPCOUNT=46|CONSCOUNT=58|CIGAR=54M1X291M
TGTCCCTCACCTGCGGTGTTTATGGTGGGTCCTTCAGTGGTTACTACTGGAGCTAGATCCGCCAGCCCCCAGGGAAGGGG
CTGGAGTACATTGGGGAAATCAATCATAGTGGAAGCACCAACTACAACCCGTCCCTCAAGAGTCGAGTCACCATATCAGT
AGACACGTCCAAGAAACAGCTCTCCCTGAAGTTGAGCTCTGTGAACGCCGCGGACACGGCTGTGTATTACTGTGCGAGAG
TTATTACTAGGGCGAGTCCTGGCACAGACGGGAGGTACGGTATGGACGTCTGGGGCCAAGGGACCACGGTCACCGTCTCC
TCAGGTAAGAATGGCCACTCTAGGGC
>2104_26922_5802|VPRIMER=Ramos_FW|CPRIMER=Ramos_REV|DUPCOUNT=16|CONSCOUNT=21|CIGAR=110M1X235M
TGTCCCTCACCTGCGGTGTTTATGGTGGGTCCTTCAGTGGTTACTACTGGAGCTGGATCCGCCAGCCCCCAGGGAAGGGG
CTGGAGTACATTGGGGAAATCAATCATAGTTGAAGCACCAACTACAACCCGTCCCTCAAGAGTCGAGTCACCATATCAGT
AGACACGTCCAAGAAACAGCTCTCCCTGAAGTTGAGCTCTGTGAACGCCGCGGACACGGCTGTGTATTACTGTGCGAGAG
TTATTACTAGGGCGAGTCCTGGCACAGACGGGAGGTACGGTATGGACGTCTGGGGCCAAGGGACCACGGTCACCGTCTCC
TCAGGTAAGAATGGCCACTCTAGGGC
>2104_25548_5913|VPRIMER=Ramos_FW|CPRIMER=Ramos_REV|DUPCOUNT=32|CONSCOUNT=38|CIGAR=198M1X147M
TGTCCCTCACCTGCGGTGTTTATGGTGGGTCCTTCAGTGGTTACTACTGGAGCTGGATCCGCCAGCCCCCAGGGAAGGGG
CTGGAGTACATTGGGGAAATCAATCATAGTGGAAGCACCAACTACAACCCGTCCCTCAAGAGTCGAGTCACCATATCAGT
AGACACGTCCAAGAAACAGCTCTCCCTGAAGTTGAGCTTTGTGAACGCCGCGGACACGGCTGTGTATTACTGTGCGAGAG
TTATTACTAGGGCGAGTCCTGGCACAGACGGGAGGTACGGTATGGACGTCTGGGGCCAAGGGACCACGGTCACCGTCTCC
TCAGGTAAGAATGGCCACTCTAGGGC
>2104_25151_7086|VPRIMER=Ramos_FW|CPRIMER=Ramos_REV|DUPCOUNT=26|CONSCOUNT=26|CIGAR=309M1X36M
TGTCCCTCACCTGCGGTGTTTATGGTGGGTCCTTCAGTGGTTACTACTGGAGCTGGATCCGCCAGCCCCCAGGGAAGGGG
CTGGAGTACATTGGGGAAATCAATCATAGTGGAAGCACCAACTACAACCCGTCCCTCAAGAGTCGAGTCACCATATCAGT
AGACACGTCCAAGAAACAGCTCTCCCTGAAGTTGAGCTCTGTGAACGCCGCGGACACGGCTGTGTATTACTGTGCGAGAG
TTATTACTAGGGCGAGTCCTGGCACAGACGGGAGGTACGGTATGGACGTCTGGGGCCAAGGGACCACGGCCACCGTCTCC
TCAGGTAAGAATGGCCACTCTAGGGC
>2104_27667_8623|VPRIMER=Ramos_FW|CPRIMER=Ramos_REV|DUPCOUNT=46|CONSCOUNT=48|CIGAR=236M1X109M
TGTCCCTCACCTGCGGTGTTTATGGTGGGTCCTTCAGTGGTTACTACTGGAGCTGGATCCGCCAGCCCCCAGGGAAGGGG
CTGGAGTACATTGGGGAAATCAATCATAGTGGAAGCACCAACTACAACCCGTCCCTCAAGAGTCGAGTCACCATATCAGT
AGACACGTCCAAGAAACAGCTCTCCCTGAAGTTGAGCTCTGTGAACGCCGCGGACACGGCTGTGTATTACTGTGCGTGAG
TTATTACTAGGGCGAGTCCTGGCACAGACGGGAGGTACGGTATGGACGTCTGGGGCCAAGGGACCACGGTCACCGTCTCC
TCAGGTAAGAATGGCCACTCTAGGGC
>2104_20314_10374|VPRIMER=Ramos_FW|CPRIMER=Ramos_REV|DUPCOUNT=28|CONSCOUNT=29|CIGAR=276M1X69M
TGTCCCTCACCTGCGGTGTTTATGGTGGGTCCTTCAGTGGTTACTACTGGAGCTGGATCCGCCAGCCCCCAGGGAAGGGG
CTGGAGTACATTGGGGAAATCAATCATAGTGGAAGCACCAACTACAACCCGTCCCTCAAGAGTCGAGTCACCATATCAGT
AGACACGTCCAAGAAACAGCTCTCCCTGAAGTTGAGCTCTGTGAACGCCGCGGACACGGCTGTGTATTACTGTGCGAGAG
TTATTACTAGGGCGAGTCCTGGCACAGACGGGAGGTTCGGTATGGACGTCTGGGGCCAAGGGACCACGGTCACCGTCTCC
TCAGGTAAGAATGGCCACTCTAGGGC
>2104_27622_13437|VPRIMER=Ramos_FW|CPRIMER=Ramos_REV|DUPCOUNT=6|CONSCOUNT=8|CIGAR=92M1X253M
TGTCCCTCACCTGCGGTGTTTATGGTGGGTCCTTCAGTGGTTACTACTGGAGCTGGATCCGCCAGCCCCCAGGGAAGGGG
CTGGAGTACATTCGGGAAATCAATCATAGTGGAAGCACCAACTACAACCCGTCCCTCAAGAGTCGAGTCACCATATCAGT
AGACACGTCCAAGAAACAGCTCTCCCTGAAGTTGAGCTCTGTGAACGCCGCGGACACGGCTGTGTATTACTGTGCGAGAG
TTATTACTAGGGCGAGTCCTGGCACAGACGGGAGGTACGGTATGGACGTCTGGGGCCAAGGGACCACGGTCACCGTCTCC
TCAGGTAAGAATGGCCACTCTAGGGC
>2104_12675_13998|VPRIMER=Ramos_FW|CPRIMER=Ramos_REV|DUPCOUNT=46|CONSCOUNT=53|CIGAR=24M1X321M
TGTCCCTCACCTGCGGTGTTTATGATGGGTCCTTCAGTGGTTACTACTGGAGCTGGATCCGCCAGCCCCCAGGGAAGGGG
CTGGAGTACATTGGGGAAATCAATCATAGTGGAAGCACCAACTACAACCCGTCCCTCAAGAGTCGAGTCACCATATCAGT
AGACACGTCCAAGAAACAGCTCTCCCTGAAGTTGAGCTCTGTGAACGCCGCGGACACGGCTGTGTATTACTGTGCGAGAG
TTATTACTAGGGCGAGTCCTGGCACAGACGGGAGGTACGGTATGGACGTCTGGGGCCAAGGGACCACGGTCACCGTCTCC
TCAGGTAAGAATGGCCACTCTAGGGC
>2104_10041_15597|VPRIMER=Ramos_FW|CPRIMER=Ramos_REV|DUPCOUNT=3|CONSCOUNT=4|CIGAR=155M1X23M1X36M1X129M
TGTCCCTCACCTGCGGTGTTTATGGTGGGTCCTTCAGTGGTTACTACTGGAGCTGGATCCGCCAGCCCCCAGGGAAGGGG
CTGGAGTACATTGGGGAAATCAATCATAGTGGAAGCACCAACTACAACCCGTCCCTCAAGAGTCGAGTCACCATAGCAGT
AGACACGTCCAAGAAACAGGTCTCCCTGAAGTTGAGCTCTGTGAACGCCGCGGACATGGCTGTGTATTACTGTGCGAGAG
TTATTACTAGGGCGAGTCCTGGCACAGACGGGAGGTACGGTATGGACGTCTGGGGCCAAGGGACCACGGTCACCGTCTCC
TCAGGTAAGAATGGCCACTCTAGGGC
>2104_6128_16644|VPRIMER=Ramos_FW|CPRIMER=Ramos_REV|DUPCOUNT=49|CONSCOUNT=52|CIGAR=333M1X12M
TGTCCCTCACCTGCGGTGTTTATGGTGGGTCCTTCAGTGGTTACTACTGGAGCTGGATCCGCCAGCCCCCAGGGAAGGGG
CTGGAGTACATTGGGGAAATCAATCATAGTGGAAGCACCAACTACAACCCGTCCCTCAAGAGTCGAGTCACCATATCAGT
AGACACGTCCAAGAAACAGCTCTCCCTGAAGTTGAGCTCTGTGAACGCCGCGGACACGGCTGTGTATTACTGTGCGAGAG
TTATTACTAGGGCGAGTCCTGGCACAGACGGGAGGTACGGTATGGACGTCTGGGGCCAAGGGACCACGGTCACCGTCTCC
TCAGGTAAGAATGTCCACTCTAGGGC
>2104_10825_18875|VPRIMER=Ramos_FW|CPRIMER=Ramos_REV|DUPCOUNT=13|CONSCOUNT=14|CIGAR=219M1X126M
TGTCCCTCACCTGCGGTGTTTATGGTGGGTCCTTCAGTGGTTACTACTGGAGCTGGATCCGCCAGCCCCCAGGGAAGGGG
CTGGAGTACATTGGGGAAATCAATCATAGTGGAAGCACCAACTACAACCCGTCCCTCAAGAGTCGAGTCACCATATCAGT
AGACACGTCCAAGAAACAGCTCTCCCTGAAGTTGAGCTCTGTGAACGCCGCGGACACGGGTGTGTATTACTGTGCGAGAG
TTATTACTAGGGCGAGTCCTGGCACAGACGGGAGGTACGGTATGGACGTCTGGGGCCAAGGGACCACGGTCACCGTCTCC
TCAGGTAAGAATGGCCACTCTAGGGC
>2104_15309_24364|VPRIMER=Ramos_FW|CPRIMER=Ramos_REV|DUPCOUNT=27|CONSCOUNT=30|CIGAR=106M1X239M
TGTCCCTCACCTGCGGTGTTTATGGTGGGTCCTTCAGTGGTTACTACTGGAGCTGGATCCGCCAGCCCCCAGGGAAGGGG
CTGGAGTACATTGGGGAAATCAATCAAAGTGGAAGCACCAACTACAACCCGTCCCTCAAGAGTCGAGTCACCATATCAGT
AGACACGTCCAAGAAACAGCTCTCCCTGAAGTTGAGCTCTGTGAACGCCGCGGACACGGCTGTGTATTACTGTGCGAGAG
TTATTACTAGGGCGAGTCCTGGCACAGACGGGAGGTACGGTATGGACGTCTGGGGCCAAGGGACCACGGTCACCGTCTCC
TCAGGTAAGAATGGCCACTCTAGGGC
>2105_11707_7084|VPRIMER=Ramos_FW|CPRIMER=Ramos_REV|DUPCOUNT=29|CONSCOUNT=30|CIGAR=35M1X310M
TGTCCCTCACCTGCGGTGTTTATGGTGGGTCCTTCTGTGGTTACTACTGGAGCTGGATCCGCCAGCCCCCAGGGAAGGGG
CTGGAGTACATTGGGGAAATCAATCATAGTGGAAGCACCAACTACAACCCGTCCCTCAAGAGTCGAGTCACCATATCAGT
AGACACGTCCAAGAAACAGCTCTCCCTGAAGTTGAGCTCTGTGAACGCCGCGGACACGGCTGTGTATTACTGTGCGAGAG
TTATTACTAGGGCGAGTCCTGGCACAGACGGGAGGTACGGTATGGACGTCTGGGGCCAAGGGACCACGGTCACCGTCTCC
TCAGGTAAGAATGGCCACTCTAGGGC
>2105_7217_9173|VPRIMER=Ramos_FW|CPRIMER=Ramos_REV|DUPCOUNT=4|CONSCOUNT=4|CIGAR=52M1X205M1X87M
TGTCCCTCACCTGCGGTGTTTATGGTGGGTCCTTCAGTGGTTACTACTGGAGTTGGATCCGCCAGCCCCCAGGGAAGGGG
CTGGAGTACATTGGGGAAATCAATCATAGTGGAAGCACCAACTACAACCCGTCCCTCAAGAGTCGAGTCACCATATCAGT
AGACACGTCCAAGAAACAGCTCTCCCTGAAGTTGAGCTCTGTGAACGCCGCGGACACGGCTGTGTATTACTGTGCGAGAG
TTATTACTAGGGCGAGTCTTGGCACAGACGGGAGGTACGGTATGGACGTCTGGGGCCAAGGGACCACGGTCACCGTCTCC
TCAGGTAAGAATGGCCACTCTAGGGC
>2105_22121_14412|VPRIMER=Ramos_FW|CPRIMER=Ramos_REV|DUPCOUNT=47|CONSCOUNT=54|CIGAR=295M1X50M
TGTCCCTCACCTGCGGTGTTTATGGTGGGTCCTTCAGTGGTTACTACTGGAGCTGGATCCGCCAGCCCCCAGGGAAGGGG
CTGGAGTACATTGGGGAAATCAATCATAGTGGAAGCACCAACTACAACCCGTCCCTCAAGAGTCGAGTCACCATATCAGT
AGACACGTCCAAGAAACAGCTCTCCCTGAAGTTGAGCTCTGTGAACGCCGCGGACACGGCTGTGTATTACTGTGCGAGAG
TTATTACTAGGGCGAGTCCTGGCACAGACGGGAGGTACGGTATGGACGTCTGGGGTCAAGGGACCACGGTCACCGTCTCC
TCAGGTAAGAATGGCCACTCTAGGGC
>2105_2366_16762|VPRIMER=Ramos_FW|CPRIMER=Ramos_REV|DUPCOUNT=29|CONSCOUNT=32|CIGAR=338M1X7M
TGTCCCTCACCTGCGGTGTTTATGGTGGGTCCTTCAGTGGTTACTACTGGAGCTGGATCCGCCAGCCCCCAGGGAAGGGG
CTGGAGTACATTGGGGAAATCAATCATAGTGGAAGCACCAACTACAACCCGTCCCTCAAGAGTCGAGTCACCATATCAGT
AGACACGTCCAAGAAACAGCTCTCCCTGAAGTTGAGCTCTGTGAACGCCGCGGACACGGCTGTGTATTACTGTGCGAGAG
TTATTACTAGGGCGAGTCCTGGCACAGACGGGAGGTACGGTATGGACGTCTGGGGCCAAGGGACCACGGTCACCGTCTCC
TCAGGTAAGAATGGCCACGCTAGGGC
>2105_17724_19202|VPRIMER=Ramos_FW|CPRIMER=Ramos_REV|DUPCOUNT=30|CONSCOUNT=34|CIGAR=212M1X133M
TGTCCCTCACCTGCGGTGTTTATGGTGGGTCCTTCAGTGGTTACTACTGGAGCTGGATCCGCCAGCCCCCAGGGAAGGGG
CTGGAGTACATTGGGGAAATCAATCATAGTGGAAGCACCAACTACAACCCGTCCCTCAAGAGTCGAGTCACCATATCAGT
AGACACGTCCAAGAAACAGCTCTCCCTGAAGTTGAGCTCTGTGAACGCCGCGAACACGGCTGTGTATTACTGTGCGAGAG
TTATTACTAGGGCGAGTCCTGGCACAGACGGGAGGTACGGTATGGACGTCTGGGGCCAAGGGACCACGGTCACCGTCTCC
TCAGGTAAGAATGGCCACTCTAGGGC
>2105_7886_21844|VPRIMER=Ramos_FW|CPRIMER=Ramos_REV|DUPCOUNT=6|CONSCOUNT=8|CIGAR=308M1X37M
TGTCCCTCACCTGCGGTGTTTATGGTGGGTCCTTCAGTGGTTACTACTGGAGCTGGATCCGCCAGCCCCCAGGGAAGGGG
CTGGAGTACATTGGGGAAATCAATCATAGTGGAAGCACCAACTACAACCCGTCCCTCAAGAGTCGAGTCACCATATCAGT
AGACACGTCCAAGAAACAGCTCTCCCTGAAGTTGAGCTCTGTGAACGCCGCGGACACGGCTGTGTATTACTGTGCGAGAG
TTATTACTAGGGCGAGTCCTGGCACAGACGGGAGGTACGGTATGGACGTCTGGGGCCAAGGGACCACGCTCACCGTCTCC
TCAGGTAAGAATGGCCACTCTAGGGC
>2105_17631_22816|VPRIMER=Ramos_FW|CPRIMER=Ramos_REV|DUPCOUNT=26|CONSCOUNT=31|CIGAR=202M1X143M
TGTCCCTCACCTGCGGTGTTTATGGTGGGTCCTTCAGTGGTTACTACTGGAGCTGGATCCGCCAGCCCCCAGGGAAGGGG
CTGGAGTACATTGGGGAAATCAATCATAGTGGAAGCACCAACTACAACCCGTCCCTCAAGAGTCGAGTCACCATATCAGT
AGACACGTCCAAGAAACAGCTCTCCCTGAAGTTGAGCTCTGTTAACGCCGCGGACACGGCTGTGTATTACTGTGCGAGAG
TTATTACTAGGGCGAGTCCTGGCACAGACGGGAGGTACGGTATGGACGTCTGGGGCCAAGGGACCACGGTCACCGTCTCC
TCAGGTAAGAATGGCCACTCTAGGGC
>2105_11780_23295|VPRIMER=Ramos_FW|CPRIMER=Ramos_REV|DUPCOUNT=9|CONSCOUNT=9|CIGAR=188M1X157M
TGTCCCTCACCTGCGGTGTTTATGGTGGGTCCTTCAGTGGTTACTACTGGAGCTGGATCCGCCAGCCCCCAGGGAAGGGG
CTGGAGTACATTGGGGAAATCAATCATAGTGGAAGCACCAACTACAACCCGTCCCTCAAGAGTCGAGTCACCATATCAGT
AGACACGTCCAAGAAACAGCTCTCCCTGCAGTTGAGCTCTGTGAACGCCGCGGACACGGCTGTGTATTACTGTGCGAGAG
TTATTACTAGGGCGAGTCCTGGCACAGACGGGAGGTACGGTATGGACGTCTGGGGCCAAGGGACCACGGTCACCGTCTCC
TCAGGTAAGAATGGCCACTCTAGGGC
>2105_8147_24159|VPRIMER=Ramos_FW|CPRIMER=Ramos_REV|DUPCOUNT=10|CONSCOUNT=10|CIGAR=155M1X190M
TGTCCCTCACCTGCGGTGTTTATGGTGGGTCCTTCAGTGGTTACTACTGGAGCTGGATCCGCCAGCCCCCAGGGAAGGGG
CTGGAGTACATTGGGGAAATCAATCATAGTGGAAGCACCAACTACAACCCGTCCCTCAAGAGTCGAGTCACCATAGCAGT
AGACACGTCCAAGAAACAGCTCTCCCTGAAGTTGAGCTCTGTGAACGCCGCGGACACGGCTGTGTATTACTGTGCGAGAG
TTATTACTAGGGCGAGTCCTGGCACAGACGGGAGGTACGGTATGGACGTCTGGGGCCAAGGGACCACGGTCACCGTCTCC
TCAGGTAAGAATGGCCACTCTAGGGC
>2105_18336_24588|VPRIMER=Ramos_FW|CPRIMER=Ramos_REV|DUPCOUNT=6|CONSCOUNT=9|CIGAR=155M1X23M1X59M1X106M
TGTCCCTCACCTGCGGTGTTTATGGTGGGTCCTTCAGTGGTTACTACTGGAGCTGGATCCGCCAGCCCCCAGGGAAGGGG
CTGGAGTACATTGGGGAAATCAATCATAGTGGAAGCACCAACTACAACCCGTCCCTCAAGAGTCGAGTCACCATAGCAGT
AGACACGTCCAAGAAACAGGTCTCCCTGAAGTTGAGCTCTGTGAACGCCGCGGACACGGCTGTGTATTACTGTGCGAGAC
TTATTACTAGGGCGAGTCCTGGCACAGACGGGAGGTACGGTATGGACGTCTGGGGCCAAGGGACCACGGTCACCGTCTCC
TCAGGTAAGAATGGCCACTCTAGGGC
>2105_11346_24930|VPRIMER=Ramos_FW|CPRIMER=Ramos_REV|DUPCOUNT=17|CONSCOUNT=20|CIGAR=266M1X79M
TGTCCCTCACCTGCGGTGTTTATGGTGGGTCCTTCAGTGGTTACTACTGGAGCTGGATCCGCCAGCCCCCAGGGAAGGGG
CTGGAGTACATTGGGGAAATCAATCATAGTGGAAGCACCAACTACAACCCGTCCCTCAAGAGTCGAGTCACCATATCAGT
AGACACGTCCAAGAAACAGCTCTCCCTGAAGTTGAGCTCTGTGAACGCCGCGGACACGGCTGTGTATTACTGTGCGAGAG
TTATTACTAGGGCGAGTCCTGGCACACACGGGAGGTACGGTATGGACGTCTGGGGCCAAGGGACCACGGTCACCGTCTCC
TCAGGTAAGAATGGCCACTCTAGGGC
>2105_16051_25280|VPRIMER=Ramos_FW|CPRIMER=Ramos_REV|DUPCOUNT=26|CONSCOUNT=27|CIGAR=282M1X63M
TGTCCCTCACCTGCGGTGTTTATGGTGGGTCCTTCAGTGGTTACTACTGGAGCTGGATCCGCCAGCCCCCAGGGAAGGGG
CTGGAGTACATTGGGGAAATCAATCATAGTGGAAGCACCAACTACAACCCGTCCCTCAAGAGTCGAGTCACCATATCAGT
AGACACGTCCAAGAAACAGCTCTCCCTGAAGTTGAGCTCTGTGAACGCCGCGGACACGGCTGTGTATTACTGTGCGAGAG
TTATTACTAGGGCGAGTCCTGGCACAGACGGGAGGTACGGTACGGACGTCTGGGGCCAAGGGACCACGGTCACCGTCTCC
TCAGGTAAGAATGGCCACTCTAGGGC
>2106_22575_2109|VPRIMER=Ramos_FW|CPRIMER=Ramos_REV|DUPCOUNT=19|CONSCOUNT=22|CIGAR=46M1X299M
TGTCCCTCACCTGCGGTGTTTATGGTGGGTCCTTCAGTGGTTACTAATGGAGCTGGATCCGCCAGCCCCCAGGGAAGGGG
CTGGAGTACATTGGGGAAATCAATCATAGTGGAAGCACCAACTACAACCCGTCCCTCAAGAGTCGAGTCACCATATCAGT
AGACACGTCCAAGAAACAGCTCTCCCTGAAGTTGAGCTCTGTGAACGCCGCGGACACGGCTGTGTATTACTGTGCGAGAG
TTATTACTAGGGCGAGTCCTGGCACAGACGGGAGGTACGGTATGGACGTCTGGGGCCAAGGGACCACGGTCACCGTCTCC
TCAGGTAAGAATGGCCACTCTAGGGC
>2106_15423_3072|VPRIMER=Ramos_FW|CPRIMER=Ramos_REV|DUPCOUNT=20|CONSCOUNT=23|CIGAR=49M1X296M
TGTCCCTCACCTGCGGTGTTTATGGTGGGTCCTTCAGTGGTTACTACTGCAGCTGGATCCGCCAGCCCCCAGGGAAGGGG
CTGGAGTACATTGGGGAAATCAATCATAGTGGAAGCACCAACTACAACCCGTCCCTCAAGAGTCGAGTCACCATATCAGT
AGACACGTCCAAGAAACAGCTCTCCCTGAAGTTGAGCTCTGTGAACGCCGCGGACACGGCTGTGTATTACTGTGCGAGAG
TTATTACTAGGGCGAGTCCTGGCACAGACGGGAGGTACGGTATGGACGTCTGGGGCCAAGGGACCACGGTCACCGTCTCC
TCAGGTAAGAATGGCCACTCTAGGGC
>2106_26058_6881|VPRIMER=Ramos_FW|CPRIMER=Ramos_REV|DUPCOUNT=34|CONSCOUNT=44|CIGAR=151M1X194M
TGTCCCTCACCTGCGGTGTTTATGGTGGGTCCTTCAGTGGTTACTACTGGAGCTGGATCCGCCAGCCCCCAGGGAAGGGG
CTGGAGTACATTGGGGAAATCAATCATAGTGGAAGCACCAACTACAACCCGTCCCTCAAGAGTCGAGTCACTATATCAGT
AGACACGTCCAAGAAACAGCTCTCCCTGAAGTTGAGCTCTGTGAACGCCGCGGACACGGCTGTGTATTACTGTGCGAGAG
TTATTACTAGGGCGAGTCCTGGCACAGACGGGAGGTACGGTATGGACGTCTGGGGCCAAGGGACCACGGTCACCGTCTCC
TCAGGTAAGAATGGCCACTCTAGGGC
>2106_13277_8268|VPRIMER=Ramos_FW|CPRIMER=Ramos_REV|DUPCOUNT=12|CONSCOUNT=13|CIGAR=241M1X104M
TGTCCCTCACCTGCGGTGTTTATGGTGGGTCCTTCAGTGGTTACTACTGGAGCTGGATCCGCCAGCCCCCAGGGAAGGGG
CTGGAGTACATTGGGGAAATCAATCATAGTGGAAGCACCAACTACAACCCGTCCCTCAAGAGTCGAGTCACCATATCAGT
AGACACGTCCAAGAAACAGCTCTCCCTGAAGTTGAGCTCTGTGAACGCCGCGGACACGGCTGTGTATTACTGTGCGAGAG
TAATTACTAGGGCGAGTCCTGGCACAGACGGGAGGTACGGTATGGACGTCTGGGGCCAAGGGACCACGGTCACCGTCTCC
TCAGGTAAGAATGGCCACTCTAGGGC
>2106_19652_8874|VPRIMER=Ramos_FW|CPRIMER=Ramos_REV|DUPCOUNT=12|CONSCOUNT=14|CIGAR=114M1X231M
TGTCCCTCACCTGCGGTGTTTATGGTGGGTCCTTCAGTGGTTACTACTGGAGCTGGATCCGCCAGCCCCCAGGGAAGGGG
CTGGAGTACATTGGGGAAATCAATCATAGTGGAACCACCAACTACAACCCGTCCCTCAAGAGTCGAGTCACCATATCAGT
AGACACGTCCAAGAAACAGCTCTCCCTGAAGTTGAGCTCTGTGAACGCCGCGGACACGGCTGTGTATTACTGTGCGAGAG
TTATTACTAGGGCGAGTCCTGGCACAGACGGGAGGTACGGTATGGACGTCTGGGGCCAAGGGACCACGGTCACCGTCTCC
TCAGGTAAGAATGGCCACTCTAGGGC
>2106_2524_9333|VPRIMER=Ramos_FW|CPRIMER=Ramos_REV|DUPCOUNT=21|CONSCOUNT=27|CIGAR=271M1X74M
TGTCCCTCACCTGCGGTGTTTATGGTGGGTCCTTCAGTGGTTACTACTGGAGCTGGATCCGCCAGCCCCCAGGGAAGGGG
CTGGAGTACATTGGGGAAATCAATCATAGTGGAAGCACCAACTACAACCCGTCCCTCAAGAGTCGAGTCACCATATCAGT
AGACACGTCCAAGAAACAGCTCTCCCTGAAGTTGAGCTCTGTGAACGCCGCGGACACGGCTGTGTATTACTGTGCGAGAG
TTATTACTAGGGCGAGTCCTGGCACAGACGGAAGGTACGGTATGGACGTCTGGGGCCAAGGGACCACGGTCACCGTCTCC
TCAGGTAAGAATGGCCACTCTAGGGC
>2106_23974_11285|VPRIMER=Ramos_FW|CPRIMER=Ramos_REV|DUPCOUNT=27|CONSCOUNT=30|CIGAR=259M1X86M
TGTCCCTCACCTGCGGTGTTTATGGTGGGTCCTTCAGTGGTTACTACTGGAGCTGGATCCGCCAGCCCCCAGGGAAGGGG
CTGGAGTACATTGGGGAAATCAATCATAGTGGAAGCACCAACTACAACCCGTCCCTCAAGAGTCGAGTCACCATATCAGT
AGACACGTCCAAGAAACAGCTCTCCCTGAAGTTGAGCTCTGTGAACGCCGCGGACACGGCTGTGTATTACTGTGCGAGAG
TTATTACTAGGGCGAGTCCAGGCACAGACGGGAGGTACGGTATGGACGTCTGGGGCCAAGGGACCACGGTCACCGTCTCC
TCAGGTAAGAATGGCCACTCTAGGGC
>2106_27706_11944|VPRIMER=Ramos_FW|CPRIMER=Ramos_REV|DUPCOUNT=17|CONSCOUNT=17|CIGAR=116M1X229M
TGTCCCTCACCTGCGGTGTTTATGGTGGGTCCTTCAGTGGTTACTACTGGAGCTGGATCCGCCAGCCCCCAGGGAAGGGG
CTGGAGTACATTGGGGAAATCAATCATAGTGGAAGCCCCAACTACAACCCGTCCCTCAAGAGTCGAGTCACCATATCAGT
AGACACGTCCAAGAAACAGCTCTCCCTGAAGTTGAGCTCTGTGAACGCCGCGGACACGGCTGTGTATTACTGTGCGAGAG
TTATTACTAGGGCGAGTCCTGGCACAGACGGGAGGTACGGTATGGACGTCTGGGGCCAAGGGACCACGGTCACCGTCTCC
TCAGGTAAGAATGGCCACTCTAGGGC
>2106_2388_12860|VPRIMER=Ramos_FW|CPRIMER=Ramos_REV|DUPCOUNT=27|CONSCOUNT=31|CIGAR=185M1X160M
TGTCCCTCACCTGCGGTGTTTATGGTGGGTCCTTCAGTGGTTACTACTGGAGCTGGATCCGCCAGCCCCCAGGGAAGGGG
CTGGAGTACATTGGGGAAATCAATCATAGTGGAAGCACCAACTACAACCCGTCCCTCAAGAGTCGAGTCACCATATCAGT
AGACACGTCCAAGAAACAGCTCTCCATGAAGTTGAGCTCTGTGAACGCCGCGGACACGGCTGTGTATTACTGTGCGAGAG
TTATTACTAGGGCGAGTCCTGGCACAGACGGGAGGTACGGTATGGACGTCTGGGGCCAAGGGACCACGGTCACCGTCTCC
TCAGGTAAGAATGGCCACTCTAGGGC
>2106_26400_16232|VPRIMER=Ramos_FW|CPRIMER=Ramos_REV|DUPCOUNT=12|CONSCOUNT=12|CIGAR=104M1X241M
TGTCCCTCACCTGCGGTGTTTATGGTGGGTCCTTCAGTGGTTACTACTGGAGCTGGATCCGCCAGCCCCCAGGGAAGGGG
CTGGAGTACATTGGGGAAATCAATAATAGTGGAAGCACCAACTACAACCCGTCCCTCAAGAGTCGAGTCACCATATCAGT
AGACACGTCCAAGAAACAGCTCTCCCTGAAGTTGAGCTCTGTGAACGCCGCGGACACGGCTGTGTATTACTGTGCGAGAG
TTATTACTAGGGCGAGTCCTGGCACAGACGGGAGGTACGGTATGGACGTCTGGGGCCAAGGGACCACGGTCACCGTCTCC
TCAGGTAAGAATGGCCACTCTAGGGC
>2106_19279_18317|VPRIMER=Ramos_FW|CPRIMER=Ramos_REV|DUPCOUNT=33|CONSCOUNT=43|CIGAR=185M1X160M
TGTCCCTCACCTGCGGTGTTTATGGTGGGTCCTTCAGTGGTTACTACTGGAGCTGGATCCGCCAGCCCCCAGGGAAGGGG
CTGGAGTACATTGGGGAAATCAATCATAGTGGAAGCACCAACTACAACCCGTCCCTCAAGAGTCGAGTCACCATATCAGT
AGACACGTCCAAGAAACAGCTCTCCTTGAAGTTGAGCTCTGTGAACGCCGCGGACACGGCTGTGTATTACTGTGCGAGAG
TTATTACTAGGGCGAGTCCTGGCACAGACGGGAGGTACGGTATGGACGTCTGGGGCCAAGGGACCACGGTCACCGTCTCC
TCAGGTAAGAATGGCCACTCTAGGGC
>2106_21432_18814|VPRIMER=Ramos_FW|CPRIMER=Ramos_REV|DUPCOUNT=37|CONSCOUNT=51|CIGAR=219M1X126M
TGTCCCTCACCTGCGGTGTTTATGGTGGGTCCTTCAGTGGTTACTACTGGAGCTGGATCCGCCAGCCCCCAGGGAAGGGG
CTGGAGTACATTGGGGAAATCAATCATAGTGGAAGCACCAACTACAACCCGTCCCTCAAGAGTCGAGTCACCATATCAGT
AGACACGTCCAAGAAACAGCTCTCCCTGAAGTTGAGCTCTGTGAACGCCGCGGACACGGTTGTGTATTACTGTGCGAGAG
TTATTACTAGGGCGAGTCCTGGCACAGACGGGAGGTACGGTATGGACGTCTGGGGCCAAGGGACCACGGTCACCGTCTCC
TCAGGTAAGAATGGCCACTCTAGGGC
>2106_16461_19475|VPRIMER=Ramos_FW|CPRIMER=Ramos_REV|DUPCOUNT=52|CONSCOUNT=53|CIGAR=238M1X107M
TGTCCCTCACCTGCGGTGTTTATGGTGGGTCCTTCAGTGGTTACTACTGGAGCTGGATCCGCCAGCCCCCAGGGAAGGGG
CTGGAGTACATTGGGGAAATCAATCATAGTGGAAGCACCAACTACAACCCGTCCCTCAAGAGTCGAGTCACCATATCAGT
AGACACGTCCAAGAAACAGCTCTCCCTGAAGTTGAGCTCTGTGAACGCCGCGGACACGGCTGTGTATTACTGTGCGAGGG
TTATTACTAGGGCGAGTCCTGGCACAGACGGGAGGTACGGTATGGACGTCTGGGGCCAAGGGACCACGGTCACCGTCTCC
TCAGGTAAGAATGGCCACTCTAGGGC
>2106_4790_21506|VPRIMER=Ramos_FW|CPRIMER=Ramos_REV|DUPCOUNT=7|CONSCOUNT=7|CIGAR=1M1X6M1X3M1X1M2X1M1X328M
TTTCCCTCCCCTTCTTTTTTTATGGTGGGTCCTTCAGTGGTTACTACTGGAGCTGGATCCGCCAGCCCCCAGGGAAGGGG
CTGGAGTACATTGGGGAAATCAATCATAGTGGAAGCACCAACTACAACCCGTCCCTCAAGAGTCGAGTCACCATATCAGT
AGACACGTCCAAGAAACAGCTCTCCCTGAAGTTGAGCTCTGTGAACGCCGCGGACACGGCTGTGTATTACTGTGCGAGAG
TTATTACTAGGGCGAGTCCTGGCACAGACGGGAGGTACGGTATGGACGTCTGGGGCCAAGGGACCACGGTCACCGTCTCC
TCAGGTAAGAATGGCCACTCTAGGGC
>2107_14773_1824|VPRIMER=Ramos_FW|CPRIMER=Ramos_REV|DUPCOUNT=27|CONSCOUNT=27|CIGAR=192M1X153M
TGTCCCTCACCTGCGGTGTTTATGGTGGGTCCTTCAGTGGTTACTACTGGAGCTGGATCCGCCAGCCCCCAGGGAAGGGG
CTGGAGTACATTGGGGAAATCAATCATAGTGGAAGCACCAACTACAACCCGTCCCTCAAGAGTCGAGTCACCATATCAGT
AGACACGTCCAAGAAACAGCTCTCCCTGAAGTCGAGCTCTGTGAACGCCGCGGACACGGCTGTGTATTACTGTGCGAGAG
TTATTACTAGGGCGAGTCCTGGCACAGACGGGAGGTACGGTATGGACGTCTGGGGCCAAGGGACCACGGTCACCGTCTCC
TCAGGTAAGAATGGCCACTCTAGGGC
>2107_7940_2070|VPRIMER=Ramos_FW|CPRIMER=Ramos_REV|DUPCOUNT=74|CONSCOUNT=74|CIGAR=241M1X104M
TGTCCCTCACCTGCGGTGTTTATGGTGGGTCCTTCAGTGGTTACTACTGGAGCTGGATCCGCCAGCCCCCAGGGAAGGGG
CTGGAGTACATTGGGGAAATCAATCATAGTGGAAGCACCAACTACAACCCGTCCCTCAAGAGTCGAGTCACCATATCAGT
AGACACGTCCAAGAAACAGCTCTCCCTGAAGTTGAGCTCTGTGAACGCCGCGGACACGGCTGTGTATTACTGTGCGAGAG
TGATTACTAGGGCGAGTCCTGGCACAGACGGGAGGTACGGTATGGACGTCTGGGGCCAAGGGACCACGGTCACCGTCTCC
TCAGGTAAGAATGGCCACTCTAGGGC
>2107_23566_5900|VPRIMER=Ramos_FW|CPRIMER=Ramos_REV|DUPCOUNT=31|CONSCOUNT=33|CIGAR=298M1X47M
TGTCCCTCACCTGCGGTGTTTATGGTGGGTCCTTCAGTGGTTACTACTGGAGCTGGATCCGCCAGCCCCCAGGGAAGGGG
CTGGAGTACATTGGGGAAATCAATCATAGTGGAAGCACCAACTACAACCCGTCCCTCAAGAGTCGAGTCACCATATCAGT
AGACACGTCCAAGAAACAGCTCTCCCTGAAGTTGAGCTCTGTGAACGCCGCGGACACGGCTGTGTATTACTGTGCGAGAG
TTATTACTAGGGCGAGTCCTGGCACAGACGGGAGGTACGGTATGGACGTCTGGGGCCAGGGGACCACGGTCACCGTCTCC
TCAGGTAAGAATGGCCACTCTAGGGC
>2107_12453_8303|VPRIMER=Ramos_FW|CPRIMER=Ramos_REV|DUPCOUNT=5|CONSCOUNT=6|CIGAR=9M2X104M1X63M1X166M
TGTCCCTCAGTTGCGGTGTTTATGGTGGGTCCTTCAGTGGTTACTACTGGAGCTGGATCCGCCAGCCCCCAGGGAAGGGG
CTGGAGTACATTGGGGAAATCAATCATAGTGGAAGTACCAACTACAACCCGTCCCTCAAGAGTCGAGTCACCATATCAGT
AGACACGTCCAAGAAACAGTTCTCCCTGAAGTTGAGCTCTGTGAACGCCGCGGACACGGCTGTGTATTACTGTGCGAGAG
TTATTACTAGGGCGAGTCCTGGCACAGACGGGAGGTACGGTATGGACGTCTGGGGCCAAGGGACCACGGTCACCGTCTCC
TCAGGTAAGAATGGCCACTCTAGGGC
>2107_23792_9785|VPRIMER=Ramos_FW|CPRIMER=Ramos_REV|DUPCOUNT=14|CONSCOUNT=17|CIGAR=251M1X94M
TGTCCCTCACCTGCGGTGTTTATGGTGGGTCCTTCAGTGGTTACTACTGGAGCTGGATCCGCCAGCCCCCAGGGAAGGGG
CTGGAGTACATTGGGGAAATCAATCATAGTGGAAGCACCAACTACAACCCGTCCCTCAAGAGTCGAGTCACCATATCAGT
AGACACGTCCAAGAAACAGCTCTCCCTGAAGTTGAGCTCTGTGAACGCCGCGGACACGGCTGTGTATTACTGTGCGAGAG
TTATTACTAGGTCGAGTCCTGGCACAGACGGGAGGTACGGTATGGACGTCTGGGGCCAAGGGACCACGGTCACCGTCTCC
TCAGGTAAGAATGGCCACTCTAGGGC
>2107_5834_13998|VPRIMER=Ramos_FW|CPRIMER=Ramos_REV|DUPCOUNT=4|CONSCOUNT=4|CIGAR=117M1X228M
TGTCCCTCACCTGCGGTGTTTATGGTGGGTCCTTCAGTGGTTACTACTGGAGCTGGATCCGCCAGCCCCCAGGGAAGGGG
CTGGAGTACATTGGGGAAATCAATCATAGTGGAAGCAACAACTACAACCCGTCCCTCAAGAGTCGAGTCACCATATCAGT
AGACACGTCCAAGAAACAGCTCTCCCTGAAGTTGAGCTCTGTGAACGCCGCGGACACGGCTGTGTATTACTGTGCGAGAG
TTATTACTAGGGCGAGTCCTGGCACAGACGGGAGGTACGGTATGGACGTCTGGGGCCAAGGGACCACGGTCACCGTCTCC
TCAGGTAAGAATGGCCACTCTAGGGC
>2107_20005_16813|VPRIMER=Ramos_FW|CPRIMER=Ramos_REV|DUPCOUNT=37|CONSCOUNT=49|CIGAR=3M1X342M
TGTACCTCACCTGCGGTGTTTATGGTGGGTCCTTCAGTGGTTACTACTGGAGCTGGATCCGCCAGCCCCCAGGGAAGGGG
CTGGAGTACATTGGGGAAATCAATCATAGTGGAAGCACCAACTACAACCCGTCCCTCAAGAGTCGAGTCACCATATCAGT
AGACACGTCCAAGAAACAGCTCTCCCTGAAGTTGAGCTCTGTGAACGCCGCGGACACGGCTGTGTATTACTGTGCGAGAG
TTATTACTAGGGCGAGTCCTGGCACAGACGGGAGGTACGGTATGGACGTCTGGGGCCAAGGGACCACGGTCACCGTCTCC
TCAGGTAAGAATGGCCACTCTAGGGC
>2107_27614_18608|VPRIMER=Ramos_FW|CPRIMER=Ramos_REV|DUPCOUNT=48|CONSCOUNT=52|CIGAR=330M1X15M
TGTCCCTCACCTGCGGTGTTTATGGTGGGTCCTTCAGTGGTTACTACTGGAGCTGGATCCGCCAGCCCCCAGGGAAGGGG
CTGGAGTACATTGGGGAAATCAATCATAGTGGAAGCACCAACTACAACCCGTCCCTCAAGAGTCGAGTCACCATATCAGT
AGACACGTCCAAGAAACAGCTCTCCCTGAAGTTGAGCTCTGTGAACGCCGCGGACACGGCTGTGTATTACTGTGCGAGAG
TTATTACTAGGGCGAGTCCTGGCACAGACGGGAGGTACGGTATGGACGTCTGGGGCCAAGGGACCACGGTCACCGTCTCC
TCAGGTAAGATTGGCCACTCTAGGGC
>2107_24733_19400|VPRIMER=Ramos_FW|CPRIMER=Ramos_REV|DUPCOUNT=19|CONSCOUNT=19|CIGAR=154M1X191M
TGTCCCTCACCTGCGGTGTTTATGGTGGGTCCTTCAGTGGTTACTACTGGAGCTGGATCCGCCAGCCCCCAGGGAAGGGG
CTGGAGTACATTGGGGAAATCAATCATAGTGGAAGCACCAACTACAACCCGTCCCTCAAGAGTCGAGTCACCATGTCAGT
AGACACGTCCAAGAAACAGCTCTCCCTGAAGTTGAGCTCTGTGAACGCCGCGGACACGGCTGTGTATTACTGTGCGAGAG
TTATTACTAGGGCGAGTCCTGGCACAGACGGGAGGTACGGTATGGACGTCTGGGGCCAAGGGACCACGGTCACCGTCTCC
TCAGGTAAGAATGGCCACTCTAGGGC
>2107_11540_19661|VPRIMER=Ramos_FW|CPRIMER=Ramos_REV|DUPCOUNT=41|CONSCOUNT=43|CIGAR=98M1X247M
TGTCCCTCACCTGCGGTGTTTATGGTGGGTCCTTCAGTGGTTACTACTGGAGCTGGATCCGCCAGCCCCCAGGGAAGGGG
CTGGAGTACATTGGGGAAGTCAATCATAGTGGAAGCACCAACTACAACCCGTCCCTCAAGAGTCGAGTCACCATATCAGT
AGACACGTCCAAGAAACAGCTCTCCCTGAAGTTGAGCTCTGTGAACGCCGCGGACACGGCTGTGTATTACTGTGCGAGAG
TTATTACTAGGGCGAGTCCTGGCACAGACGGGAGGTACGGTATGGACGTCTGGGGCCAAGGGACCACGGTCACCGTCTCC
TCAGGTAAGAATGGCCACTCTAGGGC
>2107_20749_20864|VPRIMER=Ramos_FW|CPRIMER=Ramos_REV|DUPCOUNT=12|CONSCOUNT=14|CIGAR=163M1X182M
TGTCCCTCACCTGCGGTGTTTATGGTGGGTCCTTCAGTGGTTACTACTGGAGCTGGATCCGCCAGCCCCCAGGGAAGGGG
CTGGAGTACATTGGGGAAATCAATCATAGTGGAAGCACCAACTACAACCCGTCCCTCAAGAGTCGAGTCACCATATCAGT
AGAGACGTCCAAGAAACAGCTCTCCCTGAAGTTGAGCTCTGTGAACGCCGCGGACACGGCTGTGTATTACTGTGCGAGAG
TTATTACTAGGGCGAGTCCTGGCACAGACGGGAGGTACGGTATGGACGTCTGGGGCCAAGGGACCACGGTCACCGTCTCC
TCAGGTAAGAATGGCCACTCTAGGGC
>2107_13549_23602|VPRIMER=Ramos_FW|CPRIMER=Ramos_REV|DUPCOUNT=7|CONSCOUNT=7|CIGAR=234M1X111M
TGTCCCTCACCTGCGGTGTTTATGGTGGGTCCTTCAGTGGTTACTACTGGAGCTGGATCCGCCAGCCCCCAGGGAAGGGG
CTGGAGTACATTGGGGAAATCAATCATAGTGGAAGCACCAACTACAACCCGTCCCTCAAGAGTCGAGTCACCATATCAGT
AGACACGTCCAAGAAACAGCTCTCCCTGAAGTTGAGCTCTGTGAACGCCGCGGACACGGCTGTGTATTACTGTGGGAGAG
TTATTACTAGGGCGAGTCCTGGCACAGACGGGAGGTACGGTATGGACGTCTGGGGCCAAGGGACCACGGTCACCGTCTCC
TCAGGTAAGAATGGCCACTCTAGGGC
>2108_11744_1841|VPRIMER=Ramos_FW|CPRIMER=Ramos_REV|DUPCOUNT=38|CONSCOUNT=38|CIGAR=22M1X323M
TGTCCCTCACCTGCGGTGTTTACGGTGGGTCCTTCAGTGGTTACTACTGGAGCTGGATCCGCCAGCCCCCAGGGAAGGGG
CTGGAGTACATTGGGGAAATCAATCATAGTGGAAGCACCAACTACAACCCGTCCCTCAAGAGTCGAGTCACCATATCAGT
AGACACGTCCAAGAAACAGCTCTCCCTGAAGTTGAGCTCTGTGAACGCCGCGGACACGGCTGTGTATTACTGTGCGAGAG
TTATTACTAGGGCGAGTCCTGGCACAGACGGGAGGTACGGTATGGACGTCTGGGGCCAAGGGACCACGGTCACCGTCTCC
TCAGGTAAGAATGGCCACTCTAGGGC
>2108_16595_4178|VPRIMER=Ramos_FW|CPRIMER=Ramos_REV|DUPCOUNT=56|CONSCOUNT=60|CIGAR=297M1X48M
TGTCCCTCACCTGCGGTGTTTATGGTGGGTCCTTCAGTGGTTACTACTGGAGCTGGATCCGCCAGCCCCCAGGGAAGGGG
CTGGAGTACATTGGGGAAATCAATCATAGTGGAAGCACCAACTACAACCCGTCCCTCAAGAGTCGAGTCACCATATCAGT
AGACACGTCCAAGAAACAGCTCTCCCTGAAGTTGAGCTCTGTGAACGCCGCGGACACGGCTGTGTATTACTGTGCGAGAG
TTATTACTAGGGCGAGTCCTGGCACAGACGGGAGGTACGGTATGGACGTCTGGGGCCTAGGGACCACGGTCACCGTCTCC
TCAGGTAAGAATGGCCACTCTAGGGC
>2108_10050_4685|VPRIMER=Ramos_FW|CPRIMER=Ramos_REV|DUPCOUNT=7|CONSCOUNT=8|CIGAR=251M1X94M
TGTCCCTCACCTGCGGTGTTTATGGTGGGTCCTTCAGTGGTTACTACTGGAGCTGGATCCGCCAGCCCCCAGGGAAGGGG
CTGGAGTACATTGGGGAAATCAATCATAGTGGAAGCACCAACTACAACCCGTCCCTCAAGAGTCGAGTCACCATATCAGT
AGACACGTCCAAGAAACAGCTCTCCCTGAAGTTGAGCTCTGTGAACGCCGCGGACACGGCTGTGTATTACTGTGCGAGAG
TTATTACTAGGCCGAGTCCTGGCACAGACGGGAGGTACGGTATGGACGTCTGGGGCCAAGGGACCACGGTCACCGTCTCC
TCAGGTAAGAATGGCCACTCTAGGGC
>2108_13705_5742|VPRIMER=Ramos_FW|CPRIMER=Ramos_REV|DUPCOUNT=23|CONSCOUNT=26|CIGAR=17M1X328M
TGTCCCTCACCTGCGGTTTTTATGGTGGGTCCTTCAGTGGTTACTACTGGAGCTGGATCCGCCAGCCCCCAGGGAAGGGG
CTGGAGTACATTGGGGAAATCAATCATAGTGGAAGCACCAACTACAACCCGTCCCTCAAGAGTCGAGTCACCATATCAGT
AGACACGTCCAAGAAACAGCTCTCCCTGAAGTTGAGCTCTGTGAACGCCGCGGACACGGCTGTGTATTACTGTGCGAGAG
TTATTACTAGGGCGAGTCCTGGCACAGACGGGAGGTACGGTATGGACGTCTGGGGCCAAGGGACCACGGTCACCGTCTCC
TCAGGTAAGAATGGCCACTCTAGGGC
>2108_18222_6531|VPRIMER=Ramos_FW|CPRIMER=Ramos_REV|DUPCOUNT=3|CONSCOUNT=5|CIGAR=209M1X136M
TGTCCCTCACCTGCGGTGTTTATGGTGGGTCCTTCAGTGGTTACTACTGGAGCTGGATCCGCCAGCCCCCAGGGAAGGGG
CTGGAGTACATTGGGGAAATCAATCATAGTGGAAGCACCAACTACAACCCGTCCCTCAAGAGTCGAGTCACCATATCAGT
AGACACGTCCAAGAAACAGCTCTCCCTGAAGTTGAGCTCTGTGAACGCCCCGGACACGGCTGTGTATTACTGTGCGAGAG
TTATTACTAGGGCGAGTCCTGGCACAGACGGGAGGTACGGTATGGACGTCTGGGGCCAAGGGACCACGGTCACCGTCTCC
TCAGGTAAGAATGGCCACTCTAGGGC
>2108_11623_7511|VPRIMER=Ramos_FW|CPRIMER=Ramos_REV|DUPCOUNT=13|CONSCOUNT=17|CIGAR=216M1X129M
TGTCCCTCACCTGCGGTGTTTATGGTGGGTCCTTCAGTGGTTACTACTGGAGCTGGATCCGCCAGCCCCCAGGGAAGGGG
CTGGAGTACATTGGGGAAATCAATCATAGTGGAAGCACCAACTACAACCCGTCCCTCAAGAGTCGAGTCACCATATCAGT
AGACACGTCCAAGAAACAGCTCTCCCTGAAGTTGAGCTCTGTGAACGCCGCGGACAAGGCTGTGTATTACTGTGCGAGAG
TTATTACTAGGGCGAGTCCTGGCACAGACGGGAGGTACGGTATGGACGTCTGGGGCCAAGGGACCACGGTCACCGTCTCC
TCAGGTAAGAATGGCCACTCTAGGGC
>2108_7322_7555|VPRIMER=Ramos_FW|CPRIMER=Ramos_REV|DUPCOUNT=42|CONSCOUNT=44|CIGAR=160M1X185M
TGTCCCTCACCTGCGGTGTTTATGGTGGGTCCTTCAGTGGTTACTACTGGAGCTGGATCCGCCAGCCCCCAGGGAAGGGG
CTGGAGTACATTGGGGAAATCAATCATAGTGGAAGCACCAACTACAACCCGTCCCTCAAGAGTCGAGTCACCATATCAGT
GGACACGTCCAAGAAACAGCTCTCCCTGAAGTTGAGCTCTGTGAACGCCGCGGACACGGCTGTGTATTACTGTGCGAGAG
TTATTACTAGGGCGAGTCCTGGCACAGACGGGAGGTACGGTATGGACGTCTGGGGCCAAGGGACCACGGTCACCGTCTCC
TCAGGTAAGAATGGCCACTCTAGGGC
>2108_2198_11267|VPRIMER=Ramos_FW|CPRIMER=Ramos_REV|DUPCOUNT=4|CONSCOUNT=4|CIGAR=280M1X33M1X31M
TGTCCCTCACCTGCGGTGTTTATGGTGGGTCCTTCAGTGGTTACTACTGGAGCTGGATCCGCCAGCCCCCAGGGAAGGGG
CTGGAGTACATTGGGGAAATCAATCATAGTGGAAGCACCAACTACAACCCGTCCCTCAAGAGTCGAGTCACCATATCAGT
AGACACGTCCAAGAAACAGCTCTCCCTGAAGTTGAGCTCTGTGAACGCCGCGGACACGGCTGTGTATTACTGTGCGAGAG
TTATTACTAGGGCGAGTCCTGGCACAGACGGGAGGTACGGGATGGACGTCTGGGGCCAAGGGACCACGGTCACCTTCTCC
TCAGGTAAGAATGGCCACTCTAGGGC
>2108_26357_15836|VPRIMER=Ramos_FW|CPRIMER=Ramos_REV|DUPCOUNT=7|CONSCOUNT=8|CIGAR=206M1X139M
TGTCCCTCACCTGCGGTGTTTATGGTGGGTCCTTCAGTGGTTACTACTGGAGCTGGATCCGCCAGCCCCCAGGGAAGGGG
CTGGAGTACATTGGGGAAATCAATCATAGTGGAAGCACCAACTACAACCCGTCCCTCAAGAGTCGAGTCACCATATCAGT
AGACACGTCCAAGAAACAGCTCTCCCTGAAGTTGAGCTCTGTGAACCCCGCGGACACGGCTGTGTATTACTGTGCGAGAG
TTATTACTAGGGCGAGTCCTGGCACAGACGGGAGGTACGGTATGGACGTCTGGGGCCAAGGGACCACGGTCACCGTCTCC
TCAGGTAAGAATGGCCACTCTAGGGC
>2108_8596_16813|VPRIMER=Ramos_FW|CPRIMER=Ramos_REV|DUPCOUNT=40|CONSCOUNT=49|CIGAR=146M1X199M
TGTCCCTCACCTGCGGTGTTTATGGTGGGTCCTTCAGTGGTTACTACTGGAGCTGGATCCGCCAGCCCCCAGGGAAGGGG
CTGGAGTACATTGGGGAAATCAATCATAGTGGAAGCACCAACTACAACCCGTCCCTCAAGAGTCGACTCACCATATCAGT
AGACACGTCCAAGAAACAGCTCTCCCTGAAGTTGAGCTCTGTGAACGCCGCGGACACGGCTGTGTATTACTGTGCGAGAG
TTATTACTAGGGCGAGTCCTGGCACAGACGGGAGGTACGGTATGGACGTCTGGGGCCAAGGGACCACGGTCACCGTCTCC
TCAGGTAAGAATGGCCACTCTAGGGC
>2108_20635_20011|VPRIMER=Ramos_FW|CPRIMER=Ramos_REV|DUPCOUNT=8|CONSCOUNT=8|CIGAR=20M1X325M
TGTCCCTCACCTGCGGTGTTGATGGTGGGTCCTTCAGTGGTTACTACTGGAGCTGGATCCGCCAGCCCCCAGGGAAGGGG
CTGGAGTACATTGGGGAAATCAATCATAGTGGAAGCACCAACTACAACCCGTCCCTCAAGAGTCGAGTCACCATATCAGT
AGACACGTCCAAGAAACAGCTCTCCCTGAAGTTGAGCTCTGTGAACGCCGCGGACACGGCTGTGTATTACTGTGCGAGAG
TTATTACTAGGGCGAGTCCTGGCACAGACGGGAGGTACGGTATGGACGTCTGGGGCCAAGGGACCACGGTCACCGTCTCC
TCAGGTAAGAATGGCCACTCTAGGGC
>2108_22097_20909|VPRIMER=Ramos_FW|CPRIMER=Ramos_REV|DUPCOUNT=4|CONSCOUNT=4|CIGAR=273M1X40M1X31M
TGTCCCTCACCTGCGGTGTTTATGGTGGGTCCTTCAGTGGTTACTACTGGAGCTGGATCCGCCAGCCCCCAGGGAAGGGG
CTGGAGTACATTGGGGAAATCAATCATAGTGGAAGCACCAACTACAACCCGTCCCTCAAGAGTCGAGTCACCATATCAGT
AGACACGTCCAAGAAACAGCTCTCCCTGAAGTTGAGCTCTGTGAACGCCGCGGACACGGCTGTGTATTACTGTGCGAGAG
TTATTACTAGGGCGAGTCCTGGCACAGACGGGATGTACGGTATGGACGTCTGGGGCCAAGGGACCACGGTCACCTTCTCC
TCAGGTAAGAATGGCCACTCTAGGGC
>2108_14778_22167|VPRIMER=Ramos_FW|CPRIMER=Ramos_REV|DUPCOUNT=5|CONSCOUNT=5|CIGAR=16M1X329M
TGTCCCTCACCTGCGGGGTTTATGGTGGGTCCTTCAGTGGTTACTACTGGAGCTGGATCCGCCAGCCCCCAGGGAAGGGG
CTGGAGTACATTGGGGAAATCAATCATAGTGGAAGCACCAACTACAACCCGTCCCTCAAGAGTCGAGTCACCATATCAGT
AGACACGTCCAAGAAACAGCTCTCCCTGAAGTTGAGCTCTGTGAACGCCGCGGACACGGCTGTGTATTACTGTGCGAGAG
TTATTACTAGGGCGAGTCCTGGCACAGACGGGAGGTACGGTATGGACGTCTGGGGCCAAGGGACCACGGTCACCGTCTCC
TCAGGTAAGAATGGCCACTCTAGGGC
>2108_17925_23228|VPRIMER=Ramos_FW|CPRIMER=Ramos_REV|DUPCOUNT=30|CONSCOUNT=30|CIGAR=53M1X292M
TGTCCCTCACCTGCGGTGTTTATGGTGGGTCCTTCAGTGGTTACTACTGGAGCGGGATCCGCCAGCCCCCAGGGAAGGGG
CTGGAGTACATTGGGGAAATCAATCATAGTGGAAGCACCAACTACAACCCGTCCCTCAAGAGTCGAGTCACCATATCAGT
AGACACGTCCAAGAAACAGCTCTCCCTGAAGTTGAGCTCTGTGAACGCCGCGGACACGGCTGTGTATTACTGTGCGAGAG
TTATTACTAGGGCGAGTCCTGGCACAGACGGGAGGTACGGTATGGACGTCTGGGGCCAAGGGACCACGGTCACCGTCTCC
TCAGGTAAGAATGGCCACTCTAGGGC
>2108_15478_24740|VPRIMER=Ramos_FW|CPRIMER=Ramos_REV|DUPCOUNT=5|CONSCOUNT=5|CIGAR=269M1X3M1X72M
TGTCCCTCACCTGCGGTGTTTATGGTGGGTCCTTCAGTGGTTACTACTGGAGCTGGATCCGCCAGCCCCCAGGGAAGGGG
CTGGAGTACATTGGGGAAATCAATCATAGTGGAAGCACCAACTACAACCCGTCCCTCAAGAGTCGAGTCACCATATCAGT
AGACACGTCCAAGAAACAGCTCTCCCTGAAGTTGAGCTCTGTGAACGCCGCGGACACGGCTGTGTATTACTGTGCGAGAG
TTATTACTAGGGCGAGTCCTGGCACAGACTGGATGTACGGTATGGACGTCTGGGGCCAAGGGACCACGGTCACCGTCTCC
TCAGGTAAGAATGGCCACTCTAGGGC
>2109_28795_12418|VPRIMER=Ramos_FW|CPRIMER=Ramos_REV|DUPCOUNT=6|CONSCOUNT=7|CIGAR=178M1X16M1X150M
TGTCCCTCACCTGCGGTGTTTATGGTGGGTCCTTCAGTGGTTACTACTGGAGCTGGATCCGCCAGCCCCCAGGGAAGGGG
CTGGAGTACATTGGGGAAATCAATCATAGTGGAAGCACCAACTACAACCCGTCCCTCAAGAGTCGAGTCACCATATCAGT
AGACACGTCCAAGAAACAACTCTCCCTGAAGTTGAACTCTGTGAACGCCGCGGACACGGCTGTGTATTACTGTGCGAGAG
TTATTACTAGGGCGAGTCCTGGCACAGACGGGAGGTACGGTATGGACGTCTGGGGCCAAGGGACCACGGTCACCGTCTCC
TCAGGTAAGAATGGCCACTCTAGGGC
>2109_20254_13693|VPRIMER=Ramos_FW|CPRIMER=Ramos_REV|DUPCOUNT=7|CONSCOUNT=7|CIGAR=59M1X286M
TGTCCCTCACCTGCGGTGTTTATGGTGGGTCCTTCAGTGGTTACTACTGGAGCTGGATCGGCCAGCCCCCAGGGAAGGGG
CTGGAGTACATTGGGGAAATCAATCATAGTGGAAGCACCAACTACAACCCGTCCCTCAAGAGTCGAGTCACCATATCAGT
AGACACGTCCAAGAAACAGCTCTCCCTGAAGTTGAGCTCTGTGAACGCCGCGGACACGGCTGTGTATTACTGTGCGAGAG
TTATTACTAGGGCGAGTCCTGGCACAGACGGGAGGTACGGTATGGACGTCTGGGGCCAAGGGACCACGGTCACCGTCTCC
TCAGGTAAGAATGGCCACTCTAGGGC
>2109_25416_13915|VPRIMER=Ramos_FW|CPRIMER=Ramos_REV|DUPCOUNT=25|CONSCOUNT=31|CIGAR=16M1X329M
TGTCCCTCACCTGCGGAGTTTATGGTGGGTCCTTCAGTGGTTACTACTGGAGCTGGATCCGCCAGCCCCCAGGGAAGGGG
CTGGAGTACATTGGGGAAATCAATCATAGTGGAAGCACCAACTACAACCCGTCCCTCAAGAGTCGAGTCACCATATCAGT
AGACACGTCCAAGAAACAGCTCTCCCTGAAGTTGAGCTCTGTGAACGCCGCGGACACGGCTGTGTATTACTGTGCGAGAG
TTATTACTAGGGCGAGTCCTGGCACAGACGGGAGGTACGGTATGGACGTCTGGGGCCAAGGGACCACGGTCACCGTCTCC
TCAGGTAAGAATGGCCACTCTAGGGC
>2109_23426_14642|VPRIMER=Ramos_FW|CPRIMER=Ramos_REV|DUPCOUNT=21|CONSCOUNT=30|CIGAR=44M1X301M
TGTCCCTCACCTGCGGTGTTTATGGTGGGTCCTTCAGTGGTTACAACTGGAGCTGGATCCGCCAGCCCCCAGGGAAGGGG
CTGGAGTACATTGGGGAAATCAATCATAGTGGAAGCACCAACTACAACCCGTCCCTCAAGAGTCGAGTCACCATATCAGT
AGACACGTCCAAGAAACAGCTCTCCCTGAAGTTGAGCTCTGTGAACGCCGCGGACACGGCTGTGTATTACTGTGCGAGAG
TTATTACTAGGGCGAGTCCTGGCACAGACGGGAGGTACGGTATGGACGTCTGGGGCCAAGGGACCACGGTCACCGTCTCC
TCAGGTAAGAATGGCCACTCTAGGGC
>2109_8277_16403|VPRIMER=Ramos_FW|CPRIMER=Ramos_REV|DUPCOUNT=9|CONSCOUNT=11|CIGAR=15M1X330M
TGTCCCTCACCTGCGTTGTTTATGGTGGGTCCTTCAGTGGTTACTACTGGAGCTGGATCCGCCAGCCCCCAGGGAAGGGG
CTGGAGTACATTGGGGAAATCAATCATAGTGGAAGCACCAACTACAACCCGTCCCTCAAGAGTCGAGTCACCATATCAGT
AGACACGTCCAAGAAACAGCTCTCCCTGAAGTTGAGCTCTGTGAACGCCGCGGACACGGCTGTGTATTACTGTGCGAGAG
TTATTACTAGGGCGAGTCCTGGCACAGACGGGAGGTACGGTATGGACGTCTGGGGCCAAGGGACCACGGTCACCGTCTCC
TCAGGTAAGAATGGCCACTCTAGGGC
>2109_11901_17954|VPRIMER=Ramos_FW|CPRIMER=Ramos_REV|DUPCOUNT=26|CONSCOUNT=32|CIGAR=39M1X306M
TGTCCCTCACCTGCGGTGTTTATGGTGGGTCCTTCAGTGTTTACTACTGGAGCTGGATCCGCCAGCCCCCAGGGAAGGGG
CTGGAGTACATTGGGGAAATCAATCATAGTGGAAGCACCAACTACAACCCGTCCCTCAAGAGTCGAGTCACCATATCAGT
AGACACGTCCAAGAAACAGCTCTCCCTGAAGTTGAGCTCTGTGAACGCCGCGGACACGGCTGTGTATTACTGTGCGAGAG
TTATTACTAGGGCGAGTCCTGGCACAGACGGGAGGTACGGTATGGACGTCTGGGGCCAAGGGACCACGGTCACCGTCTCC
TCAGGTAAGAATGGCCACTCTAGGGC
>2109_24051_23233|VPRIMER=Ramos_FW|CPRIMER=Ramos_REV|DUPCOUNT=5|CONSCOUNT=5|CIGAR=242M1X103M
TGTCCCTCACCTGCGGTGTTTATGGTGGGTCCTTCAGTGGTTACTACTGGAGCTGGATCCGCCAGCCCCCAGGGAAGGGG
CTGGAGTACATTGGGGAAATCAATCATAGTGGAAGCACCAACTACAACCCGTCCCTCAAGAGTCGAGTCACCATATCAGT
AGACACGTCCAAGAAACAGCTCTCCCTGAAGTTGAGCTCTGTGAACGCCGCGGACACGGCTGTGTATTACTGTGCGAGAG
TTCTTACTAGGGCGAGTCCTGGCACAGACGGGAGGTACGGTATGGACGTCTGGGGCCAAGGGACCACGGTCACCGTCTCC
TCAGGTAAGAATGGCCACTCTAGGGC
>2110_21672_1982|VPRIMER=Ramos_FW|CPRIMER=Ramos_REV|DUPCOUNT=18|CONSCOUNT=18|CIGAR=143M1X202M
TGTCCCTCACCTGCGGTGTTTATGGTGGGTCCTTCAGTGGTTACTACTGGAGCTGGATCCGCCAGCCCCCAGGGAAGGGG
CTGGAGTACATTGGGGAAATCAATCATAGTGGAAGCACCAACTACAACCCGTCCCTCAAGAGTAGAGTCACCATATCAGT
AGACACGTCCAAGAAACAGCTCTCCCTGAAGTTGAGCTCTGTGAACGCCGCGGACACGGCTGTGTATTACTGTGCGAGAG
TTATTACTAGGGCGAGTCCTGGCACAGACGGGAGGTACGGTATGGACGTCTGGGGCCAAGGGACCACGGTCACCGTCTCC
TCAGGTAAGAATGGCCACTCTAGGGC
>2110_5159_9621|VPRIMER=Ramos_FW|CPRIMER=Ramos_REV|DUPCOUNT=37|CONSCOUNT=42|CIGAR=291M1X54M
TGTCCCTCACCTGCGGTGTTTATGGTGGGTCCTTCAGTGGTTACTACTGGAGCTGGATCCGCCAGCCCCCAGGGAAGGGG
CTGGAGTACATTGGGGAAATCAATCATAGTGGAAGCACCAACTACAACCCGTCCCTCAAGAGTCGAGTCACCATATCAGT
AGACACGTCCAAGAAACAGCTCTCCCTGAAGTTGAGCTCTGTGAACGCCGCGGACACGGCTGTGTATTACTGTGCGAGAG
TTATTACTAGGGCGAGTCCTGGCACAGACGGGAGGTACGGTATGGACGTCTAGGGCCAAGGGACCACGGTCACCGTCTCC
TCAGGTAAGAATGGCCACTCTAGGGC
>2110_21621_10807|VPRIMER=Ramos_FW|CPRIMER=Ramos_REV|DUPCOUNT=30|CONSCOUNT=40|CIGAR=266M1X79M
TGTCCCTCACCTGCGGTGTTTATGGTGGGTCCTTCAGTGGTTACTACTGGAGCTGGATCCGCCAGCCCCCAGGGAAGGGG
CTGGAGTACATTGGGGAAATCAATCATAGTGGAAGCACCAACTACAACCCGTCCCTCAAGAGTCGAGTCACCATATCAGT
AGACACGTCCAAGAAACAGCTCTCCCTGAAGTTGAGCTCTGTGAACGCCGCGGACACGGCTGTGTATTACTGTGCGAGAG
TTATTACTAGGGCGAGTCCTGGCACAAACGGGAGGTACGGTATGGACGTCTGGGGCCAAGGGACCACGGTCACCGTCTCC
TCAGGTAAGAATGGCCACTCTAGGGC
>2110_20427_11227|VPRIMER=Ramos_FW|CPRIMER=Ramos_REV|DUPCOUNT=72|CONSCOUNT=76|CIGAR=310M1X35M
TGTCCCTCACCTGCGGTGTTTATGGTGGGTCCTTCAGTGGTTACTACTGGAGCTGGATCCGCCAGCCCCCAGGGAAGGGG
CTGGAGTACATTGGGGAAATCAATCATAGTGGAAGCACCAACTACAACCCGTCCCTCAAGAGTCGAGTCACCATATCAGT
AGACACGTCCAAGAAACAGCTCTCCCTGAAGTTGAGCTCTGTGAACGCCGCGGACACGGCTGTGTATTACTGTGCGAGAG
TTATTACTAGGGCGAGTCCTGGCACAGACGGGAGGTACGGTATGGACGTCTGGGGCCAAGGGACCACGGTTACCGTCTCC
TCAGGTAAGAATGGCCACTCTAGGGC
>2110_7090_15549|VPRIMER=Ramos_FW|CPRIMER=Ramos_REV|DUPCOUNT=11|CONSCOUNT=12|CIGAR=191M1X154M
TGTCCCTCACCTGCGGTGTTTATGGTGGGTCCTTCAGTGGTTACTACTGGAGCTGGATCCGCCAGCCCCCAGGGAAGGGG
CTGGAGTACATTGGGGAAATCAATCATAGTGGAAGCACCAACTACAACCCGTCCCTCAAGAGTCGAGTCACCATATCAGT
AGACACGTCCAAGAAACAGCTCTCCCTGAAGATGAGCTCTGTGAACGCCGCGGACACGGCTGTGTATTACTGTGCGAGAG
TTATTACTAGGGCGAGTCCTGGCACAGACGGGAGGTACGGTATGGACGTCTGGGGCCAAGGGACCACGGTCACCGTCTCC
TCAGGTAAGAATGGCCACTCTAGGGC
>2110_8812_15673|VPRIMER=Ramos_FW|CPRIMER=Ramos_REV|DUPCOUNT=46|CONSCOUNT=47|CIGAR=340M1X5M
TGTCCCTCACCTGCGGTGTTTATGGTGGGTCCTTCAGTGGTTACTACTGGAGCTGGATCCGCCAGCCCCCAGGGAAGGGG
CTGGAGTACATTGGGGAAATCAATCATAGTGGAAGCACCAACTACAACCCGTCCCTCAAGAGTCGAGTCACCATATCAGT
AGACACGTCCAAGAAACAGCTCTCCCTGAAGTTGAGCTCTGTGAACGCCGCGGACACGGCTGTGTATTACTGTGCGAGAG
TTATTACTAGGGCGAGTCCTGGCACAGACGGGAGGTACGGTATGGACGTCTGGGGCCAAGGGACCACGGTCACCGTCTCC
TCAGGTAAGAATGGCCACTCGAGGGC
>2110_21137_16671|VPRIMER=Ramos_FW|CPRIMER=Ramos_REV|DUPCOUNT=13|CONSCOUNT=19|CIGAR=115M1X80M1X149M
TGTCCCTCACCTGCGGTGTTTATGGTGGGTCCTTCAGTGGTTACTACTGGAGCTGGATCCGCCAGCCCCCAGGGAAGGGG
CTGGAGTACATTGGGGAAATCAATCATAGTGGAAGAACCAACTACAACCCGTCCCTCAAGAGTCGAGTCACCATATCAGT
AGACACGTCCAAGAAACAGCTCTCCCTGAAGTTGAGGTCTGTGAACGCCGCGGACACGGCTGTGTATTACTGTGCGAGAG
TTATTACTAGGGCGAGTCCTGGCACAGACGGGAGGTACGGTATGGACGTCTGGGGCCAAGGGACCACGGTCACCGTCTCC
TCAGGTAAGAATGGCCACTCTAGGGC
>2110_24492_18540|VPRIMER=Ramos_FW|CPRIMER=Ramos_REV|DUPCOUNT=30|CONSCOUNT=34|CIGAR=275M1X70M
TGTCCCTCACCTGCGGTGTTTATGGTGGGTCCTTCAGTGGTTACTACTGGAGCTGGATCCGCCAGCCCCCAGGGAAGGGG
CTGGAGTACATTGGGGAAATCAATCATAGTGGAAGCACCAACTACAACCCGTCCCTCAAGAGTCGAGTCACCATATCAGT
AGACACGTCCAAGAAACAGCTCTCCCTGAAGTTGAGCTCTGTGAACGCCGCGGACACGGCTGTGTATTACTGTGCGAGAG
TTATTACTAGGGCGAGTCCTGGCACAGACGGGAGGCACGGTATGGACGTCTGGGGCCAAGGGACCACGGTCACCGTCTCC
TCAGGTAAGAATGGCCACTCTAGGGC
>2110_22098_19944|VPRIMER=Ramos_FW|CPRIMER=Ramos_REV|DUPCOUNT=7|CONSCOUNT=7|CIGAR=268M1X77M
TGTCCCTCACCTGCGGTGTTTATGGTGGGTCCTTCAGTGGTTACTACTGGAGCTGGATCCGCCAGCCCCCAGGGAAGGGG
CTGGAGTACATTGGGGAAATCAATCATAGTGGAAGCACCAACTACAACCCGTCCCTCAAGAGTCGAGTCACCATATCAGT
AGACACGTCCAAGAAACAGCTCTCCCTGAAGTTGAGCTCTGTGAACGCCGCGGACACGGCTGTGTATTACTGTGCGAGAG
TTATTACTAGGGCGAGTCCTGGCACAGAGGGGAGGTACGGTATGGACGTCTGGGGCCAAGGGACCACGGTCACCGTCTCC
TCAGGTAAGAATGGCCACTCTAGGGC
>2110_19226_22841|VPRIMER=Ramos_FW|CPRIMER=Ramos_REV|DUPCOUNT=46|CONSCOUNT=46|CIGAR=197M1X148M
TGTCCCTCACCTGCGGTGTTTATGGTGGGTCCTTCAGTGGTTACTACTGGAGCTGGATCCGCCAGCCCCCAGGGAAGGGG
CTGGAGTACATTGGGGAAATCAATCATAGTGGAAGCACCAACTACAACCCGTCCCTCAAGAGTCGAGTCACCATATCAGT
AGACACGTCCAAGAAACAGCTCTCCCTGAAGTTGAGCGCTGTGAACGCCGCGGACACGGCTGTGTATTACTGTGCGAGAG
TTATTACTAGGGCGAGTCCTGGCACAGACGGGAGGTACGGTATGGACGTCTGGGGCCAAGGGACCACGGTCACCGTCTCC
TCAGGTAAGAATGGCCACTCTAGGGC
>2110_11303_24720|VPRIMER=Ramos_FW|CPRIMER=Ramos_REV|DUPCOUNT=11|CONSCOUNT=11|CIGAR=122M1X223M
TGTCCCTCACCTGCGGTGTTTATGGTGGGTCCTTCAGTGGTTACTACTGGAGCTGGATCCGCCAGCCCCCAGGGAAGGGG
CTGGAGTACATTGGGGAAATCAATCATAGTGGAAGCACCAACGACAACCCGTCCCTCAAGAGTCGAGTCACCATATCAGT
AGACACGTCCAAGAAACAGCTCTCCCTGAAGTTGAGCTCTGTGAACGCCGCGGACACGGCTGTGTATTACTGTGCGAGAG
TTATTACTAGGGCGAGTCCTGGCACAGACGGGAGGTACGGTATGGACGTCTGGGGCCAAGGGACCACGGTCACCGTCTCC
TCAGGTAAGAATGGCCACTCTAGGGC
>2111_10397_2251|VPRIMER=Ramos_FW|CPRIMER=Ramos_REV|DUPCOUNT=22|CONSCOUNT=25|CIGAR=200M1X145M
TGTCCCTCACCTGCGGTGTTTATGGTGGGTCCTTCAGTGGTTACTACTGGAGCTGGATCCGCCAGCCCCCAGGGAAGGGG
CTGGAGTACATTGGGGAAATCAATCATAGTGGAAGCACCAACTACAACCCGTCCCTCAAGAGTCGAGTCACCATATCAGT
AGACACGTCCAAGAAACAGCTCTCCCTGAAGTTGAGCTCTTTGAACGCCGCGGACACGGCTGTGTATTACTGTGCGAGAG
TTATTACTAGGGCGAGTCCTGGCACAGACGGGAGGTACGGTATGGACGTCTGGGGCCAAGGGACCACGGTCACCGTCTCC
TCAGGTAAGAATGGCCACTCTAGGGC
>2111_15566_11488|VPRIMER=Ramos_FW|CPRIMER=Ramos_REV|DUPCOUNT=12|CONSCOUNT=12|CIGAR=63M1X282M
TGTCCCTCACCTGCGGTGTTTATGGTGGGTCCTTCAGTGGTTACTACTGGAGCTGGATCCGCCTGCCCCCAGGGAAGGGG
CTGGAGTACATTGGGGAAATCAATCATAGTGGAAGCACCAACTACAACCCGTCCCTCAAGAGTCGAGTCACCATATCAGT
AGACACGTCCAAGAAACAGCTCTCCCTGAAGTTGAGCTCTGTGAACGCCGCGGACACGGCTGTGTATTACTGTGCGAGAG
TTATTACTAGGGCGAGTCCTGGCACAGACGGGAGGTACGGTATGGACGTCTGGGGCCAAGGGACCACGGTCACCGTCTCC
TCAGGTAAGAATGGCCACTCTAGGGC
>2111_5910_12591|VPRIMER=Ramos_FW|CPRIMER=Ramos_REV|DUPCOUNT=8|CONSCOUNT=8|CIGAR=286M1X59M
TGTCCCTCACCTGCGGTGTTTATGGTGGGTCCTTCAGTGGTTACTACTGGAGCTGGATCCGCCAGCCCCCAGGGAAGGGG
CTGGAGTACATTGGGGAAATCAATCATAGTGGAAGCACCAACTACAACCCGTCCCTCAAGAGTCGAGTCACCATATCAGT
AGACACGTCCAAGAAACAGCTCTCCCTGAAGTTGAGCTCTGTGAACGCCGCGGACACGGCTGTGTATTACTGTGCGAGAG
TTATTACTAGGGCGAGTCCTGGCACAGACGGGAGGTACGGTATGGAGGTCTGGGGCCAAGGGACCACGGTCACCGTCTCC
TCAGGTAAGAATGGCCACTCTAGGGC
>2111_20467_12870|VPRIMER=Ramos_FW|CPRIMER=Ramos_REV|DUPCOUNT=3|CONSCOUNT=3|CIGAR=127M1X218M
TGTCCCTCACCTGCGGTGTTTATGGTGGGTCCTTCAGTGGTTACTACTGGAGCTGGATCCGCCAGCCCCCAGGGAAGGGG
CTGGAGTACATTGGGGAAATCAATCATAGTGGAAGCACCAACTACAAGCCGTCCCTCAAGAGTCGAGTCACCATATCAGT
AGACACGTCCAAGAAACAGCTCTCCCTGAAGTTGAGCTCTGTGAACGCCGCGGACACGGCTGTGTATTACTGTGCGAGAG
TTATTACTAGGGCGAGTCCTGGCACAGACGGGAGGTACGGTATGGACGTCTGGGGCCAAGGGACCACGGTCACCGTCTCC
TCAGGTAAGAATGGCCACTCTAGGGC
>2111_6000_13873|VPRIMER=Ramos_FW|CPRIMER=Ramos_REV|DUPCOUNT=28|CONSCOUNT=30|CIGAR=196M1X149M
TGTCCCTCACCTGCGGTGTTTATGGTGGGTCCTTCAGTGGTTACTACTGGAGCTGGATCCGCCAGCCCCCAGGGAAGGGG
CTGGAGTACATTGGGGAAATCAATCATAGTGGAAGCACCAACTACAACCCGTCCCTCAAGAGTCGAGTCACCATATCAGT
AGACACGTCCAAGAAACAGCTCTCCCTGAAGTTGAGATCTGTGAACGCCGCGGACACGGCTGTGTATTACTGTGCGAGAG
TTATTACTAGGGCGAGTCCTGGCACAGACGGGAGGTACGGTATGGACGTCTGGGGCCAAGGGACCACGGTCACCGTCTCC
TCAGGTAAGAATGGCCACTCTAGGGC
>2111_24964_23487|VPRIMER=Ramos_FW|CPRIMER=Ramos_REV|DUPCOUNT=38|CONSCOUNT=38|CIGAR=189M1X156M
TGTCCCTCACCTGCGGTGTTTATGGTGGGTCCTTCAGTGGTTACTACTGGAGCTGGATCCGCCAGCCCCCAGGGAAGGGG
CTGGAGTACATTGGGGAAATCAATCATAGTGGAAGCACCAACTACAACCCGTCCCTCAAGAGTCGAGTCACCATATCAGT
AGACACGTCCAAGAAACAGCTCTCCCTGAGGTTGAGCTCTGTGAACGCCGCGGACACGGCTGTGTATTACTGTGCGAGAG
TTATTACTAGGGCGAGTCCTGGCACAGACGGGAGGTACGGTATGGACGTCTGGGGCCAAGGGACCACGGTCACCGTCTCC
TCAGGTAAGAATGGCCACTCTAGGGC
>2112_5069_11574|VPRIMER=Ramos_FW|CPRIMER=Ramos_REV|DUPCOUNT=14|CONSCOUNT=15|CIGAR=322M1X23M
TGTCCCTCACCTGCGGTGTTTATGGTGGGTCCTTCAGTGGTTACTACTGGAGCTGGATCCGCCAGCCCCCAGGGAAGGGG
CTGGAGTACATTGGGGAAATCAATCATAGTGGAAGCACCAACTACAACCCGTCCCTCAAGAGTCGAGTCACCATATCAGT
AGACACGTCCAAGAAACAGCTCTCCCTGAAGTTGAGCTCTGTGAACGCCGCGGACACGGCTGTGTATTACTGTGCGAGAG
TTATTACTAGGGCGAGTCCTGGCACAGACGGGAGGTACGGTATGGACGTCTGGGGCCAAGGGACCACGGTCACCGTCTCC
TCCGGTAAGAATGGCCACTCTAGGGC
>2112_28790_15126|VPRIMER=Ramos_FW|CPRIMER=Ramos_REV|DUPCOUNT=17|CONSCOUNT=18|CIGAR=89M1X256M
TGTCCCTCACCTGCGGTGTTTATGGTGGGTCCTTCAGTGGTTACTACTGGAGCTGGATCCGCCAGCCCCCAGGGAAGGGG
CTGGAGTACCTTGGGGAAATCAATCATAGTGGAAGCACCAACTACAACCCGTCCCTCAAGAGTCGAGTCACCATATCAGT
AGACACGTCCAAGAAACAGCTCTCCCTGAAGTTGAGCTCTGTGAACGCCGCGGACACGGCTGTGTATTACTGTGCGAGAG
TTATTACTAGGGCGAGTCCTGGCACAGACGGGAGGTACGGTATGGACGTCTGGGGCCAAGGGACCACGGTCACCGTCTCC
TCAGGTAAGAATGGCCACTCTAGGGC
>2112_25740_16006|VPRIMER=Ramos_FW|CPRIMER=Ramos_REV|DUPCOUNT=20|CONSCOUNT=25|CIGAR=252M1X93M
TGTCCCTCACCTGCGGTGTTTATGGTGGGTCCTTCAGTGGTTACTACTGGAGCTGGATCCGCCAGCCCCCAGGGAAGGGG
CTGGAGTACATTGGGGAAATCAATCATAGTGGAAGCACCAACTACAACCCGTCCCTCAAGAGTCGAGTCACCATATCAGT
AGACACGTCCAAGAAACAGCTCTCCCTGAAGTTGAGCTCTGTGAACGCCGCGGACACGGCTGTGTATTACTGTGCGAGAG
TTATTACTAGGGAGAGTCCTGGCACAGACGGGAGGTACGGTATGGACGTCTGGGGCCAAGGGACCACGGTCACCGTCTCC
TCAGGTAAGAATGGCCACTCTAGGGC
>2112_28645_17501|VPRIMER=Ramos_FW|CPRIMER=Ramos_REV|DUPCOUNT=7|CONSCOUNT=7|CIGAR=179M1X53M1X112M
TGTCCCTCACCTGCGGTGTTTATGGTGGGTCCTTCAGTGGTTACTACTGGAGCTGGATCCGCCAGCCCCCAGGGAAGGGG
CTGGAGTACATTGGGGAAATCAATCATAGTGGAAGCACCAACTACAACCCGTCCCTCAAGAGTCGAGTCACCATATCAGT
AGACACGTCCAAGAAACAGGTCTCCCTGAAGTTGAGCTCTGTGAACGCCGCGGACACGGCTGTGTATTACTGTACGAGAG
TTATTACTAGGGCGAGTCCTGGCACAGACGGGAGGTACGGTATGGACGTCTGGGGCCAAGGGACCACGGTCACCGTCTCC
TCAGGTAAGAATGGCCACTCTAGGGC
>2112_27200_18632|VPRIMER=Ramos_FW|CPRIMER=Ramos_REV|DUPCOUNT=16|CONSCOUNT=16|CIGAR=7M1X324M1X13M
TGTCCCTAACCTGCGGTGTTTATGGTGGGTCCTTCAGTGGTTACTACTGGAGCTGGATCCGCCAGCCCCCAGGGAAGGGG
CTGGAGTACATTGGGGAAATCAATCATAGTGGAAGCACCAACTACAACCCGTCCCTCAAGAGTCGAGTCACCATATCAGT
AGACACGTCCAAGAAACAGCTCTCCCTGAAGTTGAGCTCTGTGAACGCCGCGGACACGGCTGTGTATTACTGTGCGAGAG
TTATTACTAGGGCGAGTCCTGGCACAGACGGGAGGTACGGTATGGACGTCTGGGGCCAAGGGACCACGGTCACCGTCTCC
TCAGGTAAGAATTGCCACTCTAGGGC
>2112_7549_18650|VPRIMER=Ramos_FW|CPRIMER=Ramos_REV|DUPCOUNT=20|CONSCOUNT=22|CIGAR=128M1X217M
TGTCCCTCACCTGCGGTGTTTATGGTGGGTCCTTCAGTGGTTACTACTGGAGCTGGATCCGCCAGCCCCCAGGGAAGGGG
CTGGAGTACATTGGGGAAATCAATCATAGTGGAAGCACCAACTACAACTCGTCCCTCAAGAGTCGAGTCACCATATCAGT
AGACACGTCCAAGAAACAGCTCTCCCTGAAGTTGAGCTCTGTGAACGCCGCGGACACGGCTGTGTATTACTGTGCGAGAG
TTATTACTAGGGCGAGTCCTGGCACAGACGGGAGGTACGGTATGGACGTCTGGGGCCAAGGGACCACGGTCACCGTCTCC
TCAGGTAAGAATGGCCACTCTAGGGC
>2112_18858_19373|VPRIMER=Ramos_FW|CPRIMER=Ramos_REV|DUPCOUNT=33|CONSCOUNT=38|CIGAR=26M1X319M
TGTCCCTCACCTGCGGTGTTTATGGTTGGTCCTTCAGTGGTTACTACTGGAGCTGGATCCGCCAGCCCCCAGGGAAGGGG
CTGGAGTACATTGGGGAAATCAATCATAGTGGAAGCACCAACTACAACCCGTCCCTCAAGAGTCGAGTCACCATATCAGT
AGACACGTCCAAGAAACAGCTCTCCCTGAAGTTGAGCTCTGTGAACGCCGCGGACACGGCTGTGTATTACTGTGCGAGAG
TTATTACTAGGGCGAGTCCTGGCACAGACGGGAGGTACGGTATGGACGTCTGGGGCCAAGGGACCACGGTCACCGTCTCC
TCAGGTAAGAATGGCCACTCTAGGGC
>2112_15687_21135|VPRIMER=Ramos_FW|CPRIMER=Ramos_REV|DUPCOUNT=10|CONSCOUNT=10|CIGAR=137M1X208M
TGTCCCTCACCTGCGGTGTTTATGGTGGGTCCTTCAGTGGTTACTACTGGAGCTGGATCCGCCAGCCCCCAGGGAAGGGG
CTGGAGTACATTGGGGAAATCAATCATAGTGGAAGCACCAACTACAACCCGTCCCTCTAGAGTCGAGTCACCATATCAGT
AGACACGTCCAAGAAACAGCTCTCCCTGAAGTTGAGCTCTGTGAACGCCGCGGACACGGCTGTGTATTACTGTGCGAGAG
TTATTACTAGGGCGAGTCCTGGCACAGACGGGAGGTACGGTATGGACGTCTGGGGCCAAGGGACCACGGTCACCGTCTCC
TCAGGTAAGAATGGCCACTCTAGGGC
>2112_5335_22487|VPRIMER=Ramos_FW|CPRIMER=Ramos_REV|DUPCOUNT=17|CONSCOUNT=18|CIGAR=120M1X225M
TGTCCCTCACCTGCGGTGTTTATGGTGGGTCCTTCAGTGGTTACTACTGGAGCTGGATCCGCCAGCCCCCAGGGAAGGGG
CTGGAGTACATTGGGGAAATCAATCATAGTGGAAGCACCACCTACAACCCGTCCCTCAAGAGTCGAGTCACCATATCAGT
AGACACGTCCAAGAAACAGCTCTCCCTGAAGTTGAGCTCTGTGAACGCCGCGGACACGGCTGTGTATTACTGTGCGAGAG
TTATTACTAGGGCGAGTCCTGGCACAGACGGGAGGTACGGTATGGACGTCTGGGGCCAAGGGACCACGGTCACCGTCTCC
TCAGGTAAGAATGGCCACTCTAGGGC
>2112_14152_23122|VPRIMER=Ramos_FW|CPRIMER=Ramos_REV|DUPCOUNT=10|CONSCOUNT=12|CIGAR=320M1X25M
TGTCCCTCACCTGCGGTGTTTATGGTGGGTCCTTCAGTGGTTACTACTGGAGCTGGATCCGCCAGCCCCCAGGGAAGGGG
CTGGAGTACATTGGGGAAATCAATCATAGTGGAAGCACCAACTACAACCCGTCCCTCAAGAGTCGAGTCACCATATCAGT
AGACACGTCCAAGAAACAGCTCTCCCTGAAGTTGAGCTCTGTGAACGCCGCGGACACGGCTGTGTATTACTGTGCGAGAG
TTATTACTAGGGCGAGTCCTGGCACAGACGGGAGGTACGGTATGGACGTCTGGGGCCAAGGGACCACGGTCACCGTCTCC
ACAGGTAAGAATGGCCACTCTAGGGC
>2113_7734_2958|VPRIMER=Ramos_FW|CPRIMER=Ramos_REV|DUPCOUNT=35|CONSCOUNT=54|CIGAR=10M1X335M
TGTCCCTCACTTGCGGTGTTTATGGTGGGTCCTTCAGTGGTTACTACTGGAGCTGGATCCGCCAGCCCCCAGGGAAGGGG
CTGGAGTACATTGGGGAAATCAATCATAGTGGAAGCACCAACTACAACCCGTCCCTCAAGAGTCGAGTCACCATATCAGT
[truncated: 202,058 more chars]
