# Supplementary material for: A Bayesian model based computational analysis of the relationship between bisulfite accessible single-stranded DNA in chromatin and somatic hypermutation of immunoglobulin genes
Source: PLoS Comput Biol. 2021 Sep 7;17(9):e1009323. doi: 10.1371/journal.pcbi.1009323 (PMC8462741; doi:10.1371/journal.pcbi.1009323)
Supplement: S7 Dataset — (FASTA) [file pcbi.1009323.s011.fasta]

>CONSENSUS
TGTCCCTCACCTGCGGTGTTTATGGTGGGTCCTTCAGTGGTTACTACTGGAGCTGGATCCGCCAGCCCCCAGGGAAGGGG
CTGGAGTACATTGGGGAAATCAATCATAGTGGAAGCACCAACTACAACCCGTCCCTCAAGAGTCGAGTCACCATATCAGT
AGACACGTCCAAGAAACAGCTCTCCCTGAAGTTGAGCTCTGTGAACGCCGCGGACACGGCTGTGTATTACTGTGCGAGAG
TTATTACTAGGGCGAGTCCTGGCACAGACGGGAGGTACGGTATGGACGTCTGGGGCCAAGGGACCACGGTCACCGTCTCC
TCAGGTAAGAATGGCCACTCTAGGGC
>1101_9857_1261|VPRIMER=Ramos_FW|CPRIMER=Ramos_REV|DUPCOUNT=214|CONSCOUNT=285|CIGAR=39M1X306M
TGTCCCTCACCTGCGGTGTTTATGGTGGGTCCTTCAGTGCTTACTACTGGAGCTGGATCCGCCAGCCCCCAGGGAAGGGG
CTGGAGTACATTGGGGAAATCAATCATAGTGGAAGCACCAACTACAACCCGTCCCTCAAGAGTCGAGTCACCATATCAGT
AGACACGTCCAAGAAACAGCTCTCCCTGAAGTTGAGCTCTGTGAACGCCGCGGACACGGCTGTGTATTACTGTGCGAGAG
TTATTACTAGGGCGAGTCCTGGCACAGACGGGAGGTACGGTATGGACGTCTGGGGCCAAGGGACCACGGTCACCGTCTCC
TCAGGTAAGAATGGCCACTCTAGGGC
>1101_16677_1302|VPRIMER=Ramos_FW|CPRIMER=Ramos_REV|DUPCOUNT=212008|CONSCOUNT=283219|CIGAR=346M
TGTCCCTCACCTGCGGTGTTTATGGTGGGTCCTTCAGTGGTTACTACTGGAGCTGGATCCGCCAGCCCCCAGGGAAGGGG
CTGGAGTACATTGGGGAAATCAATCATAGTGGAAGCACCAACTACAACCCGTCCCTCAAGAGTCGAGTCACCATATCAGT
AGACACGTCCAAGAAACAGCTCTCCCTGAAGTTGAGCTCTGTGAACGCCGCGGACACGGCTGTGTATTACTGTGCGAGAG
TTATTACTAGGGCGAGTCCTGGCACAGACGGGAGGTACGGTATGGACGTCTGGGGCCAAGGGACCACGGTCACCGTCTCC
TCAGGTAAGAATGGCCACTCTAGGGC
>1101_20129_1330|VPRIMER=Ramos_FW|CPRIMER=Ramos_REV|DUPCOUNT=172|CONSCOUNT=231|CIGAR=229M1X116M
TGTCCCTCACCTGCGGTGTTTATGGTGGGTCCTTCAGTGGTTACTACTGGAGCTGGATCCGCCAGCCCCCAGGGAAGGGG
CTGGAGTACATTGGGGAAATCAATCATAGTGGAAGCACCAACTACAACCCGTCCCTCAAGAGTCGAGTCACCATATCAGT
AGACACGTCCAAGAAACAGCTCTCCCTGAAGTTGAGCTCTGTGAACGCCGCGGACACGGCTGTGTATTATTGTGCGAGAG
TTATTACTAGGGCGAGTCCTGGCACAGACGGGAGGTACGGTATGGACGTCTGGGGCCAAGGGACCACGGTCACCGTCTCC
TCAGGTAAGAATGGCCACTCTAGGGC
>1101_20526_1437|VPRIMER=Ramos_FW|CPRIMER=Ramos_REV|DUPCOUNT=5|CONSCOUNT=5|CIGAR=105M1X133M1X106M
TGTCCCTCACCTGCGGTGTTTATGGTGGGTCCTTCAGTGGTTACTACTGGAGCTGGATCCGCCAGCCCCCAGGGAAGGGG
CTGGAGTACATTGGGGAAATCAATCTTAGTGGAAGCACCAACTACAACCCGTCCCTCAAGAGTCGAGTCACCATATCAGT
AGACACGTCCAAGAAACAGCTCTCCCTGAAGTTGAGCTCTGTGAACGCCGCGGACACGGCTGTGTATTACTGTGCGAGAC
TTATTACTAGGGCGAGTCCTGGCACAGACGGGAGGTACGGTATGGACGTCTGGGGCCAAGGGACCACGGTCACCGTCTCC
TCAGGTAAGAATGGCCACTCTAGGGC
>1101_19388_1483|VPRIMER=Ramos_FW|CPRIMER=Ramos_REV|DUPCOUNT=18|CONSCOUNT=21|CIGAR=144M1X201M
TGTCCCTCACCTGCGGTGTTTATGGTGGGTCCTTCAGTGGTTACTACTGGAGCTGGATCCGCCAGCCCCCAGGGAAGGGG
CTGGAGTACATTGGGGAAATCAATCATAGTGGAAGCACCAACTACAACCCGTCCCTCAAGAGTCCAGTCACCATATCAGT
AGACACGTCCAAGAAACAGCTCTCCCTGAAGTTGAGCTCTGTGAACGCCGCGGACACGGCTGTGTATTACTGTGCGAGAG
TTATTACTAGGGCGAGTCCTGGCACAGACGGGAGGTACGGTATGGACGTCTGGGGCCAAGGGACCACGGTCACCGTCTCC
TCAGGTAAGAATGGCCACTCTAGGGC
>1101_9639_1636|VPRIMER=Ramos_FW|CPRIMER=Ramos_REV|DUPCOUNT=9|CONSCOUNT=9|CIGAR=96M1X249M
TGTCCCTCACCTGCGGTGTTTATGGTGGGTCCTTCAGTGGTTACTACTGGAGCTGGATCCGCCAGCCCCCAGGGAAGGGG
CTGGAGTACATTGGGGCAATCAATCATAGTGGAAGCACCAACTACAACCCGTCCCTCAAGAGTCGAGTCACCATATCAGT
AGACACGTCCAAGAAACAGCTCTCCCTGAAGTTGAGCTCTGTGAACGCCGCGGACACGGCTGTGTATTACTGTGCGAGAG
TTATTACTAGGGCGAGTCCTGGCACAGACGGGAGGTACGGTATGGACGTCTGGGGCCAAGGGACCACGGTCACCGTCTCC
TCAGGTAAGAATGGCCACTCTAGGGC
>1101_11485_1676|VPRIMER=Ramos_FW|CPRIMER=Ramos_REV|DUPCOUNT=12|CONSCOUNT=15|CIGAR=33M1X312M
TGTCCCTCACCTGCGGTGTTTATGGTGGGTCCTACAGTGGTTACTACTGGAGCTGGATCCGCCAGCCCCCAGGGAAGGGG
CTGGAGTACATTGGGGAAATCAATCATAGTGGAAGCACCAACTACAACCCGTCCCTCAAGAGTCGAGTCACCATATCAGT
AGACACGTCCAAGAAACAGCTCTCCCTGAAGTTGAGCTCTGTGAACGCCGCGGACACGGCTGTGTATTACTGTGCGAGAG
TTATTACTAGGGCGAGTCCTGGCACAGACGGGAGGTACGGTATGGACGTCTGGGGCCAAGGGACCACGGTCACCGTCTCC
TCAGGTAAGAATGGCCACTCTAGGGC
>1101_14507_2153|VPRIMER=Ramos_FW|CPRIMER=Ramos_REV|DUPCOUNT=3|CONSCOUNT=7|CIGAR=82M1X22M1X240M
TGTCCCTCACCTGCGGTGTTTATGGTGGGTCCTTCAGTGGTTACTACTGGAGCTGGATCCGCCAGCCCCCAGGGAAGGGG
CTTGAGTACATTGGGGAAATCAATCGTAGTGGAAGCACCAACTACAACCCGTCCCTCAAGAGTCGAGTCACCATATCAGT
AGACACGTCCAAGAAACAGCTCTCCCTGAAGTTGAGCTCTGTGAACGCCGCGGACACGGCTGTGTATTACTGTGCGAGAG
TTATTACTAGGGCGAGTCCTGGCACAGACGGGAGGTACGGTATGGACGTCTGGGGCCAAGGGACCACGGTCACCGTCTCC
TCAGGTAAGAATGGCCACTCTAGGGC
>1101_18962_2317|VPRIMER=Ramos_FW|CPRIMER=Ramos_REV|DUPCOUNT=4067|CONSCOUNT=5588|CIGAR=155M1X23M1X166M
TGTCCCTCACCTGCGGTGTTTATGGTGGGTCCTTCAGTGGTTACTACTGGAGCTGGATCCGCCAGCCCCCAGGGAAGGGG
CTGGAGTACATTGGGGAAATCAATCATAGTGGAAGCACCAACTACAACCCGTCCCTCAAGAGTCGAGTCACCATAGCAGT
AGACACGTCCAAGAAACAGGTCTCCCTGAAGTTGAGCTCTGTGAACGCCGCGGACACGGCTGTGTATTACTGTGCGAGAG
TTATTACTAGGGCGAGTCCTGGCACAGACGGGAGGTACGGTATGGACGTCTGGGGCCAAGGGACCACGGTCACCGTCTCC
TCAGGTAAGAATGGCCACTCTAGGGC
>1101_13157_2820|VPRIMER=Ramos_FW|CPRIMER=Ramos_REV|DUPCOUNT=27|CONSCOUNT=30|CIGAR=238M1X107M
TGTCCCTCACCTGCGGTGTTTATGGTGGGTCCTTCAGTGGTTACTACTGGAGCTGGATCCGCCAGCCCCCAGGGAAGGGG
CTGGAGTACATTGGGGAAATCAATCATAGTGGAAGCACCAACTACAACCCGTCCCTCAAGAGTCGAGTCACCATATCAGT
AGACACGTCCAAGAAACAGCTCTCCCTGAAGTTGAGCTCTGTGAACGCCGCGGACACGGCTGTGTATTACTGTGCGAGGG
TTATTACTAGGGCGAGTCCTGGCACAGACGGGAGGTACGGTATGGACGTCTGGGGCCAAGGGACCACGGTCACCGTCTCC
TCAGGTAAGAATGGCCACTCTAGGGC
>1101_23784_2973|VPRIMER=Ramos_FW|CPRIMER=Ramos_REV|DUPCOUNT=22|CONSCOUNT=22|CIGAR=265M1X80M
TGTCCCTCACCTGCGGTGTTTATGGTGGGTCCTTCAGTGGTTACTACTGGAGCTGGATCCGCCAGCCCCCAGGGAAGGGG
CTGGAGTACATTGGGGAAATCAATCATAGTGGAAGCACCAACTACAACCCGTCCCTCAAGAGTCGAGTCACCATATCAGT
AGACACGTCCAAGAAACAGCTCTCCCTGAAGTTGAGCTCTGTGAACGCCGCGGACACGGCTGTGTATTACTGTGCGAGAG
TTATTACTAGGGCGAGTCCTGGCACCGACGGGAGGTACGGTATGGACGTCTGGGGCCAAGGGACCACGGTCACCGTCTCC
TCAGGTAAGAATGGCCACTCTAGGGC
>1101_23070_3554|VPRIMER=Ramos_FW|CPRIMER=Ramos_REV|DUPCOUNT=26|CONSCOUNT=27|CIGAR=302M1X43M
TGTCCCTCACCTGCGGTGTTTATGGTGGGTCCTTCAGTGGTTACTACTGGAGCTGGATCCGCCAGCCCCCAGGGAAGGGG
CTGGAGTACATTGGGGAAATCAATCATAGTGGAAGCACCAACTACAACCCGTCCCTCAAGAGTCGAGTCACCATATCAGT
AGACACGTCCAAGAAACAGCTCTCCCTGAAGTTGAGCTCTGTGAACGCCGCGGACACGGCTGTGTATTACTGTGCGAGAG
TTATTACTAGGGCGAGTCCTGGCACAGACGGGAGGTACGGTATGGACGTCTGGGGCCAAGGGCCCACGGTCACCGTCTCC
TCAGGTAAGAATGGCCACTCTAGGGC
>1101_14973_3710|VPRIMER=Ramos_FW|CPRIMER=Ramos_REV|DUPCOUNT=293|CONSCOUNT=397|CIGAR=178M1X167M
TGTCCCTCACCTGCGGTGTTTATGGTGGGTCCTTCAGTGGTTACTACTGGAGCTGGATCCGCCAGCCCCCAGGGAAGGGG
CTGGAGTACATTGGGGAAATCAATCATAGTGGAAGCACCAACTACAACCCGTCCCTCAAGAGTCGAGTCACCATATCAGT
AGACACGTCCAAGAAACACCTCTCCCTGAAGTTGAGCTCTGTGAACGCCGCGGACACGGCTGTGTATTACTGTGCGAGAG
TTATTACTAGGGCGAGTCCTGGCACAGACGGGAGGTACGGTATGGACGTCTGGGGCCAAGGGACCACGGTCACCGTCTCC
TCAGGTAAGAATGGCCACTCTAGGGC
>1101_7907_3859|VPRIMER=Ramos_FW|CPRIMER=Ramos_REV|DUPCOUNT=23|CONSCOUNT=32|CIGAR=312M1X33M
TGTCCCTCACCTGCGGTGTTTATGGTGGGTCCTTCAGTGGTTACTACTGGAGCTGGATCCGCCAGCCCCCAGGGAAGGGG
CTGGAGTACATTGGGGAAATCAATCATAGTGGAAGCACCAACTACAACCCGTCCCTCAAGAGTCGAGTCACCATATCAGT
AGACACGTCCAAGAAACAGCTCTCCCTGAAGTTGAGCTCTGTGAACGCCGCGGACACGGCTGTGTATTACTGTGCGAGAG
TTATTACTAGGGCGAGTCCTGGCACAGACGGGAGGTACGGTATGGACGTCTGGGGCCAAGGGACCACGGTCAGCGTCTCC
TCAGGTAAGAATGGCCACTCTAGGGC
>1101_8558_3879|VPRIMER=Ramos_FW|CPRIMER=Ramos_REV|DUPCOUNT=202|CONSCOUNT=262|CIGAR=179M1X166M
TGTCCCTCACCTGCGGTGTTTATGGTGGGTCCTTCAGTGGTTACTACTGGAGCTGGATCCGCCAGCCCCCAGGGAAGGGG
CTGGAGTACATTGGGGAAATCAATCATAGTGGAAGCACCAACTACAACCCGTCCCTCAAGAGTCGAGTCACCATATCAGT
AGACACGTCCAAGAAACAGGTCTCCCTGAAGTTGAGCTCTGTGAACGCCGCGGACACGGCTGTGTATTACTGTGCGAGAG
TTATTACTAGGGCGAGTCCTGGCACAGACGGGAGGTACGGTATGGACGTCTGGGGCCAAGGGACCACGGTCACCGTCTCC
TCAGGTAAGAATGGCCACTCTAGGGC
>1101_26198_4164|VPRIMER=Ramos_FW|CPRIMER=Ramos_REV|DUPCOUNT=19|CONSCOUNT=22|CIGAR=80M1X265M
TGTCCCTCACCTGCGGTGTTTATGGTGGGTCCTTCAGTGGTTACTACTGGAGCTGGATCCGCCAGCCCCCAGGGAAGGGG
GTGGAGTACATTGGGGAAATCAATCATAGTGGAAGCACCAACTACAACCCGTCCCTCAAGAGTCGAGTCACCATATCAGT
AGACACGTCCAAGAAACAGCTCTCCCTGAAGTTGAGCTCTGTGAACGCCGCGGACACGGCTGTGTATTACTGTGCGAGAG
TTATTACTAGGGCGAGTCCTGGCACAGACGGGAGGTACGGTATGGACGTCTGGGGCCAAGGGACCACGGTCACCGTCTCC
TCAGGTAAGAATGGCCACTCTAGGGC
>1101_5887_4333|VPRIMER=Ramos_FW|CPRIMER=Ramos_REV|DUPCOUNT=29|CONSCOUNT=36|CIGAR=109M1X236M
TGTCCCTCACCTGCGGTGTTTATGGTGGGTCCTTCAGTGGTTACTACTGGAGCTGGATCCGCCAGCCCCCAGGGAAGGGG
CTGGAGTACATTGGGGAAATCAATCATAGCGGAAGCACCAACTACAACCCGTCCCTCAAGAGTCGAGTCACCATATCAGT
AGACACGTCCAAGAAACAGCTCTCCCTGAAGTTGAGCTCTGTGAACGCCGCGGACACGGCTGTGTATTACTGTGCGAGAG
TTATTACTAGGGCGAGTCCTGGCACAGACGGGAGGTACGGTATGGACGTCTGGGGCCAAGGGACCACGGTCACCGTCTCC
TCAGGTAAGAATGGCCACTCTAGGGC
>1101_16134_4598|VPRIMER=Ramos_FW|CPRIMER=Ramos_REV|DUPCOUNT=210|CONSCOUNT=268|CIGAR=279M1X66M
TGTCCCTCACCTGCGGTGTTTATGGTGGGTCCTTCAGTGGTTACTACTGGAGCTGGATCCGCCAGCCCCCAGGGAAGGGG
CTGGAGTACATTGGGGAAATCAATCATAGTGGAAGCACCAACTACAACCCGTCCCTCAAGAGTCGAGTCACCATATCAGT
AGACACGTCCAAGAAACAGCTCTCCCTGAAGTTGAGCTCTGTGAACGCCGCGGACACGGCTGTGTATTACTGTGCGAGAG
TTATTACTAGGGCGAGTCCTGGCACAGACGGGAGGTACGCTATGGACGTCTGGGGCCAAGGGACCACGGTCACCGTCTCC
TCAGGTAAGAATGGCCACTCTAGGGC
>1101_11300_4623|VPRIMER=Ramos_FW|CPRIMER=Ramos_REV|DUPCOUNT=4|CONSCOUNT=6|CIGAR=23M1X215M1X106M
TGTCCCTCACCTGCGGTGTTTATCGTGGGTCCTTCAGTGGTTACTACTGGAGCTGGATCCGCCAGCCCCCAGGGAAGGGG
CTGGAGTACATTGGGGAAATCAATCATAGTGGAAGCACCAACTACAACCCGTCCCTCAAGAGTCGAGTCACCATATCAGT
AGACACGTCCAAGAAACAGCTCTCCCTGAAGTTGAGCTCTGTGAACGCCGCGGACACGGCTGTGTATTACTGTGCGAGAC
TTATTACTAGGGCGAGTCCTGGCACAGACGGGAGGTACGGTATGGACGTCTGGGGCCAAGGGACCACGGTCACCGTCTCC
TCAGGTAAGAATGGCCACTCTAGGGC
>1101_10642_4684|VPRIMER=Ramos_FW|CPRIMER=Ramos_REV|DUPCOUNT=8|CONSCOUNT=14|CIGAR=278M2X66M
TGTCCCTCACCTGCGGTGTTTATGGTGGGTCCTTCAGTGGTTACTACTGGAGCTGGATCCGCCAGCCCCCAGGGAAGGGG
CTGGAGTACATTGGGGAAATCAATCATAGTGGAAGCACCAACTACAACCCGTCCCTCAAGAGTCGAGTCACCATATCAGT
AGACACGTCCAAGAAACAGCTCTCCCTGAAGTTGAGCTCTGTGAACGCCGCGGACACGGCTGTGTATTACTGTGCGAGAG
TTATTACTAGGGCGAGTCCTGGCACAGACGGGAGGTACACTATGGACGTCTGGGGCCAAGGGACCACGGTCACCGTCTCC
TCAGGTAAGAATGGCCACTCTAGGGC
>1101_13131_4733|VPRIMER=Ramos_FW|CPRIMER=Ramos_REV|DUPCOUNT=59|CONSCOUNT=75|CIGAR=110M1X235M
TGTCCCTCACCTGCGGTGTTTATGGTGGGTCCTTCAGTGGTTACTACTGGAGCTGGATCCGCCAGCCCCCAGGGAAGGGG
CTGGAGTACATTGGGGAAATCAATCATAGTAGAAGCACCAACTACAACCCGTCCCTCAAGAGTCGAGTCACCATATCAGT
AGACACGTCCAAGAAACAGCTCTCCCTGAAGTTGAGCTCTGTGAACGCCGCGGACACGGCTGTGTATTACTGTGCGAGAG
TTATTACTAGGGCGAGTCCTGGCACAGACGGGAGGTACGGTATGGACGTCTGGGGCCAAGGGACCACGGTCACCGTCTCC
TCAGGTAAGAATGGCCACTCTAGGGC
>1101_6113_5509|VPRIMER=Ramos_FW|CPRIMER=Ramos_REV|DUPCOUNT=198|CONSCOUNT=284|CIGAR=52M1X293M
TGTCCCTCACCTGCGGTGTTTATGGTGGGTCCTTCAGTGGTTACTACTGGAGGTGGATCCGCCAGCCCCCAGGGAAGGGG
CTGGAGTACATTGGGGAAATCAATCATAGTGGAAGCACCAACTACAACCCGTCCCTCAAGAGTCGAGTCACCATATCAGT
AGACACGTCCAAGAAACAGCTCTCCCTGAAGTTGAGCTCTGTGAACGCCGCGGACACGGCTGTGTATTACTGTGCGAGAG
TTATTACTAGGGCGAGTCCTGGCACAGACGGGAGGTACGGTATGGACGTCTGGGGCCAAGGGACCACGGTCACCGTCTCC
TCAGGTAAGAATGGCCACTCTAGGGC
>1101_24530_5880|VPRIMER=Ramos_FW|CPRIMER=Ramos_REV|DUPCOUNT=24|CONSCOUNT=25|CIGAR=250M1X95M
TGTCCCTCACCTGCGGTGTTTATGGTGGGTCCTTCAGTGGTTACTACTGGAGCTGGATCCGCCAGCCCCCAGGGAAGGGG
CTGGAGTACATTGGGGAAATCAATCATAGTGGAAGCACCAACTACAACCCGTCCCTCAAGAGTCGAGTCACCATATCAGT
AGACACGTCCAAGAAACAGCTCTCCCTGAAGTTGAGCTCTGTGAACGCCGCGGACACGGCTGTGTATTACTGTGCGAGAG
TTATTACTAGTGCGAGTCCTGGCACAGACGGGAGGTACGGTATGGACGTCTGGGGCCAAGGGACCACGGTCACCGTCTCC
TCAGGTAAGAATGGCCACTCTAGGGC
>1101_17207_6301|VPRIMER=Ramos_FW|CPRIMER=Ramos_REV|DUPCOUNT=375|CONSCOUNT=486|CIGAR=246M1X99M
TGTCCCTCACCTGCGGTGTTTATGGTGGGTCCTTCAGTGGTTACTACTGGAGCTGGATCCGCCAGCCCCCAGGGAAGGGG
CTGGAGTACATTGGGGAAATCAATCATAGTGGAAGCACCAACTACAACCCGTCCCTCAAGAGTCGAGTCACCATATCAGT
AGACACGTCCAAGAAACAGCTCTCCCTGAAGTTGAGCTCTGTGAACGCCGCGGACACGGCTGTGTATTACTGTGCGAGAG
TTATTAGTAGGGCGAGTCCTGGCACAGACGGGAGGTACGGTATGGACGTCTGGGGCCAAGGGACCACGGTCACCGTCTCC
TCAGGTAAGAATGGCCACTCTAGGGC
>1101_21851_6332|VPRIMER=Ramos_FW|CPRIMER=Ramos_REV|DUPCOUNT=55|CONSCOUNT=56|CIGAR=288M1X57M
TGTCCCTCACCTGCGGTGTTTATGGTGGGTCCTTCAGTGGTTACTACTGGAGCTGGATCCGCCAGCCCCCAGGGAAGGGG
CTGGAGTACATTGGGGAAATCAATCATAGTGGAAGCACCAACTACAACCCGTCCCTCAAGAGTCGAGTCACCATATCAGT
AGACACGTCCAAGAAACAGCTCTCCCTGAAGTTGAGCTCTGTGAACGCCGCGGACACGGCTGTGTATTACTGTGCGAGAG
TTATTACTAGGGCGAGTCCTGGCACAGACGGGAGGTACGGTATGGACGGCTGGGGCCAAGGGACCACGGTCACCGTCTCC
TCAGGTAAGAATGGCCACTCTAGGGC
>1101_6795_6634|VPRIMER=Ramos_FW|CPRIMER=Ramos_REV|DUPCOUNT=43|CONSCOUNT=47|CIGAR=293M1X52M
TGTCCCTCACCTGCGGTGTTTATGGTGGGTCCTTCAGTGGTTACTACTGGAGCTGGATCCGCCAGCCCCCAGGGAAGGGG
CTGGAGTACATTGGGGAAATCAATCATAGTGGAAGCACCAACTACAACCCGTCCCTCAAGAGTCGAGTCACCATATCAGT
AGACACGTCCAAGAAACAGCTCTCCCTGAAGTTGAGCTCTGTGAACGCCGCGGACACGGCTGTGTATTACTGTGCGAGAG
TTATTACTAGGGCGAGTCCTGGCACAGACGGGAGGTACGGTATGGACGTCTGGAGCCAAGGGACCACGGTCACCGTCTCC
TCAGGTAAGAATGGCCACTCTAGGGC
>1101_10498_6931|VPRIMER=Ramos_FW|CPRIMER=Ramos_REV|DUPCOUNT=15|CONSCOUNT=22|CIGAR=183M1X162M
TGTCCCTCACCTGCGGTGTTTATGGTGGGTCCTTCAGTGGTTACTACTGGAGCTGGATCCGCCAGCCCCCAGGGAAGGGG
CTGGAGTACATTGGGGAAATCAATCATAGTGGAAGCACCAACTACAACCCGTCCCTCAAGAGTCGAGTCACCATATCAGT
AGACACGTCCAAGAAACAGCTCTACCTGAAGTTGAGCTCTGTGAACGCCGCGGACACGGCTGTGTATTACTGTGCGAGAG
TTATTACTAGGGCGAGTCCTGGCACAGACGGGAGGTACGGTATGGACGTCTGGGGCCAAGGGACCACGGTCACCGTCTCC
TCAGGTAAGAATGGCCACTCTAGGGC
>1101_21104_6978|VPRIMER=Ramos_FW|CPRIMER=Ramos_REV|DUPCOUNT=130|CONSCOUNT=194|CIGAR=239M1X106M
TGTCCCTCACCTGCGGTGTTTATGGTGGGTCCTTCAGTGGTTACTACTGGAGCTGGATCCGCCAGCCCCCAGGGAAGGGG
CTGGAGTACATTGGGGAAATCAATCATAGTGGAAGCACCAACTACAACCCGTCCCTCAAGAGTCGAGTCACCATATCAGT
AGACACGTCCAAGAAACAGCTCTCCCTGAAGTTGAGCTCTGTGAACGCCGCGGACACGGCTGTGTATTACTGTGCGAGAA
TTATTACTAGGGCGAGTCCTGGCACAGACGGGAGGTACGGTATGGACGTCTGGGGCCAAGGGACCACGGTCACCGTCTCC
TCAGGTAAGAATGGCCACTCTAGGGC
>1101_16673_7221|VPRIMER=Ramos_FW|CPRIMER=Ramos_REV|DUPCOUNT=52|CONSCOUNT=52|CIGAR=29M1X316M
TGTCCCTCACCTGCGGTGTTTATGGTGGGGCCTTCAGTGGTTACTACTGGAGCTGGATCCGCCAGCCCCCAGGGAAGGGG
CTGGAGTACATTGGGGAAATCAATCATAGTGGAAGCACCAACTACAACCCGTCCCTCAAGAGTCGAGTCACCATATCAGT
AGACACGTCCAAGAAACAGCTCTCCCTGAAGTTGAGCTCTGTGAACGCCGCGGACACGGCTGTGTATTACTGTGCGAGAG
TTATTACTAGGGCGAGTCCTGGCACAGACGGGAGGTACGGTATGGACGTCTGGGGCCAAGGGACCACGGTCACCGTCTCC
TCAGGTAAGAATGGCCACTCTAGGGC
>1101_17979_7239|VPRIMER=Ramos_FW|CPRIMER=Ramos_REV|DUPCOUNT=333|CONSCOUNT=447|CIGAR=239M1X106M
TGTCCCTCACCTGCGGTGTTTATGGTGGGTCCTTCAGTGGTTACTACTGGAGCTGGATCCGCCAGCCCCCAGGGAAGGGG
CTGGAGTACATTGGGGAAATCAATCATAGTGGAAGCACCAACTACAACCCGTCCCTCAAGAGTCGAGTCACCATATCAGT
AGACACGTCCAAGAAACAGCTCTCCCTGAAGTTGAGCTCTGTGAACGCCGCGGACACGGCTGTGTATTACTGTGCGAGAC
TTATTACTAGGGCGAGTCCTGGCACAGACGGGAGGTACGGTATGGACGTCTGGGGCCAAGGGACCACGGTCACCGTCTCC
TCAGGTAAGAATGGCCACTCTAGGGC
>1101_6956_7469|VPRIMER=Ramos_FW|CPRIMER=Ramos_REV|DUPCOUNT=45|CONSCOUNT=56|CIGAR=136M1X209M
TGTCCCTCACCTGCGGTGTTTATGGTGGGTCCTTCAGTGGTTACTACTGGAGCTGGATCCGCCAGCCCCCAGGGAAGGGG
CTGGAGTACATTGGGGAAATCAATCATAGTGGAAGCACCAACTACAACCCGTCCCTTAAGAGTCGAGTCACCATATCAGT
AGACACGTCCAAGAAACAGCTCTCCCTGAAGTTGAGCTCTGTGAACGCCGCGGACACGGCTGTGTATTACTGTGCGAGAG
TTATTACTAGGGCGAGTCCTGGCACAGACGGGAGGTACGGTATGGACGTCTGGGGCCAAGGGACCACGGTCACCGTCTCC
TCAGGTAAGAATGGCCACTCTAGGGC
>1101_10202_7878|VPRIMER=Ramos_FW|CPRIMER=Ramos_REV|DUPCOUNT=31|CONSCOUNT=32|CIGAR=276M1X69M
TGTCCCTCACCTGCGGTGTTTATGGTGGGTCCTTCAGTGGTTACTACTGGAGCTGGATCCGCCAGCCCCCAGGGAAGGGG
CTGGAGTACATTGGGGAAATCAATCATAGTGGAAGCACCAACTACAACCCGTCCCTCAAGAGTCGAGTCACCATATCAGT
AGACACGTCCAAGAAACAGCTCTCCCTGAAGTTGAGCTCTGTGAACGCCGCGGACACGGCTGTGTATTACTGTGCGAGAG
TTATTACTAGGGCGAGTCCTGGCACAGACGGGAGGTGCGGTATGGACGTCTGGGGCCAAGGGACCACGGTCACCGTCTCC
TCAGGTAAGAATGGCCACTCTAGGGC
>1101_25176_8341|VPRIMER=Ramos_FW|CPRIMER=Ramos_REV|DUPCOUNT=54|CONSCOUNT=65|CIGAR=345M1X
TGTCCCTCACCTGCGGTGTTTATGGTGGGTCCTTCAGTGGTTACTACTGGAGCTGGATCCGCCAGCCCCCAGGGAAGGGG
CTGGAGTACATTGGGGAAATCAATCATAGTGGAAGCACCAACTACAACCCGTCCCTCAAGAGTCGAGTCACCATATCAGT
AGACACGTCCAAGAAACAGCTCTCCCTGAAGTTGAGCTCTGTGAACGCCGCGGACACGGCTGTGTATTACTGTGCGAGAG
TTATTACTAGGGCGAGTCCTGGCACAGACGGGAGGTACGGTATGGACGTCTGGGGCCAAGGGACCACGGTCACCGTCTCC
TCAGGTAAGAATGGCCACTCTAGGGT
>1101_21641_8489|VPRIMER=Ramos_FW|CPRIMER=Ramos_REV|DUPCOUNT=19|CONSCOUNT=21|CIGAR=335M1X10M
TGTCCCTCACCTGCGGTGTTTATGGTGGGTCCTTCAGTGGTTACTACTGGAGCTGGATCCGCCAGCCCCCAGGGAAGGGG
CTGGAGTACATTGGGGAAATCAATCATAGTGGAAGCACCAACTACAACCCGTCCCTCAAGAGTCGAGTCACCATATCAGT
AGACACGTCCAAGAAACAGCTCTCCCTGAAGTTGAGCTCTGTGAACGCCGCGGACACGGCTGTGTATTACTGTGCGAGAG
TTATTACTAGGGCGAGTCCTGGCACAGACGGGAGGTACGGTATGGACGTCTGGGGCCAAGGGACCACGGTCACCGTCTCC
TCAGGTAAGAATGGCAACTCTAGGGC
>1101_14169_8679|VPRIMER=Ramos_FW|CPRIMER=Ramos_REV|DUPCOUNT=523|CONSCOUNT=538|CIGAR=314M1X31M
TGTCCCTCACCTGCGGTGTTTATGGTGGGTCCTTCAGTGGTTACTACTGGAGCTGGATCCGCCAGCCCCCAGGGAAGGGG
CTGGAGTACATTGGGGAAATCAATCATAGTGGAAGCACCAACTACAACCCGTCCCTCAAGAGTCGAGTCACCATATCAGT
AGACACGTCCAAGAAACAGCTCTCCCTGAAGTTGAGCTCTGTGAACGCCGCGGACACGGCTGTGTATTACTGTGCGAGAG
TTATTACTAGGGCGAGTCCTGGCACAGACGGGAGGTACGGTATGGACGTCTGGGGCCAAGGGACCACGGTCACCTTCTCC
TCAGGTAAGAATGGCCACTCTAGGGC
>1101_24853_8695|VPRIMER=Ramos_FW|CPRIMER=Ramos_REV|DUPCOUNT=39|CONSCOUNT=44|CIGAR=160M1X185M
TGTCCCTCACCTGCGGTGTTTATGGTGGGTCCTTCAGTGGTTACTACTGGAGCTGGATCCGCCAGCCCCCAGGGAAGGGG
CTGGAGTACATTGGGGAAATCAATCATAGTGGAAGCACCAACTACAACCCGTCCCTCAAGAGTCGAGTCACCATATCAGT
GGACACGTCCAAGAAACAGCTCTCCCTGAAGTTGAGCTCTGTGAACGCCGCGGACACGGCTGTGTATTACTGTGCGAGAG
TTATTACTAGGGCGAGTCCTGGCACAGACGGGAGGTACGGTATGGACGTCTGGGGCCAAGGGACCACGGTCACCGTCTCC
TCAGGTAAGAATGGCCACTCTAGGGC
>1101_18034_8859|VPRIMER=Ramos_FW|CPRIMER=Ramos_REV|DUPCOUNT=24|CONSCOUNT=34|CIGAR=25M1X320M
TGTCCCTCACCTGCGGTGTTTATGGAGGGTCCTTCAGTGGTTACTACTGGAGCTGGATCCGCCAGCCCCCAGGGAAGGGG
CTGGAGTACATTGGGGAAATCAATCATAGTGGAAGCACCAACTACAACCCGTCCCTCAAGAGTCGAGTCACCATATCAGT
AGACACGTCCAAGAAACAGCTCTCCCTGAAGTTGAGCTCTGTGAACGCCGCGGACACGGCTGTGTATTACTGTGCGAGAG
TTATTACTAGGGCGAGTCCTGGCACAGACGGGAGGTACGGTATGGACGTCTGGGGCCAAGGGACCACGGTCACCGTCTCC
TCAGGTAAGAATGGCCACTCTAGGGC
>1101_12466_8954|VPRIMER=Ramos_FW|CPRIMER=Ramos_REV|DUPCOUNT=34|CONSCOUNT=39|CIGAR=76M1X269M
TGTCCCTCACCTGCGGTGTTTATGGTGGGTCCTTCAGTGGTTACTACTGGAGCTGGATCCGCCAGCCCCCAGGGAAAGGG
CTGGAGTACATTGGGGAAATCAATCATAGTGGAAGCACCAACTACAACCCGTCCCTCAAGAGTCGAGTCACCATATCAGT
AGACACGTCCAAGAAACAGCTCTCCCTGAAGTTGAGCTCTGTGAACGCCGCGGACACGGCTGTGTATTACTGTGCGAGAG
TTATTACTAGGGCGAGTCCTGGCACAGACGGGAGGTACGGTATGGACGTCTGGGGCCAAGGGACCACGGTCACCGTCTCC
TCAGGTAAGAATGGCCACTCTAGGGC
>1101_15488_8978|VPRIMER=Ramos_FW|CPRIMER=Ramos_REV|DUPCOUNT=116|CONSCOUNT=154|CIGAR=277M1X68M
TGTCCCTCACCTGCGGTGTTTATGGTGGGTCCTTCAGTGGTTACTACTGGAGCTGGATCCGCCAGCCCCCAGGGAAGGGG
CTGGAGTACATTGGGGAAATCAATCATAGTGGAAGCACCAACTACAACCCGTCCCTCAAGAGTCGAGTCACCATATCAGT
AGACACGTCCAAGAAACAGCTCTCCCTGAAGTTGAGCTCTGTGAACGCCGCGGACACGGCTGTGTATTACTGTGCGAGAG
TTATTACTAGGGCGAGTCCTGGCACAGACGGGAGGTAAGGTATGGACGTCTGGGGCCAAGGGACCACGGTCACCGTCTCC
TCAGGTAAGAATGGCCACTCTAGGGC
>1101_26909_9137|VPRIMER=Ramos_FW|CPRIMER=Ramos_REV|DUPCOUNT=534|CONSCOUNT=703|CIGAR=85M1X260M
TGTCCCTCACCTGCGGTGTTTATGGTGGGTCCTTCAGTGGTTACTACTGGAGCTGGATCCGCCAGCCCCCAGGGAAGGGG
CTGGAATACATTGGGGAAATCAATCATAGTGGAAGCACCAACTACAACCCGTCCCTCAAGAGTCGAGTCACCATATCAGT
AGACACGTCCAAGAAACAGCTCTCCCTGAAGTTGAGCTCTGTGAACGCCGCGGACACGGCTGTGTATTACTGTGCGAGAG
TTATTACTAGGGCGAGTCCTGGCACAGACGGGAGGTACGGTATGGACGTCTGGGGCCAAGGGACCACGGTCACCGTCTCC
TCAGGTAAGAATGGCCACTCTAGGGC
>1101_21249_9328|VPRIMER=Ramos_FW|CPRIMER=Ramos_REV|DUPCOUNT=75|CONSCOUNT=78|CIGAR=272M1X73M
TGTCCCTCACCTGCGGTGTTTATGGTGGGTCCTTCAGTGGTTACTACTGGAGCTGGATCCGCCAGCCCCCAGGGAAGGGG
CTGGAGTACATTGGGGAAATCAATCATAGTGGAAGCACCAACTACAACCCGTCCCTCAAGAGTCGAGTCACCATATCAGT
AGACACGTCCAAGAAACAGCTCTCCCTGAAGTTGAGCTCTGTGAACGCCGCGGACACGGCTGTGTATTACTGTGCGAGAG
TTATTACTAGGGCGAGTCCTGGCACAGACGGGGGGTACGGTATGGACGTCTGGGGCCAAGGGACCACGGTCACCGTCTCC
TCAGGTAAGAATGGCCACTCTAGGGC
>1101_21028_9459|VPRIMER=Ramos_FW|CPRIMER=Ramos_REV|DUPCOUNT=100|CONSCOUNT=135|CIGAR=223M1X122M
TGTCCCTCACCTGCGGTGTTTATGGTGGGTCCTTCAGTGGTTACTACTGGAGCTGGATCCGCCAGCCCCCAGGGAAGGGG
CTGGAGTACATTGGGGAAATCAATCATAGTGGAAGCACCAACTACAACCCGTCCCTCAAGAGTCGAGTCACCATATCAGT
AGACACGTCCAAGAAACAGCTCTCCCTGAAGTTGAGCTCTGTGAACGCCGCGGACACGGCTGTCTATTACTGTGCGAGAG
TTATTACTAGGGCGAGTCCTGGCACAGACGGGAGGTACGGTATGGACGTCTGGGGCCAAGGGACCACGGTCACCGTCTCC
TCAGGTAAGAATGGCCACTCTAGGGC
>1101_25866_9483|VPRIMER=Ramos_FW|CPRIMER=Ramos_REV|DUPCOUNT=7|CONSCOUNT=10|CIGAR=251M1X94M
TGTCCCTCACCTGCGGTGTTTATGGTGGGTCCTTCAGTGGTTACTACTGGAGCTGGATCCGCCAGCCCCCAGGGAAGGGG
CTGGAGTACATTGGGGAAATCAATCATAGTGGAAGCACCAACTACAACCCGTCCCTCAAGAGTCGAGTCACCATATCAGT
AGACACGTCCAAGAAACAGCTCTCCCTGAAGTTGAGCTCTGTGAACGCCGCGGACACGGCTGTGTATTACTGTGCGAGAG
TTATTACTAGGCCGAGTCCTGGCACAGACGGGAGGTACGGTATGGACGTCTGGGGCCAAGGGACCACGGTCACCGTCTCC
TCAGGTAAGAATGGCCACTCTAGGGC
>1101_9486_9722|VPRIMER=Ramos_FW|CPRIMER=Ramos_REV|DUPCOUNT=44|CONSCOUNT=56|CIGAR=234M1X111M
TGTCCCTCACCTGCGGTGTTTATGGTGGGTCCTTCAGTGGTTACTACTGGAGCTGGATCCGCCAGCCCCCAGGGAAGGGG
CTGGAGTACATTGGGGAAATCAATCATAGTGGAAGCACCAACTACAACCCGTCCCTCAAGAGTCGAGTCACCATATCAGT
AGACACGTCCAAGAAACAGCTCTCCCTGAAGTTGAGCTCTGTGAACGCCGCGGACACGGCTGTGTATTACTGTGGGAGAG
TTATTACTAGGGCGAGTCCTGGCACAGACGGGAGGTACGGTATGGACGTCTGGGGCCAAGGGACCACGGTCACCGTCTCC
TCAGGTAAGAATGGCCACTCTAGGGC
>1101_21557_9735|VPRIMER=Ramos_FW|CPRIMER=Ramos_REV|DUPCOUNT=83|CONSCOUNT=104|CIGAR=324M1X21M
TGTCCCTCACCTGCGGTGTTTATGGTGGGTCCTTCAGTGGTTACTACTGGAGCTGGATCCGCCAGCCCCCAGGGAAGGGG
CTGGAGTACATTGGGGAAATCAATCATAGTGGAAGCACCAACTACAACCCGTCCCTCAAGAGTCGAGTCACCATATCAGT
AGACACGTCCAAGAAACAGCTCTCCCTGAAGTTGAGCTCTGTGAACGCCGCGGACACGGCTGTGTATTACTGTGCGAGAG
TTATTACTAGGGCGAGTCCTGGCACAGACGGGAGGTACGGTATGGACGTCTGGGGCCAAGGGACCACGGTCACCGTCTCC
TCAGATAAGAATGGCCACTCTAGGGC
>1101_20943_9809|VPRIMER=Ramos_FW|CPRIMER=Ramos_REV|DUPCOUNT=27|CONSCOUNT=34|CIGAR=344M1X1M
TGTCCCTCACCTGCGGTGTTTATGGTGGGTCCTTCAGTGGTTACTACTGGAGCTGGATCCGCCAGCCCCCAGGGAAGGGG
CTGGAGTACATTGGGGAAATCAATCATAGTGGAAGCACCAACTACAACCCGTCCCTCAAGAGTCGAGTCACCATATCAGT
AGACACGTCCAAGAAACAGCTCTCCCTGAAGTTGAGCTCTGTGAACGCCGCGGACACGGCTGTGTATTACTGTGCGAGAG
TTATTACTAGGGCGAGTCCTGGCACAGACGGGAGGTACGGTATGGACGTCTGGGGCCAAGGGACCACGGTCACCGTCTCC
TCAGGTAAGAATGGCCACTCTAGGTC
>1101_3388_9849|VPRIMER=Ramos_FW|CPRIMER=Ramos_REV|DUPCOUNT=745|CONSCOUNT=776|CIGAR=332M1X13M
TGTCCCTCACCTGCGGTGTTTATGGTGGGTCCTTCAGTGGTTACTACTGGAGCTGGATCCGCCAGCCCCCAGGGAAGGGG
CTGGAGTACATTGGGGAAATCAATCATAGTGGAAGCACCAACTACAACCCGTCCCTCAAGAGTCGAGTCACCATATCAGT
AGACACGTCCAAGAAACAGCTCTCCCTGAAGTTGAGCTCTGTGAACGCCGCGGACACGGCTGTGTATTACTGTGCGAGAG
TTATTACTAGGGCGAGTCCTGGCACAGACGGGAGGTACGGTATGGACGTCTGGGGCCAAGGGACCACGGTCACCGTCTCC
TCAGGTAAGAATTGCCACTCTAGGGC
>1101_27633_9905|VPRIMER=Ramos_FW|CPRIMER=Ramos_REV|DUPCOUNT=121|CONSCOUNT=157|CIGAR=323M1X22M
TGTCCCTCACCTGCGGTGTTTATGGTGGGTCCTTCAGTGGTTACTACTGGAGCTGGATCCGCCAGCCCCCAGGGAAGGGG
CTGGAGTACATTGGGGAAATCAATCATAGTGGAAGCACCAACTACAACCCGTCCCTCAAGAGTCGAGTCACCATATCAGT
AGACACGTCCAAGAAACAGCTCTCCCTGAAGTTGAGCTCTGTGAACGCCGCGGACACGGCTGTGTATTACTGTGCGAGAG
TTATTACTAGGGCGAGTCCTGGCACAGACGGGAGGTACGGTATGGACGTCTGGGGCCAAGGGACCACGGTCACCGTCTCC
TCAAGTAAGAATGGCCACTCTAGGGC
>1101_6036_9942|VPRIMER=Ramos_FW|CPRIMER=Ramos_REV|DUPCOUNT=30|CONSCOUNT=40|CIGAR=10M1X335M
TGTCCCTCACATGCGGTGTTTATGGTGGGTCCTTCAGTGGTTACTACTGGAGCTGGATCCGCCAGCCCCCAGGGAAGGGG
CTGGAGTACATTGGGGAAATCAATCATAGTGGAAGCACCAACTACAACCCGTCCCTCAAGAGTCGAGTCACCATATCAGT
AGACACGTCCAAGAAACAGCTCTCCCTGAAGTTGAGCTCTGTGAACGCCGCGGACACGGCTGTGTATTACTGTGCGAGAG
TTATTACTAGGGCGAGTCCTGGCACAGACGGGAGGTACGGTATGGACGTCTGGGGCCAAGGGACCACGGTCACCGTCTCC
TCAGGTAAGAATGGCCACTCTAGGGC
>1101_4132_10296|VPRIMER=Ramos_FW|CPRIMER=Ramos_REV|DUPCOUNT=38|CONSCOUNT=46|CIGAR=124M1X221M
TGTCCCTCACCTGCGGTGTTTATGGTGGGTCCTTCAGTGGTTACTACTGGAGCTGGATCCGCCAGCCCCCAGGGAAGGGG
CTGGAGTACATTGGGGAAATCAATCATAGTGGAAGCACCAACTAAAACCCGTCCCTCAAGAGTCGAGTCACCATATCAGT
AGACACGTCCAAGAAACAGCTCTCCCTGAAGTTGAGCTCTGTGAACGCCGCGGACACGGCTGTGTATTACTGTGCGAGAG
TTATTACTAGGGCGAGTCCTGGCACAGACGGGAGGTACGGTATGGACGTCTGGGGCCAAGGGACCACGGTCACCGTCTCC
TCAGGTAAGAATGGCCACTCTAGGGC
>1101_2867_10311|VPRIMER=Ramos_FW|CPRIMER=Ramos_REV|DUPCOUNT=111|CONSCOUNT=113|CIGAR=268M1X77M
TGTCCCTCACCTGCGGTGTTTATGGTGGGTCCTTCAGTGGTTACTACTGGAGCTGGATCCGCCAGCCCCCAGGGAAGGGG
CTGGAGTACATTGGGGAAATCAATCATAGTGGAAGCACCAACTACAACCCGTCCCTCAAGAGTCGAGTCACCATATCAGT
AGACACGTCCAAGAAACAGCTCTCCCTGAAGTTGAGCTCTGTGAACGCCGCGGACACGGCTGTGTATTACTGTGCGAGAG
TTATTACTAGGGCGAGTCCTGGCACAGAAGGGAGGTACGGTATGGACGTCTGGGGCCAAGGGACCACGGTCACCGTCTCC
TCAGGTAAGAATGGCCACTCTAGGGC
>1101_20882_10568|VPRIMER=Ramos_FW|CPRIMER=Ramos_REV|DUPCOUNT=59|CONSCOUNT=70|CIGAR=48M1X297M
TGTCCCTCACCTGCGGTGTTTATGGTGGGTCCTTCAGTGGTTACTACTAGAGCTGGATCCGCCAGCCCCCAGGGAAGGGG
CTGGAGTACATTGGGGAAATCAATCATAGTGGAAGCACCAACTACAACCCGTCCCTCAAGAGTCGAGTCACCATATCAGT
AGACACGTCCAAGAAACAGCTCTCCCTGAAGTTGAGCTCTGTGAACGCCGCGGACACGGCTGTGTATTACTGTGCGAGAG
TTATTACTAGGGCGAGTCCTGGCACAGACGGGAGGTACGGTATGGACGTCTGGGGCCAAGGGACCACGGTCACCGTCTCC
TCAGGTAAGAATGGCCACTCTAGGGC
>1101_18451_10807|VPRIMER=Ramos_FW|CPRIMER=Ramos_REV|DUPCOUNT=3|CONSCOUNT=4|CIGAR=127M3X216M
TGTCCCTCACCTGCGGTGTTTATGGTGGGTCCTTCAGTGGTTACTACTGGAGCTGGATCCGCCAGCCCCCAGGGAAGGGG
CTGGAGTACATTGGGGAAATCAATCATAGTGGAAGCACCAACTACAATTTGTCCCTCAAGAGTCGAGTCACCATATCAGT
AGACACGTCCAAGAAACAGCTCTCCCTGAAGTTGAGCTCTGTGAACGCCGCGGACACGGCTGTGTATTACTGTGCGAGAG
TTATTACTAGGGCGAGTCCTGGCACAGACGGGAGGTACGGTATGGACGTCTGGGGCCAAGGGACCACGGTCACCGTCTCC
TCAGGTAAGAATGGCCACTCTAGGGC
>1101_22229_10934|VPRIMER=Ramos_FW|CPRIMER=Ramos_REV|DUPCOUNT=40|CONSCOUNT=48|CIGAR=312M1X33M
TGTCCCTCACCTGCGGTGTTTATGGTGGGTCCTTCAGTGGTTACTACTGGAGCTGGATCCGCCAGCCCCCAGGGAAGGGG
CTGGAGTACATTGGGGAAATCAATCATAGTGGAAGCACCAACTACAACCCGTCCCTCAAGAGTCGAGTCACCATATCAGT
AGACACGTCCAAGAAACAGCTCTCCCTGAAGTTGAGCTCTGTGAACGCCGCGGACACGGCTGTGTATTACTGTGCGAGAG
TTATTACTAGGGCGAGTCCTGGCACAGACGGGAGGTACGGTATGGACGTCTGGGGCCAAGGGACCACGGTCAACGTCTCC
TCAGGTAAGAATGGCCACTCTAGGGC
>1101_21298_11039|VPRIMER=Ramos_FW|CPRIMER=Ramos_REV|DUPCOUNT=97|CONSCOUNT=122|CIGAR=39M1X306M
TGTCCCTCACCTGCGGTGTTTATGGTGGGTCCTTCAGTGTTTACTACTGGAGCTGGATCCGCCAGCCCCCAGGGAAGGGG
CTGGAGTACATTGGGGAAATCAATCATAGTGGAAGCACCAACTACAACCCGTCCCTCAAGAGTCGAGTCACCATATCAGT
AGACACGTCCAAGAAACAGCTCTCCCTGAAGTTGAGCTCTGTGAACGCCGCGGACACGGCTGTGTATTACTGTGCGAGAG
TTATTACTAGGGCGAGTCCTGGCACAGACGGGAGGTACGGTATGGACGTCTGGGGCCAAGGGACCACGGTCACCGTCTCC
TCAGGTAAGAATGGCCACTCTAGGGC
>1101_22864_11243|VPRIMER=Ramos_FW|CPRIMER=Ramos_REV|DUPCOUNT=146|CONSCOUNT=200|CIGAR=121M1X224M
TGTCCCTCACCTGCGGTGTTTATGGTGGGTCCTTCAGTGGTTACTACTGGAGCTGGATCCGCCAGCCCCCAGGGAAGGGG
CTGGAGTACATTGGGGAAATCAATCATAGTGGAAGCACCAAGTACAACCCGTCCCTCAAGAGTCGAGTCACCATATCAGT
AGACACGTCCAAGAAACAGCTCTCCCTGAAGTTGAGCTCTGTGAACGCCGCGGACACGGCTGTGTATTACTGTGCGAGAG
TTATTACTAGGGCGAGTCCTGGCACAGACGGGAGGTACGGTATGGACGTCTGGGGCCAAGGGACCACGGTCACCGTCTCC
TCAGGTAAGAATGGCCACTCTAGGGC
>1101_15107_11298|VPRIMER=Ramos_FW|CPRIMER=Ramos_REV|DUPCOUNT=64|CONSCOUNT=81|CIGAR=172M1X173M
TGTCCCTCACCTGCGGTGTTTATGGTGGGTCCTTCAGTGGTTACTACTGGAGCTGGATCCGCCAGCCCCCAGGGAAGGGG
CTGGAGTACATTGGGGAAATCAATCATAGTGGAAGCACCAACTACAACCCGTCCCTCAAGAGTCGAGTCACCATATCAGT
AGACACGTCCAAAAAACAGCTCTCCCTGAAGTTGAGCTCTGTGAACGCCGCGGACACGGCTGTGTATTACTGTGCGAGAG
TTATTACTAGGGCGAGTCCTGGCACAGACGGGAGGTACGGTATGGACGTCTGGGGCCAAGGGACCACGGTCACCGTCTCC
TCAGGTAAGAATGGCCACTCTAGGGC
>1101_28931_11728|VPRIMER=Ramos_FW|CPRIMER=Ramos_REV|DUPCOUNT=57|CONSCOUNT=66|CIGAR=93M1X252M
TGTCCCTCACCTGCGGTGTTTATGGTGGGTCCTTCAGTGGTTACTACTGGAGCTGGATCCGCCAGCCCCCAGGGAAGGGG
CTGGAGTACATTGTGGAAATCAATCATAGTGGAAGCACCAACTACAACCCGTCCCTCAAGAGTCGAGTCACCATATCAGT
AGACACGTCCAAGAAACAGCTCTCCCTGAAGTTGAGCTCTGTGAACGCCGCGGACACGGCTGTGTATTACTGTGCGAGAG
TTATTACTAGGGCGAGTCCTGGCACAGACGGGAGGTACGGTATGGACGTCTGGGGCCAAGGGACCACGGTCACCGTCTCC
TCAGGTAAGAATGGCCACTCTAGGGC
>1101_17827_11811|VPRIMER=Ramos_FW|CPRIMER=Ramos_REV|DUPCOUNT=538|CONSCOUNT=724|CIGAR=196M1X149M
TGTCCCTCACCTGCGGTGTTTATGGTGGGTCCTTCAGTGGTTACTACTGGAGCTGGATCCGCCAGCCCCCAGGGAAGGGG
CTGGAGTACATTGGGGAAATCAATCATAGTGGAAGCACCAACTACAACCCGTCCCTCAAGAGTCGAGTCACCATATCAGT
AGACACGTCCAAGAAACAGCTCTCCCTGAAGTTGAGTTCTGTGAACGCCGCGGACACGGCTGTGTATTACTGTGCGAGAG
TTATTACTAGGGCGAGTCCTGGCACAGACGGGAGGTACGGTATGGACGTCTGGGGCCAAGGGACCACGGTCACCGTCTCC
TCAGGTAAGAATGGCCACTCTAGGGC
>1101_22200_12050|VPRIMER=Ramos_FW|CPRIMER=Ramos_REV|DUPCOUNT=16|CONSCOUNT=17|CIGAR=264M1X81M
TGTCCCTCACCTGCGGTGTTTATGGTGGGTCCTTCAGTGGTTACTACTGGAGCTGGATCCGCCAGCCCCCAGGGAAGGGG
CTGGAGTACATTGGGGAAATCAATCATAGTGGAAGCACCAACTACAACCCGTCCCTCAAGAGTCGAGTCACCATATCAGT
AGACACGTCCAAGAAACAGCTCTCCCTGAAGTTGAGCTCTGTGAACGCCGCGGACACGGCTGTGTATTACTGTGCGAGAG
TTATTACTAGGGCGAGTCCTGGCAAAGACGGGAGGTACGGTATGGACGTCTGGGGCCAAGGGACCACGGTCACCGTCTCC
TCAGGTAAGAATGGCCACTCTAGGGC
>1101_5569_12663|VPRIMER=Ramos_FW|CPRIMER=Ramos_REV|DUPCOUNT=898|CONSCOUNT=1184|CIGAR=52M1X293M
TGTCCCTCACCTGCGGTGTTTATGGTGGGTCCTTCAGTGGTTACTACTGGAGTTGGATCCGCCAGCCCCCAGGGAAGGGG
CTGGAGTACATTGGGGAAATCAATCATAGTGGAAGCACCAACTACAACCCGTCCCTCAAGAGTCGAGTCACCATATCAGT
AGACACGTCCAAGAAACAGCTCTCCCTGAAGTTGAGCTCTGTGAACGCCGCGGACACGGCTGTGTATTACTGTGCGAGAG
TTATTACTAGGGCGAGTCCTGGCACAGACGGGAGGTACGGTATGGACGTCTGGGGCCAAGGGACCACGGTCACCGTCTCC
TCAGGTAAGAATGGCCACTCTAGGGC
>1101_24139_12686|VPRIMER=Ramos_FW|CPRIMER=Ramos_REV|DUPCOUNT=22|CONSCOUNT=29|CIGAR=160M1X185M
TGTCCCTCACCTGCGGTGTTTATGGTGGGTCCTTCAGTGGTTACTACTGGAGCTGGATCCGCCAGCCCCCAGGGAAGGGG
CTGGAGTACATTGGGGAAATCAATCATAGTGGAAGCACCAACTACAACCCGTCCCTCAAGAGTCGAGTCACCATATCAGT
CGACACGTCCAAGAAACAGCTCTCCCTGAAGTTGAGCTCTGTGAACGCCGCGGACACGGCTGTGTATTACTGTGCGAGAG
TTATTACTAGGGCGAGTCCTGGCACAGACGGGAGGTACGGTATGGACGTCTGGGGCCAAGGGACCACGGTCACCGTCTCC
TCAGGTAAGAATGGCCACTCTAGGGC
>1101_19850_12862|VPRIMER=Ramos_FW|CPRIMER=Ramos_REV|DUPCOUNT=203|CONSCOUNT=244|CIGAR=279M1X66M
TGTCCCTCACCTGCGGTGTTTATGGTGGGTCCTTCAGTGGTTACTACTGGAGCTGGATCCGCCAGCCCCCAGGGAAGGGG
CTGGAGTACATTGGGGAAATCAATCATAGTGGAAGCACCAACTACAACCCGTCCCTCAAGAGTCGAGTCACCATATCAGT
AGACACGTCCAAGAAACAGCTCTCCCTGAAGTTGAGCTCTGTGAACGCCGCGGACACGGCTGTGTATTACTGTGCGAGAG
TTATTACTAGGGCGAGTCCTGGCACAGACGGGAGGTACGTTATGGACGTCTGGGGCCAAGGGACCACGGTCACCGTCTCC
TCAGGTAAGAATGGCCACTCTAGGGC
>1101_28835_12961|VPRIMER=Ramos_FW|CPRIMER=Ramos_REV|DUPCOUNT=16|CONSCOUNT=23|CIGAR=318M1X27M
TGTCCCTCACCTGCGGTGTTTATGGTGGGTCCTTCAGTGGTTACTACTGGAGCTGGATCCGCCAGCCCCCAGGGAAGGGG
CTGGAGTACATTGGGGAAATCAATCATAGTGGAAGCACCAACTACAACCCGTCCCTCAAGAGTCGAGTCACCATATCAGT
AGACACGTCCAAGAAACAGCTCTCCCTGAAGTTGAGCTCTGTGAACGCCGCGGACACGGCTGTGTATTACTGTGCGAGAG
TTATTACTAGGGCGAGTCCTGGCACAGACGGGAGGTACGGTATGGACGTCTGGGGCCAAGGGACCACGGTCACCGTCTTC
TCAGGTAAGAATGGCCACTCTAGGGC
>1101_3054_13412|VPRIMER=Ramos_FW|CPRIMER=Ramos_REV|DUPCOUNT=201|CONSCOUNT=216|CIGAR=307M1X38M
TGTCCCTCACCTGCGGTGTTTATGGTGGGTCCTTCAGTGGTTACTACTGGAGCTGGATCCGCCAGCCCCCAGGGAAGGGG
CTGGAGTACATTGGGGAAATCAATCATAGTGGAAGCACCAACTACAACCCGTCCCTCAAGAGTCGAGTCACCATATCAGT
AGACACGTCCAAGAAACAGCTCTCCCTGAAGTTGAGCTCTGTGAACGCCGCGGACACGGCTGTGTATTACTGTGCGAGAG
TTATTACTAGGGCGAGTCCTGGCACAGACGGGAGGTACGGTATGGACGTCTGGGGCCAAGGGACCACTGTCACCGTCTCC
TCAGGTAAGAATGGCCACTCTAGGGC
>1101_16550_13904|VPRIMER=Ramos_FW|CPRIMER=Ramos_REV|DUPCOUNT=42|CONSCOUNT=53|CIGAR=190M1X155M
TGTCCCTCACCTGCGGTGTTTATGGTGGGTCCTTCAGTGGTTACTACTGGAGCTGGATCCGCCAGCCCCCAGGGAAGGGG
CTGGAGTACATTGGGGAAATCAATCATAGTGGAAGCACCAACTACAACCCGTCCCTCAAGAGTCGAGTCACCATATCAGT
AGACACGTCCAAGAAACAGCTCTCCCTGAAATTGAGCTCTGTGAACGCCGCGGACACGGCTGTGTATTACTGTGCGAGAG
TTATTACTAGGGCGAGTCCTGGCACAGACGGGAGGTACGGTATGGACGTCTGGGGCCAAGGGACCACGGTCACCGTCTCC
TCAGGTAAGAATGGCCACTCTAGGGC
>1101_2607_13918|VPRIMER=Ramos_FW|CPRIMER=Ramos_REV|DUPCOUNT=98|CONSCOUNT=132|CIGAR=261M1X84M
TGTCCCTCACCTGCGGTGTTTATGGTGGGTCCTTCAGTGGTTACTACTGGAGCTGGATCCGCCAGCCCCCAGGGAAGGGG
CTGGAGTACATTGGGGAAATCAATCATAGTGGAAGCACCAACTACAACCCGTCCCTCAAGAGTCGAGTCACCATATCAGT
AGACACGTCCAAGAAACAGCTCTCCCTGAAGTTGAGCTCTGTGAACGCCGCGGACACGGCTGTGTATTACTGTGCGAGAG
TTATTACTAGGGCGAGTCCTGACACAGACGGGAGGTACGGTATGGACGTCTGGGGCCAAGGGACCACGGTCACCGTCTCC
TCAGGTAAGAATGGCCACTCTAGGGC
>1101_5681_14064|VPRIMER=Ramos_FW|CPRIMER=Ramos_REV|DUPCOUNT=20|CONSCOUNT=28|CIGAR=207M1X138M
TGTCCCTCACCTGCGGTGTTTATGGTGGGTCCTTCAGTGGTTACTACTGGAGCTGGATCCGCCAGCCCCCAGGGAAGGGG
CTGGAGTACATTGGGGAAATCAATCATAGTGGAAGCACCAACTACAACCCGTCCCTCAAGAGTCGAGTCACCATATCAGT
AGACACGTCCAAGAAACAGCTCTCCCTGAAGTTGAGCTCTGTGAACGACGCGGACACGGCTGTGTATTACTGTGCGAGAG
TTATTACTAGGGCGAGTCCTGGCACAGACGGGAGGTACGGTATGGACGTCTGGGGCCAAGGGACCACGGTCACCGTCTCC
TCAGGTAAGAATGGCCACTCTAGGGC
>1101_24439_14228|VPRIMER=Ramos_FW|CPRIMER=Ramos_REV|DUPCOUNT=262|CONSCOUNT=358|CIGAR=277M1X68M
TGTCCCTCACCTGCGGTGTTTATGGTGGGTCCTTCAGTGGTTACTACTGGAGCTGGATCCGCCAGCCCCCAGGGAAGGGG
CTGGAGTACATTGGGGAAATCAATCATAGTGGAAGCACCAACTACAACCCGTCCCTCAAGAGTCGAGTCACCATATCAGT
AGACACGTCCAAGAAACAGCTCTCCCTGAAGTTGAGCTCTGTGAACGCCGCGGACACGGCTGTGTATTACTGTGCGAGAG
TTATTACTAGGGCGAGTCCTGGCACAGACGGGAGGTATGGTATGGACGTCTGGGGCCAAGGGACCACGGTCACCGTCTCC
TCAGGTAAGAATGGCCACTCTAGGGC
>1101_20858_14418|VPRIMER=Ramos_FW|CPRIMER=Ramos_REV|DUPCOUNT=59|CONSCOUNT=77|CIGAR=59M1X286M
TGTCCCTCACCTGCGGTGTTTATGGTGGGTCCTTCAGTGGTTACTACTGGAGCTGGATCTGCCAGCCCCCAGGGAAGGGG
CTGGAGTACATTGGGGAAATCAATCATAGTGGAAGCACCAACTACAACCCGTCCCTCAAGAGTCGAGTCACCATATCAGT
AGACACGTCCAAGAAACAGCTCTCCCTGAAGTTGAGCTCTGTGAACGCCGCGGACACGGCTGTGTATTACTGTGCGAGAG
TTATTACTAGGGCGAGTCCTGGCACAGACGGGAGGTACGGTATGGACGTCTGGGGCCAAGGGACCACGGTCACCGTCTCC
TCAGGTAAGAATGGCCACTCTAGGGC
>1101_28113_14673|VPRIMER=Ramos_FW|CPRIMER=Ramos_REV|DUPCOUNT=43|CONSCOUNT=61|CIGAR=23M1X322M
TGTCCCTCACCTGCGGTGTTTATAGTGGGTCCTTCAGTGGTTACTACTGGAGCTGGATCCGCCAGCCCCCAGGGAAGGGG
CTGGAGTACATTGGGGAAATCAATCATAGTGGAAGCACCAACTACAACCCGTCCCTCAAGAGTCGAGTCACCATATCAGT
AGACACGTCCAAGAAACAGCTCTCCCTGAAGTTGAGCTCTGTGAACGCCGCGGACACGGCTGTGTATTACTGTGCGAGAG
TTATTACTAGGGCGAGTCCTGGCACAGACGGGAGGTACGGTATGGACGTCTGGGGCCAAGGGACCACGGTCACCGTCTCC
TCAGGTAAGAATGGCCACTCTAGGGC
>1101_3323_15016|VPRIMER=Ramos_FW|CPRIMER=Ramos_REV|DUPCOUNT=33|CONSCOUNT=43|CIGAR=258M1X87M
TGTCCCTCACCTGCGGTGTTTATGGTGGGTCCTTCAGTGGTTACTACTGGAGCTGGATCCGCCAGCCCCCAGGGAAGGGG
CTGGAGTACATTGGGGAAATCAATCATAGTGGAAGCACCAACTACAACCCGTCCCTCAAGAGTCGAGTCACCATATCAGT
AGACACGTCCAAGAAACAGCTCTCCCTGAAGTTGAGCTCTGTGAACGCCGCGGACACGGCTGTGTATTACTGTGCGAGAG
TTATTACTAGGGCGAGTCATGGCACAGACGGGAGGTACGGTATGGACGTCTGGGGCCAAGGGACCACGGTCACCGTCTCC
TCAGGTAAGAATGGCCACTCTAGGGC
>1101_18975_15117|VPRIMER=Ramos_FW|CPRIMER=Ramos_REV|DUPCOUNT=3|CONSCOUNT=6|CIGAR=48M2X1M1X294M
TGTCCCTCACCTGCGGTGTTTATGGTGGGTCCTTCAGTGGTTACTACTAAAACTGGATCCGCCAGCCCCCAGGGAAGGGG
CTGGAGTACATTGGGGAAATCAATCATAGTGGAAGCACCAACTACAACCCGTCCCTCAAGAGTCGAGTCACCATATCAGT
AGACACGTCCAAGAAACAGCTCTCCCTGAAGTTGAGCTCTGTGAACGCCGCGGACACGGCTGTGTATTACTGTGCGAGAG
TTATTACTAGGGCGAGTCCTGGCACAGACGGGAGGTACGGTATGGACGTCTGGGGCCAAGGGACCACGGTCACCGTCTCC
TCAGGTAAGAATGGCCACTCTAGGGC
>1101_13466_15376|VPRIMER=Ramos_FW|CPRIMER=Ramos_REV|DUPCOUNT=12|CONSCOUNT=14|CIGAR=22M1X323M
TGTCCCTCACCTGCGGTGTTTAAGGTGGGTCCTTCAGTGGTTACTACTGGAGCTGGATCCGCCAGCCCCCAGGGAAGGGG
CTGGAGTACATTGGGGAAATCAATCATAGTGGAAGCACCAACTACAACCCGTCCCTCAAGAGTCGAGTCACCATATCAGT
AGACACGTCCAAGAAACAGCTCTCCCTGAAGTTGAGCTCTGTGAACGCCGCGGACACGGCTGTGTATTACTGTGCGAGAG
TTATTACTAGGGCGAGTCCTGGCACAGACGGGAGGTACGGTATGGACGTCTGGGGCCAAGGGACCACGGTCACCGTCTCC
TCAGGTAAGAATGGCCACTCTAGGGC
>1101_19022_16305|VPRIMER=Ramos_FW|CPRIMER=Ramos_REV|DUPCOUNT=207|CONSCOUNT=276|CIGAR=17M1X328M
TGTCCCTCACCTGCGGTATTTATGGTGGGTCCTTCAGTGGTTACTACTGGAGCTGGATCCGCCAGCCCCCAGGGAAGGGG
CTGGAGTACATTGGGGAAATCAATCATAGTGGAAGCACCAACTACAACCCGTCCCTCAAGAGTCGAGTCACCATATCAGT
AGACACGTCCAAGAAACAGCTCTCCCTGAAGTTGAGCTCTGTGAACGCCGCGGACACGGCTGTGTATTACTGTGCGAGAG
TTATTACTAGGGCGAGTCCTGGCACAGACGGGAGGTACGGTATGGACGTCTGGGGCCAAGGGACCACGGTCACCGTCTCC
TCAGGTAAGAATGGCCACTCTAGGGC
>1101_10168_16337|VPRIMER=Ramos_FW|CPRIMER=Ramos_REV|DUPCOUNT=16|CONSCOUNT=18|CIGAR=119M1X226M
TGTCCCTCACCTGCGGTGTTTATGGTGGGTCCTTCAGTGGTTACTACTGGAGCTGGATCCGCCAGCCCCCAGGGAAGGGG
CTGGAGTACATTGGGGAAATCAATCATAGTGGAAGCACCGACTACAACCCGTCCCTCAAGAGTCGAGTCACCATATCAGT
AGACACGTCCAAGAAACAGCTCTCCCTGAAGTTGAGCTCTGTGAACGCCGCGGACACGGCTGTGTATTACTGTGCGAGAG
TTATTACTAGGGCGAGTCCTGGCACAGACGGGAGGTACGGTATGGACGTCTGGGGCCAAGGGACCACGGTCACCGTCTCC
TCAGGTAAGAATGGCCACTCTAGGGC
>1101_22800_16631|VPRIMER=Ramos_FW|CPRIMER=Ramos_REV|DUPCOUNT=67|CONSCOUNT=95|CIGAR=94M1X251M
TGTCCCTCACCTGCGGTGTTTATGGTGGGTCCTTCAGTGGTTACTACTGGAGCTGGATCCGCCAGCCCCCAGGGAAGGGG
CTGGAGTACATTGGTGAAATCAATCATAGTGGAAGCACCAACTACAACCCGTCCCTCAAGAGTCGAGTCACCATATCAGT
AGACACGTCCAAGAAACAGCTCTCCCTGAAGTTGAGCTCTGTGAACGCCGCGGACACGGCTGTGTATTACTGTGCGAGAG
TTATTACTAGGGCGAGTCCTGGCACAGACGGGAGGTACGGTATGGACGTCTGGGGCCAAGGGACCACGGTCACCGTCTCC
TCAGGTAAGAATGGCCACTCTAGGGC
>1101_5008_16821|VPRIMER=Ramos_FW|CPRIMER=Ramos_REV|DUPCOUNT=42|CONSCOUNT=62|CIGAR=10M1X335M
TGTCCCTCACGTGCGGTGTTTATGGTGGGTCCTTCAGTGGTTACTACTGGAGCTGGATCCGCCAGCCCCCAGGGAAGGGG
CTGGAGTACATTGGGGAAATCAATCATAGTGGAAGCACCAACTACAACCCGTCCCTCAAGAGTCGAGTCACCATATCAGT
AGACACGTCCAAGAAACAGCTCTCCCTGAAGTTGAGCTCTGTGAACGCCGCGGACACGGCTGTGTATTACTGTGCGAGAG
TTATTACTAGGGCGAGTCCTGGCACAGACGGGAGGTACGGTATGGACGTCTGGGGCCAAGGGACCACGGTCACCGTCTCC
TCAGGTAAGAATGGCCACTCTAGGGC
>1101_16799_17018|VPRIMER=Ramos_FW|CPRIMER=Ramos_REV|DUPCOUNT=1|CONSCOUNT=4|CIGAR=3M1X269M2X71M
TGTACCTCACCTGCGGTGTTTATGGTGGGTCCTTCAGTGGTTACTACTGGAGCTGGATCCGCCAGCCCCCAGGGAAGGGG
CTGGAGTACATTGGGGAAATCAATCATAGTGGAAGCACCAACTACAACCCGTCCCTCAAGAGTCGAGTCACCATATCAGT
AGACACGTCCAAGAAACAGCTCTCCCTGAAGTTGAGCTCTGTGAACGCCGCGGACACGGCTGTGTATTACTGTGCGAGAG
TTATTACTAGGGCGAGTCCTGGCACAGACGGGAAATACGGTATGGACGTCTGGGGCCAAGGGACCACGGTCACCGTCTCC
TCAGGTAAGAATGGCCACTCTAGGGC
>1101_11435_17675|VPRIMER=Ramos_FW|CPRIMER=Ramos_REV|DUPCOUNT=135|CONSCOUNT=178|CIGAR=273M1X72M
TGTCCCTCACCTGCGGTGTTTATGGTGGGTCCTTCAGTGGTTACTACTGGAGCTGGATCCGCCAGCCCCCAGGGAAGGGG
CTGGAGTACATTGGGGAAATCAATCATAGTGGAAGCACCAACTACAACCCGTCCCTCAAGAGTCGAGTCACCATATCAGT
AGACACGTCCAAGAAACAGCTCTCCCTGAAGTTGAGCTCTGTGAACGCCGCGGACACGGCTGTGTATTACTGTGCGAGAG
TTATTACTAGGGCGAGTCCTGGCACAGACGGGAAGTACGGTATGGACGTCTGGGGCCAAGGGACCACGGTCACCGTCTCC
TCAGGTAAGAATGGCCACTCTAGGGC
>1101_12434_17731|VPRIMER=Ramos_FW|CPRIMER=Ramos_REV|DUPCOUNT=64|CONSCOUNT=76|CIGAR=261M1X84M
TGTCCCTCACCTGCGGTGTTTATGGTGGGTCCTTCAGTGGTTACTACTGGAGCTGGATCCGCCAGCCCCCAGGGAAGGGG
CTGGAGTACATTGGGGAAATCAATCATAGTGGAAGCACCAACTACAACCCGTCCCTCAAGAGTCGAGTCACCATATCAGT
AGACACGTCCAAGAAACAGCTCTCCCTGAAGTTGAGCTCTGTGAACGCCGCGGACACGGCTGTGTATTACTGTGCGAGAG
TTATTACTAGGGCGAGTCCTGTCACAGACGGGAGGTACGGTATGGACGTCTGGGGCCAAGGGACCACGGTCACCGTCTCC
TCAGGTAAGAATGGCCACTCTAGGGC
>1101_5010_17896|VPRIMER=Ramos_FW|CPRIMER=Ramos_REV|DUPCOUNT=88|CONSCOUNT=90|CIGAR=278M1X67M
TGTCCCTCACCTGCGGTGTTTATGGTGGGTCCTTCAGTGGTTACTACTGGAGCTGGATCCGCCAGCCCCCAGGGAAGGGG
CTGGAGTACATTGGGGAAATCAATCATAGTGGAAGCACCAACTACAACCCGTCCCTCAAGAGTCGAGTCACCATATCAGT
AGACACGTCCAAGAAACAGCTCTCCCTGAAGTTGAGCTCTGTGAACGCCGCGGACACGGCTGTGTATTACTGTGCGAGAG
TTATTACTAGGGCGAGTCCTGGCACAGACGGGAGGTACTGTATGGACGTCTGGGGCCAAGGGACCACGGTCACCGTCTCC
TCAGGTAAGAATGGCCACTCTAGGGC
>1101_16820_18032|VPRIMER=Ramos_FW|CPRIMER=Ramos_REV|DUPCOUNT=49|CONSCOUNT=52|CIGAR=296M1X49M
TGTCCCTCACCTGCGGTGTTTATGGTGGGTCCTTCAGTGGTTACTACTGGAGCTGGATCCGCCAGCCCCCAGGGAAGGGG
CTGGAGTACATTGGGGAAATCAATCATAGTGGAAGCACCAACTACAACCCGTCCCTCAAGAGTCGAGTCACCATATCAGT
AGACACGTCCAAGAAACAGCTCTCCCTGAAGTTGAGCTCTGTGAACGCCGCGGACACGGCTGTGTATTACTGTGCGAGAG
TTATTACTAGGGCGAGTCCTGGCACAGACGGGAGGTACGGTATGGACGTCTGGGGCAAAGGGACCACGGTCACCGTCTCC
TCAGGTAAGAATGGCCACTCTAGGGC
>1101_13729_18736|VPRIMER=Ramos_FW|CPRIMER=Ramos_REV|DUPCOUNT=28|CONSCOUNT=32|CIGAR=172M1X173M
TGTCCCTCACCTGCGGTGTTTATGGTGGGTCCTTCAGTGGTTACTACTGGAGCTGGATCCGCCAGCCCCCAGGGAAGGGG
CTGGAGTACATTGGGGAAATCAATCATAGTGGAAGCACCAACTACAACCCGTCCCTCAAGAGTCGAGTCACCATATCAGT
AGACACGTCCAATAAACAGCTCTCCCTGAAGTTGAGCTCTGTGAACGCCGCGGACACGGCTGTGTATTACTGTGCGAGAG
TTATTACTAGGGCGAGTCCTGGCACAGACGGGAGGTACGGTATGGACGTCTGGGGCCAAGGGACCACGGTCACCGTCTCC
TCAGGTAAGAATGGCCACTCTAGGGC
>1101_11197_19757|VPRIMER=Ramos_FW|CPRIMER=Ramos_REV|DUPCOUNT=97|CONSCOUNT=137|CIGAR=258M1X87M
TGTCCCTCACCTGCGGTGTTTATGGTGGGTCCTTCAGTGGTTACTACTGGAGCTGGATCCGCCAGCCCCCAGGGAAGGGG
CTGGAGTACATTGGGGAAATCAATCATAGTGGAAGCACCAACTACAACCCGTCCCTCAAGAGTCGAGTCACCATATCAGT
AGACACGTCCAAGAAACAGCTCTCCCTGAAGTTGAGCTCTGTGAACGCCGCGGACACGGCTGTGTATTACTGTGCGAGAG
TTATTACTAGGGCGAGTCGTGGCACAGACGGGAGGTACGGTATGGACGTCTGGGGCCAAGGGACCACGGTCACCGTCTCC
TCAGGTAAGAATGGCCACTCTAGGGC
>1101_5094_20083|VPRIMER=Ramos_FW|CPRIMER=Ramos_REV|DUPCOUNT=321|CONSCOUNT=428|CIGAR=196M1X149M
TGTCCCTCACCTGCGGTGTTTATGGTGGGTCCTTCAGTGGTTACTACTGGAGCTGGATCCGCCAGCCCCCAGGGAAGGGG
CTGGAGTACATTGGGGAAATCAATCATAGTGGAAGCACCAACTACAACCCGTCCCTCAAGAGTCGAGTCACCATATCAGT
AGACACGTCCAAGAAACAGCTCTCCCTGAAGTTGAGGTCTGTGAACGCCGCGGACACGGCTGTGTATTACTGTGCGAGAG
TTATTACTAGGGCGAGTCCTGGCACAGACGGGAGGTACGGTATGGACGTCTGGGGCCAAGGGACCACGGTCACCGTCTCC
TCAGGTAAGAATGGCCACTCTAGGGC
>1101_12370_20126|VPRIMER=Ramos_FW|CPRIMER=Ramos_REV|DUPCOUNT=24|CONSCOUNT=30|CIGAR=93M1X252M
TGTCCCTCACCTGCGGTGTTTATGGTGGGTCCTTCAGTGGTTACTACTGGAGCTGGATCCGCCAGCCCCCAGGGAAGGGG
CTGGAGTACATTGAGGAAATCAATCATAGTGGAAGCACCAACTACAACCCGTCCCTCAAGAGTCGAGTCACCATATCAGT
AGACACGTCCAAGAAACAGCTCTCCCTGAAGTTGAGCTCTGTGAACGCCGCGGACACGGCTGTGTATTACTGTGCGAGAG
TTATTACTAGGGCGAGTCCTGGCACAGACGGGAGGTACGGTATGGACGTCTGGGGCCAAGGGACCACGGTCACCGTCTCC
TCAGGTAAGAATGGCCACTCTAGGGC
>1101_23795_20171|VPRIMER=Ramos_FW|CPRIMER=Ramos_REV|DUPCOUNT=3|CONSCOUNT=4|CIGAR=25M1X3M1X316M
TGTCCCTCACCTGCGGTGTTTATGGCGGGGCCTTCAGTGGTTACTACTGGAGCTGGATCCGCCAGCCCCCAGGGAAGGGG
CTGGAGTACATTGGGGAAATCAATCATAGTGGAAGCACCAACTACAACCCGTCCCTCAAGAGTCGAGTCACCATATCAGT
AGACACGTCCAAGAAACAGCTCTCCCTGAAGTTGAGCTCTGTGAACGCCGCGGACACGGCTGTGTATTACTGTGCGAGAG
TTATTACTAGGGCGAGTCCTGGCACAGACGGGAGGTACGGTATGGACGTCTGGGGCCAAGGGACCACGGTCACCGTCTCC
TCAGGTAAGAATGGCCACTCTAGGGC
>1101_14722_20409|VPRIMER=Ramos_FW|CPRIMER=Ramos_REV|DUPCOUNT=16|CONSCOUNT=24|CIGAR=71M1X274M
TGTCCCTCACCTGCGGTGTTTATGGTGGGTCCTTCAGTGGTTACTACTGGAGCTGGATCCGCCAGCCCCCAAGGAAGGGG
CTGGAGTACATTGGGGAAATCAATCATAGTGGAAGCACCAACTACAACCCGTCCCTCAAGAGTCGAGTCACCATATCAGT
AGACACGTCCAAGAAACAGCTCTCCCTGAAGTTGAGCTCTGTGAACGCCGCGGACACGGCTGTGTATTACTGTGCGAGAG
TTATTACTAGGGCGAGTCCTGGCACAGACGGGAGGTACGGTATGGACGTCTGGGGCCAAGGGACCACGGTCACCGTCTCC
TCAGGTAAGAATGGCCACTCTAGGGC
>1101_26684_20919|VPRIMER=Ramos_FW|CPRIMER=Ramos_REV|DUPCOUNT=38|CONSCOUNT=47|CIGAR=234M1X111M
TGTCCCTCACCTGCGGTGTTTATGGTGGGTCCTTCAGTGGTTACTACTGGAGCTGGATCCGCCAGCCCCCAGGGAAGGGG
CTGGAGTACATTGGGGAAATCAATCATAGTGGAAGCACCAACTACAACCCGTCCCTCAAGAGTCGAGTCACCATATCAGT
AGACACGTCCAAGAAACAGCTCTCCCTGAAGTTGAGCTCTGTGAACGCCGCGGACACGGCTGTGTATTACTGTGAGAGAG
TTATTACTAGGGCGAGTCCTGGCACAGACGGGAGGTACGGTATGGACGTCTGGGGCCAAGGGACCACGGTCACCGTCTCC
TCAGGTAAGAATGGCCACTCTAGGGC
>1101_7898_21173|VPRIMER=Ramos_FW|CPRIMER=Ramos_REV|DUPCOUNT=74|CONSCOUNT=89|CIGAR=88M1X257M
TGTCCCTCACCTGCGGTGTTTATGGTGGGTCCTTCAGTGGTTACTACTGGAGCTGGATCCGCCAGCCCCCAGGGAAGGGG
CTGGAGTAAATTGGGGAAATCAATCATAGTGGAAGCACCAACTACAACCCGTCCCTCAAGAGTCGAGTCACCATATCAGT
AGACACGTCCAAGAAACAGCTCTCCCTGAAGTTGAGCTCTGTGAACGCCGCGGACACGGCTGTGTATTACTGTGCGAGAG
TTATTACTAGGGCGAGTCCTGGCACAGACGGGAGGTACGGTATGGACGTCTGGGGCCAAGGGACCACGGTCACCGTCTCC
TCAGGTAAGAATGGCCACTCTAGGGC
>1101_13583_22213|VPRIMER=Ramos_FW|CPRIMER=Ramos_REV|DUPCOUNT=39|CONSCOUNT=63|CIGAR=289M1X56M
TGTCCCTCACCTGCGGTGTTTATGGTGGGTCCTTCAGTGGTTACTACTGGAGCTGGATCCGCCAGCCCCCAGGGAAGGGG
CTGGAGTACATTGGGGAAATCAATCATAGTGGAAGCACCAACTACAACCCGTCCCTCAAGAGTCGAGTCACCATATCAGT
AGACACGTCCAAGAAACAGCTCTCCCTGAAGTTGAGCTCTGTGAACGCCGCGGACACGGCTGTGTATTACTGTGCGAGAG
TTATTACTAGGGCGAGTCCTGGCACAGACGGGAGGTACGGTATGGACGTTTGGGGCCAAGGGACCACGGTCACCGTCTCC
TCAGGTAAGAATGGCCACTCTAGGGC
>1101_24886_22286|VPRIMER=Ramos_FW|CPRIMER=Ramos_REV|DUPCOUNT=15|CONSCOUNT=22|CIGAR=226M1X119M
TGTCCCTCACCTGCGGTGTTTATGGTGGGTCCTTCAGTGGTTACTACTGGAGCTGGATCCGCCAGCCCCCAGGGAAGGGG
CTGGAGTACATTGGGGAAATCAATCATAGTGGAAGCACCAACTACAACCCGTCCCTCAAGAGTCGAGTCACCATATCAGT
AGACACGTCCAAGAAACAGCTCTCCCTGAAGTTGAGCTCTGTGAACGCCGCGGACACGGCTGTGTAATACTGTGCGAGAG
TTATTACTAGGGCGAGTCCTGGCACAGACGGGAGGTACGGTATGGACGTCTGGGGCCAAGGGACCACGGTCACCGTCTCC
TCAGGTAAGAATGGCCACTCTAGGGC
>1101_9635_22938|VPRIMER=Ramos_FW|CPRIMER=Ramos_REV|DUPCOUNT=206|CONSCOUNT=222|CIGAR=273M1X72M
TGTCCCTCACCTGCGGTGTTTATGGTGGGTCCTTCAGTGGTTACTACTGGAGCTGGATCCGCCAGCCCCCAGGGAAGGGG
CTGGAGTACATTGGGGAAATCAATCATAGTGGAAGCACCAACTACAACCCGTCCCTCAAGAGTCGAGTCACCATATCAGT
AGACACGTCCAAGAAACAGCTCTCCCTGAAGTTGAGCTCTGTGAACGCCGCGGACACGGCTGTGTATTACTGTGCGAGAG
TTATTACTAGGGCGAGTCCTGGCACAGACGGGATGTACGGTATGGACGTCTGGGGCCAAGGGACCACGGTCACCGTCTCC
TCAGGTAAGAATGGCCACTCTAGGGC
>1101_10408_22968|VPRIMER=Ramos_FW|CPRIMER=Ramos_REV|DUPCOUNT=835|CONSCOUNT=1093|CIGAR=195M1X150M
TGTCCCTCACCTGCGGTGTTTATGGTGGGTCCTTCAGTGGTTACTACTGGAGCTGGATCCGCCAGCCCCCAGGGAAGGGG
CTGGAGTACATTGGGGAAATCAATCATAGTGGAAGCACCAACTACAACCCGTCCCTCAAGAGTCGAGTCACCATATCAGT
AGACACGTCCAAGAAACAGCTCTCCCTGAAGTTGACCTCTGTGAACGCCGCGGACACGGCTGTGTATTACTGTGCGAGAG
TTATTACTAGGGCGAGTCCTGGCACAGACGGGAGGTACGGTATGGACGTCTGGGGCCAAGGGACCACGGTCACCGTCTCC
TCAGGTAAGAATGGCCACTCTAGGGC
>1101_9443_23572|VPRIMER=Ramos_FW|CPRIMER=Ramos_REV|DUPCOUNT=64|CONSCOUNT=96|CIGAR=15M1X330M
TGTCCCTCACCTGCGATGTTTATGGTGGGTCCTTCAGTGGTTACTACTGGAGCTGGATCCGCCAGCCCCCAGGGAAGGGG
CTGGAGTACATTGGGGAAATCAATCATAGTGGAAGCACCAACTACAACCCGTCCCTCAAGAGTCGAGTCACCATATCAGT
AGACACGTCCAAGAAACAGCTCTCCCTGAAGTTGAGCTCTGTGAACGCCGCGGACACGGCTGTGTATTACTGTGCGAGAG
TTATTACTAGGGCGAGTCCTGGCACAGACGGGAGGTACGGTATGGACGTCTGGGGCCAAGGGACCACGGTCACCGTCTCC
TCAGGTAAGAATGGCCACTCTAGGGC
>1101_19942_23620|VPRIMER=Ramos_FW|CPRIMER=Ramos_REV|DUPCOUNT=136|CONSCOUNT=190|CIGAR=95M1X250M
TGTCCCTCACCTGCGGTGTTTATGGTGGGTCCTTCAGTGGTTACTACTGGAGCTGGATCCGCCAGCCCCCAGGGAAGGGG
CTGGAGTACATTGGGAAAATCAATCATAGTGGAAGCACCAACTACAACCCGTCCCTCAAGAGTCGAGTCACCATATCAGT
AGACACGTCCAAGAAACAGCTCTCCCTGAAGTTGAGCTCTGTGAACGCCGCGGACACGGCTGTGTATTACTGTGCGAGAG
TTATTACTAGGGCGAGTCCTGGCACAGACGGGAGGTACGGTATGGACGTCTGGGGCCAAGGGACCACGGTCACCGTCTCC
TCAGGTAAGAATGGCCACTCTAGGGC
>1101_9809_23703|VPRIMER=Ramos_FW|CPRIMER=Ramos_REV|DUPCOUNT=93|CONSCOUNT=114|CIGAR=221M1X124M
TGTCCCTCACCTGCGGTGTTTATGGTGGGTCCTTCAGTGGTTACTACTGGAGCTGGATCCGCCAGCCCCCAGGGAAGGGG
CTGGAGTACATTGGGGAAATCAATCATAGTGGAAGCACCAACTACAACCCGTCCCTCAAGAGTCGAGTCACCATATCAGT
AGACACGTCCAAGAAACAGCTCTCCCTGAAGTTGAGCTCTGTGAACGCCGCGGACACGGCTATGTATTACTGTGCGAGAG
TTATTACTAGGGCGAGTCCTGGCACAGACGGGAGGTACGGTATGGACGTCTGGGGCCAAGGGACCACGGTCACCGTCTCC
TCAGGTAAGAATGGCCACTCTAGGGC
>1101_12016_23889|VPRIMER=Ramos_FW|CPRIMER=Ramos_REV|DUPCOUNT=27|CONSCOUNT=29|CIGAR=20M1X325M
TGTCCCTCACCTGCGGTGTTCATGGTGGGTCCTTCAGTGGTTACTACTGGAGCTGGATCCGCCAGCCCCCAGGGAAGGGG
CTGGAGTACATTGGGGAAATCAATCATAGTGGAAGCACCAACTACAACCCGTCCCTCAAGAGTCGAGTCACCATATCAGT
AGACACGTCCAAGAAACAGCTCTCCCTGAAGTTGAGCTCTGTGAACGCCGCGGACACGGCTGTGTATTACTGTGCGAGAG
TTATTACTAGGGCGAGTCCTGGCACAGACGGGAGGTACGGTATGGACGTCTGGGGCCAAGGGACCACGGTCACCGTCTCC
TCAGGTAAGAATGGCCACTCTAGGGC
>1101_14371_23925|VPRIMER=Ramos_FW|CPRIMER=Ramos_REV|DUPCOUNT=78|CONSCOUNT=83|CIGAR=301M1X44M
TGTCCCTCACCTGCGGTGTTTATGGTGGGTCCTTCAGTGGTTACTACTGGAGCTGGATCCGCCAGCCCCCAGGGAAGGGG
CTGGAGTACATTGGGGAAATCAATCATAGTGGAAGCACCAACTACAACCCGTCCCTCAAGAGTCGAGTCACCATATCAGT
AGACACGTCCAAGAAACAGCTCTCCCTGAAGTTGAGCTCTGTGAACGCCGCGGACACGGCTGTGTATTACTGTGCGAGAG
TTATTACTAGGGCGAGTCCTGGCACAGACGGGAGGTACGGTATGGACGTCTGGGGCCAAGGTACCACGGTCACCGTCTCC
TCAGGTAAGAATGGCCACTCTAGGGC
>1101_16708_24965|VPRIMER=Ramos_FW|CPRIMER=Ramos_REV|DUPCOUNT=50|CONSCOUNT=60|CIGAR=286M1X59M
TGTCCCTCACCTGCGGTGTTTATGGTGGGTCCTTCAGTGGTTACTACTGGAGCTGGATCCGCCAGCCCCCAGGGAAGGGG
CTGGAGTACATTGGGGAAATCAATCATAGTGGAAGCACCAACTACAACCCGTCCCTCAAGAGTCGAGTCACCATATCAGT
AGACACGTCCAAGAAACAGCTCTCCCTGAAGTTGAGCTCTGTGAACGCCGCGGACACGGCTGTGTATTACTGTGCGAGAG
TTATTACTAGGGCGAGTCCTGGCACAGACGGGAGGTACGGTATGGATGTCTGGGGCCAAGGGACCACGGTCACCGTCTCC
TCAGGTAAGAATGGCCACTCTAGGGC
>1102_11596_1284|VPRIMER=Ramos_FW|CPRIMER=Ramos_REV|DUPCOUNT=4|CONSCOUNT=4|CIGAR=203M1X142M
TGTCCCTCACCTGCGGTGTTTATGGTGGGTCCTTCAGTGGTTACTACTGGAGCTGGATCCGCCAGCCCCCAGGGAAGGGG
CTGGAGTACATTGGGGAAATCAATCATAGTGGAAGCACCAACTACAACCCGTCCCTCAAGAGTCGAGTCACCATATCAGT
AGACACGTCCAAGAAACAGCTCTCCCTGAAGTTGAGCTCTGTGCACGCCGCGGACACGGCTGTGTATTACTGTGCGAGAG
TTATTACTAGGGCGAGTCCTGGCACAGACGGGAGGTACGGTATGGACGTCTGGGGCCAAGGGACCACGGTCACCGTCTCC
TCAGGTAAGAATGGCCACTCTAGGGC
>1102_20129_1682|VPRIMER=Ramos_FW|CPRIMER=Ramos_REV|DUPCOUNT=96|CONSCOUNT=134|CIGAR=255M1X90M
TGTCCCTCACCTGCGGTGTTTATGGTGGGTCCTTCAGTGGTTACTACTGGAGCTGGATCCGCCAGCCCCCAGGGAAGGGG
CTGGAGTACATTGGGGAAATCAATCATAGTGGAAGCACCAACTACAACCCGTCCCTCAAGAGTCGAGTCACCATATCAGT
AGACACGTCCAAGAAACAGCTCTCCCTGAAGTTGAGCTCTGTGAACGCCGCGGACACGGCTGTGTATTACTGTGCGAGAG
TTATTACTAGGGCGACTCCTGGCACAGACGGGAGGTACGGTATGGACGTCTGGGGCCAAGGGACCACGGTCACCGTCTCC
TCAGGTAAGAATGGCCACTCTAGGGC
>1102_10764_2155|VPRIMER=Ramos_FW|CPRIMER=Ramos_REV|DUPCOUNT=27|CONSCOUNT=33|CIGAR=293M1X52M
TGTCCCTCACCTGCGGTGTTTATGGTGGGTCCTTCAGTGGTTACTACTGGAGCTGGATCCGCCAGCCCCCAGGGAAGGGG
CTGGAGTACATTGGGGAAATCAATCATAGTGGAAGCACCAACTACAACCCGTCCCTCAAGAGTCGAGTCACCATATCAGT
AGACACGTCCAAGAAACAGCTCTCCCTGAAGTTGAGCTCTGTGAACGCCGCGGACACGGCTGTGTATTACTGTGCGAGAG
TTATTACTAGGGCGAGTCCTGGCACAGACGGGAGGTACGGTATGGACGTCTGGTGCCAAGGGACCACGGTCACCGTCTCC
TCAGGTAAGAATGGCCACTCTAGGGC
>1102_10732_2309|VPRIMER=Ramos_FW|CPRIMER=Ramos_REV|DUPCOUNT=26|CONSCOUNT=32|CIGAR=231M1X114M
TGTCCCTCACCTGCGGTGTTTATGGTGGGTCCTTCAGTGGTTACTACTGGAGCTGGATCCGCCAGCCCCCAGGGAAGGGG
CTGGAGTACATTGGGGAAATCAATCATAGTGGAAGCACCAACTACAACCCGTCCCTCAAGAGTCGAGTCACCATATCAGT
AGACACGTCCAAGAAACAGCTCTCCCTGAAGTTGAGCTCTGTGAACGCCGCGGACACGGCTGTGTATTACTTTGCGAGAG
TTATTACTAGGGCGAGTCCTGGCACAGACGGGAGGTACGGTATGGACGTCTGGGGCCAAGGGACCACGGTCACCGTCTCC
TCAGGTAAGAATGGCCACTCTAGGGC
>1102_17405_2501|VPRIMER=Ramos_FW|CPRIMER=Ramos_REV|DUPCOUNT=36|CONSCOUNT=50|CIGAR=273M2X71M
TGTCCCTCACCTGCGGTGTTTATGGTGGGTCCTTCAGTGGTTACTACTGGAGCTGGATCCGCCAGCCCCCAGGGAAGGGG
CTGGAGTACATTGGGGAAATCAATCATAGTGGAAGCACCAACTACAACCCGTCCCTCAAGAGTCGAGTCACCATATCAGT
AGACACGTCCAAGAAACAGCTCTCCCTGAAGTTGAGCTCTGTGAACGCCGCGGACACGGCTGTGTATTACTGTGCGAGAG
TTATTACTAGGGCGAGTCCTGGCACAGACGGGATATACGGTATGGACGTCTGGGGCCAAGGGACCACGGTCACCGTCTCC
TCAGGTAAGAATGGCCACTCTAGGGC
>1102_11253_2763|VPRIMER=Ramos_FW|CPRIMER=Ramos_REV|DUPCOUNT=28|CONSCOUNT=31|CIGAR=165M1X180M
TGTCCCTCACCTGCGGTGTTTATGGTGGGTCCTTCAGTGGTTACTACTGGAGCTGGATCCGCCAGCCCCCAGGGAAGGGG
CTGGAGTACATTGGGGAAATCAATCATAGTGGAAGCACCAACTACAACCCGTCCCTCAAGAGTCGAGTCACCATATCAGT
AGACAAGTCCAAGAAACAGCTCTCCCTGAAGTTGAGCTCTGTGAACGCCGCGGACACGGCTGTGTATTACTGTGCGAGAG
TTATTACTAGGGCGAGTCCTGGCACAGACGGGAGGTACGGTATGGACGTCTGGGGCCAAGGGACCACGGTCACCGTCTCC
TCAGGTAAGAATGGCCACTCTAGGGC
>1102_23629_2882|VPRIMER=Ramos_FW|CPRIMER=Ramos_REV|DUPCOUNT=126|CONSCOUNT=172|CIGAR=65M1X280M
TGTCCCTCACCTGCGGTGTTTATGGTGGGTCCTTCAGTGGTTACTACTGGAGCTGGATCCGCCAGTCCCCAGGGAAGGGG
CTGGAGTACATTGGGGAAATCAATCATAGTGGAAGCACCAACTACAACCCGTCCCTCAAGAGTCGAGTCACCATATCAGT
AGACACGTCCAAGAAACAGCTCTCCCTGAAGTTGAGCTCTGTGAACGCCGCGGACACGGCTGTGTATTACTGTGCGAGAG
TTATTACTAGGGCGAGTCCTGGCACAGACGGGAGGTACGGTATGGACGTCTGGGGCCAAGGGACCACGGTCACCGTCTCC
TCAGGTAAGAATGGCCACTCTAGGGC
>1102_14473_3101|VPRIMER=Ramos_FW|CPRIMER=Ramos_REV|DUPCOUNT=20|CONSCOUNT=27|CIGAR=66M1X279M
TGTCCCTCACCTGCGGTGTTTATGGTGGGTCCTTCAGTGGTTACTACTGGAGCTGGATCCGCCAGCTCCCAGGGAAGGGG
CTGGAGTACATTGGGGAAATCAATCATAGTGGAAGCACCAACTACAACCCGTCCCTCAAGAGTCGAGTCACCATATCAGT
AGACACGTCCAAGAAACAGCTCTCCCTGAAGTTGAGCTCTGTGAACGCCGCGGACACGGCTGTGTATTACTGTGCGAGAG
TTATTACTAGGGCGAGTCCTGGCACAGACGGGAGGTACGGTATGGACGTCTGGGGCCAAGGGACCACGGTCACCGTCTCC
TCAGGTAAGAATGGCCACTCTAGGGC
>1102_11551_4820|VPRIMER=Ramos_FW|CPRIMER=Ramos_REV|DUPCOUNT=19|CONSCOUNT=21|CIGAR=225M1X120M
TGTCCCTCACCTGCGGTGTTTATGGTGGGTCCTTCAGTGGTTACTACTGGAGCTGGATCCGCCAGCCCCCAGGGAAGGGG
CTGGAGTACATTGGGGAAATCAATCATAGTGGAAGCACCAACTACAACCCGTCCCTCAAGAGTCGAGTCACCATATCAGT
AGACACGTCCAAGAAACAGCTCTCCCTGAAGTTGAGCTCTGTGAACGCCGCGGACACGGCTGTGTCTTACTGTGCGAGAG
TTATTACTAGGGCGAGTCCTGGCACAGACGGGAGGTACGGTATGGACGTCTGGGGCCAAGGGACCACGGTCACCGTCTCC
TCAGGTAAGAATGGCCACTCTAGGGC
>1102_25202_5068|VPRIMER=Ramos_FW|CPRIMER=Ramos_REV|DUPCOUNT=30|CONSCOUNT=30|CIGAR=35M1X310M
TGTCCCTCACCTGCGGTGTTTATGGTGGGTCCTTCGGTGGTTACTACTGGAGCTGGATCCGCCAGCCCCCAGGGAAGGGG
CTGGAGTACATTGGGGAAATCAATCATAGTGGAAGCACCAACTACAACCCGTCCCTCAAGAGTCGAGTCACCATATCAGT
AGACACGTCCAAGAAACAGCTCTCCCTGAAGTTGAGCTCTGTGAACGCCGCGGACACGGCTGTGTATTACTGTGCGAGAG
TTATTACTAGGGCGAGTCCTGGCACAGACGGGAGGTACGGTATGGACGTCTGGGGCCAAGGGACCACGGTCACCGTCTCC
TCAGGTAAGAATGGCCACTCTAGGGC
>1102_17149_5383|VPRIMER=Ramos_FW|CPRIMER=Ramos_REV|DUPCOUNT=67|CONSCOUNT=74|CIGAR=268M1X77M
TGTCCCTCACCTGCGGTGTTTATGGTGGGTCCTTCAGTGGTTACTACTGGAGCTGGATCCGCCAGCCCCCAGGGAAGGGG
CTGGAGTACATTGGGGAAATCAATCATAGTGGAAGCACCAACTACAACCCGTCCCTCAAGAGTCGAGTCACCATATCAGT
AGACACGTCCAAGAAACAGCTCTCCCTGAAGTTGAGCTCTGTGAACGCCGCGGACACGGCTGTGTATTACTGTGCGAGAG
TTATTACTAGGGCGAGTCCTGGCACAGATGGGAGGTACGGTATGGACGTCTGGGGCCAAGGGACCACGGTCACCGTCTCC
TCAGGTAAGAATGGCCACTCTAGGGC
>1102_27726_6327|VPRIMER=Ramos_FW|CPRIMER=Ramos_REV|DUPCOUNT=56|CONSCOUNT=69|CIGAR=10M1X335M
TGTCCCTCACTTGCGGTGTTTATGGTGGGTCCTTCAGTGGTTACTACTGGAGCTGGATCCGCCAGCCCCCAGGGAAGGGG
CTGGAGTACATTGGGGAAATCAATCATAGTGGAAGCACCAACTACAACCCGTCCCTCAAGAGTCGAGTCACCATATCAGT
AGACACGTCCAAGAAACAGCTCTCCCTGAAGTTGAGCTCTGTGAACGCCGCGGACACGGCTGTGTATTACTGTGCGAGAG
TTATTACTAGGGCGAGTCCTGGCACAGACGGGAGGTACGGTATGGACGTCTGGGGCCAAGGGACCACGGTCACCGTCTCC
TCAGGTAAGAATGGCCACTCTAGGGC
>1102_27791_6627|VPRIMER=Ramos_FW|CPRIMER=Ramos_REV|DUPCOUNT=266|CONSCOUNT=273|CIGAR=308M1X37M
TGTCCCTCACCTGCGGTGTTTATGGTGGGTCCTTCAGTGGTTACTACTGGAGCTGGATCCGCCAGCCCCCAGGGAAGGGG
CTGGAGTACATTGGGGAAATCAATCATAGTGGAAGCACCAACTACAACCCGTCCCTCAAGAGTCGAGTCACCATATCAGT
AGACACGTCCAAGAAACAGCTCTCCCTGAAGTTGAGCTCTGTGAACGCCGCGGACACGGCTGTGTATTACTGTGCGAGAG
TTATTACTAGGGCGAGTCCTGGCACAGACGGGAGGTACGGTATGGACGTCTGGGGCCAAGGGACCACGTTCACCGTCTCC
TCAGGTAAGAATGGCCACTCTAGGGC
>1102_19016_6818|VPRIMER=Ramos_FW|CPRIMER=Ramos_REV|DUPCOUNT=5|CONSCOUNT=6|CIGAR=128M1X24M1X1M1X68M1X121M
TGTCCCTCACCTGCGGTGTTTATGGTGGGTCCTTCAGTGGTTACTACTGGAGCTGGATCCGCCAGCCCCCAGGGAAGGGG
CTGGAGTACATTGGGGAAATCAATCATAGTGGAAGCACCAACTACAACTCGTCCCTCAAGAGTCGAGTCACCAAAGCAGT
AGACACGTCCAAGAAACAGCTCTCCCTGAAGTTGAGCTCTGTGAACGCCGCGGACACGGCTGTGAATTACTGTGCGAGAG
TTATTACTAGGGCGAGTCCTGGCACAGACGGGAGGTACGGTATGGACGTCTGGGGCCAAGGGACCACGGTCACCGTCTCC
TCAGGTAAGAATGGCCACTCTAGGGC
>1102_13538_6978|VPRIMER=Ramos_FW|CPRIMER=Ramos_REV|DUPCOUNT=19|CONSCOUNT=19|CIGAR=123M1X222M
TGTCCCTCACCTGCGGTGTTTATGGTGGGTCCTTCAGTGGTTACTACTGGAGCTGGATCCGCCAGCCCCCAGGGAAGGGG
CTGGAGTACATTGGGGAAATCAATCATAGTGGAAGCACCAACTCCAACCCGTCCCTCAAGAGTCGAGTCACCATATCAGT
AGACACGTCCAAGAAACAGCTCTCCCTGAAGTTGAGCTCTGTGAACGCCGCGGACACGGCTGTGTATTACTGTGCGAGAG
TTATTACTAGGGCGAGTCCTGGCACAGACGGGAGGTACGGTATGGACGTCTGGGGCCAAGGGACCACGGTCACCGTCTCC
TCAGGTAAGAATGGCCACTCTAGGGC
>1102_10444_7042|VPRIMER=Ramos_FW|CPRIMER=Ramos_REV|DUPCOUNT=9|CONSCOUNT=12|CIGAR=143M1X202M
TGTCCCTCACCTGCGGTGTTTATGGTGGGTCCTTCAGTGGTTACTACTGGAGCTGGATCCGCCAGCCCCCAGGGAAGGGG
CTGGAGTACATTGGGGAAATCAATCATAGTGGAAGCACCAACTACAACCCGTCCCTCAAGAGTGGAGTCACCATATCAGT
AGACACGTCCAAGAAACAGCTCTCCCTGAAGTTGAGCTCTGTGAACGCCGCGGACACGGCTGTGTATTACTGTGCGAGAG
TTATTACTAGGGCGAGTCCTGGCACAGACGGGAGGTACGGTATGGACGTCTGGGGCCAAGGGACCACGGTCACCGTCTCC
TCAGGTAAGAATGGCCACTCTAGGGC
>1102_10724_7123|VPRIMER=Ramos_FW|CPRIMER=Ramos_REV|DUPCOUNT=22|CONSCOUNT=29|CIGAR=1X345M
AGTCCCTCACCTGCGGTGTTTATGGTGGGTCCTTCAGTGGTTACTACTGGAGCTGGATCCGCCAGCCCCCAGGGAAGGGG
CTGGAGTACATTGGGGAAATCAATCATAGTGGAAGCACCAACTACAACCCGTCCCTCAAGAGTCGAGTCACCATATCAGT
AGACACGTCCAAGAAACAGCTCTCCCTGAAGTTGAGCTCTGTGAACGCCGCGGACACGGCTGTGTATTACTGTGCGAGAG
TTATTACTAGGGCGAGTCCTGGCACAGACGGGAGGTACGGTATGGACGTCTGGGGCCAAGGGACCACGGTCACCGTCTCC
TCAGGTAAGAATGGCCACTCTAGGGC
>1102_6552_7672|VPRIMER=Ramos_FW|CPRIMER=Ramos_REV|DUPCOUNT=264|CONSCOUNT=372|CIGAR=223M1X122M
TGTCCCTCACCTGCGGTGTTTATGGTGGGTCCTTCAGTGGTTACTACTGGAGCTGGATCCGCCAGCCCCCAGGGAAGGGG
CTGGAGTACATTGGGGAAATCAATCATAGTGGAAGCACCAACTACAACCCGTCCCTCAAGAGTCGAGTCACCATATCAGT
AGACACGTCCAAGAAACAGCTCTCCCTGAAGTTGAGCTCTGTGAACGCCGCGGACACGGCTGTATATTACTGTGCGAGAG
TTATTACTAGGGCGAGTCCTGGCACAGACGGGAGGTACGGTATGGACGTCTGGGGCCAAGGGACCACGGTCACCGTCTCC
TCAGGTAAGAATGGCCACTCTAGGGC
>1102_16297_8173|VPRIMER=Ramos_FW|CPRIMER=Ramos_REV|DUPCOUNT=19|CONSCOUNT=21|CIGAR=337M1X8M
TGTCCCTCACCTGCGGTGTTTATGGTGGGTCCTTCAGTGGTTACTACTGGAGCTGGATCCGCCAGCCCCCAGGGAAGGGG
CTGGAGTACATTGGGGAAATCAATCATAGTGGAAGCACCAACTACAACCCGTCCCTCAAGAGTCGAGTCACCATATCAGT
AGACACGTCCAAGAAACAGCTCTCCCTGAAGTTGAGCTCTGTGAACGCCGCGGACACGGCTGTGTATTACTGTGCGAGAG
TTATTACTAGGGCGAGTCCTGGCACAGACGGGAGGTACGGTATGGACGTCTGGGGCCAAGGGACCACGGTCACCGTCTCC
TCAGGTAAGAATGGCCAGTCTAGGGC
>1102_18872_8458|VPRIMER=Ramos_FW|CPRIMER=Ramos_REV|DUPCOUNT=26|CONSCOUNT=26|CIGAR=317M1X28M
TGTCCCTCACCTGCGGTGTTTATGGTGGGTCCTTCAGTGGTTACTACTGGAGCTGGATCCGCCAGCCCCCAGGGAAGGGG
CTGGAGTACATTGGGGAAATCAATCATAGTGGAAGCACCAACTACAACCCGTCCCTCAAGAGTCGAGTCACCATATCAGT
AGACACGTCCAAGAAACAGCTCTCCCTGAAGTTGAGCTCTGTGAACGCCGCGGACACGGCTGTGTATTACTGTGCGAGAG
TTATTACTAGGGCGAGTCCTGGCACAGACGGGAGGTACGGTATGGACGTCTGGGGCCAAGGGACCACGGTCACCGTCCCC
TCAGGTAAGAATGGCCACTCTAGGGC
>1102_21841_8804|VPRIMER=Ramos_FW|CPRIMER=Ramos_REV|DUPCOUNT=18|CONSCOUNT=18|CIGAR=126M1X219M
TGTCCCTCACCTGCGGTGTTTATGGTGGGTCCTTCAGTGGTTACTACTGGAGCTGGATCCGCCAGCCCCCAGGGAAGGGG
CTGGAGTACATTGGGGAAATCAATCATAGTGGAAGCACCAACTACATCCCGTCCCTCAAGAGTCGAGTCACCATATCAGT
AGACACGTCCAAGAAACAGCTCTCCCTGAAGTTGAGCTCTGTGAACGCCGCGGACACGGCTGTGTATTACTGTGCGAGAG
TTATTACTAGGGCGAGTCCTGGCACAGACGGGAGGTACGGTATGGACGTCTGGGGCCAAGGGACCACGGTCACCGTCTCC
TCAGGTAAGAATGGCCACTCTAGGGC
>1102_24383_9044|VPRIMER=Ramos_FW|CPRIMER=Ramos_REV|DUPCOUNT=21|CONSCOUNT=21|CIGAR=267M1X78M
TGTCCCTCACCTGCGGTGTTTATGGTGGGTCCTTCAGTGGTTACTACTGGAGCTGGATCCGCCAGCCCCCAGGGAAGGGG
CTGGAGTACATTGGGGAAATCAATCATAGTGGAAGCACCAACTACAACCCGTCCCTCAAGAGTCGAGTCACCATATCAGT
AGACACGTCCAAGAAACAGCTCTCCCTGAAGTTGAGCTCTGTGAACGCCGCGGACACGGCTGTGTATTACTGTGCGAGAG
TTATTACTAGGGCGAGTCCTGGCACAGGCGGGAGGTACGGTATGGACGTCTGGGGCCAAGGGACCACGGTCACCGTCTCC
TCAGGTAAGAATGGCCACTCTAGGGC
>1102_15278_9056|VPRIMER=Ramos_FW|CPRIMER=Ramos_REV|DUPCOUNT=2|CONSCOUNT=4|CIGAR=83M1X46M1X140M1X74M
TGTCCCTCACCTGCGGTGTTTATGGTGGGTCCTTCAGTGGTTACTACTGGAGCTGGATCCGCCAGCCCCCAGGGAAGGGG
CTGTAGTACATTGGGGAAATCAATCATAGTGGAAGCACCAACTACAACCCCTCCCTCAAGAGTCGAGTCACCATATCAGT
AGACACGTCCAAGAAACAGCTCTCCCTGAAGTTGAGCTCTGTGAACGCCGCGGACACGGCTGTGTATTACTGTGCGAGAG
TTATTACTAGGGCGAGTCCTGGCACAGACGGCAGGTACGGTATGGACGTCTGGGGCCAAGGGACCACGGTCACCGTCTCC
TCAGGTAAGAATGGCCACTCTAGGGC
>1102_15746_9189|VPRIMER=Ramos_FW|CPRIMER=Ramos_REV|DUPCOUNT=29|CONSCOUNT=30|CIGAR=22M1X323M
TGTCCCTCACCTGCGGTGTTTACGGTGGGTCCTTCAGTGGTTACTACTGGAGCTGGATCCGCCAGCCCCCAGGGAAGGGG
CTGGAGTACATTGGGGAAATCAATCATAGTGGAAGCACCAACTACAACCCGTCCCTCAAGAGTCGAGTCACCATATCAGT
AGACACGTCCAAGAAACAGCTCTCCCTGAAGTTGAGCTCTGTGAACGCCGCGGACACGGCTGTGTATTACTGTGCGAGAG
TTATTACTAGGGCGAGTCCTGGCACAGACGGGAGGTACGGTATGGACGTCTGGGGCCAAGGGACCACGGTCACCGTCTCC
TCAGGTAAGAATGGCCACTCTAGGGC
>1102_16016_9265|VPRIMER=Ramos_FW|CPRIMER=Ramos_REV|DUPCOUNT=15|CONSCOUNT=18|CIGAR=281M1X64M
TGTCCCTCACCTGCGGTGTTTATGGTGGGTCCTTCAGTGGTTACTACTGGAGCTGGATCCGCCAGCCCCCAGGGAAGGGG
CTGGAGTACATTGGGGAAATCAATCATAGTGGAAGCACCAACTACAACCCGTCCCTCAAGAGTCGAGTCACCATATCAGT
AGACACGTCCAAGAAACAGCTCTCCCTGAAGTTGAGCTCTGTGAACGCCGCGGACACGGCTGTGTATTACTGTGCGAGAG
TTATTACTAGGGCGAGTCCTGGCACAGACGGGAGGTACGGTCTGGACGTCTGGGGCCAAGGGACCACGGTCACCGTCTCC
TCAGGTAAGAATGGCCACTCTAGGGC
>1102_15759_9455|VPRIMER=Ramos_FW|CPRIMER=Ramos_REV|DUPCOUNT=28|CONSCOUNT=30|CIGAR=174M1X171M
TGTCCCTCACCTGCGGTGTTTATGGTGGGTCCTTCAGTGGTTACTACTGGAGCTGGATCCGCCAGCCCCCAGGGAAGGGG
CTGGAGTACATTGGGGAAATCAATCATAGTGGAAGCACCAACTACAACCCGTCCCTCAAGAGTCGAGTCACCATATCAGT
AGACACGTCCAAGAGACAGCTCTCCCTGAAGTTGAGCTCTGTGAACGCCGCGGACACGGCTGTGTATTACTGTGCGAGAG
TTATTACTAGGGCGAGTCCTGGCACAGACGGGAGGTACGGTATGGACGTCTGGGGCCAAGGGACCACGGTCACCGTCTCC
TCAGGTAAGAATGGCCACTCTAGGGC
>1102_14762_9662|VPRIMER=Ramos_FW|CPRIMER=Ramos_REV|DUPCOUNT=10|CONSCOUNT=22|CIGAR=69M1X1M3X272M
TGTCCCTCACCTGCGGTGTTTATGGTGGGTCCTTCAGTGGTTACTACTGGAGCTGGATCCGCCAGCCCCTACCCAAGGGG
CTGGAGTACATTGGGGAAATCAATCATAGTGGAAGCACCAACTACAACCCGTCCCTCAAGAGTCGAGTCACCATATCAGT
AGACACGTCCAAGAAACAGCTCTCCCTGAAGTTGAGCTCTGTGAACGCCGCGGACACGGCTGTGTATTACTGTGCGAGAG
TTATTACTAGGGCGAGTCCTGGCACAGACGGGAGGTACGGTATGGACGTCTGGGGCCAAGGGACCACGGTCACCGTCTCC
TCAGGTAAGAATGGCCACTCTAGGGC
>1102_26028_9777|VPRIMER=Ramos_FW|CPRIMER=Ramos_REV|DUPCOUNT=14|CONSCOUNT=17|CIGAR=294M1X51M
TGTCCCTCACCTGCGGTGTTTATGGTGGGTCCTTCAGTGGTTACTACTGGAGCTGGATCCGCCAGCCCCCAGGGAAGGGG
CTGGAGTACATTGGGGAAATCAATCATAGTGGAAGCACCAACTACAACCCGTCCCTCAAGAGTCGAGTCACCATATCAGT
AGACACGTCCAAGAAACAGCTCTCCCTGAAGTTGAGCTCTGTGAACGCCGCGGACACGGCTGTGTATTACTGTGCGAGAG
TTATTACTAGGGCGAGTCCTGGCACAGACGGGAGGTACGGTATGGACGTCTGGGCCCAAGGGACCACGGTCACCGTCTCC
TCAGGTAAGAATGGCCACTCTAGGGC
>1102_3623_10241|VPRIMER=Ramos_FW|CPRIMER=Ramos_REV|DUPCOUNT=233|CONSCOUNT=302|CIGAR=319M1X26M
TGTCCCTCACCTGCGGTGTTTATGGTGGGTCCTTCAGTGGTTACTACTGGAGCTGGATCCGCCAGCCCCCAGGGAAGGGG
CTGGAGTACATTGGGGAAATCAATCATAGTGGAAGCACCAACTACAACCCGTCCCTCAAGAGTCGAGTCACCATATCAGT
AGACACGTCCAAGAAACAGCTCTCCCTGAAGTTGAGCTCTGTGAACGCCGCGGACACGGCTGTGTATTACTGTGCGAGAG
TTATTACTAGGGCGAGTCCTGGCACAGACGGGAGGTACGGTATGGACGTCTGGGGCCAAGGGACCACGGTCACCGTCTCG
TCAGGTAAGAATGGCCACTCTAGGGC
>1102_9454_10420|VPRIMER=Ramos_FW|CPRIMER=Ramos_REV|DUPCOUNT=247|CONSCOUNT=336|CIGAR=39M1X306M
TGTCCCTCACCTGCGGTGTTTATGGTGGGTCCTTCAGTGATTACTACTGGAGCTGGATCCGCCAGCCCCCAGGGAAGGGG
CTGGAGTACATTGGGGAAATCAATCATAGTGGAAGCACCAACTACAACCCGTCCCTCAAGAGTCGAGTCACCATATCAGT
AGACACGTCCAAGAAACAGCTCTCCCTGAAGTTGAGCTCTGTGAACGCCGCGGACACGGCTGTGTATTACTGTGCGAGAG
TTATTACTAGGGCGAGTCCTGGCACAGACGGGAGGTACGGTATGGACGTCTGGGGCCAAGGGACCACGGTCACCGTCTCC
TCAGGTAAGAATGGCCACTCTAGGGC
>1102_14487_10852|VPRIMER=Ramos_FW|CPRIMER=Ramos_REV|DUPCOUNT=31|CONSCOUNT=44|CIGAR=172M1X173M
TGTCCCTCACCTGCGGTGTTTATGGTGGGTCCTTCAGTGGTTACTACTGGAGCTGGATCCGCCAGCCCCCAGGGAAGGGG
CTGGAGTACATTGGGGAAATCAATCATAGTGGAAGCACCAACTACAACCCGTCCCTCAAGAGTCGAGTCACCATATCAGT
AGACACGTCCAACAAACAGCTCTCCCTGAAGTTGAGCTCTGTGAACGCCGCGGACACGGCTGTGTATTACTGTGCGAGAG
TTATTACTAGGGCGAGTCCTGGCACAGACGGGAGGTACGGTATGGACGTCTGGGGCCAAGGGACCACGGTCACCGTCTCC
TCAGGTAAGAATGGCCACTCTAGGGC
>1102_6696_11439|VPRIMER=Ramos_FW|CPRIMER=Ramos_REV|DUPCOUNT=27|CONSCOUNT=27|CIGAR=56M1X289M
TGTCCCTCACCTGCGGTGTTTATGGTGGGTCCTTCAGTGGTTACTACTGGAGCTGGTTCCGCCAGCCCCCAGGGAAGGGG
CTGGAGTACATTGGGGAAATCAATCATAGTGGAAGCACCAACTACAACCCGTCCCTCAAGAGTCGAGTCACCATATCAGT
AGACACGTCCAAGAAACAGCTCTCCCTGAAGTTGAGCTCTGTGAACGCCGCGGACACGGCTGTGTATTACTGTGCGAGAG
TTATTACTAGGGCGAGTCCTGGCACAGACGGGAGGTACGGTATGGACGTCTGGGGCCAAGGGACCACGGTCACCGTCTCC
TCAGGTAAGAATGGCCACTCTAGGGC
>1102_19993_11652|VPRIMER=Ramos_FW|CPRIMER=Ramos_REV|DUPCOUNT=14|CONSCOUNT=17|CIGAR=320M1X25M
TGTCCCTCACCTGCGGTGTTTATGGTGGGTCCTTCAGTGGTTACTACTGGAGCTGGATCCGCCAGCCCCCAGGGAAGGGG
CTGGAGTACATTGGGGAAATCAATCATAGTGGAAGCACCAACTACAACCCGTCCCTCAAGAGTCGAGTCACCATATCAGT
AGACACGTCCAAGAAACAGCTCTCCCTGAAGTTGAGCTCTGTGAACGCCGCGGACACGGCTGTGTATTACTGTGCGAGAG
TTATTACTAGGGCGAGTCCTGGCACAGACGGGAGGTACGGTATGGACGTCTGGGGCCAAGGGACCACGGTCACCGTCTCC
ACAGGTAAGAATGGCCACTCTAGGGC
>1102_22204_12001|VPRIMER=Ramos_FW|CPRIMER=Ramos_REV|DUPCOUNT=11|CONSCOUNT=12|CIGAR=68M1X277M
TGTCCCTCACCTGCGGTGTTTATGGTGGGTCCTTCAGTGGTTACTACTGGAGCTGGATCCGCCAGCCCTCAGGGAAGGGG
CTGGAGTACATTGGGGAAATCAATCATAGTGGAAGCACCAACTACAACCCGTCCCTCAAGAGTCGAGTCACCATATCAGT
AGACACGTCCAAGAAACAGCTCTCCCTGAAGTTGAGCTCTGTGAACGCCGCGGACACGGCTGTGTATTACTGTGCGAGAG
TTATTACTAGGGCGAGTCCTGGCACAGACGGGAGGTACGGTATGGACGTCTGGGGCCAAGGGACCACGGTCACCGTCTCC
TCAGGTAAGAATGGCCACTCTAGGGC
>1102_20996_12383|VPRIMER=Ramos_FW|CPRIMER=Ramos_REV|DUPCOUNT=414|CONSCOUNT=549|CIGAR=178M1X167M
TGTCCCTCACCTGCGGTGTTTATGGTGGGTCCTTCAGTGGTTACTACTGGAGCTGGATCCGCCAGCCCCCAGGGAAGGGG
CTGGAGTACATTGGGGAAATCAATCATAGTGGAAGCACCAACTACAACCCGTCCCTCAAGAGTCGAGTCACCATATCAGT
AGACACGTCCAAGAAACAACTCTCCCTGAAGTTGAGCTCTGTGAACGCCGCGGACACGGCTGTGTATTACTGTGCGAGAG
TTATTACTAGGGCGAGTCCTGGCACAGACGGGAGGTACGGTATGGACGTCTGGGGCCAAGGGACCACGGTCACCGTCTCC
TCAGGTAAGAATGGCCACTCTAGGGC
>1102_11320_12668|VPRIMER=Ramos_FW|CPRIMER=Ramos_REV|DUPCOUNT=81|CONSCOUNT=104|CIGAR=17M1X328M
TGTCCCTCACCTGCGGTTTTTATGGTGGGTCCTTCAGTGGTTACTACTGGAGCTGGATCCGCCAGCCCCCAGGGAAGGGG
CTGGAGTACATTGGGGAAATCAATCATAGTGGAAGCACCAACTACAACCCGTCCCTCAAGAGTCGAGTCACCATATCAGT
AGACACGTCCAAGAAACAGCTCTCCCTGAAGTTGAGCTCTGTGAACGCCGCGGACACGGCTGTGTATTACTGTGCGAGAG
TTATTACTAGGGCGAGTCCTGGCACAGACGGGAGGTACGGTATGGACGTCTGGGGCCAAGGGACCACGGTCACCGTCTCC
TCAGGTAAGAATGGCCACTCTAGGGC
>1102_12097_13120|VPRIMER=Ramos_FW|CPRIMER=Ramos_REV|DUPCOUNT=41|CONSCOUNT=43|CIGAR=112M1X233M
TGTCCCTCACCTGCGGTGTTTATGGTGGGTCCTTCAGTGGTTACTACTGGAGCTGGATCCGCCAGCCCCCAGGGAAGGGG
CTGGAGTACATTGGGGAAATCAATCATAGTGGTAGCACCAACTACAACCCGTCCCTCAAGAGTCGAGTCACCATATCAGT
AGACACGTCCAAGAAACAGCTCTCCCTGAAGTTGAGCTCTGTGAACGCCGCGGACACGGCTGTGTATTACTGTGCGAGAG
TTATTACTAGGGCGAGTCCTGGCACAGACGGGAGGTACGGTATGGACGTCTGGGGCCAAGGGACCACGGTCACCGTCTCC
TCAGGTAAGAATGGCCACTCTAGGGC
>1102_18936_13474|VPRIMER=Ramos_FW|CPRIMER=Ramos_REV|DUPCOUNT=246|CONSCOUNT=341|CIGAR=233M1X112M
TGTCCCTCACCTGCGGTGTTTATGGTGGGTCCTTCAGTGGTTACTACTGGAGCTGGATCCGCCAGCCCCCAGGGAAGGGG
CTGGAGTACATTGGGGAAATCAATCATAGTGGAAGCACCAACTACAACCCGTCCCTCAAGAGTCGAGTCACCATATCAGT
AGACACGTCCAAGAAACAGCTCTCCCTGAAGTTGAGCTCTGTGAACGCCGCGGACACGGCTGTGTATTACTGTACGAGAG
TTATTACTAGGGCGAGTCCTGGCACAGACGGGAGGTACGGTATGGACGTCTGGGGCCAAGGGACCACGGTCACCGTCTCC
TCAGGTAAGAATGGCCACTCTAGGGC
>1102_9355_13770|VPRIMER=Ramos_FW|CPRIMER=Ramos_REV|DUPCOUNT=1|CONSCOUNT=3|CIGAR=115M1X224M1X5M
TGTCCCTCACCTGCGGTGTTTATGGTGGGTCCTTCAGTGGTTACTACTGGAGCTGGATCCGCCAGCCCCCAGGGAAGGGG
CTGGAGTACATTGGGGAAATCAATCATAGTGGAAGTACCAACTACAACCCGTCCCTCAAGAGTCGAGTCACCATATCAGT
AGACACGTCCAAGAAACAGCTCTCCCTGAAGTTGAGCTCTGTGAACGCCGCGGACACGGCTGTGTATTACTGTGCGAGAG
TTATTACTAGGGCGAGTCCTGGCACAGACGGGAGGTACGGTATGGACGTCTGGGGCCAAGGGACCACGGTCACCGTCTCC
TCAGGTAAGAATGGCCACTCGAGGGC
>1102_23857_13819|VPRIMER=Ramos_FW|CPRIMER=Ramos_REV|DUPCOUNT=54|CONSCOUNT=64|CIGAR=13M1X332M
TGTCCCTCACCTGTGGTGTTTATGGTGGGTCCTTCAGTGGTTACTACTGGAGCTGGATCCGCCAGCCCCCAGGGAAGGGG
CTGGAGTACATTGGGGAAATCAATCATAGTGGAAGCACCAACTACAACCCGTCCCTCAAGAGTCGAGTCACCATATCAGT
AGACACGTCCAAGAAACAGCTCTCCCTGAAGTTGAGCTCTGTGAACGCCGCGGACACGGCTGTGTATTACTGTGCGAGAG
TTATTACTAGGGCGAGTCCTGGCACAGACGGGAGGTACGGTATGGACGTCTGGGGCCAAGGGACCACGGTCACCGTCTCC
TCAGGTAAGAATGGCCACTCTAGGGC
>1102_8546_14024|VPRIMER=Ramos_FW|CPRIMER=Ramos_REV|DUPCOUNT=30|CONSCOUNT=31|CIGAR=297M1X48M
TGTCCCTCACCTGCGGTGTTTATGGTGGGTCCTTCAGTGGTTACTACTGGAGCTGGATCCGCCAGCCCCCAGGGAAGGGG
CTGGAGTACATTGGGGAAATCAATCATAGTGGAAGCACCAACTACAACCCGTCCCTCAAGAGTCGAGTCACCATATCAGT
AGACACGTCCAAGAAACAGCTCTCCCTGAAGTTGAGCTCTGTGAACGCCGCGGACACGGCTGTGTATTACTGTGCGAGAG
TTATTACTAGGGCGAGTCCTGGCACAGACGGGAGGTACGGTATGGACGTCTGGGGCCTAGGGACCACGGTCACCGTCTCC
TCAGGTAAGAATGGCCACTCTAGGGC
>1102_15140_14074|VPRIMER=Ramos_FW|CPRIMER=Ramos_REV|DUPCOUNT=280|CONSCOUNT=371|CIGAR=88M1X257M
TGTCCCTCACCTGCGGTGTTTATGGTGGGTCCTTCAGTGGTTACTACTGGAGCTGGATCCGCCAGCCCCCAGGGAAGGGG
CTGGAGTATATTGGGGAAATCAATCATAGTGGAAGCACCAACTACAACCCGTCCCTCAAGAGTCGAGTCACCATATCAGT
AGACACGTCCAAGAAACAGCTCTCCCTGAAGTTGAGCTCTGTGAACGCCGCGGACACGGCTGTGTATTACTGTGCGAGAG
TTATTACTAGGGCGAGTCCTGGCACAGACGGGAGGTACGGTATGGACGTCTGGGGCCAAGGGACCACGGTCACCGTCTCC
TCAGGTAAGAATGGCCACTCTAGGGC
>1102_15391_14216|VPRIMER=Ramos_FW|CPRIMER=Ramos_REV|DUPCOUNT=223|CONSCOUNT=236|CIGAR=7M1X338M
TGTCCCTAACCTGCGGTGTTTATGGTGGGTCCTTCAGTGGTTACTACTGGAGCTGGATCCGCCAGCCCCCAGGGAAGGGG
CTGGAGTACATTGGGGAAATCAATCATAGTGGAAGCACCAACTACAACCCGTCCCTCAAGAGTCGAGTCACCATATCAGT
AGACACGTCCAAGAAACAGCTCTCCCTGAAGTTGAGCTCTGTGAACGCCGCGGACACGGCTGTGTATTACTGTGCGAGAG
TTATTACTAGGGCGAGTCCTGGCACAGACGGGAGGTACGGTATGGACGTCTGGGGCCAAGGGACCACGGTCACCGTCTCC
TCAGGTAAGAATGGCCACTCTAGGGC
>1102_26719_14394|VPRIMER=Ramos_FW|CPRIMER=Ramos_REV|DUPCOUNT=171|CONSCOUNT=236|CIGAR=46M1X299M
TGTCCCTCACCTGCGGTGTTTATGGTGGGTCCTTCAGTGGTTACTAGTGGAGCTGGATCCGCCAGCCCCCAGGGAAGGGG
CTGGAGTACATTGGGGAAATCAATCATAGTGGAAGCACCAACTACAACCCGTCCCTCAAGAGTCGAGTCACCATATCAGT
AGACACGTCCAAGAAACAGCTCTCCCTGAAGTTGAGCTCTGTGAACGCCGCGGACACGGCTGTGTATTACTGTGCGAGAG
TTATTACTAGGGCGAGTCCTGGCACAGACGGGAGGTACGGTATGGACGTCTGGGGCCAAGGGACCACGGTCACCGTCTCC
TCAGGTAAGAATGGCCACTCTAGGGC
>1102_28290_15363|VPRIMER=Ramos_FW|CPRIMER=Ramos_REV|DUPCOUNT=115|CONSCOUNT=164|CIGAR=202M1X143M
TGTCCCTCACCTGCGGTGTTTATGGTGGGTCCTTCAGTGGTTACTACTGGAGCTGGATCCGCCAGCCCCCAGGGAAGGGG
CTGGAGTACATTGGGGAAATCAATCATAGTGGAAGCACCAACTACAACCCGTCCCTCAAGAGTCGAGTCACCATATCAGT
AGACACGTCCAAGAAACAGCTCTCCCTGAAGTTGAGCTCTGTAAACGCCGCGGACACGGCTGTGTATTACTGTGCGAGAG
TTATTACTAGGGCGAGTCCTGGCACAGACGGGAGGTACGGTATGGACGTCTGGGGCCAAGGGACCACGGTCACCGTCTCC
TCAGGTAAGAATGGCCACTCTAGGGC
>1102_5204_15676|VPRIMER=Ramos_FW|CPRIMER=Ramos_REV|DUPCOUNT=16|CONSCOUNT=25|CIGAR=252M1X93M
TGTCCCTCACCTGCGGTGTTTATGGTGGGTCCTTCAGTGGTTACTACTGGAGCTGGATCCGCCAGCCCCCAGGGAAGGGG
CTGGAGTACATTGGGGAAATCAATCATAGTGGAAGCACCAACTACAACCCGTCCCTCAAGAGTCGAGTCACCATATCAGT
AGACACGTCCAAGAAACAGCTCTCCCTGAAGTTGAGCTCTGTGAACGCCGCGGACACGGCTGTGTATTACTGTGCGAGAG
TTATTACTAGGGAGAGTCCTGGCACAGACGGGAGGTACGGTATGGACGTCTGGGGCCAAGGGACCACGGTCACCGTCTCC
TCAGGTAAGAATGGCCACTCTAGGGC
>1102_26936_16069|VPRIMER=Ramos_FW|CPRIMER=Ramos_REV|DUPCOUNT=33|CONSCOUNT=43|CIGAR=235M1X110M
TGTCCCTCACCTGCGGTGTTTATGGTGGGTCCTTCAGTGGTTACTACTGGAGCTGGATCCGCCAGCCCCCAGGGAAGGGG
CTGGAGTACATTGGGGAAATCAATCATAGTGGAAGCACCAACTACAACCCGTCCCTCAAGAGTCGAGTCACCATATCAGT
AGACACGTCCAAGAAACAGCTCTCCCTGAAGTTGAGCTCTGTGAACGCCGCGGACACGGCTGTGTATTACTGTGCAAGAG
TTATTACTAGGGCGAGTCCTGGCACAGACGGGAGGTACGGTATGGACGTCTGGGGCCAAGGGACCACGGTCACCGTCTCC
TCAGGTAAGAATGGCCACTCTAGGGC
>1102_9766_16120|VPRIMER=Ramos_FW|CPRIMER=Ramos_REV|DUPCOUNT=35|CONSCOUNT=50|CIGAR=176M1X169M
TGTCCCTCACCTGCGGTGTTTATGGTGGGTCCTTCAGTGGTTACTACTGGAGCTGGATCCGCCAGCCCCCAGGGAAGGGG
CTGGAGTACATTGGGGAAATCAATCATAGTGGAAGCACCAACTACAACCCGTCCCTCAAGAGTCGAGTCACCATATCAGT
AGACACGTCCAAGAAAGAGCTCTCCCTGAAGTTGAGCTCTGTGAACGCCGCGGACACGGCTGTGTATTACTGTGCGAGAG
TTATTACTAGGGCGAGTCCTGGCACAGACGGGAGGTACGGTATGGACGTCTGGGGCCAAGGGACCACGGTCACCGTCTCC
TCAGGTAAGAATGGCCACTCTAGGGC
>1102_6101_16321|VPRIMER=Ramos_FW|CPRIMER=Ramos_REV|DUPCOUNT=30|CONSCOUNT=35|CIGAR=184M1X161M
TGTCCCTCACCTGCGGTGTTTATGGTGGGTCCTTCAGTGGTTACTACTGGAGCTGGATCCGCCAGCCCCCAGGGAAGGGG
CTGGAGTACATTGGGGAAATCAATCATAGTGGAAGCACCAACTACAACCCGTCCCTCAAGAGTCGAGTCACCATATCAGT
AGACACGTCCAAGAAACAGCTCTCTCTGAAGTTGAGCTCTGTGAACGCCGCGGACACGGCTGTGTATTACTGTGCGAGAG
TTATTACTAGGGCGAGTCCTGGCACAGACGGGAGGTACGGTATGGACGTCTGGGGCCAAGGGACCACGGTCACCGTCTCC
TCAGGTAAGAATGGCCACTCTAGGGC
>1102_11588_16674|VPRIMER=Ramos_FW|CPRIMER=Ramos_REV|DUPCOUNT=11|CONSCOUNT=14|CIGAR=60M1X285M
TGTCCCTCACCTGCGGTGTTTATGGTGGGTCCTTCAGTGGTTACTACTGGAGCTGGATCCCCCAGCCCCCAGGGAAGGGG
CTGGAGTACATTGGGGAAATCAATCATAGTGGAAGCACCAACTACAACCCGTCCCTCAAGAGTCGAGTCACCATATCAGT
AGACACGTCCAAGAAACAGCTCTCCCTGAAGTTGAGCTCTGTGAACGCCGCGGACACGGCTGTGTATTACTGTGCGAGAG
TTATTACTAGGGCGAGTCCTGGCACAGACGGGAGGTACGGTATGGACGTCTGGGGCCAAGGGACCACGGTCACCGTCTCC
TCAGGTAAGAATGGCCACTCTAGGGC
>1102_7812_16683|VPRIMER=Ramos_FW|CPRIMER=Ramos_REV|DUPCOUNT=179|CONSCOUNT=248|CIGAR=205M1X140M
TGTCCCTCACCTGCGGTGTTTATGGTGGGTCCTTCAGTGGTTACTACTGGAGCTGGATCCGCCAGCCCCCAGGGAAGGGG
CTGGAGTACATTGGGGAAATCAATCATAGTGGAAGCACCAACTACAACCCGTCCCTCAAGAGTCGAGTCACCATATCAGT
AGACACGTCCAAGAAACAGCTCTCCCTGAAGTTGAGCTCTGTGAATGCCGCGGACACGGCTGTGTATTACTGTGCGAGAG
TTATTACTAGGGCGAGTCCTGGCACAGACGGGAGGTACGGTATGGACGTCTGGGGCCAAGGGACCACGGTCACCGTCTCC
TCAGGTAAGAATGGCCACTCTAGGGC
>1102_12069_16726|VPRIMER=Ramos_FW|CPRIMER=Ramos_REV|DUPCOUNT=82|CONSCOUNT=110|CIGAR=46M1X299M
TGTCCCTCACCTGCGGTGTTTATGGTGGGTCCTTCAGTGGTTACTAATGGAGCTGGATCCGCCAGCCCCCAGGGAAGGGG
CTGGAGTACATTGGGGAAATCAATCATAGTGGAAGCACCAACTACAACCCGTCCCTCAAGAGTCGAGTCACCATATCAGT
AGACACGTCCAAGAAACAGCTCTCCCTGAAGTTGAGCTCTGTGAACGCCGCGGACACGGCTGTGTATTACTGTGCGAGAG
TTATTACTAGGGCGAGTCCTGGCACAGACGGGAGGTACGGTATGGACGTCTGGGGCCAAGGGACCACGGTCACCGTCTCC
TCAGGTAAGAATGGCCACTCTAGGGC
>1102_5126_16736|VPRIMER=Ramos_FW|CPRIMER=Ramos_REV|DUPCOUNT=125|CONSCOUNT=158|CIGAR=46M1X299M
TGTCCCTCACCTGCGGTGTTTATGGTGGGTCCTTCAGTGGTTACTATTGGAGCTGGATCCGCCAGCCCCCAGGGAAGGGG
CTGGAGTACATTGGGGAAATCAATCATAGTGGAAGCACCAACTACAACCCGTCCCTCAAGAGTCGAGTCACCATATCAGT
AGACACGTCCAAGAAACAGCTCTCCCTGAAGTTGAGCTCTGTGAACGCCGCGGACACGGCTGTGTATTACTGTGCGAGAG
TTATTACTAGGGCGAGTCCTGGCACAGACGGGAGGTACGGTATGGACGTCTGGGGCCAAGGGACCACGGTCACCGTCTCC
TCAGGTAAGAATGGCCACTCTAGGGC
>1102_26517_16740|VPRIMER=Ramos_FW|CPRIMER=Ramos_REV|DUPCOUNT=32|CONSCOUNT=39|CIGAR=269M1X76M
TGTCCCTCACCTGCGGTGTTTATGGTGGGTCCTTCAGTGGTTACTACTGGAGCTGGATCCGCCAGCCCCCAGGGAAGGGG
CTGGAGTACATTGGGGAAATCAATCATAGTGGAAGCACCAACTACAACCCGTCCCTCAAGAGTCGAGTCACCATATCAGT
AGACACGTCCAAGAAACAGCTCTCCCTGAAGTTGAGCTCTGTGAACGCCGCGGACACGGCTGTGTATTACTGTGCGAGAG
TTATTACTAGGGCGAGTCCTGGCACAGACAGGAGGTACGGTATGGACGTCTGGGGCCAAGGGACCACGGTCACCGTCTCC
TCAGGTAAGAATGGCCACTCTAGGGC
>1102_20857_16747|VPRIMER=Ramos_FW|CPRIMER=Ramos_REV|DUPCOUNT=31|CONSCOUNT=37|CIGAR=168M1X177M
TGTCCCTCACCTGCGGTGTTTATGGTGGGTCCTTCAGTGGTTACTACTGGAGCTGGATCCGCCAGCCCCCAGGGAAGGGG
CTGGAGTACATTGGGGAAATCAATCATAGTGGAAGCACCAACTACAACCCGTCCCTCAAGAGTCGAGTCACCATATCAGT
AGACACGTTCAAGAAACAGCTCTCCCTGAAGTTGAGCTCTGTGAACGCCGCGGACACGGCTGTGTATTACTGTGCGAGAG
TTATTACTAGGGCGAGTCCTGGCACAGACGGGAGGTACGGTATGGACGTCTGGGGCCAAGGGACCACGGTCACCGTCTCC
TCAGGTAAGAATGGCCACTCTAGGGC
>1102_15695_16804|VPRIMER=Ramos_FW|CPRIMER=Ramos_REV|DUPCOUNT=85|CONSCOUNT=108|CIGAR=156M1X189M
TGTCCCTCACCTGCGGTGTTTATGGTGGGTCCTTCAGTGGTTACTACTGGAGCTGGATCCGCCAGCCCCCAGGGAAGGGG
CTGGAGTACATTGGGGAAATCAATCATAGTGGAAGCACCAACTACAACCCGTCCCTCAAGAGTCGAGTCACCATATTAGT
AGACACGTCCAAGAAACAGCTCTCCCTGAAGTTGAGCTCTGTGAACGCCGCGGACACGGCTGTGTATTACTGTGCGAGAG
TTATTACTAGGGCGAGTCCTGGCACAGACGGGAGGTACGGTATGGACGTCTGGGGCCAAGGGACCACGGTCACCGTCTCC
TCAGGTAAGAATGGCCACTCTAGGGC
>1102_14978_16854|VPRIMER=Ramos_FW|CPRIMER=Ramos_REV|DUPCOUNT=36|CONSCOUNT=39|CIGAR=142M1X203M
TGTCCCTCACCTGCGGTGTTTATGGTGGGTCCTTCAGTGGTTACTACTGGAGCTGGATCCGCCAGCCCCCAGGGAAGGGG
CTGGAGTACATTGGGGAAATCAATCATAGTGGAAGCACCAACTACAACCCGTCCCTCAAGAGCCGAGTCACCATATCAGT
AGACACGTCCAAGAAACAGCTCTCCCTGAAGTTGAGCTCTGTGAACGCCGCGGACACGGCTGTGTATTACTGTGCGAGAG
TTATTACTAGGGCGAGTCCTGGCACAGACGGGAGGTACGGTATGGACGTCTGGGGCCAAGGGACCACGGTCACCGTCTCC
TCAGGTAAGAATGGCCACTCTAGGGC
>1102_25311_16899|VPRIMER=Ramos_FW|CPRIMER=Ramos_REV|DUPCOUNT=25|CONSCOUNT=25|CIGAR=37M1X308M
TGTCCCTCACCTGCGGTGTTTATGGTGGGTCCTTCAGGGGTTACTACTGGAGCTGGATCCGCCAGCCCCCAGGGAAGGGG
CTGGAGTACATTGGGGAAATCAATCATAGTGGAAGCACCAACTACAACCCGTCCCTCAAGAGTCGAGTCACCATATCAGT
AGACACGTCCAAGAAACAGCTCTCCCTGAAGTTGAGCTCTGTGAACGCCGCGGACACGGCTGTGTATTACTGTGCGAGAG
TTATTACTAGGGCGAGTCCTGGCACAGACGGGAGGTACGGTATGGACGTCTGGGGCCAAGGGACCACGGTCACCGTCTCC
TCAGGTAAGAATGGCCACTCTAGGGC
>1102_17266_17426|VPRIMER=Ramos_FW|CPRIMER=Ramos_REV|DUPCOUNT=208|CONSCOUNT=283|CIGAR=85M1X260M
TGTCCCTCACCTGCGGTGTTTATGGTGGGTCCTTCAGTGGTTACTACTGGAGCTGGATCCGCCAGCCCCCAGGGAAGGGG
CTGGACTACATTGGGGAAATCAATCATAGTGGAAGCACCAACTACAACCCGTCCCTCAAGAGTCGAGTCACCATATCAGT
AGACACGTCCAAGAAACAGCTCTCCCTGAAGTTGAGCTCTGTGAACGCCGCGGACACGGCTGTGTATTACTGTGCGAGAG
TTATTACTAGGGCGAGTCCTGGCACAGACGGGAGGTACGGTATGGACGTCTGGGGCCAAGGGACCACGGTCACCGTCTCC
TCAGGTAAGAATGGCCACTCTAGGGC
>1102_3585_17475|VPRIMER=Ramos_FW|CPRIMER=Ramos_REV|DUPCOUNT=163|CONSCOUNT=193|CIGAR=274M1X71M
TGTCCCTCACCTGCGGTGTTTATGGTGGGTCCTTCAGTGGTTACTACTGGAGCTGGATCCGCCAGCCCCCAGGGAAGGGG
CTGGAGTACATTGGGGAAATCAATCATAGTGGAAGCACCAACTACAACCCGTCCCTCAAGAGTCGAGTCACCATATCAGT
AGACACGTCCAAGAAACAGCTCTCCCTGAAGTTGAGCTCTGTGAACGCCGCGGACACGGCTGTGTATTACTGTGCGAGAG
TTATTACTAGGGCGAGTCCTGGCACAGACGGGAGTTACGGTATGGACGTCTGGGGCCAAGGGACCACGGTCACCGTCTCC
TCAGGTAAGAATGGCCACTCTAGGGC
>1102_15786_17489|VPRIMER=Ramos_FW|CPRIMER=Ramos_REV|DUPCOUNT=17|CONSCOUNT=18|CIGAR=141M1X204M
TGTCCCTCACCTGCGGTGTTTATGGTGGGTCCTTCAGTGGTTACTACTGGAGCTGGATCCGCCAGCCCCCAGGGAAGGGG
CTGGAGTACATTGGGGAAATCAATCATAGTGGAAGCACCAACTACAACCCGTCCCTCAAGACTCGAGTCACCATATCAGT
AGACACGTCCAAGAAACAGCTCTCCCTGAAGTTGAGCTCTGTGAACGCCGCGGACACGGCTGTGTATTACTGTGCGAGAG
TTATTACTAGGGCGAGTCCTGGCACAGACGGGAGGTACGGTATGGACGTCTGGGGCCAAGGGACCACGGTCACCGTCTCC
TCAGGTAAGAATGGCCACTCTAGGGC
>1102_22257_18735|VPRIMER=Ramos_FW|CPRIMER=Ramos_REV|DUPCOUNT=60|CONSCOUNT=81|CIGAR=15M1X330M
TGTCCCTCACCTGCGCTGTTTATGGTGGGTCCTTCAGTGGTTACTACTGGAGCTGGATCCGCCAGCCCCCAGGGAAGGGG
CTGGAGTACATTGGGGAAATCAATCATAGTGGAAGCACCAACTACAACCCGTCCCTCAAGAGTCGAGTCACCATATCAGT
AGACACGTCCAAGAAACAGCTCTCCCTGAAGTTGAGCTCTGTGAACGCCGCGGACACGGCTGTGTATTACTGTGCGAGAG
TTATTACTAGGGCGAGTCCTGGCACAGACGGGAGGTACGGTATGGACGTCTGGGGCCAAGGGACCACGGTCACCGTCTCC
TCAGGTAAGAATGGCCACTCTAGGGC
>1102_17367_18803|VPRIMER=Ramos_FW|CPRIMER=Ramos_REV|DUPCOUNT=142|CONSCOUNT=152|CIGAR=45M1X300M
TGTCCCTCACCTGCGGTGTTTATGGTGGGTCCTTCAGTGGTTACTCCTGGAGCTGGATCCGCCAGCCCCCAGGGAAGGGG
CTGGAGTACATTGGGGAAATCAATCATAGTGGAAGCACCAACTACAACCCGTCCCTCAAGAGTCGAGTCACCATATCAGT
AGACACGTCCAAGAAACAGCTCTCCCTGAAGTTGAGCTCTGTGAACGCCGCGGACACGGCTGTGTATTACTGTGCGAGAG
TTATTACTAGGGCGAGTCCTGGCACAGACGGGAGGTACGGTATGGACGTCTGGGGCCAAGGGACCACGGTCACCGTCTCC
TCAGGTAAGAATGGCCACTCTAGGGC
>1102_21070_18914|VPRIMER=Ramos_FW|CPRIMER=Ramos_REV|DUPCOUNT=25|CONSCOUNT=32|CIGAR=341M1X4M
TGTCCCTCACCTGCGGTGTTTATGGTGGGTCCTTCAGTGGTTACTACTGGAGCTGGATCCGCCAGCCCCCAGGGAAGGGG
CTGGAGTACATTGGGGAAATCAATCATAGTGGAAGCACCAACTACAACCCGTCCCTCAAGAGTCGAGTCACCATATCAGT
AGACACGTCCAAGAAACAGCTCTCCCTGAAGTTGAGCTCTGTGAACGCCGCGGACACGGCTGTGTATTACTGTGCGAGAG
TTATTACTAGGGCGAGTCCTGGCACAGACGGGAGGTACGGTATGGACGTCTGGGGCCAAGGGACCACGGTCACCGTCTCC
TCAGGTAAGAATGGCCACTCTTGGGC
>1102_11579_18992|VPRIMER=Ramos_FW|CPRIMER=Ramos_REV|DUPCOUNT=31|CONSCOUNT=37|CIGAR=217M1X128M
TGTCCCTCACCTGCGGTGTTTATGGTGGGTCCTTCAGTGGTTACTACTGGAGCTGGATCCGCCAGCCCCCAGGGAAGGGG
CTGGAGTACATTGGGGAAATCAATCATAGTGGAAGCACCAACTACAACCCGTCCCTCAAGAGTCGAGTCACCATATCAGT
AGACACGTCCAAGAAACAGCTCTCCCTGAAGTTGAGCTCTGTGAACGCCGCGGACACAGCTGTGTATTACTGTGCGAGAG
TTATTACTAGGGCGAGTCCTGGCACAGACGGGAGGTACGGTATGGACGTCTGGGGCCAAGGGACCACGGTCACCGTCTCC
TCAGGTAAGAATGGCCACTCTAGGGC
>1102_4948_19073|VPRIMER=Ramos_FW|CPRIMER=Ramos_REV|DUPCOUNT=8|CONSCOUNT=8|CIGAR=263M1X82M
TGTCCCTCACCTGCGGTGTTTATGGTGGGTCCTTCAGTGGTTACTACTGGAGCTGGATCCGCCAGCCCCCAGGGAAGGGG
CTGGAGTACATTGGGGAAATCAATCATAGTGGAAGCACCAACTACAACCCGTCCCTCAAGAGTCGAGTCACCATATCAGT
AGACACGTCCAAGAAACAGCTCTCCCTGAAGTTGAGCTCTGTGAACGCCGCGGACACGGCTGTGTATTACTGTGCGAGAG
TTATTACTAGGGCGAGTCCTGGCCCAGACGGGAGGTACGGTATGGACGTCTGGGGCCAAGGGACCACGGTCACCGTCTCC
TCAGGTAAGAATGGCCACTCTAGGGC
>1102_13029_20102|VPRIMER=Ramos_FW|CPRIMER=Ramos_REV|DUPCOUNT=37|CONSCOUNT=52|CIGAR=207M1X138M
TGTCCCTCACCTGCGGTGTTTATGGTGGGTCCTTCAGTGGTTACTACTGGAGCTGGATCCGCCAGCCCCCAGGGAAGGGG
CTGGAGTACATTGGGGAAATCAATCATAGTGGAAGCACCAACTACAACCCGTCCCTCAAGAGTCGAGTCACCATATCAGT
AGACACGTCCAAGAAACAGCTCTCCCTGAAGTTGAGCTCTGTGAACGTCGCGGACACGGCTGTGTATTACTGTGCGAGAG
TTATTACTAGGGCGAGTCCTGGCACAGACGGGAGGTACGGTATGGACGTCTGGGGCCAAGGGACCACGGTCACCGTCTCC
TCAGGTAAGAATGGCCACTCTAGGGC
>1102_16934_20899|VPRIMER=Ramos_FW|CPRIMER=Ramos_REV|DUPCOUNT=19|CONSCOUNT=22|CIGAR=65M1X280M
TGTCCCTCACCTGCGGTGTTTATGGTGGGTCCTTCAGTGGTTACTACTGGAGCTGGATCCGCCAGGCCCCAGGGAAGGGG
CTGGAGTACATTGGGGAAATCAATCATAGTGGAAGCACCAACTACAACCCGTCCCTCAAGAGTCGAGTCACCATATCAGT
AGACACGTCCAAGAAACAGCTCTCCCTGAAGTTGAGCTCTGTGAACGCCGCGGACACGGCTGTGTATTACTGTGCGAGAG
TTATTACTAGGGCGAGTCCTGGCACAGACGGGAGGTACGGTATGGACGTCTGGGGCCAAGGGACCACGGTCACCGTCTCC
TCAGGTAAGAATGGCCACTCTAGGGC
>1102_14827_20926|VPRIMER=Ramos_FW|CPRIMER=Ramos_REV|DUPCOUNT=33|CONSCOUNT=47|CIGAR=266M1X79M
TGTCCCTCACCTGCGGTGTTTATGGTGGGTCCTTCAGTGGTTACTACTGGAGCTGGATCCGCCAGCCCCCAGGGAAGGGG
CTGGAGTACATTGGGGAAATCAATCATAGTGGAAGCACCAACTACAACCCGTCCCTCAAGAGTCGAGTCACCATATCAGT
AGACACGTCCAAGAAACAGCTCTCCCTGAAGTTGAGCTCTGTGAACGCCGCGGACACGGCTGTGTATTACTGTGCGAGAG
TTATTACTAGGGCGAGTCCTGGCACAAACGGGAGGTACGGTATGGACGTCTGGGGCCAAGGGACCACGGTCACCGTCTCC
TCAGGTAAGAATGGCCACTCTAGGGC
>1102_11680_21048|VPRIMER=Ramos_FW|CPRIMER=Ramos_REV|DUPCOUNT=10|CONSCOUNT=11|CIGAR=73M1X272M
TGTCCCTCACCTGCGGTGTTTATGGTGGGTCCTTCAGTGGTTACTACTGGAGCTGGATCCGCCAGCCCCCAGGCAAGGGG
CTGGAGTACATTGGGGAAATCAATCATAGTGGAAGCACCAACTACAACCCGTCCCTCAAGAGTCGAGTCACCATATCAGT
AGACACGTCCAAGAAACAGCTCTCCCTGAAGTTGAGCTCTGTGAACGCCGCGGACACGGCTGTGTATTACTGTGCGAGAG
TTATTACTAGGGCGAGTCCTGGCACAGACGGGAGGTACGGTATGGACGTCTGGGGCCAAGGGACCACGGTCACCGTCTCC
TCAGGTAAGAATGGCCACTCTAGGGC
>1102_10501_21082|VPRIMER=Ramos_FW|CPRIMER=Ramos_REV|DUPCOUNT=61|CONSCOUNT=77|CIGAR=307M1X38M
TGTCCCTCACCTGCGGTGTTTATGGTGGGTCCTTCAGTGGTTACTACTGGAGCTGGATCCGCCAGCCCCCAGGGAAGGGG
CTGGAGTACATTGGGGAAATCAATCATAGTGGAAGCACCAACTACAACCCGTCCCTCAAGAGTCGAGTCACCATATCAGT
AGACACGTCCAAGAAACAGCTCTCCCTGAAGTTGAGCTCTGTGAACGCCGCGGACACGGCTGTGTATTACTGTGCGAGAG
TTATTACTAGGGCGAGTCCTGGCACAGACGGGAGGTACGGTATGGACGTCTGGGGCCAAGGGACCACAGTCACCGTCTCC
TCAGGTAAGAATGGCCACTCTAGGGC
>1102_12468_22006|VPRIMER=Ramos_FW|CPRIMER=Ramos_REV|DUPCOUNT=5|CONSCOUNT=6|CIGAR=155M1X23M1X75M1X90M
TGTCCCTCACCTGCGGTGTTTATGGTGGGTCCTTCAGTGGTTACTACTGGAGCTGGATCCGCCAGCCCCCAGGGAAGGGG
CTGGAGTACATTGGGGAAATCAATCATAGTGGAAGCACCAACTACAACCCGTCCCTCAAGAGTCGAGTCACCATAGCAGT
AGACACGTCCAAGAAACAGGTCTCCCTGAAGTTGAGCTCTGTGAACGCCGCGGACACGGCTGTGTATTACTGTGCGAGAG
TTATTACTAGGGCGACTCCTGGCACAGACGGGAGGTACGGTATGGACGTCTGGGGCCAAGGGACCACGGTCACCGTCTCC
TCAGGTAAGAATGGCCACTCTAGGGC
>1102_17951_22339|VPRIMER=Ramos_FW|CPRIMER=Ramos_REV|DUPCOUNT=68|CONSCOUNT=89|CIGAR=190M1X155M
TGTCCCTCACCTGCGGTGTTTATGGTGGGTCCTTCAGTGGTTACTACTGGAGCTGGATCCGCCAGCCCCCAGGGAAGGGG
CTGGAGTACATTGGGGAAATCAATCATAGTGGAAGCACCAACTACAACCCGTCCCTCAAGAGTCGAGTCACCATATCAGT
AGACACGTCCAAGAAACAGCTCTCCCTGAACTTGAGCTCTGTGAACGCCGCGGACACGGCTGTGTATTACTGTGCGAGAG
TTATTACTAGGGCGAGTCCTGGCACAGACGGGAGGTACGGTATGGACGTCTGGGGCCAAGGGACCACGGTCACCGTCTCC
TCAGGTAAGAATGGCCACTCTAGGGC
>1102_24336_22665|VPRIMER=Ramos_FW|CPRIMER=Ramos_REV|DUPCOUNT=37|CONSCOUNT=48|CIGAR=275M1X70M
TGTCCCTCACCTGCGGTGTTTATGGTGGGTCCTTCAGTGGTTACTACTGGAGCTGGATCCGCCAGCCCCCAGGGAAGGGG
CTGGAGTACATTGGGGAAATCAATCATAGTGGAAGCACCAACTACAACCCGTCCCTCAAGAGTCGAGTCACCATATCAGT
AGACACGTCCAAGAAACAGCTCTCCCTGAAGTTGAGCTCTGTGAACGCCGCGGACACGGCTGTGTATTACTGTGCGAGAG
TTATTACTAGGGCGAGTCCTGGCACAGACGGGAGGAACGGTATGGACGTCTGGGGCCAAGGGACCACGGTCACCGTCTCC
TCAGGTAAGAATGGCCACTCTAGGGC
>1102_13553_22817|VPRIMER=Ramos_FW|CPRIMER=Ramos_REV|DUPCOUNT=298|CONSCOUNT=378|CIGAR=51M1X294M
TGTCCCTCACCTGCGGTGTTTATGGTGGGTCCTTCAGTGGTTACTACTGGAACTGGATCCGCCAGCCCCCAGGGAAGGGG
CTGGAGTACATTGGGGAAATCAATCATAGTGGAAGCACCAACTACAACCCGTCCCTCAAGAGTCGAGTCACCATATCAGT
AGACACGTCCAAGAAACAGCTCTCCCTGAAGTTGAGCTCTGTGAACGCCGCGGACACGGCTGTGTATTACTGTGCGAGAG
TTATTACTAGGGCGAGTCCTGGCACAGACGGGAGGTACGGTATGGACGTCTGGGGCCAAGGGACCACGGTCACCGTCTCC
TCAGGTAAGAATGGCCACTCTAGGGC
>1102_14429_22865|VPRIMER=Ramos_FW|CPRIMER=Ramos_REV|DUPCOUNT=19|CONSCOUNT=19|CIGAR=309M1X36M
TGTCCCTCACCTGCGGTGTTTATGGTGGGTCCTTCAGTGGTTACTACTGGAGCTGGATCCGCCAGCCCCCAGGGAAGGGG
CTGGAGTACATTGGGGAAATCAATCATAGTGGAAGCACCAACTACAACCCGTCCCTCAAGAGTCGAGTCACCATATCAGT
AGACACGTCCAAGAAACAGCTCTCCCTGAAGTTGAGCTCTGTGAACGCCGCGGACACGGCTGTGTATTACTGTGCGAGAG
TTATTACTAGGGCGAGTCCTGGCACAGACGGGAGGTACGGTATGGACGTCTGGGGCCAAGGGACCACGGGCACCGTCTCC
TCAGGTAAGAATGGCCACTCTAGGGC
>1102_25288_23097|VPRIMER=Ramos_FW|CPRIMER=Ramos_REV|DUPCOUNT=19|CONSCOUNT=22|CIGAR=247M1X98M
TGTCCCTCACCTGCGGTGTTTATGGTGGGTCCTTCAGTGGTTACTACTGGAGCTGGATCCGCCAGCCCCCAGGGAAGGGG
CTGGAGTACATTGGGGAAATCAATCATAGTGGAAGCACCAACTACAACCCGTCCCTCAAGAGTCGAGTCACCATATCAGT
AGACACGTCCAAGAAACAGCTCTCCCTGAAGTTGAGCTCTGTGAACGCCGCGGACACGGCTGTGTATTACTGTGCGAGAG
TTATTACAAGGGCGAGTCCTGGCACAGACGGGAGGTACGGTATGGACGTCTGGGGCCAAGGGACCACGGTCACCGTCTCC
TCAGGTAAGAATGGCCACTCTAGGGC
>1102_17717_23525|VPRIMER=Ramos_FW|CPRIMER=Ramos_REV|DUPCOUNT=12|CONSCOUNT=12|CIGAR=70M1X275M
TGTCCCTCACCTGCGGTGTTTATGGTGGGTCCTTCAGTGGTTACTACTGGAGCTGGATCCGCCAGCCCCCTGGGAAGGGG
CTGGAGTACATTGGGGAAATCAATCATAGTGGAAGCACCAACTACAACCCGTCCCTCAAGAGTCGAGTCACCATATCAGT
AGACACGTCCAAGAAACAGCTCTCCCTGAAGTTGAGCTCTGTGAACGCCGCGGACACGGCTGTGTATTACTGTGCGAGAG
TTATTACTAGGGCGAGTCCTGGCACAGACGGGAGGTACGGTATGGACGTCTGGGGCCAAGGGACCACGGTCACCGTCTCC
TCAGGTAAGAATGGCCACTCTAGGGC
>1102_16702_23638|VPRIMER=Ramos_FW|CPRIMER=Ramos_REV|DUPCOUNT=52|CONSCOUNT=71|CIGAR=58M1X287M
TGTCCCTCACCTGCGGTGTTTATGGTGGGTCCTTCAGTGGTTACTACTGGAGCTGGATTCGCCAGCCCCCAGGGAAGGGG
CTGGAGTACATTGGGGAAATCAATCATAGTGGAAGCACCAACTACAACCCGTCCCTCAAGAGTCGAGTCACCATATCAGT
AGACACGTCCAAGAAACAGCTCTCCCTGAAGTTGAGCTCTGTGAACGCCGCGGACACGGCTGTGTATTACTGTGCGAGAG
TTATTACTAGGGCGAGTCCTGGCACAGACGGGAGGTACGGTATGGACGTCTGGGGCCAAGGGACCACGGTCACCGTCTCC
TCAGGTAAGAATGGCCACTCTAGGGC
>1102_22558_24051|VPRIMER=Ramos_FW|CPRIMER=Ramos_REV|DUPCOUNT=12|CONSCOUNT=16|CIGAR=342M1X3M
TGTCCCTCACCTGCGGTGTTTATGGTGGGTCCTTCAGTGGTTACTACTGGAGCTGGATCCGCCAGCCCCCAGGGAAGGGG
CTGGAGTACATTGGGGAAATCAATCATAGTGGAAGCACCAACTACAACCCGTCCCTCAAGAGTCGAGTCACCATATCAGT
AGACACGTCCAAGAAACAGCTCTCCCTGAAGTTGAGCTCTGTGAACGCCGCGGACACGGCTGTGTATTACTGTGCGAGAG
TTATTACTAGGGCGAGTCCTGGCACAGACGGGAGGTACGGTATGGACGTCTGGGGCCAAGGGACCACGGTCACCGTCTCC
TCAGGTAAGAATGGCCACTCTACGGC
>1102_24146_24366|VPRIMER=Ramos_FW|CPRIMER=Ramos_REV|DUPCOUNT=6|CONSCOUNT=6|CIGAR=134M1X211M
TGTCCCTCACCTGCGGTGTTTATGGTGGGTCCTTCAGTGGTTACTACTGGAGCTGGATCCGCCAGCCCCCAGGGAAGGGG
CTGGAGTACATTGGGGAAATCAATCATAGTGGAAGCACCAACTACAACCCGTCCGTCAAGAGTCGAGTCACCATATCAGT
AGACACGTCCAAGAAACAGCTCTCCCTGAAGTTGAGCTCTGTGAACGCCGCGGACACGGCTGTGTATTACTGTGCGAGAG
TTATTACTAGGGCGAGTCCTGGCACAGACGGGAGGTACGGTATGGACGTCTGGGGCCAAGGGACCACGGTCACCGTCTCC
TCAGGTAAGAATGGCCACTCTAGGGC
>1102_21035_24403|VPRIMER=Ramos_FW|CPRIMER=Ramos_REV|DUPCOUNT=28|CONSCOUNT=35|CIGAR=262M1X83M
TGTCCCTCACCTGCGGTGTTTATGGTGGGTCCTTCAGTGGTTACTACTGGAGCTGGATCCGCCAGCCCCCAGGGAAGGGG
CTGGAGTACATTGGGGAAATCAATCATAGTGGAAGCACCAACTACAACCCGTCCCTCAAGAGTCGAGTCACCATATCAGT
AGACACGTCCAAGAAACAGCTCTCCCTGAAGTTGAGCTCTGTGAACGCCGCGGACACGGCTGTGTATTACTGTGCGAGAG
TTATTACTAGGGCGAGTCCTGGAACAGACGGGAGGTACGGTATGGACGTCTGGGGCCAAGGGACCACGGTCACCGTCTCC
TCAGGTAAGAATGGCCACTCTAGGGC
>1102_23780_24471|VPRIMER=Ramos_FW|CPRIMER=Ramos_REV|DUPCOUNT=133|CONSCOUNT=143|CIGAR=56M1X289M
TGTCCCTCACCTGCGGTGTTTATGGTGGGTCCTTCAGTGGTTACTACTGGAGCTGGCTCCGCCAGCCCCCAGGGAAGGGG
CTGGAGTACATTGGGGAAATCAATCATAGTGGAAGCACCAACTACAACCCGTCCCTCAAGAGTCGAGTCACCATATCAGT
AGACACGTCCAAGAAACAGCTCTCCCTGAAGTTGAGCTCTGTGAACGCCGCGGACACGGCTGTGTATTACTGTGCGAGAG
TTATTACTAGGGCGAGTCCTGGCACAGACGGGAGGTACGGTATGGACGTCTGGGGCCAAGGGACCACGGTCACCGTCTCC
TCAGGTAAGAATGGCCACTCTAGGGC
>1102_12228_24772|VPRIMER=Ramos_FW|CPRIMER=Ramos_REV|DUPCOUNT=15|CONSCOUNT=15|CIGAR=238M1X107M
TGTCCCTCACCTGCGGTGTTTATGGTGGGTCCTTCAGTGGTTACTACTGGAGCTGGATCCGCCAGCCCCCAGGGAAGGGG
CTGGAGTACATTGGGGAAATCAATCATAGTGGAAGCACCAACTACAACCCGTCCCTCAAGAGTCGAGTCACCATATCAGT
AGACACGTCCAAGAAACAGCTCTCCCTGAAGTTGAGCTCTGTGAACGCCGCGGACACGGCTGTGTATTACTGTGCGAGCG
TTATTACTAGGGCGAGTCCTGGCACAGACGGGAGGTACGGTATGGACGTCTGGGGCCAAGGGACCACGGTCACCGTCTCC
TCAGGTAAGAATGGCCACTCTAGGGC
>1103_12744_1158|VPRIMER=Ramos_FW|CPRIMER=Ramos_REV|DUPCOUNT=4|CONSCOUNT=4|CIGAR=88M1X4M1X252M
TGTCCCTCACCTGCGGTGTTTATGGTGGGTCCTTCAGTGGTTACTACTGGAGCTGGATCCGCCAGCCCCCAGGGAAGGGG
CTGGAGTAAATTGTGGAAATCAATCATAGTGGAAGCACCAACTACAACCCGTCCCTCAAGAGTCGAGTCACCATATCAGT
AGACACGTCCAAGAAACAGCTCTCCCTGAAGTTGAGCTCTGTGAACGCCGCGGACACGGCTGTGTATTACTGTGCGAGAG
TTATTACTAGGGCGAGTCCTGGCACAGACGGGAGGTACGGTATGGACGTCTGGGGCCAAGGGACCACGGTCACCGTCTCC
TCAGGTAAGAATGGCCACTCTAGGGC
>1103_21655_1335|VPRIMER=Ramos_FW|CPRIMER=Ramos_REV|DUPCOUNT=31|CONSCOUNT=40|CIGAR=75M1X270M
TGTCCCTCACCTGCGGTGTTTATGGTGGGTCCTTCAGTGGTTACTACTGGAGCTGGATCCGCCAGCCCCCAGGGAGGGGG
CTGGAGTACATTGGGGAAATCAATCATAGTGGAAGCACCAACTACAACCCGTCCCTCAAGAGTCGAGTCACCATATCAGT
AGACACGTCCAAGAAACAGCTCTCCCTGAAGTTGAGCTCTGTGAACGCCGCGGACACGGCTGTGTATTACTGTGCGAGAG
TTATTACTAGGGCGAGTCCTGGCACAGACGGGAGGTACGGTATGGACGTCTGGGGCCAAGGGACCACGGTCACCGTCTCC
TCAGGTAAGAATGGCCACTCTAGGGC
>1103_14019_1556|VPRIMER=Ramos_FW|CPRIMER=Ramos_REV|DUPCOUNT=70|CONSCOUNT=95|CIGAR=79M1X266M
TGTCCCTCACCTGCGGTGTTTATGGTGGGTCCTTCAGTGGTTACTACTGGAGCTGGATCCGCCAGCCCCCAGGGAAGGGT
CTGGAGTACATTGGGGAAATCAATCATAGTGGAAGCACCAACTACAACCCGTCCCTCAAGAGTCGAGTCACCATATCAGT
AGACACGTCCAAGAAACAGCTCTCCCTGAAGTTGAGCTCTGTGAACGCCGCGGACACGGCTGTGTATTACTGTGCGAGAG
TTATTACTAGGGCGAGTCCTGGCACAGACGGGAGGTACGGTATGGACGTCTGGGGCCAAGGGACCACGGTCACCGTCTCC
TCAGGTAAGAATGGCCACTCTAGGGC
>1103_9321_1633|VPRIMER=Ramos_FW|CPRIMER=Ramos_REV|DUPCOUNT=52|CONSCOUNT=64|CIGAR=196M1X149M
TGTCCCTCACCTGCGGTGTTTATGGTGGGTCCTTCAGTGGTTACTACTGGAGCTGGATCCGCCAGCCCCCAGGGAAGGGG
CTGGAGTACATTGGGGAAATCAATCATAGTGGAAGCACCAACTACAACCCGTCCCTCAAGAGTCGAGTCACCATATCAGT
AGACACGTCCAAGAAACAGCTCTCCCTGAAGTTGAGATCTGTGAACGCCGCGGACACGGCTGTGTATTACTGTGCGAGAG
TTATTACTAGGGCGAGTCCTGGCACAGACGGGAGGTACGGTATGGACGTCTGGGGCCAAGGGACCACGGTCACCGTCTCC
TCAGGTAAGAATGGCCACTCTAGGGC
>1103_22285_2038|VPRIMER=Ramos_FW|CPRIMER=Ramos_REV|DUPCOUNT=33|CONSCOUNT=45|CIGAR=83M1X262M
TGTCCCTCACCTGCGGTGTTTATGGTGGGTCCTTCAGTGGTTACTACTGGAGCTGGATCCGCCAGCCCCCAGGGAAGGGG
CTGTAGTACATTGGGGAAATCAATCATAGTGGAAGCACCAACTACAACCCGTCCCTCAAGAGTCGAGTCACCATATCAGT
AGACACGTCCAAGAAACAGCTCTCCCTGAAGTTGAGCTCTGTGAACGCCGCGGACACGGCTGTGTATTACTGTGCGAGAG
TTATTACTAGGGCGAGTCCTGGCACAGACGGGAGGTACGGTATGGACGTCTGGGGCCAAGGGACCACGGTCACCGTCTCC
TCAGGTAAGAATGGCCACTCTAGGGC
>1103_17901_2168|VPRIMER=Ramos_FW|CPRIMER=Ramos_REV|DUPCOUNT=34|CONSCOUNT=43|CIGAR=127M1X218M
TGTCCCTCACCTGCGGTGTTTATGGTGGGTCCTTCAGTGGTTACTACTGGAGCTGGATCCGCCAGCCCCCAGGGAAGGGG
CTGGAGTACATTGGGGAAATCAATCATAGTGGAAGCACCAACTACAAACCGTCCCTCAAGAGTCGAGTCACCATATCAGT
AGACACGTCCAAGAAACAGCTCTCCCTGAAGTTGAGCTCTGTGAACGCCGCGGACACGGCTGTGTATTACTGTGCGAGAG
TTATTACTAGGGCGAGTCCTGGCACAGACGGGAGGTACGGTATGGACGTCTGGGGCCAAGGGACCACGGTCACCGTCTCC
TCAGGTAAGAATGGCCACTCTAGGGC
>1103_21640_2423|VPRIMER=Ramos_FW|CPRIMER=Ramos_REV|DUPCOUNT=8|CONSCOUNT=10|CIGAR=15M1X1M1X328M
TGTCCCTCACCTGCGATATTTATGGTGGGTCCTTCAGTGGTTACTACTGGAGCTGGATCCGCCAGCCCCCAGGGAAGGGG
CTGGAGTACATTGGGGAAATCAATCATAGTGGAAGCACCAACTACAACCCGTCCCTCAAGAGTCGAGTCACCATATCAGT
AGACACGTCCAAGAAACAGCTCTCCCTGAAGTTGAGCTCTGTGAACGCCGCGGACACGGCTGTGTATTACTGTGCGAGAG
TTATTACTAGGGCGAGTCCTGGCACAGACGGGAGGTACGGTATGGACGTCTGGGGCCAAGGGACCACGGTCACCGTCTCC
TCAGGTAAGAATGGCCACTCTAGGGC
>1103_23250_3085|VPRIMER=Ramos_FW|CPRIMER=Ramos_REV|DUPCOUNT=65|CONSCOUNT=73|CIGAR=285M1X60M
TGTCCCTCACCTGCGGTGTTTATGGTGGGTCCTTCAGTGGTTACTACTGGAGCTGGATCCGCCAGCCCCCAGGGAAGGGG
CTGGAGTACATTGGGGAAATCAATCATAGTGGAAGCACCAACTACAACCCGTCCCTCAAGAGTCGAGTCACCATATCAGT
AGACACGTCCAAGAAACAGCTCTCCCTGAAGTTGAGCTCTGTGAACGCCGCGGACACGGCTGTGTATTACTGTGCGAGAG
TTATTACTAGGGCGAGTCCTGGCACAGACGGGAGGTACGGTATGGGCGTCTGGGGCCAAGGGACCACGGTCACCGTCTCC
TCAGGTAAGAATGGCCACTCTAGGGC
>1103_18119_3778|VPRIMER=Ramos_FW|CPRIMER=Ramos_REV|DUPCOUNT=23|CONSCOUNT=28|CIGAR=94M1X251M
TGTCCCTCACCTGCGGTGTTTATGGTGGGTCCTTCAGTGGTTACTACTGGAGCTGGATCCGCCAGCCCCCAGGGAAGGGG
CTGGAGTACATTGGCGAAATCAATCATAGTGGAAGCACCAACTACAACCCGTCCCTCAAGAGTCGAGTCACCATATCAGT
AGACACGTCCAAGAAACAGCTCTCCCTGAAGTTGAGCTCTGTGAACGCCGCGGACACGGCTGTGTATTACTGTGCGAGAG
TTATTACTAGGGCGAGTCCTGGCACAGACGGGAGGTACGGTATGGACGTCTGGGGCCAAGGGACCACGGTCACCGTCTCC
TCAGGTAAGAATGGCCACTCTAGGGC
>1103_12797_3850|VPRIMER=Ramos_FW|CPRIMER=Ramos_REV|DUPCOUNT=56|CONSCOUNT=68|CIGAR=312M1X33M
TGTCCCTCACCTGCGGTGTTTATGGTGGGTCCTTCAGTGGTTACTACTGGAGCTGGATCCGCCAGCCCCCAGGGAAGGGG
CTGGAGTACATTGGGGAAATCAATCATAGTGGAAGCACCAACTACAACCCGTCCCTCAAGAGTCGAGTCACCATATCAGT
AGACACGTCCAAGAAACAGCTCTCCCTGAAGTTGAGCTCTGTGAACGCCGCGGACACGGCTGTGTATTACTGTGCGAGAG
TTATTACTAGGGCGAGTCCTGGCACAGACGGGAGGTACGGTATGGACGTCTGGGGCCAAGGGACCACGGTCATCGTCTCC
TCAGGTAAGAATGGCCACTCTAGGGC
>1103_19563_3882|VPRIMER=Ramos_FW|CPRIMER=Ramos_REV|DUPCOUNT=49|CONSCOUNT=59|CIGAR=24M1X321M
TGTCCCTCACCTGCGGTGTTTATGATGGGTCCTTCAGTGGTTACTACTGGAGCTGGATCCGCCAGCCCCCAGGGAAGGGG
CTGGAGTACATTGGGGAAATCAATCATAGTGGAAGCACCAACTACAACCCGTCCCTCAAGAGTCGAGTCACCATATCAGT
AGACACGTCCAAGAAACAGCTCTCCCTGAAGTTGAGCTCTGTGAACGCCGCGGACACGGCTGTGTATTACTGTGCGAGAG
TTATTACTAGGGCGAGTCCTGGCACAGACGGGAGGTACGGTATGGACGTCTGGGGCCAAGGGACCACGGTCACCGTCTCC
TCAGGTAAGAATGGCCACTCTAGGGC
>1103_6052_4653|VPRIMER=Ramos_FW|CPRIMER=Ramos_REV|DUPCOUNT=44|CONSCOUNT=47|CIGAR=342M1X3M
TGTCCCTCACCTGCGGTGTTTATGGTGGGTCCTTCAGTGGTTACTACTGGAGCTGGATCCGCCAGCCCCCAGGGAAGGGG
CTGGAGTACATTGGGGAAATCAATCATAGTGGAAGCACCAACTACAACCCGTCCCTCAAGAGTCGAGTCACCATATCAGT
AGACACGTCCAAGAAACAGCTCTCCCTGAAGTTGAGCTCTGTGAACGCCGCGGACACGGCTGTGTATTACTGTGCGAGAG
TTATTACTAGGGCGAGTCCTGGCACAGACGGGAGGTACGGTATGGACGTCTGGGGCCAAGGGACCACGGTCACCGTCTCC
TCAGGTAAGAATGGCCACTCTATGGC
>1103_16931_4985|VPRIMER=Ramos_FW|CPRIMER=Ramos_REV|DUPCOUNT=20|CONSCOUNT=24|CIGAR=40M1X305M
TGTCCCTCACCTGCGGTGTTTATGGTGGGTCCTTCAGTGGCTACTACTGGAGCTGGATCCGCCAGCCCCCAGGGAAGGGG
CTGGAGTACATTGGGGAAATCAATCATAGTGGAAGCACCAACTACAACCCGTCCCTCAAGAGTCGAGTCACCATATCAGT
AGACACGTCCAAGAAACAGCTCTCCCTGAAGTTGAGCTCTGTGAACGCCGCGGACACGGCTGTGTATTACTGTGCGAGAG
TTATTACTAGGGCGAGTCCTGGCACAGACGGGAGGTACGGTATGGACGTCTGGGGCCAAGGGACCACGGTCACCGTCTCC
TCAGGTAAGAATGGCCACTCTAGGGC
>1103_4767_5011|VPRIMER=Ramos_FW|CPRIMER=Ramos_REV|DUPCOUNT=183|CONSCOUNT=184|CIGAR=280M1X65M
TGTCCCTCACCTGCGGTGTTTATGGTGGGTCCTTCAGTGGTTACTACTGGAGCTGGATCCGCCAGCCCCCAGGGAAGGGG
CTGGAGTACATTGGGGAAATCAATCATAGTGGAAGCACCAACTACAACCCGTCCCTCAAGAGTCGAGTCACCATATCAGT
AGACACGTCCAAGAAACAGCTCTCCCTGAAGTTGAGCTCTGTGAACGCCGCGGACACGGCTGTGTATTACTGTGCGAGAG
TTATTACTAGGGCGAGTCCTGGCACAGACGGGAGGTACGGGATGGACGTCTGGGGCCAAGGGACCACGGTCACCGTCTCC
TCAGGTAAGAATGGCCACTCTAGGGC
>1103_25664_5174|VPRIMER=Ramos_FW|CPRIMER=Ramos_REV|DUPCOUNT=59|CONSCOUNT=74|CIGAR=27M1X318M
TGTCCCTCACCTGCGGTGTTTATGGTGAGTCCTTCAGTGGTTACTACTGGAGCTGGATCCGCCAGCCCCCAGGGAAGGGG
CTGGAGTACATTGGGGAAATCAATCATAGTGGAAGCACCAACTACAACCCGTCCCTCAAGAGTCGAGTCACCATATCAGT
AGACACGTCCAAGAAACAGCTCTCCCTGAAGTTGAGCTCTGTGAACGCCGCGGACACGGCTGTGTATTACTGTGCGAGAG
TTATTACTAGGGCGAGTCCTGGCACAGACGGGAGGTACGGTATGGACGTCTGGGGCCAAGGGACCACGGTCACCGTCTCC
TCAGGTAAGAATGGCCACTCTAGGGC
>1103_16152_5442|VPRIMER=Ramos_FW|CPRIMER=Ramos_REV|DUPCOUNT=9|CONSCOUNT=12|CIGAR=85M1X69M1X23M1X166M
TGTCCCTCACCTGCGGTGTTTATGGTGGGTCCTTCAGTGGTTACTACTGGAGCTGGATCCGCCAGCCCCCAGGGAAGGGG
CTGGAATACATTGGGGAAATCAATCATAGTGGAAGCACCAACTACAACCCGTCCCTCAAGAGTCGAGTCACCATAGCAGT
AGACACGTCCAAGAAACAGGTCTCCCTGAAGTTGAGCTCTGTGAACGCCGCGGACACGGCTGTGTATTACTGTGCGAGAG
TTATTACTAGGGCGAGTCCTGGCACAGACGGGAGGTACGGTATGGACGTCTGGGGCCAAGGGACCACGGTCACCGTCTCC
TCAGGTAAGAATGGCCACTCTAGGGC
>1103_8756_5477|VPRIMER=Ramos_FW|CPRIMER=Ramos_REV|DUPCOUNT=158|CONSCOUNT=214|CIGAR=43M1X302M
TGTCCCTCACCTGCGGTGTTTATGGTGGGTCCTTCAGTGGTTAGTACTGGAGCTGGATCCGCCAGCCCCCAGGGAAGGGG
CTGGAGTACATTGGGGAAATCAATCATAGTGGAAGCACCAACTACAACCCGTCCCTCAAGAGTCGAGTCACCATATCAGT
AGACACGTCCAAGAAACAGCTCTCCCTGAAGTTGAGCTCTGTGAACGCCGCGGACACGGCTGTGTATTACTGTGCGAGAG
TTATTACTAGGGCGAGTCCTGGCACAGACGGGAGGTACGGTATGGACGTCTGGGGCCAAGGGACCACGGTCACCGTCTCC
TCAGGTAAGAATGGCCACTCTAGGGC
>1103_25045_6057|VPRIMER=Ramos_FW|CPRIMER=Ramos_REV|DUPCOUNT=1|CONSCOUNT=4|CIGAR=46M1X160M1X21M1X116M
TGTCCCTCACCTGCGGTGTTTATGGTGGGTCCTTCAGTGGTTACTAGTGGAGCTGGATCCGCCAGCCCCCAGGGAAGGGG
CTGGAGTACATTGGGGAAATCAATCATAGTGGAAGCACCAACTACAACCCGTCCCTCAAGAGTCGAGTCACCATATCAGT
AGACACGTCCAAGAAACAGCTCTCCCTGAAGTTGAGCTCTGTGAACGACGCGGACACGGCTGTGTATTAATGTGCGAGAG
TTATTACTAGGGCGAGTCCTGGCACAGACGGGAGGTACGGTATGGACGTCTGGGGCCAAGGGACCACGGTCACCGTCTCC
TCAGGTAAGAATGGCCACTCTAGGGC
>1103_10099_6161|VPRIMER=Ramos_FW|CPRIMER=Ramos_REV|DUPCOUNT=203|CONSCOUNT=260|CIGAR=274M1X71M
TGTCCCTCACCTGCGGTGTTTATGGTGGGTCCTTCAGTGGTTACTACTGGAGCTGGATCCGCCAGCCCCCAGGGAAGGGG
CTGGAGTACATTGGGGAAATCAATCATAGTGGAAGCACCAACTACAACCCGTCCCTCAAGAGTCGAGTCACCATATCAGT
AGACACGTCCAAGAAACAGCTCTCCCTGAAGTTGAGCTCTGTGAACGCCGCGGACACGGCTGTGTATTACTGTGCGAGAG
TTATTACTAGGGCGAGTCCTGGCACAGACGGGAGATACGGTATGGACGTCTGGGGCCAAGGGACCACGGTCACCGTCTCC
TCAGGTAAGAATGGCCACTCTAGGGC
>1103_15656_6581|VPRIMER=Ramos_FW|CPRIMER=Ramos_REV|DUPCOUNT=30|CONSCOUNT=39|CIGAR=29M1X316M
TGTCCCTCACCTGCGGTGTTTATGGTGGGACCTTCAGTGGTTACTACTGGAGCTGGATCCGCCAGCCCCCAGGGAAGGGG
CTGGAGTACATTGGGGAAATCAATCATAGTGGAAGCACCAACTACAACCCGTCCCTCAAGAGTCGAGTCACCATATCAGT
AGACACGTCCAAGAAACAGCTCTCCCTGAAGTTGAGCTCTGTGAACGCCGCGGACACGGCTGTGTATTACTGTGCGAGAG
TTATTACTAGGGCGAGTCCTGGCACAGACGGGAGGTACGGTATGGACGTCTGGGGCCAAGGGACCACGGTCACCGTCTCC
TCAGGTAAGAATGGCCACTCTAGGGC
>1103_4783_7220|VPRIMER=Ramos_FW|CPRIMER=Ramos_REV|DUPCOUNT=28|CONSCOUNT=37|CIGAR=141M1X204M
TGTCCCTCACCTGCGGTGTTTATGGTGGGTCCTTCAGTGGTTACTACTGGAGCTGGATCCGCCAGCCCCCAGGGAAGGGG
CTGGAGTACATTGGGGAAATCAATCATAGTGGAAGCACCAACTACAACCCGTCCCTCAAGAATCGAGTCACCATATCAGT
AGACACGTCCAAGAAACAGCTCTCCCTGAAGTTGAGCTCTGTGAACGCCGCGGACACGGCTGTGTATTACTGTGCGAGAG
TTATTACTAGGGCGAGTCCTGGCACAGACGGGAGGTACGGTATGGACGTCTGGGGCCAAGGGACCACGGTCACCGTCTCC
TCAGGTAAGAATGGCCACTCTAGGGC
>1103_23278_7394|VPRIMER=Ramos_FW|CPRIMER=Ramos_REV|DUPCOUNT=24|CONSCOUNT=31|CIGAR=136M1X209M
TGTCCCTCACCTGCGGTGTTTATGGTGGGTCCTTCAGTGGTTACTACTGGAGCTGGATCCGCCAGCCCCCAGGGAAGGGG
CTGGAGTACATTGGGGAAATCAATCATAGTGGAAGCACCAACTACAACCCGTCCCTGAAGAGTCGAGTCACCATATCAGT
AGACACGTCCAAGAAACAGCTCTCCCTGAAGTTGAGCTCTGTGAACGCCGCGGACACGGCTGTGTATTACTGTGCGAGAG
TTATTACTAGGGCGAGTCCTGGCACAGACGGGAGGTACGGTATGGACGTCTGGGGCCAAGGGACCACGGTCACCGTCTCC
TCAGGTAAGAATGGCCACTCTAGGGC
>1103_5647_7424|VPRIMER=Ramos_FW|CPRIMER=Ramos_REV|DUPCOUNT=53|CONSCOUNT=65|CIGAR=205M1X140M
TGTCCCTCACCTGCGGTGTTTATGGTGGGTCCTTCAGTGGTTACTACTGGAGCTGGATCCGCCAGCCCCCAGGGAAGGGG
CTGGAGTACATTGGGGAAATCAATCATAGTGGAAGCACCAACTACAACCCGTCCCTCAAGAGTCGAGTCACCATATCAGT
AGACACGTCCAAGAAACAGCTCTCCCTGAAGTTGAGCTCTGTGAAAGCCGCGGACACGGCTGTGTATTACTGTGCGAGAG
TTATTACTAGGGCGAGTCCTGGCACAGACGGGAGGTACGGTATGGACGTCTGGGGCCAAGGGACCACGGTCACCGTCTCC
TCAGGTAAGAATGGCCACTCTAGGGC
>1103_27046_7573|VPRIMER=Ramos_FW|CPRIMER=Ramos_REV|DUPCOUNT=50|CONSCOUNT=52|CIGAR=329M1X16M
TGTCCCTCACCTGCGGTGTTTATGGTGGGTCCTTCAGTGGTTACTACTGGAGCTGGATCCGCCAGCCCCCAGGGAAGGGG
CTGGAGTACATTGGGGAAATCAATCATAGTGGAAGCACCAACTACAACCCGTCCCTCAAGAGTCGAGTCACCATATCAGT
AGACACGTCCAAGAAACAGCTCTCCCTGAAGTTGAGCTCTGTGAACGCCGCGGACACGGCTGTGTATTACTGTGCGAGAG
TTATTACTAGGGCGAGTCCTGGCACAGACGGGAGGTACGGTATGGACGTCTGGGGCCAAGGGACCACGGTCACCGTCTCC
TCAGGTAAGGATGGCCACTCTAGGGC
>1103_16762_7870|VPRIMER=Ramos_FW|CPRIMER=Ramos_REV|DUPCOUNT=188|CONSCOUNT=241|CIGAR=229M1X116M
TGTCCCTCACCTGCGGTGTTTATGGTGGGTCCTTCAGTGGTTACTACTGGAGCTGGATCCGCCAGCCCCCAGGGAAGGGG
CTGGAGTACATTGGGGAAATCAATCATAGTGGAAGCACCAACTACAACCCGTCCCTCAAGAGTCGAGTCACCATATCAGT
AGACACGTCCAAGAAACAGCTCTCCCTGAAGTTGAGCTCTGTGAACGCCGCGGACACGGCTGTGTATTAGTGTGCGAGAG
TTATTACTAGGGCGAGTCCTGGCACAGACGGGAGGTACGGTATGGACGTCTGGGGCCAAGGGACCACGGTCACCGTCTCC
TCAGGTAAGAATGGCCACTCTAGGGC
>1103_2951_7956|VPRIMER=Ramos_FW|CPRIMER=Ramos_REV|DUPCOUNT=27|CONSCOUNT=29|CIGAR=154M1X191M
TGTCCCTCACCTGCGGTGTTTATGGTGGGTCCTTCAGTGGTTACTACTGGAGCTGGATCCGCCAGCCCCCAGGGAAGGGG
CTGGAGTACATTGGGGAAATCAATCATAGTGGAAGCACCAACTACAACCCGTCCCTCAAGAGTCGAGTCACCATGTCAGT
AGACACGTCCAAGAAACAGCTCTCCCTGAAGTTGAGCTCTGTGAACGCCGCGGACACGGCTGTGTATTACTGTGCGAGAG
TTATTACTAGGGCGAGTCCTGGCACAGACGGGAGGTACGGTATGGACGTCTGGGGCCAAGGGACCACGGTCACCGTCTCC
TCAGGTAAGAATGGCCACTCTAGGGC
>1103_24084_8042|VPRIMER=Ramos_FW|CPRIMER=Ramos_REV|DUPCOUNT=339|CONSCOUNT=362|CIGAR=324M1X21M
TGTCCCTCACCTGCGGTGTTTATGGTGGGTCCTTCAGTGGTTACTACTGGAGCTGGATCCGCCAGCCCCCAGGGAAGGGG
CTGGAGTACATTGGGGAAATCAATCATAGTGGAAGCACCAACTACAACCCGTCCCTCAAGAGTCGAGTCACCATATCAGT
AGACACGTCCAAGAAACAGCTCTCCCTGAAGTTGAGCTCTGTGAACGCCGCGGACACGGCTGTGTATTACTGTGCGAGAG
TTATTACTAGGGCGAGTCCTGGCACAGACGGGAGGTACGGTATGGACGTCTGGGGCCAAGGGACCACGGTCACCGTCTCC
TCAGTTAAGAATGGCCACTCTAGGGC
>1103_3028_8347|VPRIMER=Ramos_FW|CPRIMER=Ramos_REV|DUPCOUNT=117|CONSCOUNT=152|CIGAR=176M1X169M
TGTCCCTCACCTGCGGTGTTTATGGTGGGTCCTTCAGTGGTTACTACTGGAGCTGGATCCGCCAGCCCCCAGGGAAGGGG
CTGGAGTACATTGGGGAAATCAATCATAGTGGAAGCACCAACTACAACCCGTCCCTCAAGAGTCGAGTCACCATATCAGT
AGACACGTCCAAGAAATAGCTCTCCCTGAAGTTGAGCTCTGTGAACGCCGCGGACACGGCTGTGTATTACTGTGCGAGAG
TTATTACTAGGGCGAGTCCTGGCACAGACGGGAGGTACGGTATGGACGTCTGGGGCCAAGGGACCACGGTCACCGTCTCC
TCAGGTAAGAATGGCCACTCTAGGGC
>1103_26136_8469|VPRIMER=Ramos_FW|CPRIMER=Ramos_REV|DUPCOUNT=69|CONSCOUNT=86|CIGAR=55M1X290M
TGTCCCTCACCTGCGGTGTTTATGGTGGGTCCTTCAGTGGTTACTACTGGAGCTGCATCCGCCAGCCCCCAGGGAAGGGG
CTGGAGTACATTGGGGAAATCAATCATAGTGGAAGCACCAACTACAACCCGTCCCTCAAGAGTCGAGTCACCATATCAGT
AGACACGTCCAAGAAACAGCTCTCCCTGAAGTTGAGCTCTGTGAACGCCGCGGACACGGCTGTGTATTACTGTGCGAGAG
TTATTACTAGGGCGAGTCCTGGCACAGACGGGAGGTACGGTATGGACGTCTGGGGCCAAGGGACCACGGTCACCGTCTCC
TCAGGTAAGAATGGCCACTCTAGGGC
>1103_3679_8517|VPRIMER=Ramos_FW|CPRIMER=Ramos_REV|DUPCOUNT=67|CONSCOUNT=91|CIGAR=9M1X336M
TGTCCCTCATCTGCGGTGTTTATGGTGGGTCCTTCAGTGGTTACTACTGGAGCTGGATCCGCCAGCCCCCAGGGAAGGGG
CTGGAGTACATTGGGGAAATCAATCATAGTGGAAGCACCAACTACAACCCGTCCCTCAAGAGTCGAGTCACCATATCAGT
AGACACGTCCAAGAAACAGCTCTCCCTGAAGTTGAGCTCTGTGAACGCCGCGGACACGGCTGTGTATTACTGTGCGAGAG
TTATTACTAGGGCGAGTCCTGGCACAGACGGGAGGTACGGTATGGACGTCTGGGGCCAAGGGACCACGGTCACCGTCTCC
TCAGGTAAGAATGGCCACTCTAGGGC
>1103_15715_8549|VPRIMER=Ramos_FW|CPRIMER=Ramos_REV|DUPCOUNT=2|CONSCOUNT=5|CIGAR=51M1X276M1X17M
TGTCCCTCACCTGCGGTGTTTATGGTGGGTCCTTCAGTGGTTACTACTGGACCTGGATCCGCCAGCCCCCAGGGAAGGGG
CTGGAGTACATTGGGGAAATCAATCATAGTGGAAGCACCAACTACAACCCGTCCCTCAAGAGTCGAGTCACCATATCAGT
AGACACGTCCAAGAAACAGCTCTCCCTGAAGTTGAGCTCTGTGAACGCCGCGGACACGGCTGTGTATTACTGTGCGAGAG
TTATTACTAGGGCGAGTCCTGGCACAGACGGGAGGTACGGTATGGACGTCTGGGGCCAAGGGACCACGGTCACCGTCTCC
TCAGGTAAAAATGGCCACTCTAGGGC
>1103_9837_8822|VPRIMER=Ramos_FW|CPRIMER=Ramos_REV|DUPCOUNT=26|CONSCOUNT=33|CIGAR=159M1X186M
TGTCCCTCACCTGCGGTGTTTATGGTGGGTCCTTCAGTGGTTACTACTGGAGCTGGATCCGCCAGCCCCCAGGGAAGGGG
CTGGAGTACATTGGGGAAATCAATCATAGTGGAAGCACCAACTACAACCCGTCCCTCAAGAGTCGAGTCACCATATCAGA
AGACACGTCCAAGAAACAGCTCTCCCTGAAGTTGAGCTCTGTGAACGCCGCGGACACGGCTGTGTATTACTGTGCGAGAG
TTATTACTAGGGCGAGTCCTGGCACAGACGGGAGGTACGGTATGGACGTCTGGGGCCAAGGGACCACGGTCACCGTCTCC
TCAGGTAAGAATGGCCACTCTAGGGC
>1103_11591_9133|VPRIMER=Ramos_FW|CPRIMER=Ramos_REV|DUPCOUNT=40|CONSCOUNT=46|CIGAR=101M1X244M
TGTCCCTCACCTGCGGTGTTTATGGTGGGTCCTTCAGTGGTTACTACTGGAGCTGGATCCGCCAGCCCCCAGGGAAGGGG
CTGGAGTACATTGGGGAAATCTATCATAGTGGAAGCACCAACTACAACCCGTCCCTCAAGAGTCGAGTCACCATATCAGT
AGACACGTCCAAGAAACAGCTCTCCCTGAAGTTGAGCTCTGTGAACGCCGCGGACACGGCTGTGTATTACTGTGCGAGAG
TTATTACTAGGGCGAGTCCTGGCACAGACGGGAGGTACGGTATGGACGTCTGGGGCCAAGGGACCACGGTCACCGTCTCC
TCAGGTAAGAATGGCCACTCTAGGGC
>1103_27811_9580|VPRIMER=Ramos_FW|CPRIMER=Ramos_REV|DUPCOUNT=94|CONSCOUNT=118|CIGAR=95M1X250M
TGTCCCTCACCTGCGGTGTTTATGGTGGGTCCTTCAGTGGTTACTACTGGAGCTGGATCCGCCAGCCCCCAGGGAAGGGG
CTGGAGTACATTGGGTAAATCAATCATAGTGGAAGCACCAACTACAACCCGTCCCTCAAGAGTCGAGTCACCATATCAGT
AGACACGTCCAAGAAACAGCTCTCCCTGAAGTTGAGCTCTGTGAACGCCGCGGACACGGCTGTGTATTACTGTGCGAGAG
TTATTACTAGGGCGAGTCCTGGCACAGACGGGAGGTACGGTATGGACGTCTGGGGCCAAGGGACCACGGTCACCGTCTCC
TCAGGTAAGAATGGCCACTCTAGGGC
>1103_23052_10421|VPRIMER=Ramos_FW|CPRIMER=Ramos_REV|DUPCOUNT=16|CONSCOUNT=17|CIGAR=89M1X256M
TGTCCCTCACCTGCGGTGTTTATGGTGGGTCCTTCAGTGGTTACTACTGGAGCTGGATCCGCCAGCCCCCAGGGAAGGGG
CTGGAGTACCTTGGGGAAATCAATCATAGTGGAAGCACCAACTACAACCCGTCCCTCAAGAGTCGAGTCACCATATCAGT
AGACACGTCCAAGAAACAGCTCTCCCTGAAGTTGAGCTCTGTGAACGCCGCGGACACGGCTGTGTATTACTGTGCGAGAG
TTATTACTAGGGCGAGTCCTGGCACAGACGGGAGGTACGGTATGGACGTCTGGGGCCAAGGGACCACGGTCACCGTCTCC
TCAGGTAAGAATGGCCACTCTAGGGC
>1103_6529_10458|VPRIMER=Ramos_FW|CPRIMER=Ramos_REV|DUPCOUNT=13|CONSCOUNT=17|CIGAR=79M1X266M
TGTCCCTCACCTGCGGTGTTTATGGTGGGTCCTTCAGTGGTTACTACTGGAGCTGGATCCGCCAGCCCCCAGGGAAGGGC
CTGGAGTACATTGGGGAAATCAATCATAGTGGAAGCACCAACTACAACCCGTCCCTCAAGAGTCGAGTCACCATATCAGT
AGACACGTCCAAGAAACAGCTCTCCCTGAAGTTGAGCTCTGTGAACGCCGCGGACACGGCTGTGTATTACTGTGCGAGAG
TTATTACTAGGGCGAGTCCTGGCACAGACGGGAGGTACGGTATGGACGTCTGGGGCCAAGGGACCACGGTCACCGTCTCC
TCAGGTAAGAATGGCCACTCTAGGGC
>1103_3059_11128|VPRIMER=Ramos_FW|CPRIMER=Ramos_REV|DUPCOUNT=30|CONSCOUNT=32|CIGAR=74M1X271M
TGTCCCTCACCTGCGGTGTTTATGGTGGGTCCTTCAGTGGTTACTACTGGAGCTGGATCCGCCAGCCCCCAGGGTAGGGG
CTGGAGTACATTGGGGAAATCAATCATAGTGGAAGCACCAACTACAACCCGTCCCTCAAGAGTCGAGTCACCATATCAGT
AGACACGTCCAAGAAACAGCTCTCCCTGAAGTTGAGCTCTGTGAACGCCGCGGACACGGCTGTGTATTACTGTGCGAGAG
TTATTACTAGGGCGAGTCCTGGCACAGACGGGAGGTACGGTATGGACGTCTGGGGCCAAGGGACCACGGTCACCGTCTCC
TCAGGTAAGAATGGCCACTCTAGGGC
>1103_9800_11417|VPRIMER=Ramos_FW|CPRIMER=Ramos_REV|DUPCOUNT=25|CONSCOUNT=35|CIGAR=133M1X212M
TGTCCCTCACCTGCGGTGTTTATGGTGGGTCCTTCAGTGGTTACTACTGGAGCTGGATCCGCCAGCCCCCAGGGAAGGGG
CTGGAGTACATTGGGGAAATCAATCATAGTGGAAGCACCAACTACAACCCGTCTCTCAAGAGTCGAGTCACCATATCAGT
AGACACGTCCAAGAAACAGCTCTCCCTGAAGTTGAGCTCTGTGAACGCCGCGGACACGGCTGTGTATTACTGTGCGAGAG
TTATTACTAGGGCGAGTCCTGGCACAGACGGGAGGTACGGTATGGACGTCTGGGGCCAAGGGACCACGGTCACCGTCTCC
TCAGGTAAGAATGGCCACTCTAGGGC
>1103_16729_11557|VPRIMER=Ramos_FW|CPRIMER=Ramos_REV|DUPCOUNT=29|CONSCOUNT=31|CIGAR=102M1X243M
TGTCCCTCACCTGCGGTGTTTATGGTGGGTCCTTCAGTGGTTACTACTGGAGCTGGATCCGCCAGCCCCCAGGGAAGGGG
CTGGAGTACATTGGGGAAATCAGTCATAGTGGAAGCACCAACTACAACCCGTCCCTCAAGAGTCGAGTCACCATATCAGT
AGACACGTCCAAGAAACAGCTCTCCCTGAAGTTGAGCTCTGTGAACGCCGCGGACACGGCTGTGTATTACTGTGCGAGAG
TTATTACTAGGGCGAGTCCTGGCACAGACGGGAGGTACGGTATGGACGTCTGGGGCCAAGGGACCACGGTCACCGTCTCC
TCAGGTAAGAATGGCCACTCTAGGGC
>1103_7329_11706|VPRIMER=Ramos_FW|CPRIMER=Ramos_REV|DUPCOUNT=222|CONSCOUNT=298|CIGAR=279M1X66M
TGTCCCTCACCTGCGGTGTTTATGGTGGGTCCTTCAGTGGTTACTACTGGAGCTGGATCCGCCAGCCCCCAGGGAAGGGG
CTGGAGTACATTGGGGAAATCAATCATAGTGGAAGCACCAACTACAACCCGTCCCTCAAGAGTCGAGTCACCATATCAGT
AGACACGTCCAAGAAACAGCTCTCCCTGAAGTTGAGCTCTGTGAACGCCGCGGACACGGCTGTGTATTACTGTGCGAGAG
TTATTACTAGGGCGAGTCCTGGCACAGACGGGAGGTACGATATGGACGTCTGGGGCCAAGGGACCACGGTCACCGTCTCC
TCAGGTAAGAATGGCCACTCTAGGGC
>1103_18625_11734|VPRIMER=Ramos_FW|CPRIMER=Ramos_REV|DUPCOUNT=13|CONSCOUNT=13|CIGAR=203M1X142M
TGTCCCTCACCTGCGGTGTTTATGGTGGGTCCTTCAGTGGTTACTACTGGAGCTGGATCCGCCAGCCCCCAGGGAAGGGG
CTGGAGTACATTGGGGAAATCAATCATAGTGGAAGCACCAACTACAACCCGTCCCTCAAGAGTCGAGTCACCATATCAGT
AGACACGTCCAAGAAACAGCTCTCCCTGAAGTTGAGCTCTGTGTACGCCGCGGACACGGCTGTGTATTACTGTGCGAGAG
TTATTACTAGGGCGAGTCCTGGCACAGACGGGAGGTACGGTATGGACGTCTGGGGCCAAGGGACCACGGTCACCGTCTCC
TCAGGTAAGAATGGCCACTCTAGGGC
>1103_11148_11810|VPRIMER=Ramos_FW|CPRIMER=Ramos_REV|DUPCOUNT=28|CONSCOUNT=30|CIGAR=282M1X63M
TGTCCCTCACCTGCGGTGTTTATGGTGGGTCCTTCAGTGGTTACTACTGGAGCTGGATCCGCCAGCCCCCAGGGAAGGGG
CTGGAGTACATTGGGGAAATCAATCATAGTGGAAGCACCAACTACAACCCGTCCCTCAAGAGTCGAGTCACCATATCAGT
AGACACGTCCAAGAAACAGCTCTCCCTGAAGTTGAGCTCTGTGAACGCCGCGGACACGGCTGTGTATTACTGTGCGAGAG
TTATTACTAGGGCGAGTCCTGGCACAGACGGGAGGTACGGTACGGACGTCTGGGGCCAAGGGACCACGGTCACCGTCTCC
TCAGGTAAGAATGGCCACTCTAGGGC
>1103_21876_11970|VPRIMER=Ramos_FW|CPRIMER=Ramos_REV|DUPCOUNT=64|CONSCOUNT=71|CIGAR=300M1X45M
TGTCCCTCACCTGCGGTGTTTATGGTGGGTCCTTCAGTGGTTACTACTGGAGCTGGATCCGCCAGCCCCCAGGGAAGGGG
CTGGAGTACATTGGGGAAATCAATCATAGTGGAAGCACCAACTACAACCCGTCCCTCAAGAGTCGAGTCACCATATCAGT
AGACACGTCCAAGAAACAGCTCTCCCTGAAGTTGAGCTCTGTGAACGCCGCGGACACGGCTGTGTATTACTGTGCGAGAG
TTATTACTAGGGCGAGTCCTGGCACAGACGGGAGGTACGGTATGGACGTCTGGGGCCAAGTGACCACGGTCACCGTCTCC
TCAGGTAAGAATGGCCACTCTAGGGC
>1103_3116_12584|VPRIMER=Ramos_FW|CPRIMER=Ramos_REV|DUPCOUNT=23|CONSCOUNT=24|CIGAR=120M1X225M
TGTCCCTCACCTGCGGTGTTTATGGTGGGTCCTTCAGTGGTTACTACTGGAGCTGGATCCGCCAGCCCCCAGGGAAGGGG
CTGGAGTACATTGGGGAAATCAATCATAGTGGAAGCACCATCTACAACCCGTCCCTCAAGAGTCGAGTCACCATATCAGT
AGACACGTCCAAGAAACAGCTCTCCCTGAAGTTGAGCTCTGTGAACGCCGCGGACACGGCTGTGTATTACTGTGCGAGAG
TTATTACTAGGGCGAGTCCTGGCACAGACGGGAGGTACGGTATGGACGTCTGGGGCCAAGGGACCACGGTCACCGTCTCC
TCAGGTAAGAATGGCCACTCTAGGGC
>1103_7739_12619|VPRIMER=Ramos_FW|CPRIMER=Ramos_REV|DUPCOUNT=37|CONSCOUNT=37|CIGAR=236M1X109M
TGTCCCTCACCTGCGGTGTTTATGGTGGGTCCTTCAGTGGTTACTACTGGAGCTGGATCCGCCAGCCCCCAGGGAAGGGG
CTGGAGTACATTGGGGAAATCAATCATAGTGGAAGCACCAACTACAACCCGTCCCTCAAGAGTCGAGTCACCATATCAGT
AGACACGTCCAAGAAACAGCTCTCCCTGAAGTTGAGCTCTGTGAACGCCGCGGACACGGCTGTGTATTACTGTGCGTGAG
TTATTACTAGGGCGAGTCCTGGCACAGACGGGAGGTACGGTATGGACGTCTGGGGCCAAGGGACCACGGTCACCGTCTCC
TCAGGTAAGAATGGCCACTCTAGGGC
>1103_23089_12747|VPRIMER=Ramos_FW|CPRIMER=Ramos_REV|DUPCOUNT=2|CONSCOUNT=3|CIGAR=217M1X128M
TGTCCCTCACCTGCGGTGTTTATGGTGGGTCCTTCAGTGGTTACTACTGGAGCTGGATCCGCCAGCCCCCAGGGAAGGGG
CTGGAGTACATTGGGGAAATCAATCATAGTGGAAGCACCAACTACAACCCGTCCCTCAAGAGTCGAGTCACCATATCAGT
AGACACGTCCAAGAAACAGCTCTCCCTGAAGTTGAGCTCTGTGAACGCCGCGGACACCGCTGTGTATTACTGTGCGAGAG
TTATTACTAGGGCGAGTCCTGGCACAGACGGGAGGTACGGTATGGACGTCTGGGGCCAAGGGACCACGGTCACCGTCTCC
TCAGGTAAGAATGGCCACTCTAGGGC
>1103_26618_12894|VPRIMER=Ramos_FW|CPRIMER=Ramos_REV|DUPCOUNT=29|CONSCOUNT=38|CIGAR=1M1X344M
TATCCCTCACCTGCGGTGTTTATGGTGGGTCCTTCAGTGGTTACTACTGGAGCTGGATCCGCCAGCCCCCAGGGAAGGGG
CTGGAGTACATTGGGGAAATCAATCATAGTGGAAGCACCAACTACAACCCGTCCCTCAAGAGTCGAGTCACCATATCAGT
AGACACGTCCAAGAAACAGCTCTCCCTGAAGTTGAGCTCTGTGAACGCCGCGGACACGGCTGTGTATTACTGTGCGAGAG
TTATTACTAGGGCGAGTCCTGGCACAGACGGGAGGTACGGTATGGACGTCTGGGGCCAAGGGACCACGGTCACCGTCTCC
TCAGGTAAGAATGGCCACTCTAGGGC
>1103_7531_12943|VPRIMER=Ramos_FW|CPRIMER=Ramos_REV|DUPCOUNT=37|CONSCOUNT=38|CIGAR=224M1X121M
TGTCCCTCACCTGCGGTGTTTATGGTGGGTCCTTCAGTGGTTACTACTGGAGCTGGATCCGCCAGCCCCCAGGGAAGGGG
CTGGAGTACATTGGGGAAATCAATCATAGTGGAAGCACCAACTACAACCCGTCCCTCAAGAGTCGAGTCACCATATCAGT
AGACACGTCCAAGAAACAGCTCTCCCTGAAGTTGAGCTCTGTGAACGCCGCGGACACGGCTGTGCATTACTGTGCGAGAG
TTATTACTAGGGCGAGTCCTGGCACAGACGGGAGGTACGGTATGGACGTCTGGGGCCAAGGGACCACGGTCACCGTCTCC
TCAGGTAAGAATGGCCACTCTAGGGC
>1103_15325_13025|VPRIMER=Ramos_FW|CPRIMER=Ramos_REV|DUPCOUNT=42|CONSCOUNT=46|CIGAR=275M1X70M
TGTCCCTCACCTGCGGTGTTTATGGTGGGTCCTTCAGTGGTTACTACTGGAGCTGGATCCGCCAGCCCCCAGGGAAGGGG
CTGGAGTACATTGGGGAAATCAATCATAGTGGAAGCACCAACTACAACCCGTCCCTCAAGAGTCGAGTCACCATATCAGT
AGACACGTCCAAGAAACAGCTCTCCCTGAAGTTGAGCTCTGTGAACGCCGCGGACACGGCTGTGTATTACTGTGCGAGAG
TTATTACTAGGGCGAGTCCTGGCACAGACGGGAGGGACGGTATGGACGTCTGGGGCCAAGGGACCACGGTCACCGTCTCC
TCAGGTAAGAATGGCCACTCTAGGGC
>1103_17124_13385|VPRIMER=Ramos_FW|CPRIMER=Ramos_REV|DUPCOUNT=28|CONSCOUNT=32|CIGAR=91M1X254M
TGTCCCTCACCTGCGGTGTTTATGGTGGGTCCTTCAGTGGTTACTACTGGAGCTGGATCCGCCAGCCCCCAGGGAAGGGG
CTGGAGTACATCGGGGAAATCAATCATAGTGGAAGCACCAACTACAACCCGTCCCTCAAGAGTCGAGTCACCATATCAGT
AGACACGTCCAAGAAACAGCTCTCCCTGAAGTTGAGCTCTGTGAACGCCGCGGACACGGCTGTGTATTACTGTGCGAGAG
TTATTACTAGGGCGAGTCCTGGCACAGACGGGAGGTACGGTATGGACGTCTGGGGCCAAGGGACCACGGTCACCGTCTCC
TCAGGTAAGAATGGCCACTCTAGGGC
>1103_12806_13418|VPRIMER=Ramos_FW|CPRIMER=Ramos_REV|DUPCOUNT=134|CONSCOUNT=177|CIGAR=51M1X294M
TGTCCCTCACCTGCGGTGTTTATGGTGGGTCCTTCAGTGGTTACTACTGGACCTGGATCCGCCAGCCCCCAGGGAAGGGG
CTGGAGTACATTGGGGAAATCAATCATAGTGGAAGCACCAACTACAACCCGTCCCTCAAGAGTCGAGTCACCATATCAGT
AGACACGTCCAAGAAACAGCTCTCCCTGAAGTTGAGCTCTGTGAACGCCGCGGACACGGCTGTGTATTACTGTGCGAGAG
TTATTACTAGGGCGAGTCCTGGCACAGACGGGAGGTACGGTATGGACGTCTGGGGCCAAGGGACCACGGTCACCGTCTCC
TCAGGTAAGAATGGCCACTCTAGGGC
>1103_24569_13596|VPRIMER=Ramos_FW|CPRIMER=Ramos_REV|DUPCOUNT=580|CONSCOUNT=794|CIGAR=195M1X150M
TGTCCCTCACCTGCGGTGTTTATGGTGGGTCCTTCAGTGGTTACTACTGGAGCTGGATCCGCCAGCCCCCAGGGAAGGGG
CTGGAGTACATTGGGGAAATCAATCATAGTGGAAGCACCAACTACAACCCGTCCCTCAAGAGTCGAGTCACCATATCAGT
AGACACGTCCAAGAAACAGCTCTCCCTGAAGTTGAACTCTGTGAACGCCGCGGACACGGCTGTGTATTACTGTGCGAGAG
TTATTACTAGGGCGAGTCCTGGCACAGACGGGAGGTACGGTATGGACGTCTGGGGCCAAGGGACCACGGTCACCGTCTCC
TCAGGTAAGAATGGCCACTCTAGGGC
>1103_17397_13720|VPRIMER=Ramos_FW|CPRIMER=Ramos_REV|DUPCOUNT=32|CONSCOUNT=44|CIGAR=38M2X306M
TGTCCCTCACCTGCGGTGTTTATGGTGGGTCCTTCAGTAATTACTACTGGAGCTGGATCCGCCAGCCCCCAGGGAAGGGG
CTGGAGTACATTGGGGAAATCAATCATAGTGGAAGCACCAACTACAACCCGTCCCTCAAGAGTCGAGTCACCATATCAGT
AGACACGTCCAAGAAACAGCTCTCCCTGAAGTTGAGCTCTGTGAACGCCGCGGACACGGCTGTGTATTACTGTGCGAGAG
TTATTACTAGGGCGAGTCCTGGCACAGACGGGAGGTACGGTATGGACGTCTGGGGCCAAGGGACCACGGTCACCGTCTCC
TCAGGTAAGAATGGCCACTCTAGGGC
>1103_16814_13886|VPRIMER=Ramos_FW|CPRIMER=Ramos_REV|DUPCOUNT=54|CONSCOUNT=77|CIGAR=34M1X311M
TGTCCCTCACCTGCGGTGTTTATGGTGGGTCCTTTAGTGGTTACTACTGGAGCTGGATCCGCCAGCCCCCAGGGAAGGGG
CTGGAGTACATTGGGGAAATCAATCATAGTGGAAGCACCAACTACAACCCGTCCCTCAAGAGTCGAGTCACCATATCAGT
AGACACGTCCAAGAAACAGCTCTCCCTGAAGTTGAGCTCTGTGAACGCCGCGGACACGGCTGTGTATTACTGTGCGAGAG
TTATTACTAGGGCGAGTCCTGGCACAGACGGGAGGTACGGTATGGACGTCTGGGGCCAAGGGACCACGGTCACCGTCTCC
TCAGGTAAGAATGGCCACTCTAGGGC
>1103_9143_15083|VPRIMER=Ramos_FW|CPRIMER=Ramos_REV|DUPCOUNT=34|CONSCOUNT=38|CIGAR=87M1X258M
TGTCCCTCACCTGCGGTGTTTATGGTGGGTCCTTCAGTGGTTACTACTGGAGCTGGATCCGCCAGCCCCCAGGGAAGGGG
CTGGAGTTCATTGGGGAAATCAATCATAGTGGAAGCACCAACTACAACCCGTCCCTCAAGAGTCGAGTCACCATATCAGT
AGACACGTCCAAGAAACAGCTCTCCCTGAAGTTGAGCTCTGTGAACGCCGCGGACACGGCTGTGTATTACTGTGCGAGAG
TTATTACTAGGGCGAGTCCTGGCACAGACGGGAGGTACGGTATGGACGTCTGGGGCCAAGGGACCACGGTCACCGTCTCC
TCAGGTAAGAATGGCCACTCTAGGGC
>1103_15877_15219|VPRIMER=Ramos_FW|CPRIMER=Ramos_REV|DUPCOUNT=38|CONSCOUNT=44|CIGAR=144M1X201M
TGTCCCTCACCTGCGGTGTTTATGGTGGGTCCTTCAGTGGTTACTACTGGAGCTGGATCCGCCAGCCCCCAGGGAAGGGG
CTGGAGTACATTGGGGAAATCAATCATAGTGGAAGCACCAACTACAACCCGTCCCTCAAGAGTCAAGTCACCATATCAGT
AGACACGTCCAAGAAACAGCTCTCCCTGAAGTTGAGCTCTGTGAACGCCGCGGACACGGCTGTGTATTACTGTGCGAGAG
TTATTACTAGGGCGAGTCCTGGCACAGACGGGAGGTACGGTATGGACGTCTGGGGCCAAGGGACCACGGTCACCGTCTCC
TCAGGTAAGAATGGCCACTCTAGGGC
>1103_2847_15387|VPRIMER=Ramos_FW|CPRIMER=Ramos_REV|DUPCOUNT=121|CONSCOUNT=123|CIGAR=271M1X74M
TGTCCCTCACCTGCGGTGTTTATGGTGGGTCCTTCAGTGGTTACTACTGGAGCTGGATCCGCCAGCCCCCAGGGAAGGGG
CTGGAGTACATTGGGGAAATCAATCATAGTGGAAGCACCAACTACAACCCGTCCCTCAAGAGTCGAGTCACCATATCAGT
AGACACGTCCAAGAAACAGCTCTCCCTGAAGTTGAGCTCTGTGAACGCCGCGGACACGGCTGTGTATTACTGTGCGAGAG
TTATTACTAGGGCGAGTCCTGGCACAGACGGTAGGTACGGTATGGACGTCTGGGGCCAAGGGACCACGGTCACCGTCTCC
TCAGGTAAGAATGGCCACTCTAGGGC
>1103_11778_15745|VPRIMER=Ramos_FW|CPRIMER=Ramos_REV|DUPCOUNT=101|CONSCOUNT=140|CIGAR=273M2X71M
TGTCCCTCACCTGCGGTGTTTATGGTGGGTCCTTCAGTGGTTACTACTGGAGCTGGATCCGCCAGCCCCCAGGGAAGGGG
CTGGAGTACATTGGGGAAATCAATCATAGTGGAAGCACCAACTACAACCCGTCCCTCAAGAGTCGAGTCACCATATCAGT
AGACACGTCCAAGAAACAGCTCTCCCTGAAGTTGAGCTCTGTGAACGCCGCGGACACGGCTGTGTATTACTGTGCGAGAG
TTATTACTAGGGCGAGTCCTGGCACAGACGGGAAATACGGTATGGACGTCTGGGGCCAAGGGACCACGGTCACCGTCTCC
TCAGGTAAGAATGGCCACTCTAGGGC
>1103_29117_15760|VPRIMER=Ramos_FW|CPRIMER=Ramos_REV|DUPCOUNT=75|CONSCOUNT=95|CIGAR=156M1X189M
TGTCCCTCACCTGCGGTGTTTATGGTGGGTCCTTCAGTGGTTACTACTGGAGCTGGATCCGCCAGCCCCCAGGGAAGGGG
CTGGAGTACATTGGGGAAATCAATCATAGTGGAAGCACCAACTACAACCCGTCCCTCAAGAGTCGAGTCACCATATAAGT
AGACACGTCCAAGAAACAGCTCTCCCTGAAGTTGAGCTCTGTGAACGCCGCGGACACGGCTGTGTATTACTGTGCGAGAG
TTATTACTAGGGCGAGTCCTGGCACAGACGGGAGGTACGGTATGGACGTCTGGGGCCAAGGGACCACGGTCACCGTCTCC
TCAGGTAAGAATGGCCACTCTAGGGC
>1103_24059_15838|VPRIMER=Ramos_FW|CPRIMER=Ramos_REV|DUPCOUNT=22|CONSCOUNT=23|CIGAR=254M1X91M
TGTCCCTCACCTGCGGTGTTTATGGTGGGTCCTTCAGTGGTTACTACTGGAGCTGGATCCGCCAGCCCCCAGGGAAGGGG
CTGGAGTACATTGGGGAAATCAATCATAGTGGAAGCACCAACTACAACCCGTCCCTCAAGAGTCGAGTCACCATATCAGT
AGACACGTCCAAGAAACAGCTCTCCCTGAAGTTGAGCTCTGTGAACGCCGCGGACACGGCTGTGTATTACTGTGCGAGAG
TTATTACTAGGGCGGGTCCTGGCACAGACGGGAGGTACGGTATGGACGTCTGGGGCCAAGGGACCACGGTCACCGTCTCC
TCAGGTAAGAATGGCCACTCTAGGGC
>1103_7100_15874|VPRIMER=Ramos_FW|CPRIMER=Ramos_REV|DUPCOUNT=72|CONSCOUNT=92|CIGAR=148M1X197M
TGTCCCTCACCTGCGGTGTTTATGGTGGGTCCTTCAGTGGTTACTACTGGAGCTGGATCCGCCAGCCCCCAGGGAAGGGG
CTGGAGTACATTGGGGAAATCAATCATAGTGGAAGCACCAACTACAACCCGTCCCTCAAGAGTCGAGTTACCATATCAGT
AGACACGTCCAAGAAACAGCTCTCCCTGAAGTTGAGCTCTGTGAACGCCGCGGACACGGCTGTGTATTACTGTGCGAGAG
TTATTACTAGGGCGAGTCCTGGCACAGACGGGAGGTACGGTATGGACGTCTGGGGCCAAGGGACCACGGTCACCGTCTCC
TCAGGTAAGAATGGCCACTCTAGGGC
>1103_16680_16006|VPRIMER=Ramos_FW|CPRIMER=Ramos_REV|DUPCOUNT=32|CONSCOUNT=42|CIGAR=5M1X340M
TGTCCTTCACCTGCGGTGTTTATGGTGGGTCCTTCAGTGGTTACTACTGGAGCTGGATCCGCCAGCCCCCAGGGAAGGGG
CTGGAGTACATTGGGGAAATCAATCATAGTGGAAGCACCAACTACAACCCGTCCCTCAAGAGTCGAGTCACCATATCAGT
AGACACGTCCAAGAAACAGCTCTCCCTGAAGTTGAGCTCTGTGAACGCCGCGGACACGGCTGTGTATTACTGTGCGAGAG
TTATTACTAGGGCGAGTCCTGGCACAGACGGGAGGTACGGTATGGACGTCTGGGGCCAAGGGACCACGGTCACCGTCTCC
TCAGGTAAGAATGGCCACTCTAGGGC
>1103_27185_16544|VPRIMER=Ramos_FW|CPRIMER=Ramos_REV|DUPCOUNT=9|CONSCOUNT=11|CIGAR=249M1X96M
TGTCCCTCACCTGCGGTGTTTATGGTGGGTCCTTCAGTGGTTACTACTGGAGCTGGATCCGCCAGCCCCCAGGGAAGGGG
CTGGAGTACATTGGGGAAATCAATCATAGTGGAAGCACCAACTACAACCCGTCCCTCAAGAGTCGAGTCACCATATCAGT
AGACACGTCCAAGAAACAGCTCTCCCTGAAGTTGAGCTCTGTGAACGCCGCGGACACGGCTGTGTATTACTGTGCGAGAG
TTATTACTACGGCGAGTCCTGGCACAGACGGGAGGTACGGTATGGACGTCTGGGGCCAAGGGACCACGGTCACCGTCTCC
TCAGGTAAGAATGGCCACTCTAGGGC
>1103_3892_16561|VPRIMER=Ramos_FW|CPRIMER=Ramos_REV|DUPCOUNT=14|CONSCOUNT=17|CIGAR=113M1X109M1X122M
TGTCCCTCACCTGCGGTGTTTATGGTGGGTCCTTCAGTGGTTACTACTGGAGCTGGATCCGCCAGCCCCCAGGGAAGGGG
CTGGAGTACATTGGGGAAATCAATCATAGTGGAGGCACCAACTACAACCCGTCCCTCAAGAGTCGAGTCACCATATCAGT
AGACACGTCCAAGAAACAGCTCTCCCTGAAGTTGAGCTCTGTGAACGCCGCGGACACGGCTGTTTATTACTGTGCGAGAG
TTATTACTAGGGCGAGTCCTGGCACAGACGGGAGGTACGGTATGGACGTCTGGGGCCAAGGGACCACGGTCACCGTCTCC
TCAGGTAAGAATGGCCACTCTAGGGC
>1103_4666_16745|VPRIMER=Ramos_FW|CPRIMER=Ramos_REV|DUPCOUNT=34|CONSCOUNT=37|CIGAR=259M1X86M
TGTCCCTCACCTGCGGTGTTTATGGTGGGTCCTTCAGTGGTTACTACTGGAGCTGGATCCGCCAGCCCCCAGGGAAGGGG
CTGGAGTACATTGGGGAAATCAATCATAGTGGAAGCACCAACTACAACCCGTCCCTCAAGAGTCGAGTCACCATATCAGT
AGACACGTCCAAGAAACAGCTCTCCCTGAAGTTGAGCTCTGTGAACGCCGCGGACACGGCTGTGTATTACTGTGCGAGAG
TTATTACTAGGGCGAGTCCCGGCACAGACGGGAGGTACGGTATGGACGTCTGGGGCCAAGGGACCACGGTCACCGTCTCC
TCAGGTAAGAATGGCCACTCTAGGGC
>1103_7964_17114|VPRIMER=Ramos_FW|CPRIMER=Ramos_REV|DUPCOUNT=36|CONSCOUNT=63|CIGAR=221M1X124M
TGTCCCTCACCTGCGGTGTTTATGGTGGGTCCTTCAGTGGTTACTACTGGAGCTGGATCCGCCAGCCCCCAGGGAAGGGG
CTGGAGTACATTGGGGAAATCAATCATAGTGGAAGCACCAACTACAACCCGTCCCTCAAGAGTCGAGTCACCATATCAGT
AGACACGTCCAAGAAACAGCTCTCCCTGAAGTTGAGCTCTGTGAACGCCGCGGACACGGCTCTGTATTACTGTGCGAGAG
TTATTACTAGGGCGAGTCCTGGCACAGACGGGAGGTACGGTATGGACGTCTGGGGCCAAGGGACCACGGTCACCGTCTCC
TCAGGTAAGAATGGCCACTCTAGGGC
>1103_16668_17247|VPRIMER=Ramos_FW|CPRIMER=Ramos_REV|DUPCOUNT=87|CONSCOUNT=119|CIGAR=323M1X22M
TGTCCCTCACCTGCGGTGTTTATGGTGGGTCCTTCAGTGGTTACTACTGGAGCTGGATCCGCCAGCCCCCAGGGAAGGGG
CTGGAGTACATTGGGGAAATCAATCATAGTGGAAGCACCAACTACAACCCGTCCCTCAAGAGTCGAGTCACCATATCAGT
AGACACGTCCAAGAAACAGCTCTCCCTGAAGTTGAGCTCTGTGAACGCCGCGGACACGGCTGTGTATTACTGTGCGAGAG
TTATTACTAGGGCGAGTCCTGGCACAGACGGGAGGTACGGTATGGACGTCTGGGGCCAAGGGACCACGGTCACCGTCTCC
TCACGTAAGAATGGCCACTCTAGGGC
>1103_4956_17599|VPRIMER=Ramos_FW|CPRIMER=Ramos_REV|DUPCOUNT=29|CONSCOUNT=30|CIGAR=213M1X132M
TGTCCCTCACCTGCGGTGTTTATGGTGGGTCCTTCAGTGGTTACTACTGGAGCTGGATCCGCCAGCCCCCAGGGAAGGGG
CTGGAGTACATTGGGGAAATCAATCATAGTGGAAGCACCAACTACAACCCGTCCCTCAAGAGTCGAGTCACCATATCAGT
AGACACGTCCAAGAAACAGCTCTCCCTGAAGTTGAGCTCTGTGAACGCCGCGGGCACGGCTGTGTATTACTGTGCGAGAG
TTATTACTAGGGCGAGTCCTGGCACAGACGGGAGGTACGGTATGGACGTCTGGGGCCAAGGGACCACGGTCACCGTCTCC
TCAGGTAAGAATGGCCACTCTAGGGC
>1103_12874_17835|VPRIMER=Ramos_FW|CPRIMER=Ramos_REV|DUPCOUNT=22|CONSCOUNT=35|CIGAR=9M1X336M
TGTCCCTCAGCTGCGGTGTTTATGGTGGGTCCTTCAGTGGTTACTACTGGAGCTGGATCCGCCAGCCCCCAGGGAAGGGG
CTGGAGTACATTGGGGAAATCAATCATAGTGGAAGCACCAACTACAACCCGTCCCTCAAGAGTCGAGTCACCATATCAGT
AGACACGTCCAAGAAACAGCTCTCCCTGAAGTTGAGCTCTGTGAACGCCGCGGACACGGCTGTGTATTACTGTGCGAGAG
TTATTACTAGGGCGAGTCCTGGCACAGACGGGAGGTACGGTATGGACGTCTGGGGCCAAGGGACCACGGTCACCGTCTCC
TCAGGTAAGAATGGCCACTCTAGGGC
>1103_10049_17862|VPRIMER=Ramos_FW|CPRIMER=Ramos_REV|DUPCOUNT=47|CONSCOUNT=59|CIGAR=124M1X221M
TGTCCCTCACCTGCGGTGTTTATGGTGGGTCCTTCAGTGGTTACTACTGGAGCTGGATCCGCCAGCCCCCAGGGAAGGGG
CTGGAGTACATTGGGGAAATCAATCATAGTGGAAGCACCAACTATAACCCGTCCCTCAAGAGTCGAGTCACCATATCAGT
AGACACGTCCAAGAAACAGCTCTCCCTGAAGTTGAGCTCTGTGAACGCCGCGGACACGGCTGTGTATTACTGTGCGAGAG
TTATTACTAGGGCGAGTCCTGGCACAGACGGGAGGTACGGTATGGACGTCTGGGGCCAAGGGACCACGGTCACCGTCTCC
TCAGGTAAGAATGGCCACTCTAGGGC
>1103_9310_18045|VPRIMER=Ramos_FW|CPRIMER=Ramos_REV|DUPCOUNT=4|CONSCOUNT=5|CIGAR=52M1X217M1X75M
TGTCCCTCACCTGCGGTGTTTATGGTGGGTCCTTCAGTGGTTACTACTGGAGGTGGATCCGCCAGCCCCCAGGGAAGGGG
CTGGAGTACATTGGGGAAATCAATCATAGTGGAAGCACCAACTACAACCCGTCCCTCAAGAGTCGAGTCACCATATCAGT
AGACACGTCCAAGAAACAGCTCTCCCTGAAGTTGAGCTCTGTGAACGCCGCGGACACGGCTGTGTATTACTGTGCGAGAG
TTATTACTAGGGCGAGTCCTGGCACAGACGAGAGGTACGGTATGGACGTCTGGGGCCAAGGGACCACGGTCACCGTCTCC
TCAGGTAAGAATGGCCACTCTAGGGC
>1103_25706_18544|VPRIMER=Ramos_FW|CPRIMER=Ramos_REV|DUPCOUNT=4|CONSCOUNT=5|CIGAR=146M1X176M2X21M
TGTCCCTCACCTGCGGTGTTTATGGTGGGTCCTTCAGTGGTTACTACTGGAGCTGGATCCGCCAGCCCCCAGGGAAGGGG
CTGGAGTACATTGGGGAAATCAATCATAGTGGAAGCACCAACTACAACCCGTCCCTCAAGAGTCGAATCACCATATCAGT
AGACACGTCCAAGAAACAGCTCTCCCTGAAGTTGAGCTCTGTGAACGCCGCGGACACGGCTGTGTATTACTGTGCGAGAG
TTATTACTAGGGCGAGTCCTGGCACAGACGGGAGGTACGGTATGGACGTCTGGGGCCAAGGGACCACGGTCACCGTCTCC
TCACATAAGAATGGCCACTCTAGGGC
>1103_3021_18979|VPRIMER=Ramos_FW|CPRIMER=Ramos_REV|DUPCOUNT=3|CONSCOUNT=3|CIGAR=59M1X1M1X26M1X257M
TGTCCCTCACCTGCGGTGTTTATGGTGGGTCCTTCAGTGGTTACTACTGGAGCTGGATCGGACAGCCCCCAGGGAAGGGG
CTGGAGTAGATTGGGGAAATCAATCATAGTGGAAGCACCAACTACAACCCGTCCCTCAAGAGTCGAGTCACCATATCAGT
AGACACGTCCAAGAAACAGCTCTCCCTGAAGTTGAGCTCTGTGAACGCCGCGGACACGGCTGTGTATTACTGTGCGAGAG
TTATTACTAGGGCGAGTCCTGGCACAGACGGGAGGTACGGTATGGACGTCTGGGGCCAAGGGACCACGGTCACCGTCTCC
TCAGGTAAGAATGGCCACTCTAGGGC
>1103_16934_19581|VPRIMER=Ramos_FW|CPRIMER=Ramos_REV|DUPCOUNT=17|CONSCOUNT=21|CIGAR=15M1X330M
TGTCCCTCACCTGCGTTGTTTATGGTGGGTCCTTCAGTGGTTACTACTGGAGCTGGATCCGCCAGCCCCCAGGGAAGGGG
CTGGAGTACATTGGGGAAATCAATCATAGTGGAAGCACCAACTACAACCCGTCCCTCAAGAGTCGAGTCACCATATCAGT
AGACACGTCCAAGAAACAGCTCTCCCTGAAGTTGAGCTCTGTGAACGCCGCGGACACGGCTGTGTATTACTGTGCGAGAG
TTATTACTAGGGCGAGTCCTGGCACAGACGGGAGGTACGGTATGGACGTCTGGGGCCAAGGGACCACGGTCACCGTCTCC
TCAGGTAAGAATGGCCACTCTAGGGC
>1103_27120_20647|VPRIMER=Ramos_FW|CPRIMER=Ramos_REV|DUPCOUNT=14|CONSCOUNT=20|CIGAR=333M1X12M
TGTCCCTCACCTGCGGTGTTTATGGTGGGTCCTTCAGTGGTTACTACTGGAGCTGGATCCGCCAGCCCCCAGGGAAGGGG
CTGGAGTACATTGGGGAAATCAATCATAGTGGAAGCACCAACTACAACCCGTCCCTCAAGAGTCGAGTCACCATATCAGT
AGACACGTCCAAGAAACAGCTCTCCCTGAAGTTGAGCTCTGTGAACGCCGCGGACACGGCTGTGTATTACTGTGCGAGAG
TTATTACTAGGGCGAGTCCTGGCACAGACGGGAGGTACGGTATGGACGTCTGGGGCCAAGGGACCACGGTCACCGTCTCC
TCAGGTAAGAATGCCCACTCTAGGGC
>1103_6527_21144|VPRIMER=Ramos_FW|CPRIMER=Ramos_REV|DUPCOUNT=3|CONSCOUNT=4|CIGAR=38M2X136M1X169M
TGTCCCTCACCTGCGGTGTTTATGGTGGGTCCTTCAGTAATTACTACTGGAGCTGGATCCGCCAGCCCCCAGGGAAGGGG
CTGGAGTACATTGGGGAAATCAATCATAGTGGAAGCACCAACTACAACCCGTCCCTCAAGAGTCGAGTCACCATATCAGT
AGACACGTCCAAGAAATAGCTCTCCCTGAAGTTGAGCTCTGTGAACGCCGCGGACACGGCTGTGTATTACTGTGCGAGAG
TTATTACTAGGGCGAGTCCTGGCACAGACGGGAGGTACGGTATGGACGTCTGGGGCCAAGGGACCACGGTCACCGTCTCC
TCAGGTAAGAATGGCCACTCTAGGGC
>1103_21065_21745|VPRIMER=Ramos_FW|CPRIMER=Ramos_REV|DUPCOUNT=26|CONSCOUNT=29|CIGAR=328M1X17M
TGTCCCTCACCTGCGGTGTTTATGGTGGGTCCTTCAGTGGTTACTACTGGAGCTGGATCCGCCAGCCCCCAGGGAAGGGG
CTGGAGTACATTGGGGAAATCAATCATAGTGGAAGCACCAACTACAACCCGTCCCTCAAGAGTCGAGTCACCATATCAGT
AGACACGTCCAAGAAACAGCTCTCCCTGAAGTTGAGCTCTGTGAACGCCGCGGACACGGCTGTGTATTACTGTGCGAGAG
TTATTACTAGGGCGAGTCCTGGCACAGACGGGAGGTACGGTATGGACGTCTGGGGCCAAGGGACCACGGTCACCGTCTCC
TCAGGTAATAATGGCCACTCTAGGGC
>1103_17429_22125|VPRIMER=Ramos_FW|CPRIMER=Ramos_REV|DUPCOUNT=28|CONSCOUNT=32|CIGAR=338M1X7M
TGTCCCTCACCTGCGGTGTTTATGGTGGGTCCTTCAGTGGTTACTACTGGAGCTGGATCCGCCAGCCCCCAGGGAAGGGG
CTGGAGTACATTGGGGAAATCAATCATAGTGGAAGCACCAACTACAACCCGTCCCTCAAGAGTCGAGTCACCATATCAGT
AGACACGTCCAAGAAACAGCTCTCCCTGAAGTTGAGCTCTGTGAACGCCGCGGACACGGCTGTGTATTACTGTGCGAGAG
TTATTACTAGGGCGAGTCCTGGCACAGACGGGAGGTACGGTATGGACGTCTGGGGCCAAGGGACCACGGTCACCGTCTCC
TCAGGTAAGAATGGCCACACTAGGGC
>1103_23305_22290|VPRIMER=Ramos_FW|CPRIMER=Ramos_REV|DUPCOUNT=84|CONSCOUNT=105|CIGAR=218M1X127M
TGTCCCTCACCTGCGGTGTTTATGGTGGGTCCTTCAGTGGTTACTACTGGAGCTGGATCCGCCAGCCCCCAGGGAAGGGG
CTGGAGTACATTGGGGAAATCAATCATAGTGGAAGCACCAACTACAACCCGTCCCTCAAGAGTCGAGTCACCATATCAGT
AGACACGTCCAAGAAACAGCTCTCCCTGAAGTTGAGCTCTGTGAACGCCGCGGACACGACTGTGTATTACTGTGCGAGAG
TTATTACTAGGGCGAGTCCTGGCACAGACGGGAGGTACGGTATGGACGTCTGGGGCCAAGGGACCACGGTCACCGTCTCC
TCAGGTAAGAATGGCCACTCTAGGGC
>1103_7231_22538|VPRIMER=Ramos_FW|CPRIMER=Ramos_REV|DUPCOUNT=25|CONSCOUNT=27|CIGAR=152M1X193M
TGTCCCTCACCTGCGGTGTTTATGGTGGGTCCTTCAGTGGTTACTACTGGAGCTGGATCCGCCAGCCCCCAGGGAAGGGG
CTGGAGTACATTGGGGAAATCAATCATAGTGGAAGCACCAACTACAACCCGTCCCTCAAGAGTCGAGTCACCTTATCAGT
AGACACGTCCAAGAAACAGCTCTCCCTGAAGTTGAGCTCTGTGAACGCCGCGGACACGGCTGTGTATTACTGTGCGAGAG
TTATTACTAGGGCGAGTCCTGGCACAGACGGGAGGTACGGTATGGACGTCTGGGGCCAAGGGACCACGGTCACCGTCTCC
TCAGGTAAGAATGGCCACTCTAGGGC
>1103_23581_23657|VPRIMER=Ramos_FW|CPRIMER=Ramos_REV|DUPCOUNT=34|CONSCOUNT=36|CIGAR=329M1X16M
TGTCCCTCACCTGCGGTGTTTATGGTGGGTCCTTCAGTGGTTACTACTGGAGCTGGATCCGCCAGCCCCCAGGGAAGGGG
CTGGAGTACATTGGGGAAATCAATCATAGTGGAAGCACCAACTACAACCCGTCCCTCAAGAGTCGAGTCACCATATCAGT
AGACACGTCCAAGAAACAGCTCTCCCTGAAGTTGAGCTCTGTGAACGCCGCGGACACGGCTGTGTATTACTGTGCGAGAG
TTATTACTAGGGCGAGTCCTGGCACAGACGGGAGGTACGGTATGGACGTCTGGGGCCAAGGGACCACGGTCACCGTCTCC
TCAGGTAAGTATGGCCACTCTAGGGC
>1103_20710_24405|VPRIMER=Ramos_FW|CPRIMER=Ramos_REV|DUPCOUNT=58|CONSCOUNT=72|CIGAR=34M1X311M
TGTCCCTCACCTGCGGTGTTTATGGTGGGTCCTTAAGTGGTTACTACTGGAGCTGGATCCGCCAGCCCCCAGGGAAGGGG
CTGGAGTACATTGGGGAAATCAATCATAGTGGAAGCACCAACTACAACCCGTCCCTCAAGAGTCGAGTCACCATATCAGT
AGACACGTCCAAGAAACAGCTCTCCCTGAAGTTGAGCTCTGTGAACGCCGCGGACACGGCTGTGTATTACTGTGCGAGAG
TTATTACTAGGGCGAGTCCTGGCACAGACGGGAGGTACGGTATGGACGTCTGGGGCCAAGGGACCACGGTCACCGTCTCC
TCAGGTAAGAATGGCCACTCTAGGGC
>1103_8750_24522|VPRIMER=Ramos_FW|CPRIMER=Ramos_REV|DUPCOUNT=13|CONSCOUNT=20|CIGAR=279M1X1M1X64M
TGTCCCTCACCTGCGGTGTTTATGGTGGGTCCTTCAGTGGTTACTACTGGAGCTGGATCCGCCAGCCCCCAGGGAAGGGG
CTGGAGTACATTGGGGAAATCAATCATAGTGGAAGCACCAACTACAACCCGTCCCTCAAGAGTCGAGTCACCATATCAGT
AGACACGTCCAAGAAACAGCTCTCCCTGAAGTTGAGCTCTGTGAACGCCGCGGACACGGCTGTGTATTACTGTGCGAGAG
TTATTACTAGGGCGAGTCCTGGCACAGACGGGAGGTACGCTTTGGACGTCTGGGGCCAAGGGACCACGGTCACCGTCTCC
TCAGGTAAGAATGGCCACTCTAGGGC
>1103_14334_24820|VPRIMER=Ramos_FW|CPRIMER=Ramos_REV|DUPCOUNT=43|CONSCOUNT=52|CIGAR=130M1X215M
TGTCCCTCACCTGCGGTGTTTATGGTGGGTCCTTCAGTGGTTACTACTGGAGCTGGATCCGCCAGCCCCCAGGGAAGGGG
CTGGAGTACATTGGGGAAATCAATCATAGTGGAAGCACCAACTACAACCCATCCCTCAAGAGTCGAGTCACCATATCAGT
AGACACGTCCAAGAAACAGCTCTCCCTGAAGTTGAGCTCTGTGAACGCCGCGGACACGGCTGTGTATTACTGTGCGAGAG
TTATTACTAGGGCGAGTCCTGGCACAGACGGGAGGTACGGTATGGACGTCTGGGGCCAAGGGACCACGGTCACCGTCTCC
TCAGGTAAGAATGGCCACTCTAGGGC
>1104_19360_1977|VPRIMER=Ramos_FW|CPRIMER=Ramos_REV|DUPCOUNT=57|CONSCOUNT=77|CIGAR=128M1X217M
TGTCCCTCACCTGCGGTGTTTATGGTGGGTCCTTCAGTGGTTACTACTGGAGCTGGATCCGCCAGCCCCCAGGGAAGGGG
CTGGAGTACATTGGGGAAATCAATCATAGTGGAAGCACCAACTACAACTCGTCCCTCAAGAGTCGAGTCACCATATCAGT
AGACACGTCCAAGAAACAGCTCTCCCTGAAGTTGAGCTCTGTGAACGCCGCGGACACGGCTGTGTATTACTGTGCGAGAG
TTATTACTAGGGCGAGTCCTGGCACAGACGGGAGGTACGGTATGGACGTCTGGGGCCAAGGGACCACGGTCACCGTCTCC
TCAGGTAAGAATGGCCACTCTAGGGC
>1104_14570_3640|VPRIMER=Ramos_FW|CPRIMER=Ramos_REV|DUPCOUNT=17|CONSCOUNT=18|CIGAR=201M1X144M
TGTCCCTCACCTGCGGTGTTTATGGTGGGTCCTTCAGTGGTTACTACTGGAGCTGGATCCGCCAGCCCCCAGGGAAGGGG
CTGGAGTACATTGGGGAAATCAATCATAGTGGAAGCACCAACTACAACCCGTCCCTCAAGAGTCGAGTCACCATATCAGT
AGACACGTCCAAGAAACAGCTCTCCCTGAAGTTGAGCTCTGCGAACGCCGCGGACACGGCTGTGTATTACTGTGCGAGAG
TTATTACTAGGGCGAGTCCTGGCACAGACGGGAGGTACGGTATGGACGTCTGGGGCCAAGGGACCACGGTCACCGTCTCC
TCAGGTAAGAATGGCCACTCTAGGGC
>1104_9584_3847|VPRIMER=Ramos_FW|CPRIMER=Ramos_REV|DUPCOUNT=54|CONSCOUNT=60|CIGAR=21M1X324M
TGTCCCTCACCTGCGGTGTTTCTGGTGGGTCCTTCAGTGGTTACTACTGGAGCTGGATCCGCCAGCCCCCAGGGAAGGGG
CTGGAGTACATTGGGGAAATCAATCATAGTGGAAGCACCAACTACAACCCGTCCCTCAAGAGTCGAGTCACCATATCAGT
AGACACGTCCAAGAAACAGCTCTCCCTGAAGTTGAGCTCTGTGAACGCCGCGGACACGGCTGTGTATTACTGTGCGAGAG
TTATTACTAGGGCGAGTCCTGGCACAGACGGGAGGTACGGTATGGACGTCTGGGGCCAAGGGACCACGGTCACCGTCTCC
TCAGGTAAGAATGGCCACTCTAGGGC
>1104_21734_4397|VPRIMER=Ramos_FW|CPRIMER=Ramos_REV|DUPCOUNT=18|CONSCOUNT=18|CIGAR=171M1X174M
TGTCCCTCACCTGCGGTGTTTATGGTGGGTCCTTCAGTGGTTACTACTGGAGCTGGATCCGCCAGCCCCCAGGGAAGGGG
CTGGAGTACATTGGGGAAATCAATCATAGTGGAAGCACCAACTACAACCCGTCCCTCAAGAGTCGAGTCACCATATCAGT
AGACACGTCCATGAAACAGCTCTCCCTGAAGTTGAGCTCTGTGAACGCCGCGGACACGGCTGTGTATTACTGTGCGAGAG
TTATTACTAGGGCGAGTCCTGGCACAGACGGGAGGTACGGTATGGACGTCTGGGGCCAAGGGACCACGGTCACCGTCTCC
TCAGGTAAGAATGGCCACTCTAGGGC
>1104_10815_4628|VPRIMER=Ramos_FW|CPRIMER=Ramos_REV|DUPCOUNT=34|CONSCOUNT=47|CIGAR=183M1X162M
TGTCCCTCACCTGCGGTGTTTATGGTGGGTCCTTCAGTGGTTACTACTGGAGCTGGATCCGCCAGCCCCCAGGGAAGGGG
CTGGAGTACATTGGGGAAATCAATCATAGTGGAAGCACCAACTACAACCCGTCCCTCAAGAGTCGAGTCACCATATCAGT
AGACACGTCCAAGAAACAGCTCTTCCTGAAGTTGAGCTCTGTGAACGCCGCGGACACGGCTGTGTATTACTGTGCGAGAG
TTATTACTAGGGCGAGTCCTGGCACAGACGGGAGGTACGGTATGGACGTCTGGGGCCAAGGGACCACGGTCACCGTCTCC
TCAGGTAAGAATGGCCACTCTAGGGC
>1104_21784_4650|VPRIMER=Ramos_FW|CPRIMER=Ramos_REV|DUPCOUNT=62|CONSCOUNT=79|CIGAR=148M1X197M
TGTCCCTCACCTGCGGTGTTTATGGTGGGTCCTTCAGTGGTTACTACTGGAGCTGGATCCGCCAGCCCCCAGGGAAGGGG
CTGGAGTACATTGGGGAAATCAATCATAGTGGAAGCACCAACTACAACCCGTCCCTCAAGAGTCGAGTAACCATATCAGT
AGACACGTCCAAGAAACAGCTCTCCCTGAAGTTGAGCTCTGTGAACGCCGCGGACACGGCTGTGTATTACTGTGCGAGAG
TTATTACTAGGGCGAGTCCTGGCACAGACGGGAGGTACGGTATGGACGTCTGGGGCCAAGGGACCACGGTCACCGTCTCC
TCAGGTAAGAATGGCCACTCTAGGGC
>1104_20793_5676|VPRIMER=Ramos_FW|CPRIMER=Ramos_REV|DUPCOUNT=22|CONSCOUNT=22|CIGAR=220M1X125M
TGTCCCTCACCTGCGGTGTTTATGGTGGGTCCTTCAGTGGTTACTACTGGAGCTGGATCCGCCAGCCCCCAGGGAAGGGG
CTGGAGTACATTGGGGAAATCAATCATAGTGGAAGCACCAACTACAACCCGTCCCTCAAGAGTCGAGTCACCATATCAGT
AGACACGTCCAAGAAACAGCTCTCCCTGAAGTTGAGCTCTGTGAACGCCGCGGACACGGCCGTGTATTACTGTGCGAGAG
TTATTACTAGGGCGAGTCCTGGCACAGACGGGAGGTACGGTATGGACGTCTGGGGCCAAGGGACCACGGTCACCGTCTCC
TCAGGTAAGAATGGCCACTCTAGGGC
>1104_19095_6147|VPRIMER=Ramos_FW|CPRIMER=Ramos_REV|DUPCOUNT=38|CONSCOUNT=47|CIGAR=31M1X314M
TGTCCCTCACCTGCGGTGTTTATGGTGGGTCGTTCAGTGGTTACTACTGGAGCTGGATCCGCCAGCCCCCAGGGAAGGGG
CTGGAGTACATTGGGGAAATCAATCATAGTGGAAGCACCAACTACAACCCGTCCCTCAAGAGTCGAGTCACCATATCAGT
AGACACGTCCAAGAAACAGCTCTCCCTGAAGTTGAGCTCTGTGAACGCCGCGGACACGGCTGTGTATTACTGTGCGAGAG
TTATTACTAGGGCGAGTCCTGGCACAGACGGGAGGTACGGTATGGACGTCTGGGGCCAAGGGACCACGGTCACCGTCTCC
TCAGGTAAGAATGGCCACTCTAGGGC
>1104_27693_6285|VPRIMER=Ramos_FW|CPRIMER=Ramos_REV|DUPCOUNT=18|CONSCOUNT=18|CIGAR=19M1X326M
TGTCCCTCACCTGCGGTGTGTATGGTGGGTCCTTCAGTGGTTACTACTGGAGCTGGATCCGCCAGCCCCCAGGGAAGGGG
CTGGAGTACATTGGGGAAATCAATCATAGTGGAAGCACCAACTACAACCCGTCCCTCAAGAGTCGAGTCACCATATCAGT
AGACACGTCCAAGAAACAGCTCTCCCTGAAGTTGAGCTCTGTGAACGCCGCGGACACGGCTGTGTATTACTGTGCGAGAG
TTATTACTAGGGCGAGTCCTGGCACAGACGGGAGGTACGGTATGGACGTCTGGGGCCAAGGGACCACGGTCACCGTCTCC
TCAGGTAAGAATGGCCACTCTAGGGC
>1104_25036_6566|VPRIMER=Ramos_FW|CPRIMER=Ramos_REV|DUPCOUNT=45|CONSCOUNT=57|CIGAR=3M1X342M
TGTACCTCACCTGCGGTGTTTATGGTGGGTCCTTCAGTGGTTACTACTGGAGCTGGATCCGCCAGCCCCCAGGGAAGGGG
CTGGAGTACATTGGGGAAATCAATCATAGTGGAAGCACCAACTACAACCCGTCCCTCAAGAGTCGAGTCACCATATCAGT
AGACACGTCCAAGAAACAGCTCTCCCTGAAGTTGAGCTCTGTGAACGCCGCGGACACGGCTGTGTATTACTGTGCGAGAG
TTATTACTAGGGCGAGTCCTGGCACAGACGGGAGGTACGGTATGGACGTCTGGGGCCAAGGGACCACGGTCACCGTCTCC
TCAGGTAAGAATGGCCACTCTAGGGC
>1104_19393_6737|VPRIMER=Ramos_FW|CPRIMER=Ramos_REV|DUPCOUNT=2|CONSCOUNT=5|CIGAR=179M1X1M1X13M1X150M
TGTCCCTCACCTGCGGTGTTTATGGTGGGTCCTTCAGTGGTTACTACTGGAGCTGGATCCGCCAGCCCCCAGGGAAGGGG
CTGGAGTACATTGGGGAAATCAATCATAGTGGAAGCACCAACTACAACCCGTCCCTCAAGAGTCGAGTCACCATATCAGT
AGACACGTCCAAGAAACAGGTTTCCCTGAAGTTGACCTCTGTGAACGCCGCGGACACGGCTGTGTATTACTGTGCGAGAG
TTATTACTAGGGCGAGTCCTGGCACAGACGGGAGGTACGGTATGGACGTCTGGGGCCAAGGGACCACGGTCACCGTCTCC
TCAGGTAAGAATGGCCACTCTAGGGC
>1104_21639_7504|VPRIMER=Ramos_FW|CPRIMER=Ramos_REV|DUPCOUNT=72|CONSCOUNT=89|CIGAR=115M1X230M
TGTCCCTCACCTGCGGTGTTTATGGTGGGTCCTTCAGTGGTTACTACTGGAGCTGGATCCGCCAGCCCCCAGGGAAGGGG
CTGGAGTACATTGGGGAAATCAATCATAGTGGAAGAACCAACTACAACCCGTCCCTCAAGAGTCGAGTCACCATATCAGT
AGACACGTCCAAGAAACAGCTCTCCCTGAAGTTGAGCTCTGTGAACGCCGCGGACACGGCTGTGTATTACTGTGCGAGAG
TTATTACTAGGGCGAGTCCTGGCACAGACGGGAGGTACGGTATGGACGTCTGGGGCCAAGGGACCACGGTCACCGTCTCC
TCAGGTAAGAATGGCCACTCTAGGGC
>1104_26248_7554|VPRIMER=Ramos_FW|CPRIMER=Ramos_REV|DUPCOUNT=57|CONSCOUNT=80|CIGAR=128M1X217M
TGTCCCTCACCTGCGGTGTTTATGGTGGGTCCTTCAGTGGTTACTACTGGAGCTGGATCCGCCAGCCCCCAGGGAAGGGG
CTGGAGTACATTGGGGAAATCAATCATAGTGGAAGCACCAACTACAACACGTCCCTCAAGAGTCGAGTCACCATATCAGT
AGACACGTCCAAGAAACAGCTCTCCCTGAAGTTGAGCTCTGTGAACGCCGCGGACACGGCTGTGTATTACTGTGCGAGAG
TTATTACTAGGGCGAGTCCTGGCACAGACGGGAGGTACGGTATGGACGTCTGGGGCCAAGGGACCACGGTCACCGTCTCC
TCAGGTAAGAATGGCCACTCTAGGGC
>1104_5234_8346|VPRIMER=Ramos_FW|CPRIMER=Ramos_REV|DUPCOUNT=34|CONSCOUNT=37|CIGAR=123M1X222M
TGTCCCTCACCTGCGGTGTTTATGGTGGGTCCTTCAGTGGTTACTACTGGAGCTGGATCCGCCAGCCCCCAGGGAAGGGG
CTGGAGTACATTGGGGAAATCAATCATAGTGGAAGCACCAACTGCAACCCGTCCCTCAAGAGTCGAGTCACCATATCAGT
AGACACGTCCAAGAAACAGCTCTCCCTGAAGTTGAGCTCTGTGAACGCCGCGGACACGGCTGTGTATTACTGTGCGAGAG
TTATTACTAGGGCGAGTCCTGGCACAGACGGGAGGTACGGTATGGACGTCTGGGGCCAAGGGACCACGGTCACCGTCTCC
TCAGGTAAGAATGGCCACTCTAGGGC
>1104_10311_8491|VPRIMER=Ramos_FW|CPRIMER=Ramos_REV|DUPCOUNT=89|CONSCOUNT=95|CIGAR=50M1X295M
TGTCCCTCACCTGCGGTGTTTATGGTGGGTCCTTCAGTGGTTACTACTGGCGCTGGATCCGCCAGCCCCCAGGGAAGGGG
CTGGAGTACATTGGGGAAATCAATCATAGTGGAAGCACCAACTACAACCCGTCCCTCAAGAGTCGAGTCACCATATCAGT
AGACACGTCCAAGAAACAGCTCTCCCTGAAGTTGAGCTCTGTGAACGCCGCGGACACGGCTGTGTATTACTGTGCGAGAG
TTATTACTAGGGCGAGTCCTGGCACAGACGGGAGGTACGGTATGGACGTCTGGGGCCAAGGGACCACGGTCACCGTCTCC
TCAGGTAAGAATGGCCACTCTAGGGC
>1104_15989_8662|VPRIMER=Ramos_FW|CPRIMER=Ramos_REV|DUPCOUNT=39|CONSCOUNT=53|CIGAR=127M1X218M
TGTCCCTCACCTGCGGTGTTTATGGTGGGTCCTTCAGTGGTTACTACTGGAGCTGGATCCGCCAGCCCCCAGGGAAGGGG
CTGGAGTACATTGGGGAAATCAATCATAGTGGAAGCACCAACTACAAGCCGTCCCTCAAGAGTCGAGTCACCATATCAGT
AGACACGTCCAAGAAACAGCTCTCCCTGAAGTTGAGCTCTGTGAACGCCGCGGACACGGCTGTGTATTACTGTGCGAGAG
TTATTACTAGGGCGAGTCCTGGCACAGACGGGAGGTACGGTATGGACGTCTGGGGCCAAGGGACCACGGTCACCGTCTCC
TCAGGTAAGAATGGCCACTCTAGGGC
>1104_25789_9441|VPRIMER=Ramos_FW|CPRIMER=Ramos_REV|DUPCOUNT=9|CONSCOUNT=11|CIGAR=342M1X3M
TGTCCCTCACCTGCGGTGTTTATGGTGGGTCCTTCAGTGGTTACTACTGGAGCTGGATCCGCCAGCCCCCAGGGAAGGGG
CTGGAGTACATTGGGGAAATCAATCATAGTGGAAGCACCAACTACAACCCGTCCCTCAAGAGTCGAGTCACCATATCAGT
AGACACGTCCAAGAAACAGCTCTCCCTGAAGTTGAGCTCTGTGAACGCCGCGGACACGGCTGTGTATTACTGTGCGAGAG
TTATTACTAGGGCGAGTCCTGGCACAGACGGGAGGTACGGTATGGACGTCTGGGGCCAAGGGACCACGGTCACCGTCTCC
TCAGGTAAGAATGGCCACTCTAAGGC
>1104_10214_11524|VPRIMER=Ramos_FW|CPRIMER=Ramos_REV|DUPCOUNT=22|CONSCOUNT=27|CIGAR=163M1X182M
TGTCCCTCACCTGCGGTGTTTATGGTGGGTCCTTCAGTGGTTACTACTGGAGCTGGATCCGCCAGCCCCCAGGGAAGGGG
CTGGAGTACATTGGGGAAATCAATCATAGTGGAAGCACCAACTACAACCCGTCCCTCAAGAGTCGAGTCACCATATCAGT
AGAAACGTCCAAGAAACAGCTCTCCCTGAAGTTGAGCTCTGTGAACGCCGCGGACACGGCTGTGTATTACTGTGCGAGAG
TTATTACTAGGGCGAGTCCTGGCACAGACGGGAGGTACGGTATGGACGTCTGGGGCCAAGGGACCACGGTCACCGTCTCC
TCAGGTAAGAATGGCCACTCTAGGGC
>1104_5979_12691|VPRIMER=Ramos_FW|CPRIMER=Ramos_REV|DUPCOUNT=214|CONSCOUNT=270|CIGAR=115M1X230M
TGTCCCTCACCTGCGGTGTTTATGGTGGGTCCTTCAGTGGTTACTACTGGAGCTGGATCCGCCAGCCCCCAGGGAAGGGG
CTGGAGTACATTGGGGAAATCAATCATAGTGGAAGTACCAACTACAACCCGTCCCTCAAGAGTCGAGTCACCATATCAGT
AGACACGTCCAAGAAACAGCTCTCCCTGAAGTTGAGCTCTGTGAACGCCGCGGACACGGCTGTGTATTACTGTGCGAGAG
TTATTACTAGGGCGAGTCCTGGCACAGACGGGAGGTACGGTATGGACGTCTGGGGCCAAGGGACCACGGTCACCGTCTCC
TCAGGTAAGAATGGCCACTCTAGGGC
>1104_3847_12960|VPRIMER=Ramos_FW|CPRIMER=Ramos_REV|DUPCOUNT=31|CONSCOUNT=39|CIGAR=163M1X182M
TGTCCCTCACCTGCGGTGTTTATGGTGGGTCCTTCAGTGGTTACTACTGGAGCTGGATCCGCCAGCCCCCAGGGAAGGGG
CTGGAGTACATTGGGGAAATCAATCATAGTGGAAGCACCAACTACAACCCGTCCCTCAAGAGTCGAGTCACCATATCAGT
AGATACGTCCAAGAAACAGCTCTCCCTGAAGTTGAGCTCTGTGAACGCCGCGGACACGGCTGTGTATTACTGTGCGAGAG
TTATTACTAGGGCGAGTCCTGGCACAGACGGGAGGTACGGTATGGACGTCTGGGGCCAAGGGACCACGGTCACCGTCTCC
TCAGGTAAGAATGGCCACTCTAGGGC
>1104_18195_13022|VPRIMER=Ramos_FW|CPRIMER=Ramos_REV|DUPCOUNT=246|CONSCOUNT=329|CIGAR=179M1X166M
TGTCCCTCACCTGCGGTGTTTATGGTGGGTCCTTCAGTGGTTACTACTGGAGCTGGATCCGCCAGCCCCCAGGGAAGGGG
CTGGAGTACATTGGGGAAATCAATCATAGTGGAAGCACCAACTACAACCCGTCCCTCAAGAGTCGAGTCACCATATCAGT
AGACACGTCCAAGAAACAGTTCTCCCTGAAGTTGAGCTCTGTGAACGCCGCGGACACGGCTGTGTATTACTGTGCGAGAG
TTATTACTAGGGCGAGTCCTGGCACAGACGGGAGGTACGGTATGGACGTCTGGGGCCAAGGGACCACGGTCACCGTCTCC
TCAGGTAAGAATGGCCACTCTAGGGC
>1104_27406_13079|VPRIMER=Ramos_FW|CPRIMER=Ramos_REV|DUPCOUNT=155|CONSCOUNT=195|CIGAR=114M1X231M
TGTCCCTCACCTGCGGTGTTTATGGTGGGTCCTTCAGTGGTTACTACTGGAGCTGGATCCGCCAGCCCCCAGGGAAGGGG
CTGGAGTACATTGGGGAAATCAATCATAGTGGAAACACCAACTACAACCCGTCCCTCAAGAGTCGAGTCACCATATCAGT
AGACACGTCCAAGAAACAGCTCTCCCTGAAGTTGAGCTCTGTGAACGCCGCGGACACGGCTGTGTATTACTGTGCGAGAG
TTATTACTAGGGCGAGTCCTGGCACAGACGGGAGGTACGGTATGGACGTCTGGGGCCAAGGGACCACGGTCACCGTCTCC
TCAGGTAAGAATGGCCACTCTAGGGC
>1104_28691_13109|VPRIMER=Ramos_FW|CPRIMER=Ramos_REV|DUPCOUNT=117|CONSCOUNT=163|CIGAR=94M1X251M
TGTCCCTCACCTGCGGTGTTTATGGTGGGTCCTTCAGTGGTTACTACTGGAGCTGGATCCGCCAGCCCCCAGGGAAGGGG
CTGGAGTACATTGGAGAAATCAATCATAGTGGAAGCACCAACTACAACCCGTCCCTCAAGAGTCGAGTCACCATATCAGT
AGACACGTCCAAGAAACAGCTCTCCCTGAAGTTGAGCTCTGTGAACGCCGCGGACACGGCTGTGTATTACTGTGCGAGAG
TTATTACTAGGGCGAGTCCTGGCACAGACGGGAGGTACGGTATGGACGTCTGGGGCCAAGGGACCACGGTCACCGTCTCC
TCAGGTAAGAATGGCCACTCTAGGGC
>1104_28573_13190|VPRIMER=Ramos_FW|CPRIMER=Ramos_REV|DUPCOUNT=28|CONSCOUNT=31|CIGAR=300M1X45M
TGTCCCTCACCTGCGGTGTTTATGGTGGGTCCTTCAGTGGTTACTACTGGAGCTGGATCCGCCAGCCCCCAGGGAAGGGG
CTGGAGTACATTGGGGAAATCAATCATAGTGGAAGCACCAACTACAACCCGTCCCTCAAGAGTCGAGTCACCATATCAGT
AGACACGTCCAAGAAACAGCTCTCCCTGAAGTTGAGCTCTGTGAACGCCGCGGACACGGCTGTGTATTACTGTGCGAGAG
TTATTACTAGGGCGAGTCCTGGCACAGACGGGAGGTACGGTATGGACGTCTGGGGCCAAGAGACCACGGTCACCGTCTCC
TCAGGTAAGAATGGCCACTCTAGGGC
>1104_5172_13512|VPRIMER=Ramos_FW|CPRIMER=Ramos_REV|DUPCOUNT=21|CONSCOUNT=31|CIGAR=184M1X161M
TGTCCCTCACCTGCGGTGTTTATGGTGGGTCCTTCAGTGGTTACTACTGGAGCTGGATCCGCCAGCCCCCAGGGAAGGGG
CTGGAGTACATTGGGGAAATCAATCATAGTGGAAGCACCAACTACAACCCGTCCCTCAAGAGTCGAGTCACCATATCAGT
AGACACGTCCAAGAAACAGCTCTCACTGAAGTTGAGCTCTGTGAACGCCGCGGACACGGCTGTGTATTACTGTGCGAGAG
TTATTACTAGGGCGAGTCCTGGCACAGACGGGAGGTACGGTATGGACGTCTGGGGCCAAGGGACCACGGTCACCGTCTCC
TCAGGTAAGAATGGCCACTCTAGGGC
>1104_28489_13748|VPRIMER=Ramos_FW|CPRIMER=Ramos_REV|DUPCOUNT=68|CONSCOUNT=89|CIGAR=166M1X179M
TGTCCCTCACCTGCGGTGTTTATGGTGGGTCCTTCAGTGGTTACTACTGGAGCTGGATCCGCCAGCCCCCAGGGAAGGGG
CTGGAGTACATTGGGGAAATCAATCATAGTGGAAGCACCAACTACAACCCGTCCCTCAAGAGTCGAGTCACCATATCAGT
AGACACATCCAAGAAACAGCTCTCCCTGAAGTTGAGCTCTGTGAACGCCGCGGACACGGCTGTGTATTACTGTGCGAGAG
TTATTACTAGGGCGAGTCCTGGCACAGACGGGAGGTACGGTATGGACGTCTGGGGCCAAGGGACCACGGTCACCGTCTCC
TCAGGTAAGAATGGCCACTCTAGGGC
>1104_20447_13859|VPRIMER=Ramos_FW|CPRIMER=Ramos_REV|DUPCOUNT=18|CONSCOUNT=23|CIGAR=323M2X21M
TGTCCCTCACCTGCGGTGTTTATGGTGGGTCCTTCAGTGGTTACTACTGGAGCTGGATCCGCCAGCCCCCAGGGAAGGGG
CTGGAGTACATTGGGGAAATCAATCATAGTGGAAGCACCAACTACAACCCGTCCCTCAAGAGTCGAGTCACCATATCAGT
AGACACGTCCAAGAAACAGCTCTCCCTGAAGTTGAGCTCTGTGAACGCCGCGGACACGGCTGTGTATTACTGTGCGAGAG
TTATTACTAGGGCGAGTCCTGGCACAGACGGGAGGTACGGTATGGACGTCTGGGGCCAAGGGACCACGGTCACCGTCTCC
TCATATAAGAATGGCCACTCTAGGGC
>1104_2374_14483|VPRIMER=Ramos_FW|CPRIMER=Ramos_REV|DUPCOUNT=47|CONSCOUNT=52|CIGAR=269M1X76M
TGTCCCTCACCTGCGGTGTTTATGGTGGGTCCTTCAGTGGTTACTACTGGAGCTGGATCCGCCAGCCCCCAGGGAAGGGG
CTGGAGTACATTGGGGAAATCAATCATAGTGGAAGCACCAACTACAACCCGTCCCTCAAGAGTCGAGTCACCATATCAGT
AGACACGTCCAAGAAACAGCTCTCCCTGAAGTTGAGCTCTGTGAACGCCGCGGACACGGCTGTGTATTACTGTGCGAGAG
TTATTACTAGGGCGAGTCCTGGCACAGACTGGAGGTACGGTATGGACGTCTGGGGCCAAGGGACCACGGTCACCGTCTCC
TCAGGTAAGAATGGCCACTCTAGGGC
>1104_15837_14734|VPRIMER=Ramos_FW|CPRIMER=Ramos_REV|DUPCOUNT=36|CONSCOUNT=38|CIGAR=241M1X104M
TGTCCCTCACCTGCGGTGTTTATGGTGGGTCCTTCAGTGGTTACTACTGGAGCTGGATCCGCCAGCCCCCAGGGAAGGGG
CTGGAGTACATTGGGGAAATCAATCATAGTGGAAGCACCAACTACAACCCGTCCCTCAAGAGTCGAGTCACCATATCAGT
AGACACGTCCAAGAAACAGCTCTCCCTGAAGTTGAGCTCTGTGAACGCCGCGGACACGGCTGTGTATTACTGTGCGAGAG
TCATTACTAGGGCGAGTCCTGGCACAGACGGGAGGTACGGTATGGACGTCTGGGGCCAAGGGACCACGGTCACCGTCTCC
TCAGGTAAGAATGGCCACTCTAGGGC
>1104_17471_14808|VPRIMER=Ramos_FW|CPRIMER=Ramos_REV|DUPCOUNT=142|CONSCOUNT=196|CIGAR=158M1X187M
TGTCCCTCACCTGCGGTGTTTATGGTGGGTCCTTCAGTGGTTACTACTGGAGCTGGATCCGCCAGCCCCCAGGGAAGGGG
CTGGAGTACATTGGGGAAATCAATCATAGTGGAAGCACCAACTACAACCCGTCCCTCAAGAGTCGAGTCACCATATCACT
AGACACGTCCAAGAAACAGCTCTCCCTGAAGTTGAGCTCTGTGAACGCCGCGGACACGGCTGTGTATTACTGTGCGAGAG
TTATTACTAGGGCGAGTCCTGGCACAGACGGGAGGTACGGTATGGACGTCTGGGGCCAAGGGACCACGGTCACCGTCTCC
TCAGGTAAGAATGGCCACTCTAGGGC
>1104_6785_15032|VPRIMER=Ramos_FW|CPRIMER=Ramos_REV|DUPCOUNT=27|CONSCOUNT=32|CIGAR=153M1X192M
TGTCCCTCACCTGCGGTGTTTATGGTGGGTCCTTCAGTGGTTACTACTGGAGCTGGATCCGCCAGCCCCCAGGGAAGGGG
CTGGAGTACATTGGGGAAATCAATCATAGTGGAAGCACCAACTACAACCCGTCCCTCAAGAGTCGAGTCACCACATCAGT
AGACACGTCCAAGAAACAGCTCTCCCTGAAGTTGAGCTCTGTGAACGCCGCGGACACGGCTGTGTATTACTGTGCGAGAG
TTATTACTAGGGCGAGTCCTGGCACAGACGGGAGGTACGGTATGGACGTCTGGGGCCAAGGGACCACGGTCACCGTCTCC
TCAGGTAAGAATGGCCACTCTAGGGC
>1104_23032_15585|VPRIMER=Ramos_FW|CPRIMER=Ramos_REV|DUPCOUNT=123|CONSCOUNT=148|CIGAR=234M1X111M
TGTCCCTCACCTGCGGTGTTTATGGTGGGTCCTTCAGTGGTTACTACTGGAGCTGGATCCGCCAGCCCCCAGGGAAGGGG
CTGGAGTACATTGGGGAAATCAATCATAGTGGAAGCACCAACTACAACCCGTCCCTCAAGAGTCGAGTCACCATATCAGT
AGACACGTCCAAGAAACAGCTCTCCCTGAAGTTGAGCTCTGTGAACGCCGCGGACACGGCTGTGTATTACTGTGTGAGAG
TTATTACTAGGGCGAGTCCTGGCACAGACGGGAGGTACGGTATGGACGTCTGGGGCCAAGGGACCACGGTCACCGTCTCC
TCAGGTAAGAATGGCCACTCTAGGGC
>1104_9442_16007|VPRIMER=Ramos_FW|CPRIMER=Ramos_REV|DUPCOUNT=17|CONSCOUNT=20|CIGAR=159M1X186M
TGTCCCTCACCTGCGGTGTTTATGGTGGGTCCTTCAGTGGTTACTACTGGAGCTGGATCCGCCAGCCCCCAGGGAAGGGG
CTGGAGTACATTGGGGAAATCAATCATAGTGGAAGCACCAACTACAACCCGTCCCTCAAGAGTCGAGTCACCATATCAGC
AGACACGTCCAAGAAACAGCTCTCCCTGAAGTTGAGCTCTGTGAACGCCGCGGACACGGCTGTGTATTACTGTGCGAGAG
TTATTACTAGGGCGAGTCCTGGCACAGACGGGAGGTACGGTATGGACGTCTGGGGCCAAGGGACCACGGTCACCGTCTCC
TCAGGTAAGAATGGCCACTCTAGGGC
>1104_11005_16293|VPRIMER=Ramos_FW|CPRIMER=Ramos_REV|DUPCOUNT=10|CONSCOUNT=10|CIGAR=101M1X244M
TGTCCCTCACCTGCGGTGTTTATGGTGGGTCCTTCAGTGGTTACTACTGGAGCTGGATCCGCCAGCCCCCAGGGAAGGGG
CTGGAGTACATTGGGGAAATCCATCATAGTGGAAGCACCAACTACAACCCGTCCCTCAAGAGTCGAGTCACCATATCAGT
AGACACGTCCAAGAAACAGCTCTCCCTGAAGTTGAGCTCTGTGAACGCCGCGGACACGGCTGTGTATTACTGTGCGAGAG
TTATTACTAGGGCGAGTCCTGGCACAGACGGGAGGTACGGTATGGACGTCTGGGGCCAAGGGACCACGGTCACCGTCTCC
TCAGGTAAGAATGGCCACTCTAGGGC
>1104_14734_16456|VPRIMER=Ramos_FW|CPRIMER=Ramos_REV|DUPCOUNT=34|CONSCOUNT=35|CIGAR=145M1X200M
TGTCCCTCACCTGCGGTGTTTATGGTGGGTCCTTCAGTGGTTACTACTGGAGCTGGATCCGCCAGCCCCCAGGGAAGGGG
CTGGAGTACATTGGGGAAATCAATCATAGTGGAAGCACCAACTACAACCCGTCCCTCAAGAGTCGTGTCACCATATCAGT
AGACACGTCCAAGAAACAGCTCTCCCTGAAGTTGAGCTCTGTGAACGCCGCGGACACGGCTGTGTATTACTGTGCGAGAG
TTATTACTAGGGCGAGTCCTGGCACAGACGGGAGGTACGGTATGGACGTCTGGGGCCAAGGGACCACGGTCACCGTCTCC
TCAGGTAAGAATGGCCACTCTAGGGC
>1104_3679_18131|VPRIMER=Ramos_FW|CPRIMER=Ramos_REV|DUPCOUNT=59|CONSCOUNT=71|CIGAR=218M1X127M
TGTCCCTCACCTGCGGTGTTTATGGTGGGTCCTTCAGTGGTTACTACTGGAGCTGGATCCGCCAGCCCCCAGGGAAGGGG
CTGGAGTACATTGGGGAAATCAATCATAGTGGAAGCACCAACTACAACCCGTCCCTCAAGAGTCGAGTCACCATATCAGT
AGACACGTCCAAGAAACAGCTCTCCCTGAAGTTGAGCTCTGTGAACGCCGCGGACACGTCTGTGTATTACTGTGCGAGAG
TTATTACTAGGGCGAGTCCTGGCACAGACGGGAGGTACGGTATGGACGTCTGGGGCCAAGGGACCACGGTCACCGTCTCC
TCAGGTAAGAATGGCCACTCTAGGGC
>1104_13284_18292|VPRIMER=Ramos_FW|CPRIMER=Ramos_REV|DUPCOUNT=79|CONSCOUNT=100|CIGAR=278M1X67M
TGTCCCTCACCTGCGGTGTTTATGGTGGGTCCTTCAGTGGTTACTACTGGAGCTGGATCCGCCAGCCCCCAGGGAAGGGG
CTGGAGTACATTGGGGAAATCAATCATAGTGGAAGCACCAACTACAACCCGTCCCTCAAGAGTCGAGTCACCATATCAGT
AGACACGTCCAAGAAACAGCTCTCCCTGAAGTTGAGCTCTGTGAACGCCGCGGACACGGCTGTGTATTACTGTGCGAGAG
TTATTACTAGGGCGAGTCCTGGCACAGACGGGAGGTACAGTATGGACGTCTGGGGCCAAGGGACCACGGTCACCGTCTCC
TCAGGTAAGAATGGCCACTCTAGGGC
>1104_6271_18813|VPRIMER=Ramos_FW|CPRIMER=Ramos_REV|DUPCOUNT=28|CONSCOUNT=28|CIGAR=35M1X310M
TGTCCCTCACCTGCGGTGTTTATGGTGGGTCCTTCTGTGGTTACTACTGGAGCTGGATCCGCCAGCCCCCAGGGAAGGGG
CTGGAGTACATTGGGGAAATCAATCATAGTGGAAGCACCAACTACAACCCGTCCCTCAAGAGTCGAGTCACCATATCAGT
AGACACGTCCAAGAAACAGCTCTCCCTGAAGTTGAGCTCTGTGAACGCCGCGGACACGGCTGTGTATTACTGTGCGAGAG
TTATTACTAGGGCGAGTCCTGGCACAGACGGGAGGTACGGTATGGACGTCTGGGGCCAAGGGACCACGGTCACCGTCTCC
TCAGGTAAGAATGGCCACTCTAGGGC
>1104_24514_18979|VPRIMER=Ramos_FW|CPRIMER=Ramos_REV|DUPCOUNT=46|CONSCOUNT=53|CIGAR=333M1X12M
TGTCCCTCACCTGCGGTGTTTATGGTGGGTCCTTCAGTGGTTACTACTGGAGCTGGATCCGCCAGCCCCCAGGGAAGGGG
CTGGAGTACATTGGGGAAATCAATCATAGTGGAAGCACCAACTACAACCCGTCCCTCAAGAGTCGAGTCACCATATCAGT
AGACACGTCCAAGAAACAGCTCTCCCTGAAGTTGAGCTCTGTGAACGCCGCGGACACGGCTGTGTATTACTGTGCGAGAG
TTATTACTAGGGCGAGTCCTGGCACAGACGGGAGGTACGGTATGGACGTCTGGGGCCAAGGGACCACGGTCACCGTCTCC
TCAGGTAAGAATGACCACTCTAGGGC
>1104_3542_19207|VPRIMER=Ramos_FW|CPRIMER=Ramos_REV|DUPCOUNT=5|CONSCOUNT=5|CIGAR=37M1X286M1X21M
TGTCCCTCACCTGCGGTGTTTATGGTGGGTCCTTCAGGGGTTACTACTGGAGCTGGATCCGCCAGCCCCCAGGGAAGGGG
CTGGAGTACATTGGGGAAATCAATCATAGTGGAAGCACCAACTACAACCCGTCCCTCAAGAGTCGAGTCACCATATCAGT
AGACACGTCCAAGAAACAGCTCTCCCTGAAGTTGAGCTCTGTGAACGCCGCGGACACGGCTGTGTATTACTGTGCGAGAG
TTATTACTAGGGCGAGTCCTGGCACAGACGGGAGGTACGGTATGGACGTCTGGGGCCAAGGGACCACGGTCACCGTCTCC
TCAGTTAAGAATGGCCACTCTAGGGC
>1104_3519_19608|VPRIMER=Ramos_FW|CPRIMER=Ramos_REV|DUPCOUNT=4|CONSCOUNT=6|CIGAR=20M1X325M
TGTCCCTCACCTGCGGTGTTGATGGTGGGTCCTTCAGTGGTTACTACTGGAGCTGGATCCGCCAGCCCCCAGGGAAGGGG
CTGGAGTACATTGGGGAAATCAATCATAGTGGAAGCACCAACTACAACCCGTCCCTCAAGAGTCGAGTCACCATATCAGT
AGACACGTCCAAGAAACAGCTCTCCCTGAAGTTGAGCTCTGTGAACGCCGCGGACACGGCTGTGTATTACTGTGCGAGAG
TTATTACTAGGGCGAGTCCTGGCACAGACGGGAGGTACGGTATGGACGTCTGGGGCCAAGGGACCACGGTCACCGTCTCC
TCAGGTAAGAATGGCCACTCTAGGGC
>1104_11122_19783|VPRIMER=Ramos_FW|CPRIMER=Ramos_REV|DUPCOUNT=3|CONSCOUNT=3|CIGAR=157M2X187M
TGTCCCTCACCTGCGGTGTTTATGGTGGGTCCTTCAGTGGTTACTACTGGAGCTGGATCCGCCAGCCCCCAGGGAAGGGG
CTGGAGTACATTGGGGAAATCAATCATAGTGGAAGCACCAACTACAACCCGTCCCTCAAGAGTCGAGTCACCATATCTTT
AGACACGTCCAAGAAACAGCTCTCCCTGAAGTTGAGCTCTGTGAACGCCGCGGACACGGCTGTGTATTACTGTGCGAGAG
TTATTACTAGGGCGAGTCCTGGCACAGACGGGAGGTACGGTATGGACGTCTGGGGCCAAGGGACCACGGTCACCGTCTCC
TCAGGTAAGAATGGCCACTCTAGGGC
>1104_10741_19808|VPRIMER=Ramos_FW|CPRIMER=Ramos_REV|DUPCOUNT=10|CONSCOUNT=12|CIGAR=125M1X220M
TGTCCCTCACCTGCGGTGTTTATGGTGGGTCCTTCAGTGGTTACTACTGGAGCTGGATCCGCCAGCCCCCAGGGAAGGGG
CTGGAGTACATTGGGGAAATCAATCATAGTGGAAGCACCAACTACTACCCGTCCCTCAAGAGTCGAGTCACCATATCAGT
AGACACGTCCAAGAAACAGCTCTCCCTGAAGTTGAGCTCTGTGAACGCCGCGGACACGGCTGTGTATTACTGTGCGAGAG
TTATTACTAGGGCGAGTCCTGGCACAGACGGGAGGTACGGTATGGACGTCTGGGGCCAAGGGACCACGGTCACCGTCTCC
TCAGGTAAGAATGGCCACTCTAGGGC
>1104_27103_20335|VPRIMER=Ramos_FW|CPRIMER=Ramos_REV|DUPCOUNT=41|CONSCOUNT=62|CIGAR=260M1X85M
TGTCCCTCACCTGCGGTGTTTATGGTGGGTCCTTCAGTGGTTACTACTGGAGCTGGATCCGCCAGCCCCCAGGGAAGGGG
CTGGAGTACATTGGGGAAATCAATCATAGTGGAAGCACCAACTACAACCCGTCCCTCAAGAGTCGAGTCACCATATCAGT
AGACACGTCCAAGAAACAGCTCTCCCTGAAGTTGAGCTCTGTGAACGCCGCGGACACGGCTGTGTATTACTGTGCGAGAG
TTATTACTAGGGCGAGTCCTAGCACAGACGGGAGGTACGGTATGGACGTCTGGGGCCAAGGGACCACGGTCACCGTCTCC
TCAGGTAAGAATGGCCACTCTAGGGC
>1104_23257_21290|VPRIMER=Ramos_FW|CPRIMER=Ramos_REV|DUPCOUNT=25|CONSCOUNT=31|CIGAR=86M1X259M
TGTCCCTCACCTGCGGTGTTTATGGTGGGTCCTTCAGTGGTTACTACTGGAGCTGGATCCGCCAGCCCCCAGGGAAGGGG
CTGGAGCACATTGGGGAAATCAATCATAGTGGAAGCACCAACTACAACCCGTCCCTCAAGAGTCGAGTCACCATATCAGT
AGACACGTCCAAGAAACAGCTCTCCCTGAAGTTGAGCTCTGTGAACGCCGCGGACACGGCTGTGTATTACTGTGCGAGAG
TTATTACTAGGGCGAGTCCTGGCACAGACGGGAGGTACGGTATGGACGTCTGGGGCCAAGGGACCACGGTCACCGTCTCC
TCAGGTAAGAATGGCCACTCTAGGGC
>1104_24577_21384|VPRIMER=Ramos_FW|CPRIMER=Ramos_REV|DUPCOUNT=72|CONSCOUNT=101|CIGAR=219M1X126M
TGTCCCTCACCTGCGGTGTTTATGGTGGGTCCTTCAGTGGTTACTACTGGAGCTGGATCCGCCAGCCCCCAGGGAAGGGG
CTGGAGTACATTGGGGAAATCAATCATAGTGGAAGCACCAACTACAACCCGTCCCTCAAGAGTCGAGTCACCATATCAGT
AGACACGTCCAAGAAACAGCTCTCCCTGAAGTTGAGCTCTGTGAACGCCGCGGACACGGTTGTGTATTACTGTGCGAGAG
TTATTACTAGGGCGAGTCCTGGCACAGACGGGAGGTACGGTATGGACGTCTGGGGCCAAGGGACCACGGTCACCGTCTCC
TCAGGTAAGAATGGCCACTCTAGGGC
>1104_9085_21906|VPRIMER=Ramos_FW|CPRIMER=Ramos_REV|DUPCOUNT=12|CONSCOUNT=12|CIGAR=170M1X175M
TGTCCCTCACCTGCGGTGTTTATGGTGGGTCCTTCAGTGGTTACTACTGGAGCTGGATCCGCCAGCCCCCAGGGAAGGGG
CTGGAGTACATTGGGGAAATCAATCATAGTGGAAGCACCAACTACAACCCGTCCCTCAAGAGTCGAGTCACCATATCAGT
AGACACGTCCTAGAAACAGCTCTCCCTGAAGTTGAGCTCTGTGAACGCCGCGGACACGGCTGTGTATTACTGTGCGAGAG
TTATTACTAGGGCGAGTCCTGGCACAGACGGGAGGTACGGTATGGACGTCTGGGGCCAAGGGACCACGGTCACCGTCTCC
TCAGGTAAGAATGGCCACTCTAGGGC
>1104_12161_21934|VPRIMER=Ramos_FW|CPRIMER=Ramos_REV|DUPCOUNT=10|CONSCOUNT=12|CIGAR=323M2X21M
TGTCCCTCACCTGCGGTGTTTATGGTGGGTCCTTCAGTGGTTACTACTGGAGCTGGATCCGCCAGCCCCCAGGGAAGGGG
CTGGAGTACATTGGGGAAATCAATCATAGTGGAAGCACCAACTACAACCCGTCCCTCAAGAGTCGAGTCACCATATCAGT
AGACACGTCCAAGAAACAGCTCTCCCTGAAGTTGAGCTCTGTGAACGCCGCGGACACGGCTGTGTATTACTGTGCGAGAG
TTATTACTAGGGCGAGTCCTGGCACAGACGGGAGGTACGGTATGGACGTCTGGGGCCAAGGGACCACGGTCACCGTCTCC
TCACATAAGAATGGCCACTCTAGGGC
>1104_14851_22219|VPRIMER=Ramos_FW|CPRIMER=Ramos_REV|DUPCOUNT=21|CONSCOUNT=27|CIGAR=217M1X128M
TGTCCCTCACCTGCGGTGTTTATGGTGGGTCCTTCAGTGGTTACTACTGGAGCTGGATCCGCCAGCCCCCAGGGAAGGGG
CTGGAGTACATTGGGGAAATCAATCATAGTGGAAGCACCAACTACAACCCGTCCCTCAAGAGTCGAGTCACCATATCAGT
AGACACGTCCAAGAAACAGCTCTCCCTGAAGTTGAGCTCTGTGAACGCCGCGGACACTGCTGTGTATTACTGTGCGAGAG
TTATTACTAGGGCGAGTCCTGGCACAGACGGGAGGTACGGTATGGACGTCTGGGGCCAAGGGACCACGGTCACCGTCTCC
TCAGGTAAGAATGGCCACTCTAGGGC
>1104_20697_22867|VPRIMER=Ramos_FW|CPRIMER=Ramos_REV|DUPCOUNT=57|CONSCOUNT=71|CIGAR=31M1X314M
TGTCCCTCACCTGCGGTGTTTATGGTGGGTCATTCAGTGGTTACTACTGGAGCTGGATCCGCCAGCCCCCAGGGAAGGGG
CTGGAGTACATTGGGGAAATCAATCATAGTGGAAGCACCAACTACAACCCGTCCCTCAAGAGTCGAGTCACCATATCAGT
AGACACGTCCAAGAAACAGCTCTCCCTGAAGTTGAGCTCTGTGAACGCCGCGGACACGGCTGTGTATTACTGTGCGAGAG
TTATTACTAGGGCGAGTCCTGGCACAGACGGGAGGTACGGTATGGACGTCTGGGGCCAAGGGACCACGGTCACCGTCTCC
TCAGGTAAGAATGGCCACTCTAGGGC
>1104_10545_23022|VPRIMER=Ramos_FW|CPRIMER=Ramos_REV|DUPCOUNT=84|CONSCOUNT=114|CIGAR=262M1X83M
TGTCCCTCACCTGCGGTGTTTATGGTGGGTCCTTCAGTGGTTACTACTGGAGCTGGATCCGCCAGCCCCCAGGGAAGGGG
CTGGAGTACATTGGGGAAATCAATCATAGTGGAAGCACCAACTACAACCCGTCCCTCAAGAGTCGAGTCACCATATCAGT
AGACACGTCCAAGAAACAGCTCTCCCTGAAGTTGAGCTCTGTGAACGCCGCGGACACGGCTGTGTATTACTGTGCGAGAG
TTATTACTAGGGCGAGTCCTGGTACAGACGGGAGGTACGGTATGGACGTCTGGGGCCAAGGGACCACGGTCACCGTCTCC
TCAGGTAAGAATGGCCACTCTAGGGC
>1104_17238_23629|VPRIMER=Ramos_FW|CPRIMER=Ramos_REV|DUPCOUNT=18|CONSCOUNT=26|CIGAR=5M1X340M
TGTCCATCACCTGCGGTGTTTATGGTGGGTCCTTCAGTGGTTACTACTGGAGCTGGATCCGCCAGCCCCCAGGGAAGGGG
CTGGAGTACATTGGGGAAATCAATCATAGTGGAAGCACCAACTACAACCCGTCCCTCAAGAGTCGAGTCACCATATCAGT
AGACACGTCCAAGAAACAGCTCTCCCTGAAGTTGAGCTCTGTGAACGCCGCGGACACGGCTGTGTATTACTGTGCGAGAG
TTATTACTAGGGCGAGTCCTGGCACAGACGGGAGGTACGGTATGGACGTCTGGGGCCAAGGGACCACGGTCACCGTCTCC
TCAGGTAAGAATGGCCACTCTAGGGC
>1104_14826_24570|VPRIMER=Ramos_FW|CPRIMER=Ramos_REV|DUPCOUNT=17|CONSCOUNT=24|CIGAR=163M1X182M
TGTCCCTCACCTGCGGTGTTTATGGTGGGTCCTTCAGTGGTTACTACTGGAGCTGGATCCGCCAGCCCCCAGGGAAGGGG
CTGGAGTACATTGGGGAAATCAATCATAGTGGAAGCACCAACTACAACCCGTCCCTCAAGAGTCGAGTCACCATATCAGT
AGAGACGTCCAAGAAACAGCTCTCCCTGAAGTTGAGCTCTGTGAACGCCGCGGACACGGCTGTGTATTACTGTGCGAGAG
TTATTACTAGGGCGAGTCCTGGCACAGACGGGAGGTACGGTATGGACGTCTGGGGCCAAGGGACCACGGTCACCGTCTCC
TCAGGTAAGAATGGCCACTCTAGGGC
>1104_14003_24737|VPRIMER=Ramos_FW|CPRIMER=Ramos_REV|DUPCOUNT=29|CONSCOUNT=35|CIGAR=233M1X112M
TGTCCCTCACCTGCGGTGTTTATGGTGGGTCCTTCAGTGGTTACTACTGGAGCTGGATCCGCCAGCCCCCAGGGAAGGGG
CTGGAGTACATTGGGGAAATCAATCATAGTGGAAGCACCAACTACAACCCGTCCCTCAAGAGTCGAGTCACCATATCAGT
AGACACGTCCAAGAAACAGCTCTCCCTGAAGTTGAGCTCTGTGAACGCCGCGGACACGGCTGTGTATTACTGTTCGAGAG
TTATTACTAGGGCGAGTCCTGGCACAGACGGGAGGTACGGTATGGACGTCTGGGGCCAAGGGACCACGGTCACCGTCTCC
TCAGGTAAGAATGGCCACTCTAGGGC
>1104_18299_24857|VPRIMER=Ramos_FW|CPRIMER=Ramos_REV|DUPCOUNT=2|CONSCOUNT=7|CIGAR=65M1X40M1X239M
TGTCCCTCACCTGCGGTGTTTATGGTGGGTCCTTCAGTGGTTACTACTGGAGCTGGATCCGCCAGGCCCCAGGGAAGGGG
CTGGAGTACATTGGGGAAATCAATCACAGTGGAAGCACCAACTACAACCCGTCCCTCAAGAGTCGAGTCACCATATCAGT
AGACACGTCCAAGAAACAGCTCTCCCTGAAGTTGAGCTCTGTGAACGCCGCGGACACGGCTGTGTATTACTGTGCGAGAG
TTATTACTAGGGCGAGTCCTGGCACAGACGGGAGGTACGGTATGGACGTCTGGGGCCAAGGGACCACGGTCACCGTCTCC
TCAGGTAAGAATGGCCACTCTAGGGC
>1105_19287_1619|VPRIMER=Ramos_FW|CPRIMER=Ramos_REV|DUPCOUNT=25|CONSCOUNT=27|CIGAR=112M1X233M
TGTCCCTCACCTGCGGTGTTTATGGTGGGTCCTTCAGTGGTTACTACTGGAGCTGGATCCGCCAGCCCCCAGGGAAGGGG
CTGGAGTACATTGGGGAAATCAATCATAGTGGGAGCACCAACTACAACCCGTCCCTCAAGAGTCGAGTCACCATATCAGT
AGACACGTCCAAGAAACAGCTCTCCCTGAAGTTGAGCTCTGTGAACGCCGCGGACACGGCTGTGTATTACTGTGCGAGAG
TTATTACTAGGGCGAGTCCTGGCACAGACGGGAGGTACGGTATGGACGTCTGGGGCCAAGGGACCACGGTCACCGTCTCC
TCAGGTAAGAATGGCCACTCTAGGGC
>1105_10274_2502|VPRIMER=Ramos_FW|CPRIMER=Ramos_REV|DUPCOUNT=47|CONSCOUNT=48|CIGAR=224M1X121M
TGTCCCTCACCTGCGGTGTTTATGGTGGGTCCTTCAGTGGTTACTACTGGAGCTGGATCCGCCAGCCCCCAGGGAAGGGG
CTGGAGTACATTGGGGAAATCAATCATAGTGGAAGCACCAACTACAACCCGTCCCTCAAGAGTCGAGTCACCATATCAGT
AGACACGTCCAAGAAACAGCTCTCCCTGAAGTTGAGCTCTGTGAACGCCGCGGACACGGCTGTGGATTACTGTGCGAGAG
TTATTACTAGGGCGAGTCCTGGCACAGACGGGAGGTACGGTATGGACGTCTGGGGCCAAGGGACCACGGTCACCGTCTCC
TCAGGTAAGAATGGCCACTCTAGGGC
>1105_15304_2808|VPRIMER=Ramos_FW|CPRIMER=Ramos_REV|DUPCOUNT=20|CONSCOUNT=22|CIGAR=8M1X337M
TGTCCCTCTCCTGCGGTGTTTATGGTGGGTCCTTCAGTGGTTACTACTGGAGCTGGATCCGCCAGCCCCCAGGGAAGGGG
CTGGAGTACATTGGGGAAATCAATCATAGTGGAAGCACCAACTACAACCCGTCCCTCAAGAGTCGAGTCACCATATCAGT
AGACACGTCCAAGAAACAGCTCTCCCTGAAGTTGAGCTCTGTGAACGCCGCGGACACGGCTGTGTATTACTGTGCGAGAG
TTATTACTAGGGCGAGTCCTGGCACAGACGGGAGGTACGGTATGGACGTCTGGGGCCAAGGGACCACGGTCACCGTCTCC
TCAGGTAAGAATGGCCACTCTAGGGC
>1105_18803_3153|VPRIMER=Ramos_FW|CPRIMER=Ramos_REV|DUPCOUNT=26|CONSCOUNT=28|CIGAR=26M1X319M
TGTCCCTCACCTGCGGTGTTTATGGTTGGTCCTTCAGTGGTTACTACTGGAGCTGGATCCGCCAGCCCCCAGGGAAGGGG
CTGGAGTACATTGGGGAAATCAATCATAGTGGAAGCACCAACTACAACCCGTCCCTCAAGAGTCGAGTCACCATATCAGT
AGACACGTCCAAGAAACAGCTCTCCCTGAAGTTGAGCTCTGTGAACGCCGCGGACACGGCTGTGTATTACTGTGCGAGAG
TTATTACTAGGGCGAGTCCTGGCACAGACGGGAGGTACGGTATGGACGTCTGGGGCCAAGGGACCACGGTCACCGTCTCC
TCAGGTAAGAATGGCCACTCTAGGGC
>1105_10555_3361|VPRIMER=Ramos_FW|CPRIMER=Ramos_REV|DUPCOUNT=18|CONSCOUNT=21|CIGAR=345M1X
TGTCCCTCACCTGCGGTGTTTATGGTGGGTCCTTCAGTGGTTACTACTGGAGCTGGATCCGCCAGCCCCCAGGGAAGGGG
CTGGAGTACATTGGGGAAATCAATCATAGTGGAAGCACCAACTACAACCCGTCCCTCAAGAGTCGAGTCACCATATCAGT
AGACACGTCCAAGAAACAGCTCTCCCTGAAGTTGAGCTCTGTGAACGCCGCGGACACGGCTGTGTATTACTGTGCGAGAG
TTATTACTAGGGCGAGTCCTGGCACAGACGGGAGGTACGGTATGGACGTCTGGGGCCAAGGGACCACGGTCACCGTCTCC
TCAGGTAAGAATGGCCACTCTAGGGA
>1105_16020_3527|VPRIMER=Ramos_FW|CPRIMER=Ramos_REV|DUPCOUNT=33|CONSCOUNT=36|CIGAR=325M1X20M
TGTCCCTCACCTGCGGTGTTTATGGTGGGTCCTTCAGTGGTTACTACTGGAGCTGGATCCGCCAGCCCCCAGGGAAGGGG
CTGGAGTACATTGGGGAAATCAATCATAGTGGAAGCACCAACTACAACCCGTCCCTCAAGAGTCGAGTCACCATATCAGT
AGACACGTCCAAGAAACAGCTCTCCCTGAAGTTGAGCTCTGTGAACGCCGCGGACACGGCTGTGTATTACTGTGCGAGAG
TTATTACTAGGGCGAGTCCTGGCACAGACGGGAGGTACGGTATGGACGTCTGGGGCCAAGGGACCACGGTCACCGTCTCC
TCAGGGAAGAATGGCCACTCTAGGGC
>1105_7463_3614|VPRIMER=Ramos_FW|CPRIMER=Ramos_REV|DUPCOUNT=65|CONSCOUNT=78|CIGAR=165M1X180M
TGTCCCTCACCTGCGGTGTTTATGGTGGGTCCTTCAGTGGTTACTACTGGAGCTGGATCCGCCAGCCCCCAGGGAAGGGG
CTGGAGTACATTGGGGAAATCAATCATAGTGGAAGCACCAACTACAACCCGTCCCTCAAGAGTCGAGTCACCATATCAGT
AGACATGTCCAAGAAACAGCTCTCCCTGAAGTTGAGCTCTGTGAACGCCGCGGACACGGCTGTGTATTACTGTGCGAGAG
TTATTACTAGGGCGAGTCCTGGCACAGACGGGAGGTACGGTATGGACGTCTGGGGCCAAGGGACCACGGTCACCGTCTCC
TCAGGTAAGAATGGCCACTCTAGGGC
>1105_25082_3885|VPRIMER=Ramos_FW|CPRIMER=Ramos_REV|DUPCOUNT=11|CONSCOUNT=16|CIGAR=155M1X23M1X59M1X106M
TGTCCCTCACCTGCGGTGTTTATGGTGGGTCCTTCAGTGGTTACTACTGGAGCTGGATCCGCCAGCCCCCAGGGAAGGGG
CTGGAGTACATTGGGGAAATCAATCATAGTGGAAGCACCAACTACAACCCGTCCCTCAAGAGTCGAGTCACCATAGCAGT
AGACACGTCCAAGAAACAGGTCTCCCTGAAGTTGAGCTCTGTGAACGCCGCGGACACGGCTGTGTATTACTGTGCGAGAC
TTATTACTAGGGCGAGTCCTGGCACAGACGGGAGGTACGGTATGGACGTCTGGGGCCAAGGGACCACGGTCACCGTCTCC
TCAGGTAAGAATGGCCACTCTAGGGC
>1105_9235_4269|VPRIMER=Ramos_FW|CPRIMER=Ramos_REV|DUPCOUNT=112|CONSCOUNT=140|CIGAR=246M1X99M
TGTCCCTCACCTGCGGTGTTTATGGTGGGTCCTTCAGTGGTTACTACTGGAGCTGGATCCGCCAGCCCCCAGGGAAGGGG
CTGGAGTACATTGGGGAAATCAATCATAGTGGAAGCACCAACTACAACCCGTCCCTCAAGAGTCGAGTCACCATATCAGT
AGACACGTCCAAGAAACAGCTCTCCCTGAAGTTGAGCTCTGTGAACGCCGCGGACACGGCTGTGTATTACTGTGCGAGAG
TTATTATTAGGGCGAGTCCTGGCACAGACGGGAGGTACGGTATGGACGTCTGGGGCCAAGGGACCACGGTCACCGTCTCC
TCAGGTAAGAATGGCCACTCTAGGGC
>1105_17218_5107|VPRIMER=Ramos_FW|CPRIMER=Ramos_REV|DUPCOUNT=32|CONSCOUNT=37|CIGAR=228M1X117M
TGTCCCTCACCTGCGGTGTTTATGGTGGGTCCTTCAGTGGTTACTACTGGAGCTGGATCCGCCAGCCCCCAGGGAAGGGG
CTGGAGTACATTGGGGAAATCAATCATAGTGGAAGCACCAACTACAACCCGTCCCTCAAGAGTCGAGTCACCATATCAGT
AGACACGTCCAAGAAACAGCTCTCCCTGAAGTTGAGCTCTGTGAACGCCGCGGACACGGCTGTGTATTTCTGTGCGAGAG
TTATTACTAGGGCGAGTCCTGGCACAGACGGGAGGTACGGTATGGACGTCTGGGGCCAAGGGACCACGGTCACCGTCTCC
TCAGGTAAGAATGGCCACTCTAGGGC
>1105_9486_5185|VPRIMER=Ramos_FW|CPRIMER=Ramos_REV|DUPCOUNT=52|CONSCOUNT=67|CIGAR=294M1X51M
TGTCCCTCACCTGCGGTGTTTATGGTGGGTCCTTCAGTGGTTACTACTGGAGCTGGATCCGCCAGCCCCCAGGGAAGGGG
CTGGAGTACATTGGGGAAATCAATCATAGTGGAAGCACCAACTACAACCCGTCCCTCAAGAGTCGAGTCACCATATCAGT
AGACACGTCCAAGAAACAGCTCTCCCTGAAGTTGAGCTCTGTGAACGCCGCGGACACGGCTGTGTATTACTGTGCGAGAG
TTATTACTAGGGCGAGTCCTGGCACAGACGGGAGGTACGGTATGGACGTCTGGGACCAAGGGACCACGGTCACCGTCTCC
TCAGGTAAGAATGGCCACTCTAGGGC
>1105_22135_5631|VPRIMER=Ramos_FW|CPRIMER=Ramos_REV|DUPCOUNT=5|CONSCOUNT=5|CIGAR=131M1X109M1X104M
TGTCCCTCACCTGCGGTGTTTATGGTGGGTCCTTCAGTGGTTACTACTGGAGCTGGATCCGCCAGCCCCCAGGGAAGGGG
CTGGAGTACATTGGGGAAATCAATCATAGTGGAAGCACCAACTACAACCCGACCCTCAAGAGTCGAGTCACCATATCAGT
AGACACGTCCAAGAAACAGCTCTCCCTGAAGTTGAGCTCTGTGAACGCCGCGGACACGGCTGTGTATTACTGTGCGAGAG
TAATTACTAGGGCGAGTCCTGGCACAGACGGGAGGTACGGTATGGACGTCTGGGGCCAAGGGACCACGGTCACCGTCTCC
TCAGGTAAGAATGGCCACTCTAGGGC
>1105_16007_6378|VPRIMER=Ramos_FW|CPRIMER=Ramos_REV|DUPCOUNT=30|CONSCOUNT=36|CIGAR=81M1X264M
TGTCCCTCACCTGCGGTGTTTATGGTGGGTCCTTCAGTGGTTACTACTGGAGCTGGATCCGCCAGCCCCCAGGGAAGGGG
CCGGAGTACATTGGGGAAATCAATCATAGTGGAAGCACCAACTACAACCCGTCCCTCAAGAGTCGAGTCACCATATCAGT
AGACACGTCCAAGAAACAGCTCTCCCTGAAGTTGAGCTCTGTGAACGCCGCGGACACGGCTGTGTATTACTGTGCGAGAG
TTATTACTAGGGCGAGTCCTGGCACAGACGGGAGGTACGGTATGGACGTCTGGGGCCAAGGGACCACGGTCACCGTCTCC
TCAGGTAAGAATGGCCACTCTAGGGC
>1105_25704_6497|VPRIMER=Ramos_FW|CPRIMER=Ramos_REV|DUPCOUNT=48|CONSCOUNT=68|CIGAR=49M1X296M
TGTCCCTCACCTGCGGTGTTTATGGTGGGTCCTTCAGTGGTTACTACTGAAGCTGGATCCGCCAGCCCCCAGGGAAGGGG
CTGGAGTACATTGGGGAAATCAATCATAGTGGAAGCACCAACTACAACCCGTCCCTCAAGAGTCGAGTCACCATATCAGT
AGACACGTCCAAGAAACAGCTCTCCCTGAAGTTGAGCTCTGTGAACGCCGCGGACACGGCTGTGTATTACTGTGCGAGAG
TTATTACTAGGGCGAGTCCTGGCACAGACGGGAGGTACGGTATGGACGTCTGGGGCCAAGGGACCACGGTCACCGTCTCC
TCAGGTAAGAATGGCCACTCTAGGGC
>1105_22378_6965|VPRIMER=Ramos_FW|CPRIMER=Ramos_REV|DUPCOUNT=40|CONSCOUNT=50|CIGAR=100M1X245M
TGTCCCTCACCTGCGGTGTTTATGGTGGGTCCTTCAGTGGTTACTACTGGAGCTGGATCCGCCAGCCCCCAGGGAAGGGG
CTGGAGTACATTGGGGAAATAAATCATAGTGGAAGCACCAACTACAACCCGTCCCTCAAGAGTCGAGTCACCATATCAGT
AGACACGTCCAAGAAACAGCTCTCCCTGAAGTTGAGCTCTGTGAACGCCGCGGACACGGCTGTGTATTACTGTGCGAGAG
TTATTACTAGGGCGAGTCCTGGCACAGACGGGAGGTACGGTATGGACGTCTGGGGCCAAGGGACCACGGTCACCGTCTCC
TCAGGTAAGAATGGCCACTCTAGGGC
>1105_6232_7356|VPRIMER=Ramos_FW|CPRIMER=Ramos_REV|DUPCOUNT=16|CONSCOUNT=18|CIGAR=141M1X204M
TGTCCCTCACCTGCGGTGTTTATGGTGGGTCCTTCAGTGGTTACTACTGGAGCTGGATCCGCCAGCCCCCAGGGAAGGGG
CTGGAGTACATTGGGGAAATCAATCATAGTGGAAGCACCAACTACAACCCGTCCCTCAAGATTCGAGTCACCATATCAGT
AGACACGTCCAAGAAACAGCTCTCCCTGAAGTTGAGCTCTGTGAACGCCGCGGACACGGCTGTGTATTACTGTGCGAGAG
TTATTACTAGGGCGAGTCCTGGCACAGACGGGAGGTACGGTATGGACGTCTGGGGCCAAGGGACCACGGTCACCGTCTCC
TCAGGTAAGAATGGCCACTCTAGGGC
>1105_27996_7611|VPRIMER=Ramos_FW|CPRIMER=Ramos_REV|DUPCOUNT=92|CONSCOUNT=126|CIGAR=108M1X237M
TGTCCCTCACCTGCGGTGTTTATGGTGGGTCCTTCAGTGGTTACTACTGGAGCTGGATCCGCCAGCCCCCAGGGAAGGGG
CTGGAGTACATTGGGGAAATCAATCATAATGGAAGCACCAACTACAACCCGTCCCTCAAGAGTCGAGTCACCATATCAGT
AGACACGTCCAAGAAACAGCTCTCCCTGAAGTTGAGCTCTGTGAACGCCGCGGACACGGCTGTGTATTACTGTGCGAGAG
TTATTACTAGGGCGAGTCCTGGCACAGACGGGAGGTACGGTATGGACGTCTGGGGCCAAGGGACCACGGTCACCGTCTCC
TCAGGTAAGAATGGCCACTCTAGGGC
>1105_8916_8028|VPRIMER=Ramos_FW|CPRIMER=Ramos_REV|DUPCOUNT=67|CONSCOUNT=82|CIGAR=252M1X93M
TGTCCCTCACCTGCGGTGTTTATGGTGGGTCCTTCAGTGGTTACTACTGGAGCTGGATCCGCCAGCCCCCAGGGAAGGGG
CTGGAGTACATTGGGGAAATCAATCATAGTGGAAGCACCAACTACAACCCGTCCCTCAAGAGTCGAGTCACCATATCAGT
AGACACGTCCAAGAAACAGCTCTCCCTGAAGTTGAGCTCTGTGAACGCCGCGGACACGGCTGTGTATTACTGTGCGAGAG
TTATTACTAGGGTGAGTCCTGGCACAGACGGGAGGTACGGTATGGACGTCTGGGGCCAAGGGACCACGGTCACCGTCTCC
TCAGGTAAGAATGGCCACTCTAGGGC
>1105_26542_8612|VPRIMER=Ramos_FW|CPRIMER=Ramos_REV|DUPCOUNT=16|CONSCOUNT=23|CIGAR=37M1X308M
TGTCCCTCACCTGCGGTGTTTATGGTGGGTCCTTCAGAGGTTACTACTGGAGCTGGATCCGCCAGCCCCCAGGGAAGGGG
CTGGAGTACATTGGGGAAATCAATCATAGTGGAAGCACCAACTACAACCCGTCCCTCAAGAGTCGAGTCACCATATCAGT
AGACACGTCCAAGAAACAGCTCTCCCTGAAGTTGAGCTCTGTGAACGCCGCGGACACGGCTGTGTATTACTGTGCGAGAG
TTATTACTAGGGCGAGTCCTGGCACAGACGGGAGGTACGGTATGGACGTCTGGGGCCAAGGGACCACGGTCACCGTCTCC
TCAGGTAAGAATGGCCACTCTAGGGC
>1105_14650_8809|VPRIMER=Ramos_FW|CPRIMER=Ramos_REV|DUPCOUNT=6|CONSCOUNT=7|CIGAR=158M1X64M1X122M
TGTCCCTCACCTGCGGTGTTTATGGTGGGTCCTTCAGTGGTTACTACTGGAGCTGGATCCGCCAGCCCCCAGGGAAGGGG
CTGGAGTACATTGGGGAAATCAATCATAGTGGAAGCACCAACTACAACCCGTCCCTCAAGAGTCGAGTCACCATATCACT
AGACACGTCCAAGAAACAGCTCTCCCTGAAGTTGAGCTCTGTGAACGCCGCGGACACGGCTGTCTATTACTGTGCGAGAG
TTATTACTAGGGCGAGTCCTGGCACAGACGGGAGGTACGGTATGGACGTCTGGGGCCAAGGGACCACGGTCACCGTCTCC
TCAGGTAAGAATGGCCACTCTAGGGC
>1105_23207_8993|VPRIMER=Ramos_FW|CPRIMER=Ramos_REV|DUPCOUNT=101|CONSCOUNT=136|CIGAR=108M1X237M
TGTCCCTCACCTGCGGTGTTTATGGTGGGTCCTTCAGTGGTTACTACTGGAGCTGGATCCGCCAGCCCCCAGGGAAGGGG
CTGGAGTACATTGGGGAAATCAATCATACTGGAAGCACCAACTACAACCCGTCCCTCAAGAGTCGAGTCACCATATCAGT
AGACACGTCCAAGAAACAGCTCTCCCTGAAGTTGAGCTCTGTGAACGCCGCGGACACGGCTGTGTATTACTGTGCGAGAG
TTATTACTAGGGCGAGTCCTGGCACAGACGGGAGGTACGGTATGGACGTCTGGGGCCAAGGGACCACGGTCACCGTCTCC
TCAGGTAAGAATGGCCACTCTAGGGC
>1105_13101_9247|VPRIMER=Ramos_FW|CPRIMER=Ramos_REV|DUPCOUNT=2|CONSCOUNT=3|CIGAR=246M1X28M1X70M
TGTCCCTCACCTGCGGTGTTTATGGTGGGTCCTTCAGTGGTTACTACTGGAGCTGGATCCGCCAGCCCCCAGGGAAGGGG
CTGGAGTACATTGGGGAAATCAATCATAGTGGAAGCACCAACTACAACCCGTCCCTCAAGAGTCGAGTCACCATATCAGT
AGACACGTCCAAGAAACAGCTCTCCCTGAAGTTGAGCTCTGTGAACGCCGCGGACACGGCTGTGTATTACTGTGCGAGAG
TTATTAGTAGGGCGAGTCCTGGCACAGACGGGAGGAACGGTATGGACGTCTGGGGCCAAGGGACCACGGTCACCGTCTCC
TCAGGTAAGAATGGCCACTCTAGGGC
>1105_15386_9448|VPRIMER=Ramos_FW|CPRIMER=Ramos_REV|DUPCOUNT=21|CONSCOUNT=27|CIGAR=212M1X133M
TGTCCCTCACCTGCGGTGTTTATGGTGGGTCCTTCAGTGGTTACTACTGGAGCTGGATCCGCCAGCCCCCAGGGAAGGGG
CTGGAGTACATTGGGGAAATCAATCATAGTGGAAGCACCAACTACAACCCGTCCCTCAAGAGTCGAGTCACCATATCAGT
AGACACGTCCAAGAAACAGCTCTCCCTGAAGTTGAGCTCTGTGAACGCCGCGTACACGGCTGTGTATTACTGTGCGAGAG
TTATTACTAGGGCGAGTCCTGGCACAGACGGGAGGTACGGTATGGACGTCTGGGGCCAAGGGACCACGGTCACCGTCTCC
TCAGGTAAGAATGGCCACTCTAGGGC
>1105_3163_9740|VPRIMER=Ramos_FW|CPRIMER=Ramos_REV|DUPCOUNT=3|CONSCOUNT=3|CIGAR=80M1X114M1X150M
TGTCCCTCACCTGCGGTGTTTATGGTGGGTCCTTCAGTGGTTACTACTGGAGCTGGATCCGCCAGCCCCCAGGGAAGGGG
TTGGAGTACATTGGGGAAATCAATCATAGTGGAAGCACCAACTACAACCCGTCCCTCAAGAGTCGAGTCACCATATCAGT
AGACACGTCCAAGAAACAGCTCTCCCTGAAGTTGACCTCTGTGAACGCCGCGGACACGGCTGTGTATTACTGTGCGAGAG
TTATTACTAGGGCGAGTCCTGGCACAGACGGGAGGTACGGTATGGACGTCTGGGGCCAAGGGACCACGGTCACCGTCTCC
TCAGGTAAGAATGGCCACTCTAGGGC
>1105_17360_11014|VPRIMER=Ramos_FW|CPRIMER=Ramos_REV|DUPCOUNT=25|CONSCOUNT=26|CIGAR=228M1X117M
TGTCCCTCACCTGCGGTGTTTATGGTGGGTCCTTCAGTGGTTACTACTGGAGCTGGATCCGCCAGCCCCCAGGGAAGGGG
CTGGAGTACATTGGGGAAATCAATCATAGTGGAAGCACCAACTACAACCCGTCCCTCAAGAGTCGAGTCACCATATCAGT
AGACACGTCCAAGAAACAGCTCTCCCTGAAGTTGAGCTCTGTGAACGCCGCGGACACGGCTGTGTATTGCTGTGCGAGAG
TTATTACTAGGGCGAGTCCTGGCACAGACGGGAGGTACGGTATGGACGTCTGGGGCCAAGGGACCACGGTCACCGTCTCC
TCAGGTAAGAATGGCCACTCTAGGGC
>1105_18507_11055|VPRIMER=Ramos_FW|CPRIMER=Ramos_REV|DUPCOUNT=64|CONSCOUNT=84|CIGAR=158M1X187M
TGTCCCTCACCTGCGGTGTTTATGGTGGGTCCTTCAGTGGTTACTACTGGAGCTGGATCCGCCAGCCCCCAGGGAAGGGG
CTGGAGTACATTGGGGAAATCAATCATAGTGGAAGCACCAACTACAACCCGTCCCTCAAGAGTCGAGTCACCATATCATT
AGACACGTCCAAGAAACAGCTCTCCCTGAAGTTGAGCTCTGTGAACGCCGCGGACACGGCTGTGTATTACTGTGCGAGAG
TTATTACTAGGGCGAGTCCTGGCACAGACGGGAGGTACGGTATGGACGTCTGGGGCCAAGGGACCACGGTCACCGTCTCC
TCAGGTAAGAATGGCCACTCTAGGGC
>1105_11306_11437|VPRIMER=Ramos_FW|CPRIMER=Ramos_REV|DUPCOUNT=77|CONSCOUNT=92|CIGAR=65M1X280M
TGTCCCTCACCTGCGGTGTTTATGGTGGGTCCTTCAGTGGTTACTACTGGAGCTGGATCCGCCAGACCCCAGGGAAGGGG
CTGGAGTACATTGGGGAAATCAATCATAGTGGAAGCACCAACTACAACCCGTCCCTCAAGAGTCGAGTCACCATATCAGT
AGACACGTCCAAGAAACAGCTCTCCCTGAAGTTGAGCTCTGTGAACGCCGCGGACACGGCTGTGTATTACTGTGCGAGAG
TTATTACTAGGGCGAGTCCTGGCACAGACGGGAGGTACGGTATGGACGTCTGGGGCCAAGGGACCACGGTCACCGTCTCC
TCAGGTAAGAATGGCCACTCTAGGGC
>1105_28175_11799|VPRIMER=Ramos_FW|CPRIMER=Ramos_REV|DUPCOUNT=46|CONSCOUNT=63|CIGAR=193M1X152M
TGTCCCTCACCTGCGGTGTTTATGGTGGGTCCTTCAGTGGTTACTACTGGAGCTGGATCCGCCAGCCCCCAGGGAAGGGG
CTGGAGTACATTGGGGAAATCAATCATAGTGGAAGCACCAACTACAACCCGTCCCTCAAGAGTCGAGTCACCATATCAGT
AGACACGTCCAAGAAACAGCTCTCCCTGAAGTTAAGCTCTGTGAACGCCGCGGACACGGCTGTGTATTACTGTGCGAGAG
TTATTACTAGGGCGAGTCCTGGCACAGACGGGAGGTACGGTATGGACGTCTGGGGCCAAGGGACCACGGTCACCGTCTCC
TCAGGTAAGAATGGCCACTCTAGGGC
>1105_10571_11974|VPRIMER=Ramos_FW|CPRIMER=Ramos_REV|DUPCOUNT=23|CONSCOUNT=24|CIGAR=288M1X57M
TGTCCCTCACCTGCGGTGTTTATGGTGGGTCCTTCAGTGGTTACTACTGGAGCTGGATCCGCCAGCCCCCAGGGAAGGGG
CTGGAGTACATTGGGGAAATCAATCATAGTGGAAGCACCAACTACAACCCGTCCCTCAAGAGTCGAGTCACCATATCAGT
AGACACGTCCAAGAAACAGCTCTCCCTGAAGTTGAGCTCTGTGAACGCCGCGGACACGGCTGTGTATTACTGTGCGAGAG
TTATTACTAGGGCGAGTCCTGGCACAGACGGGAGGTACGGTATGGACGCCTGGGGCCAAGGGACCACGGTCACCGTCTCC
TCAGGTAAGAATGGCCACTCTAGGGC
>1105_14187_12009|VPRIMER=Ramos_FW|CPRIMER=Ramos_REV|DUPCOUNT=43|CONSCOUNT=54|CIGAR=334M1X11M
TGTCCCTCACCTGCGGTGTTTATGGTGGGTCCTTCAGTGGTTACTACTGGAGCTGGATCCGCCAGCCCCCAGGGAAGGGG
CTGGAGTACATTGGGGAAATCAATCATAGTGGAAGCACCAACTACAACCCGTCCCTCAAGAGTCGAGTCACCATATCAGT
AGACACGTCCAAGAAACAGCTCTCCCTGAAGTTGAGCTCTGTGAACGCCGCGGACACGGCTGTGTATTACTGTGCGAGAG
TTATTACTAGGGCGAGTCCTGGCACAGACGGGAGGTACGGTATGGACGTCTGGGGCCAAGGGACCACGGTCACCGTCTCC
TCAGGTAAGAATGGGCACTCTAGGGC
>1105_26313_13097|VPRIMER=Ramos_FW|CPRIMER=Ramos_REV|DUPCOUNT=26|CONSCOUNT=33|CIGAR=201M1X144M
TGTCCCTCACCTGCGGTGTTTATGGTGGGTCCTTCAGTGGTTACTACTGGAGCTGGATCCGCCAGCCCCCAGGGAAGGGG
CTGGAGTACATTGGGGAAATCAATCATAGTGGAAGCACCAACTACAACCCGTCCCTCAAGAGTCGAGTCACCATATCAGT
AGACACGTCCAAGAAACAGCTCTCCCTGAAGTTGAGCTCTGAGAACGCCGCGGACACGGCTGTGTATTACTGTGCGAGAG
TTATTACTAGGGCGAGTCCTGGCACAGACGGGAGGTACGGTATGGACGTCTGGGGCCAAGGGACCACGGTCACCGTCTCC
TCAGGTAAGAATGGCCACTCTAGGGC
>1105_8900_14569|VPRIMER=Ramos_FW|CPRIMER=Ramos_REV|DUPCOUNT=37|CONSCOUNT=49|CIGAR=31M1X314M
TGTCCCTCACCTGCGGTGTTTATGGTGGGTCTTTCAGTGGTTACTACTGGAGCTGGATCCGCCAGCCCCCAGGGAAGGGG
CTGGAGTACATTGGGGAAATCAATCATAGTGGAAGCACCAACTACAACCCGTCCCTCAAGAGTCGAGTCACCATATCAGT
AGACACGTCCAAGAAACAGCTCTCCCTGAAGTTGAGCTCTGTGAACGCCGCGGACACGGCTGTGTATTACTGTGCGAGAG
TTATTACTAGGGCGAGTCCTGGCACAGACGGGAGGTACGGTATGGACGTCTGGGGCCAAGGGACCACGGTCACCGTCTCC
TCAGGTAAGAATGGCCACTCTAGGGC
>1105_14392_14857|VPRIMER=Ramos_FW|CPRIMER=Ramos_REV|DUPCOUNT=104|CONSCOUNT=152|CIGAR=328M1X17M
TGTCCCTCACCTGCGGTGTTTATGGTGGGTCCTTCAGTGGTTACTACTGGAGCTGGATCCGCCAGCCCCCAGGGAAGGGG
CTGGAGTACATTGGGGAAATCAATCATAGTGGAAGCACCAACTACAACCCGTCCCTCAAGAGTCGAGTCACCATATCAGT
AGACACGTCCAAGAAACAGCTCTCCCTGAAGTTGAGCTCTGTGAACGCCGCGGACACGGCTGTGTATTACTGTGCGAGAG
TTATTACTAGGGCGAGTCCTGGCACAGACGGGAGGTACGGTATGGACGTCTGGGGCCAAGGGACCACGGTCACCGTCTCC
TCAGGTAACAATGGCCACTCTAGGGC
>1105_29364_15450|VPRIMER=Ramos_FW|CPRIMER=Ramos_REV|DUPCOUNT=40|CONSCOUNT=54|CIGAR=278M1X67M
TGTCCCTCACCTGCGGTGTTTATGGTGGGTCCTTCAGTGGTTACTACTGGAGCTGGATCCGCCAGCCCCCAGGGAAGGGG
CTGGAGTACATTGGGGAAATCAATCATAGTGGAAGCACCAACTACAACCCGTCCCTCAAGAGTCGAGTCACCATATCAGT
AGACACGTCCAAGAAACAGCTCTCCCTGAAGTTGAGCTCTGTGAACGCCGCGGACACGGCTGTGTATTACTGTGCGAGAG
TTATTACTAGGGCGAGTCCTGGCACAGACGGGAGGTACCGTATGGACGTCTGGGGCCAAGGGACCACGGTCACCGTCTCC
TCAGGTAAGAATGGCCACTCTAGGGC
>1105_13206_15821|VPRIMER=Ramos_FW|CPRIMER=Ramos_REV|DUPCOUNT=29|CONSCOUNT=36|CIGAR=221M1X124M
TGTCCCTCACCTGCGGTGTTTATGGTGGGTCCTTCAGTGGTTACTACTGGAGCTGGATCCGCCAGCCCCCAGGGAAGGGG
CTGGAGTACATTGGGGAAATCAATCATAGTGGAAGCACCAACTACAACCCGTCCCTCAAGAGTCGAGTCACCATATCAGT
AGACACGTCCAAGAAACAGCTCTCCCTGAAGTTGAGCTCTGTGAACGCCGCGGACACGGCTTTGTATTACTGTGCGAGAG
TTATTACTAGGGCGAGTCCTGGCACAGACGGGAGGTACGGTATGGACGTCTGGGGCCAAGGGACCACGGTCACCGTCTCC
TCAGGTAAGAATGGCCACTCTAGGGC
>1105_22898_15848|VPRIMER=Ramos_FW|CPRIMER=Ramos_REV|DUPCOUNT=35|CONSCOUNT=38|CIGAR=44M1X301M
TGTCCCTCACCTGCGGTGTTTATGGTGGGTCCTTCAGTGGTTACCACTGGAGCTGGATCCGCCAGCCCCCAGGGAAGGGG
CTGGAGTACATTGGGGAAATCAATCATAGTGGAAGCACCAACTACAACCCGTCCCTCAAGAGTCGAGTCACCATATCAGT
AGACACGTCCAAGAAACAGCTCTCCCTGAAGTTGAGCTCTGTGAACGCCGCGGACACGGCTGTGTATTACTGTGCGAGAG
TTATTACTAGGGCGAGTCCTGGCACAGACGGGAGGTACGGTATGGACGTCTGGGGCCAAGGGACCACGGTCACCGTCTCC
TCAGGTAAGAATGGCCACTCTAGGGC
>1105_10741_16354|VPRIMER=Ramos_FW|CPRIMER=Ramos_REV|DUPCOUNT=119|CONSCOUNT=151|CIGAR=273M1X72M
TGTCCCTCACCTGCGGTGTTTATGGTGGGTCCTTCAGTGGTTACTACTGGAGCTGGATCCGCCAGCCCCCAGGGAAGGGG
CTGGAGTACATTGGGGAAATCAATCATAGTGGAAGCACCAACTACAACCCGTCCCTCAAGAGTCGAGTCACCATATCAGT
AGACACGTCCAAGAAACAGCTCTCCCTGAAGTTGAGCTCTGTGAACGCCGCGGACACGGCTGTGTATTACTGTGCGAGAG
TTATTACTAGGGCGAGTCCTGGCACAGACGGGACGTACGGTATGGACGTCTGGGGCCAAGGGACCACGGTCACCGTCTCC
TCAGGTAAGAATGGCCACTCTAGGGC
>1105_13532_16798|VPRIMER=Ramos_FW|CPRIMER=Ramos_REV|DUPCOUNT=51|CONSCOUNT=60|CIGAR=216M1X129M
TGTCCCTCACCTGCGGTGTTTATGGTGGGTCCTTCAGTGGTTACTACTGGAGCTGGATCCGCCAGCCCCCAGGGAAGGGG
CTGGAGTACATTGGGGAAATCAATCATAGTGGAAGCACCAACTACAACCCGTCCCTCAAGAGTCGAGTCACCATATCAGT
AGACACGTCCAAGAAACAGCTCTCCCTGAAGTTGAGCTCTGTGAACGCCGCGGACATGGCTGTGTATTACTGTGCGAGAG
TTATTACTAGGGCGAGTCCTGGCACAGACGGGAGGTACGGTATGGACGTCTGGGGCCAAGGGACCACGGTCACCGTCTCC
TCAGGTAAGAATGGCCACTCTAGGGC
>1105_6749_16812|VPRIMER=Ramos_FW|CPRIMER=Ramos_REV|DUPCOUNT=40|CONSCOUNT=45|CIGAR=45M1X300M
TGTCCCTCACCTGCGGTGTTTATGGTGGGTCCTTCAGTGGTTACTTCTGGAGCTGGATCCGCCAGCCCCCAGGGAAGGGG
CTGGAGTACATTGGGGAAATCAATCATAGTGGAAGCACCAACTACAACCCGTCCCTCAAGAGTCGAGTCACCATATCAGT
AGACACGTCCAAGAAACAGCTCTCCCTGAAGTTGAGCTCTGTGAACGCCGCGGACACGGCTGTGTATTACTGTGCGAGAG
TTATTACTAGGGCGAGTCCTGGCACAGACGGGAGGTACGGTATGGACGTCTGGGGCCAAGGGACCACGGTCACCGTCTCC
TCAGGTAAGAATGGCCACTCTAGGGC
>1105_19583_18705|VPRIMER=Ramos_FW|CPRIMER=Ramos_REV|DUPCOUNT=37|CONSCOUNT=46|CIGAR=339M1X6M
TGTCCCTCACCTGCGGTGTTTATGGTGGGTCCTTCAGTGGTTACTACTGGAGCTGGATCCGCCAGCCCCCAGGGAAGGGG
CTGGAGTACATTGGGGAAATCAATCATAGTGGAAGCACCAACTACAACCCGTCCCTCAAGAGTCGAGTCACCATATCAGT
AGACACGTCCAAGAAACAGCTCTCCCTGAAGTTGAGCTCTGTGAACGCCGCGGACACGGCTGTGTATTACTGTGCGAGAG
TTATTACTAGGGCGAGTCCTGGCACAGACGGGAGGTACGGTATGGACGTCTGGGGCCAAGGGACCACGGTCACCGTCTCC
TCAGGTAAGAATGGCCACTTTAGGGC
>1105_27069_19264|VPRIMER=Ramos_FW|CPRIMER=Ramos_REV|DUPCOUNT=17|CONSCOUNT=18|CIGAR=113M1X232M
TGTCCCTCACCTGCGGTGTTTATGGTGGGTCCTTCAGTGGTTACTACTGGAGCTGGATCCGCCAGCCCCCAGGGAAGGGG
CTGGAGTACATTGGGGAAATCAATCATAGTGGATGCACCAACTACAACCCGTCCCTCAAGAGTCGAGTCACCATATCAGT
AGACACGTCCAAGAAACAGCTCTCCCTGAAGTTGAGCTCTGTGAACGCCGCGGACACGGCTGTGTATTACTGTGCGAGAG
TTATTACTAGGGCGAGTCCTGGCACAGACGGGAGGTACGGTATGGACGTCTGGGGCCAAGGGACCACGGTCACCGTCTCC
TCAGGTAAGAATGGCCACTCTAGGGC
>1105_13284_19455|VPRIMER=Ramos_FW|CPRIMER=Ramos_REV|DUPCOUNT=40|CONSCOUNT=46|CIGAR=264M1X81M
TGTCCCTCACCTGCGGTGTTTATGGTGGGTCCTTCAGTGGTTACTACTGGAGCTGGATCCGCCAGCCCCCAGGGAAGGGG
CTGGAGTACATTGGGGAAATCAATCATAGTGGAAGCACCAACTACAACCCGTCCCTCAAGAGTCGAGTCACCATATCAGT
AGACACGTCCAAGAAACAGCTCTCCCTGAAGTTGAGCTCTGTGAACGCCGCGGACACGGCTGTGTATTACTGTGCGAGAG
TTATTACTAGGGCGAGTCCTGGCATAGACGGGAGGTACGGTATGGACGTCTGGGGCCAAGGGACCACGGTCACCGTCTCC
TCAGGTAAGAATGGCCACTCTAGGGC
>1105_7937_19883|VPRIMER=Ramos_FW|CPRIMER=Ramos_REV|DUPCOUNT=5|CONSCOUNT=6|CIGAR=85M1X90M1X169M
TGTCCCTCACCTGCGGTGTTTATGGTGGGTCCTTCAGTGGTTACTACTGGAGCTGGATCCGCCAGCCCCCAGGGAAGGGG
CTGGAATACATTGGGGAAATCAATCATAGTGGAAGCACCAACTACAACCCGTCCCTCAAGAGTCGAGTCACCATATCAGT
AGACACGTCCAAGAAATAGCTCTCCCTGAAGTTGAGCTCTGTGAACGCCGCGGACACGGCTGTGTATTACTGTGCGAGAG
TTATTACTAGGGCGAGTCCTGGCACAGACGGGAGGTACGGTATGGACGTCTGGGGCCAAGGGACCACGGTCACCGTCTCC
TCAGGTAAGAATGGCCACTCTAGGGC
>1105_26687_20321|VPRIMER=Ramos_FW|CPRIMER=Ramos_REV|DUPCOUNT=4|CONSCOUNT=5|CIGAR=51M2X208M1X84M
TGTCCCTCACCTGCGGTGTTTATGGTGGGTCCTTCAGTGGTTACTACTGGATGTGGATCCGCCAGCCCCCAGGGAAGGGG
CTGGAGTACATTGGGGAAATCAATCATAGTGGAAGCACCAACTACAACCCGTCCCTCAAGAGTCGAGTCACCATATCAGT
AGACACGTCCAAGAAACAGCTCTCCCTGAAGTTGAGCTCTGTGAACGCCGCGGACACGGCTGTGTATTACTGTGCGAGAG
TTATTACTAGGGCGAGTCCTGACACAGACGGGAGGTACGGTATGGACGTCTGGGGCCAAGGGACCACGGTCACCGTCTCC
TCAGGTAAGAATGGCCACTCTAGGGC
>1105_5034_20345|VPRIMER=Ramos_FW|CPRIMER=Ramos_REV|DUPCOUNT=6|CONSCOUNT=6|CIGAR=45M1X4M1X295M
TGTCCCTCACCTGCGGTGTTTATGGTGGGTCCTTCAGTGGTTACTCCTGGCGCTGGATCCGCCAGCCCCCAGGGAAGGGG
CTGGAGTACATTGGGGAAATCAATCATAGTGGAAGCACCAACTACAACCCGTCCCTCAAGAGTCGAGTCACCATATCAGT
AGACACGTCCAAGAAACAGCTCTCCCTGAAGTTGAGCTCTGTGAACGCCGCGGACACGGCTGTGTATTACTGTGCGAGAG
TTATTACTAGGGCGAGTCCTGGCACAGACGGGAGGTACGGTATGGACGTCTGGGGCCAAGGGACCACGGTCACCGTCTCC
TCAGGTAAGAATGGCCACTCTAGGGC
>1105_8763_21252|VPRIMER=Ramos_FW|CPRIMER=Ramos_REV|DUPCOUNT=4|CONSCOUNT=4|CIGAR=155M1X23M1X93M1X72M
TGTCCCTCACCTGCGGTGTTTATGGTGGGTCCTTCAGTGGTTACTACTGGAGCTGGATCCGCCAGCCCCCAGGGAAGGGG
CTGGAGTACATTGGGGAAATCAATCATAGTGGAAGCACCAACTACAACCCGTCCCTCAAGAGTCGAGTCACCATAGCAGT
AGACACGTCCAAGAAACAGGTCTCCCTGAAGTTGAGCTCTGTGAACGCCGCGGACACGGCTGTGTATTACTGTGCGAGAG
TTATTACTAGGGCGAGTCCTGGCACAGACGGGACGTACGGTATGGACGTCTGGGGCCAAGGGACCACGGTCACCGTCTCC
TCAGGTAAGAATGGCCACTCTAGGGC
>1105_26834_21620|VPRIMER=Ramos_FW|CPRIMER=Ramos_REV|DUPCOUNT=18|CONSCOUNT=18|CIGAR=87M1X258M
TGTCCCTCACCTGCGGTGTTTATGGTGGGTCCTTCAGTGGTTACTACTGGAGCTGGATCCGCCAGCCCCCAGGGAAGGGG
CTGGAGTCCATTGGGGAAATCAATCATAGTGGAAGCACCAACTACAACCCGTCCCTCAAGAGTCGAGTCACCATATCAGT
AGACACGTCCAAGAAACAGCTCTCCCTGAAGTTGAGCTCTGTGAACGCCGCGGACACGGCTGTGTATTACTGTGCGAGAG
TTATTACTAGGGCGAGTCCTGGCACAGACGGGAGGTACGGTATGGACGTCTGGGGCCAAGGGACCACGGTCACCGTCTCC
TCAGGTAAGAATGGCCACTCTAGGGC
>1105_19924_22269|VPRIMER=Ramos_FW|CPRIMER=Ramos_REV|DUPCOUNT=2|CONSCOUNT=4|CIGAR=158M1X13M1X173M
TGTCCCTCACCTGCGGTGTTTATGGTGGGTCCTTCAGTGGTTACTACTGGAGCTGGATCCGCCAGCCCCCAGGGAAGGGG
CTGGAGTACATTGGGGAAATCAATCATAGTGGAAGCACCAACTACAACCCGTCCCTCAAGAGTCGAGTCACCATATCACT
AGACACGTCCAAAAAACAGCTCTCCCTGAAGTTGAGCTCTGTGAACGCCGCGGACACGGCTGTGTATTACTGTGCGAGAG
TTATTACTAGGGCGAGTCCTGGCACAGACGGGAGGTACGGTATGGACGTCTGGGGCCAAGGGACCACGGTCACCGTCTCC
TCAGGTAAGAATGGCCACTCTAGGGC
>1105_16186_22510|VPRIMER=Ramos_FW|CPRIMER=Ramos_REV|DUPCOUNT=47|CONSCOUNT=48|CIGAR=302M1X43M
TGTCCCTCACCTGCGGTGTTTATGGTGGGTCCTTCAGTGGTTACTACTGGAGCTGGATCCGCCAGCCCCCAGGGAAGGGG
CTGGAGTACATTGGGGAAATCAATCATAGTGGAAGCACCAACTACAACCCGTCCCTCAAGAGTCGAGTCACCATATCAGT
AGACACGTCCAAGAAACAGCTCTCCCTGAAGTTGAGCTCTGTGAACGCCGCGGACACGGCTGTGTATTACTGTGCGAGAG
TTATTACTAGGGCGAGTCCTGGCACAGACGGGAGGTACGGTATGGACGTCTGGGGCCAAGGGGCCACGGTCACCGTCTCC
TCAGGTAAGAATGGCCACTCTAGGGC
>1105_14359_22763|VPRIMER=Ramos_FW|CPRIMER=Ramos_REV|DUPCOUNT=5|CONSCOUNT=7|CIGAR=112M1X7M1X25M1X27M1X59M1X111M
TGTCCCTCACCTGCGGTGTTTATGGTGGGTCCTTCAGTGGTTACTACTGGAGCTGGATCCGCCAGCCCCCAGGGAAGGGG
CTGGAGTACATTGGGGAAATCAATCATAGTGGCAGCACCAGCTACAACCCGTCCCTCAAGAGTCGACTCACCATATCAGT
AGACACGTCCAAGACACAGCTCTCCCTGAAGTTGAGCTCTGTGAACGCCGCGGACACGGCTGTGTATTACTGTGTGAGAG
TTATTACTAGGGCGAGTCCTGGCACAGACGGGAGGTACGGTATGGACGTCTGGGGCCAAGGGACCACGGTCACCGTCTCC
TCAGGTAAGAATGGCCACTCTAGGGC
>1105_10191_23033|VPRIMER=Ramos_FW|CPRIMER=Ramos_REV|DUPCOUNT=4|CONSCOUNT=6|CIGAR=130M1X215M
TGTCCCTCACCTGCGGTGTTTATGGTGGGTCCTTCAGTGGTTACTACTGGAGCTGGATCCGCCAGCCCCCAGGGAAGGGG
CTGGAGTACATTGGGGAAATCAATCATAGTGGAAGCACCAACTACAACCCTTCCCTCAAGAGTCGAGTCACCATATCAGT
AGACACGTCCAAGAAACAGCTCTCCCTGAAGTTGAGCTCTGTGAACGCCGCGGACACGGCTGTGTATTACTGTGCGAGAG
TTATTACTAGGGCGAGTCCTGGCACAGACGGGAGGTACGGTATGGACGTCTGGGGCCAAGGGACCACGGTCACCGTCTCC
TCAGGTAAGAATGGCCACTCTAGGGC
>1105_21080_23366|VPRIMER=Ramos_FW|CPRIMER=Ramos_REV|DUPCOUNT=37|CONSCOUNT=44|CIGAR=283M1X62M
TGTCCCTCACCTGCGGTGTTTATGGTGGGTCCTTCAGTGGTTACTACTGGAGCTGGATCCGCCAGCCCCCAGGGAAGGGG
CTGGAGTACATTGGGGAAATCAATCATAGTGGAAGCACCAACTACAACCCGTCCCTCAAGAGTCGAGTCACCATATCAGT
AGACACGTCCAAGAAACAGCTCTCCCTGAAGTTGAGCTCTGTGAACGCCGCGGACACGGCTGTGTATTACTGTGCGAGAG
TTATTACTAGGGCGAGTCCTGGCACAGACGGGAGGTACGGTATAGACGTCTGGGGCCAAGGGACCACGGTCACCGTCTCC
TCAGGTAAGAATGGCCACTCTAGGGC
>1105_12437_23548|VPRIMER=Ramos_FW|CPRIMER=Ramos_REV|DUPCOUNT=37|CONSCOUNT=41|CIGAR=225M1X120M
TGTCCCTCACCTGCGGTGTTTATGGTGGGTCCTTCAGTGGTTACTACTGGAGCTGGATCCGCCAGCCCCCAGGGAAGGGG
CTGGAGTACATTGGGGAAATCAATCATAGTGGAAGCACCAACTACAACCCGTCCCTCAAGAGTCGAGTCACCATATCAGT
AGACACGTCCAAGAAACAGCTCTCCCTGAAGTTGAGCTCTGTGAACGCCGCGGACACGGCTGTGTGTTACTGTGCGAGAG
TTATTACTAGGGCGAGTCCTGGCACAGACGGGAGGTACGGTATGGACGTCTGGGGCCAAGGGACCACGGTCACCGTCTCC
TCAGGTAAGAATGGCCACTCTAGGGC
>1105_19756_24570|VPRIMER=Ramos_FW|CPRIMER=Ramos_REV|DUPCOUNT=18|CONSCOUNT=21|CIGAR=24M1X321M
TGTCCCTCACCTGCGGTGTTTATGCTGGGTCCTTCAGTGGTTACTACTGGAGCTGGATCCGCCAGCCCCCAGGGAAGGGG
CTGGAGTACATTGGGGAAATCAATCATAGTGGAAGCACCAACTACAACCCGTCCCTCAAGAGTCGAGTCACCATATCAGT
AGACACGTCCAAGAAACAGCTCTCCCTGAAGTTGAGCTCTGTGAACGCCGCGGACACGGCTGTGTATTACTGTGCGAGAG
TTATTACTAGGGCGAGTCCTGGCACAGACGGGAGGTACGGTATGGACGTCTGGGGCCAAGGGACCACGGTCACCGTCTCC
TCAGGTAAGAATGGCCACTCTAGGGC
>1105_19688_24599|VPRIMER=Ramos_FW|CPRIMER=Ramos_REV|DUPCOUNT=33|CONSCOUNT=48|CIGAR=277M1X68M
TGTCCCTCACCTGCGGTGTTTATGGTGGGTCCTTCAGTGGTTACTACTGGAGCTGGATCCGCCAGCCCCCAGGGAAGGGG
CTGGAGTACATTGGGGAAATCAATCATAGTGGAAGCACCAACTACAACCCGTCCCTCAAGAGTCGAGTCACCATATCAGT
AGACACGTCCAAGAAACAGCTCTCCCTGAAGTTGAGCTCTGTGAACGCCGCGGACACGGCTGTGTATTACTGTGCGAGAG
TTATTACTAGGGCGAGTCCTGGCACAGACGGGAGGTAGGGTATGGACGTCTGGGGCCAAGGGACCACGGTCACCGTCTCC
TCAGGTAAGAATGGCCACTCTAGGGC
>1106_12105_2150|VPRIMER=Ramos_FW|CPRIMER=Ramos_REV|DUPCOUNT=3|CONSCOUNT=3|CIGAR=39M1X115M1X23M1X166M
TGTCCCTCACCTGCGGTGTTTATGGTGGGTCCTTCAGTGCTTACTACTGGAGCTGGATCCGCCAGCCCCCAGGGAAGGGG
CTGGAGTACATTGGGGAAATCAATCATAGTGGAAGCACCAACTACAACCCGTCCCTCAAGAGTCGAGTCACCATAGCAGT
AGACACGTCCAAGAAACAGGTCTCCCTGAAGTTGAGCTCTGTGAACGCCGCGGACACGGCTGTGTATTACTGTGCGAGAG
TTATTACTAGGGCGAGTCCTGGCACAGACGGGAGGTACGGTATGGACGTCTGGGGCCAAGGGACCACGGTCACCGTCTCC
TCAGGTAAGAATGGCCACTCTAGGGC
>1106_9856_3247|VPRIMER=Ramos_FW|CPRIMER=Ramos_REV|DUPCOUNT=30|CONSCOUNT=43|CIGAR=264M1X81M
TGTCCCTCACCTGCGGTGTTTATGGTGGGTCCTTCAGTGGTTACTACTGGAGCTGGATCCGCCAGCCCCCAGGGAAGGGG
CTGGAGTACATTGGGGAAATCAATCATAGTGGAAGCACCAACTACAACCCGTCCCTCAAGAGTCGAGTCACCATATCAGT
AGACACGTCCAAGAAACAGCTCTCCCTGAAGTTGAGCTCTGTGAACGCCGCGGACACGGCTGTGTATTACTGTGCGAGAG
TTATTACTAGGGCGAGTCCTGGCAGAGACGGGAGGTACGGTATGGACGTCTGGGGCCAAGGGACCACGGTCACCGTCTCC
TCAGGTAAGAATGGCCACTCTAGGGC
>1106_13205_3518|VPRIMER=Ramos_FW|CPRIMER=Ramos_REV|DUPCOUNT=103|CONSCOUNT=143|CIGAR=146M1X199M
TGTCCCTCACCTGCGGTGTTTATGGTGGGTCCTTCAGTGGTTACTACTGGAGCTGGATCCGCCAGCCCCCAGGGAAGGGG
CTGGAGTACATTGGGGAAATCAATCATAGTGGAAGCACCAACTACAACCCGTCCCTCAAGAGTCGACTCACCATATCAGT
AGACACGTCCAAGAAACAGCTCTCCCTGAAGTTGAGCTCTGTGAACGCCGCGGACACGGCTGTGTATTACTGTGCGAGAG
TTATTACTAGGGCGAGTCCTGGCACAGACGGGAGGTACGGTATGGACGTCTGGGGCCAAGGGACCACGGTCACCGTCTCC
TCAGGTAAGAATGGCCACTCTAGGGC
>1106_23021_4102|VPRIMER=Ramos_FW|CPRIMER=Ramos_REV|DUPCOUNT=116|CONSCOUNT=152|CIGAR=79M1X266M
TGTCCCTCACCTGCGGTGTTTATGGTGGGTCCTTCAGTGGTTACTACTGGAGCTGGATCCGCCAGCCCCCAGGGAAGGGA
CTGGAGTACATTGGGGAAATCAATCATAGTGGAAGCACCAACTACAACCCGTCCCTCAAGAGTCGAGTCACCATATCAGT
AGACACGTCCAAGAAACAGCTCTCCCTGAAGTTGAGCTCTGTGAACGCCGCGGACACGGCTGTGTATTACTGTGCGAGAG
TTATTACTAGGGCGAGTCCTGGCACAGACGGGAGGTACGGTATGGACGTCTGGGGCCAAGGGACCACGGTCACCGTCTCC
TCAGGTAAGAATGGCCACTCTAGGGC
>1106_24428_4663|VPRIMER=Ramos_FW|CPRIMER=Ramos_REV|DUPCOUNT=3|CONSCOUNT=3|CIGAR=199M1X5M1X140M
TGTCCCTCACCTGCGGTGTTTATGGTGGGTCCTTCAGTGGTTACTACTGGAGCTGGATCCGCCAGCCCCCAGGGAAGGGG
CTGGAGTACATTGGGGAAATCAATCATAGTGGAAGCACCAACTACAACCCGTCCCTCAAGAGTCGAGTCACCATATCAGT
AGACACGTCCAAGAAACAGCTCTCCCTGAAGTTGAGCTCAGTGAAGGCCGCGGACACGGCTGTGTATTACTGTGCGAGAG
TTATTACTAGGGCGAGTCCTGGCACAGACGGGAGGTACGGTATGGACGTCTGGGGCCAAGGGACCACGGTCACCGTCTCC
TCAGGTAAGAATGGCCACTCTAGGGC
>1106_15947_4866|VPRIMER=Ramos_FW|CPRIMER=Ramos_REV|DUPCOUNT=124|CONSCOUNT=166|CIGAR=43M1X302M
TGTCCCTCACCTGCGGTGTTTATGGTGGGTCCTTCAGTGGTTATTACTGGAGCTGGATCCGCCAGCCCCCAGGGAAGGGG
CTGGAGTACATTGGGGAAATCAATCATAGTGGAAGCACCAACTACAACCCGTCCCTCAAGAGTCGAGTCACCATATCAGT
AGACACGTCCAAGAAACAGCTCTCCCTGAAGTTGAGCTCTGTGAACGCCGCGGACACGGCTGTGTATTACTGTGCGAGAG
TTATTACTAGGGCGAGTCCTGGCACAGACGGGAGGTACGGTATGGACGTCTGGGGCCAAGGGACCACGGTCACCGTCTCC
TCAGGTAAGAATGGCCACTCTAGGGC
>1106_23273_5611|VPRIMER=Ramos_FW|CPRIMER=Ramos_REV|DUPCOUNT=14|CONSCOUNT=16|CIGAR=138M1X207M
TGTCCCTCACCTGCGGTGTTTATGGTGGGTCCTTCAGTGGTTACTACTGGAGCTGGATCCGCCAGCCCCCAGGGAAGGGG
CTGGAGTACATTGGGGAAATCAATCATAGTGGAAGCACCAACTACAACCCGTCCCTCATGAGTCGAGTCACCATATCAGT
AGACACGTCCAAGAAACAGCTCTCCCTGAAGTTGAGCTCTGTGAACGCCGCGGACACGGCTGTGTATTACTGTGCGAGAG
TTATTACTAGGGCGAGTCCTGGCACAGACGGGAGGTACGGTATGGACGTCTGGGGCCAAGGGACCACGGTCACCGTCTCC
TCAGGTAAGAATGGCCACTCTAGGGC
>1106_22756_5773|VPRIMER=Ramos_FW|CPRIMER=Ramos_REV|DUPCOUNT=18|CONSCOUNT=21|CIGAR=284M1X61M
TGTCCCTCACCTGCGGTGTTTATGGTGGGTCCTTCAGTGGTTACTACTGGAGCTGGATCCGCCAGCCCCCAGGGAAGGGG
CTGGAGTACATTGGGGAAATCAATCATAGTGGAAGCACCAACTACAACCCGTCCCTCAAGAGTCGAGTCACCATATCAGT
AGACACGTCCAAGAAACAGCTCTCCCTGAAGTTGAGCTCTGTGAACGCCGCGGACACGGCTGTGTATTACTGTGCGAGAG
TTATTACTAGGGCGAGTCCTGGCACAGACGGGAGGTACGGTATGTACGTCTGGGGCCAAGGGACCACGGTCACCGTCTCC
TCAGGTAAGAATGGCCACTCTAGGGC
>1106_8261_6202|VPRIMER=Ramos_FW|CPRIMER=Ramos_REV|DUPCOUNT=151|CONSCOUNT=152|CIGAR=331M1X14M
TGTCCCTCACCTGCGGTGTTTATGGTGGGTCCTTCAGTGGTTACTACTGGAGCTGGATCCGCCAGCCCCCAGGGAAGGGG
CTGGAGTACATTGGGGAAATCAATCATAGTGGAAGCACCAACTACAACCCGTCCCTCAAGAGTCGAGTCACCATATCAGT
AGACACGTCCAAGAAACAGCTCTCCCTGAAGTTGAGCTCTGTGAACGCCGCGGACACGGCTGTGTATTACTGTGCGAGAG
TTATTACTAGGGCGAGTCCTGGCACAGACGGGAGGTACGGTATGGACGTCTGGGGCCAAGGGACCACGGTCACCGTCTCC
TCAGGTAAGAAGGGCCACTCTAGGGC
>1106_17102_6389|VPRIMER=Ramos_FW|CPRIMER=Ramos_REV|DUPCOUNT=21|CONSCOUNT=25|CIGAR=337M1X8M
TGTCCCTCACCTGCGGTGTTTATGGTGGGTCCTTCAGTGGTTACTACTGGAGCTGGATCCGCCAGCCCCCAGGGAAGGGG
CTGGAGTACATTGGGGAAATCAATCATAGTGGAAGCACCAACTACAACCCGTCCCTCAAGAGTCGAGTCACCATATCAGT
AGACACGTCCAAGAAACAGCTCTCCCTGAAGTTGAGCTCTGTGAACGCCGCGGACACGGCTGTGTATTACTGTGCGAGAG
TTATTACTAGGGCGAGTCCTGGCACAGACGGGAGGTACGGTATGGACGTCTGGGGCCAAGGGACCACGGTCACCGTCTCC
TCAGGTAAGAATGGCCATTCTAGGGC
>1106_17397_7482|VPRIMER=Ramos_FW|CPRIMER=Ramos_REV|DUPCOUNT=29|CONSCOUNT=30|CIGAR=175M1X170M
TGTCCCTCACCTGCGGTGTTTATGGTGGGTCCTTCAGTGGTTACTACTGGAGCTGGATCCGCCAGCCCCCAGGGAAGGGG
CTGGAGTACATTGGGGAAATCAATCATAGTGGAAGCACCAACTACAACCCGTCCCTCAAGAGTCGAGTCACCATATCAGT
AGACACGTCCAAGAACCAGCTCTCCCTGAAGTTGAGCTCTGTGAACGCCGCGGACACGGCTGTGTATTACTGTGCGAGAG
TTATTACTAGGGCGAGTCCTGGCACAGACGGGAGGTACGGTATGGACGTCTGGGGCCAAGGGACCACGGTCACCGTCTCC
TCAGGTAAGAATGGCCACTCTAGGGC
>1106_20126_8092|VPRIMER=Ramos_FW|CPRIMER=Ramos_REV|DUPCOUNT=17|CONSCOUNT=21|CIGAR=323M2X21M
TGTCCCTCACCTGCGGTGTTTATGGTGGGTCCTTCAGTGGTTACTACTGGAGCTGGATCCGCCAGCCCCCAGGGAAGGGG
CTGGAGTACATTGGGGAAATCAATCATAGTGGAAGCACCAACTACAACCCGTCCCTCAAGAGTCGAGTCACCATATCAGT
AGACACGTCCAAGAAACAGCTCTCCCTGAAGTTGAGCTCTGTGAACGCCGCGGACACGGCTGTGTATTACTGTGCGAGAG
TTATTACTAGGGCGAGTCCTGGCACAGACGGGAGGTACGGTATGGACGTCTGGGGCCAAGGGACCACGGTCACCGTCTCC
TCAAATAAGAATGGCCACTCTAGGGC
>1106_2814_8383|VPRIMER=Ramos_FW|CPRIMER=Ramos_REV|DUPCOUNT=22|CONSCOUNT=22|CIGAR=230M1X115M
TGTCCCTCACCTGCGGTGTTTATGGTGGGTCCTTCAGTGGTTACTACTGGAGCTGGATCCGCCAGCCCCCAGGGAAGGGG
CTGGAGTACATTGGGGAAATCAATCATAGTGGAAGCACCAACTACAACCCGTCCCTCAAGAGTCGAGTCACCATATCAGT
AGACACGTCCAAGAAACAGCTCTCCCTGAAGTTGAGCTCTGTGAACGCCGCGGACACGGCTGTGTATTACGGTGCGAGAG
TTATTACTAGGGCGAGTCCTGGCACAGACGGGAGGTACGGTATGGACGTCTGGGGCCAAGGGACCACGGTCACCGTCTCC
TCAGGTAAGAATGGCCACTCTAGGGC
>1106_19387_8949|VPRIMER=Ramos_FW|CPRIMER=Ramos_REV|DUPCOUNT=4|CONSCOUNT=5|CIGAR=246M2X98M
TGTCCCTCACCTGCGGTGTTTATGGTGGGTCCTTCAGTGGTTACTACTGGAGCTGGATCCGCCAGCCCCCAGGGAAGGGG
CTGGAGTACATTGGGGAAATCAATCATAGTGGAAGCACCAACTACAACCCGTCCCTCAAGAGTCGAGTCACCATATCAGT
AGACACGTCCAAGAAACAGCTCTCCCTGAAGTTGAGCTCTGTGAACGCCGCGGACACGGCTGTGTATTACTGTGCGAGAG
TTATTATAAGGGCGAGTCCTGGCACAGACGGGAGGTACGGTATGGACGTCTGGGGCCAAGGGACCACGGTCACCGTCTCC
TCAGGTAAGAATGGCCACTCTAGGGC
>1106_12739_9309|VPRIMER=Ramos_FW|CPRIMER=Ramos_REV|DUPCOUNT=13|CONSCOUNT=17|CIGAR=38M2X306M
TGTCCCTCACCTGCGGTGTTTATGGTGGGTCCTTCAGTTTTTACTACTGGAGCTGGATCCGCCAGCCCCCAGGGAAGGGG
CTGGAGTACATTGGGGAAATCAATCATAGTGGAAGCACCAACTACAACCCGTCCCTCAAGAGTCGAGTCACCATATCAGT
AGACACGTCCAAGAAACAGCTCTCCCTGAAGTTGAGCTCTGTGAACGCCGCGGACACGGCTGTGTATTACTGTGCGAGAG
TTATTACTAGGGCGAGTCCTGGCACAGACGGGAGGTACGGTATGGACGTCTGGGGCCAAGGGACCACGGTCACCGTCTCC
TCAGGTAAGAATGGCCACTCTAGGGC
>1106_10211_9771|VPRIMER=Ramos_FW|CPRIMER=Ramos_REV|DUPCOUNT=22|CONSCOUNT=32|CIGAR=199M1X146M
TGTCCCTCACCTGCGGTGTTTATGGTGGGTCCTTCAGTGGTTACTACTGGAGCTGGATCCGCCAGCCCCCAGGGAAGGGG
CTGGAGTACATTGGGGAAATCAATCATAGTGGAAGCACCAACTACAACCCGTCCCTCAAGAGTCGAGTCACCATATCAGT
AGACACGTCCAAGAAACAGCTCTCCCTGAAGTTGAGCTCAGTGAACGCCGCGGACACGGCTGTGTATTACTGTGCGAGAG
TTATTACTAGGGCGAGTCCTGGCACAGACGGGAGGTACGGTATGGACGTCTGGGGCCAAGGGACCACGGTCACCGTCTCC
TCAGGTAAGAATGGCCACTCTAGGGC
>1106_6603_10012|VPRIMER=Ramos_FW|CPRIMER=Ramos_REV|DUPCOUNT=24|CONSCOUNT=24|CIGAR=171M1X174M
TGTCCCTCACCTGCGGTGTTTATGGTGGGTCCTTCAGTGGTTACTACTGGAGCTGGATCCGCCAGCCCCCAGGGAAGGGG
CTGGAGTACATTGGGGAAATCAATCATAGTGGAAGCACCAACTACAACCCGTCCCTCAAGAGTCGAGTCACCATATCAGT
AGACACGTCCAGGAAACAGCTCTCCCTGAAGTTGAGCTCTGTGAACGCCGCGGACACGGCTGTGTATTACTGTGCGAGAG
TTATTACTAGGGCGAGTCCTGGCACAGACGGGAGGTACGGTATGGACGTCTGGGGCCAAGGGACCACGGTCACCGTCTCC
TCAGGTAAGAATGGCCACTCTAGGGC
>1106_6180_10174|VPRIMER=Ramos_FW|CPRIMER=Ramos_REV|DUPCOUNT=30|CONSCOUNT=41|CIGAR=86M1X259M
TGTCCCTCACCTGCGGTGTTTATGGTGGGTCCTTCAGTGGTTACTACTGGAGCTGGATCCGCCAGCCCCCAGGGAAGGGG
CTGGAGAACATTGGGGAAATCAATCATAGTGGAAGCACCAACTACAACCCGTCCCTCAAGAGTCGAGTCACCATATCAGT
AGACACGTCCAAGAAACAGCTCTCCCTGAAGTTGAGCTCTGTGAACGCCGCGGACACGGCTGTGTATTACTGTGCGAGAG
TTATTACTAGGGCGAGTCCTGGCACAGACGGGAGGTACGGTATGGACGTCTGGGGCCAAGGGACCACGGTCACCGTCTCC
TCAGGTAAGAATGGCCACTCTAGGGC
>1106_1924_11822|VPRIMER=Ramos_FW|CPRIMER=Ramos_REV|DUPCOUNT=12|CONSCOUNT=12|CIGAR=243M1X102M
TGTCCCTCACCTGCGGTGTTTATGGTGGGTCCTTCAGTGGTTACTACTGGAGCTGGATCCGCCAGCCCCCAGGGAAGGGG
CTGGAGTACATTGGGGAAATCAATCATAGTGGAAGCACCAACTACAACCCGTCCCTCAAGAGTCGAGTCACCATATCAGT
AGACACGTCCAAGAAACAGCTCTCCCTGAAGTTGAGCTCTGTGAACGCCGCGGACACGGCTGTGTATTACTGTGCGAGAG
TTACTACTAGGGCGAGTCCTGGCACAGACGGGAGGTACGGTATGGACGTCTGGGGCCAAGGGACCACGGTCACCGTCTCC
TCAGGTAAGAATGGCCACTCTAGGGC
>1106_14080_11850|VPRIMER=Ramos_FW|CPRIMER=Ramos_REV|DUPCOUNT=3|CONSCOUNT=8|CIGAR=234M1X88M1X22M
TGTCCCTCACCTGCGGTGTTTATGGTGGGTCCTTCAGTGGTTACTACTGGAGCTGGATCCGCCAGCCCCCAGGGAAGGGG
CTGGAGTACATTGGGGAAATCAATCATAGTGGAAGCACCAACTACAACCCGTCCCTCAAGAGTCGAGTCACCATATCAGT
AGACACGTCCAAGAAACAGCTCTCCCTGAAGTTGAGCTCTGTGAACGCCGCGGACACGGCTGTGTATTACTGTGGGAGAG
TTATTACTAGGGCGAGTCCTGGCACAGACGGGAGGTACGGTATGGACGTCTGGGGCCAAGGGACCACGGTCACCGTCTCC
TCACGTAAGAATGGCCACTCTAGGGC
>1106_13780_12859|VPRIMER=Ramos_FW|CPRIMER=Ramos_REV|DUPCOUNT=7|CONSCOUNT=9|CIGAR=71M1X274M
TGTCCCTCACCTGCGGTGTTTATGGTGGGTCCTTCAGTGGTTACTACTGGAGCTGGATCCGCCAGCCCCCACGGAAGGGG
CTGGAGTACATTGGGGAAATCAATCATAGTGGAAGCACCAACTACAACCCGTCCCTCAAGAGTCGAGTCACCATATCAGT
AGACACGTCCAAGAAACAGCTCTCCCTGAAGTTGAGCTCTGTGAACGCCGCGGACACGGCTGTGTATTACTGTGCGAGAG
TTATTACTAGGGCGAGTCCTGGCACAGACGGGAGGTACGGTATGGACGTCTGGGGCCAAGGGACCACGGTCACCGTCTCC
TCAGGTAAGAATGGCCACTCTAGGGC
>1106_14406_13308|VPRIMER=Ramos_FW|CPRIMER=Ramos_REV|DUPCOUNT=76|CONSCOUNT=84|CIGAR=13M1X332M
TGTCCCTCACCTGAGGTGTTTATGGTGGGTCCTTCAGTGGTTACTACTGGAGCTGGATCCGCCAGCCCCCAGGGAAGGGG
CTGGAGTACATTGGGGAAATCAATCATAGTGGAAGCACCAACTACAACCCGTCCCTCAAGAGTCGAGTCACCATATCAGT
AGACACGTCCAAGAAACAGCTCTCCCTGAAGTTGAGCTCTGTGAACGCCGCGGACACGGCTGTGTATTACTGTGCGAGAG
TTATTACTAGGGCGAGTCCTGGCACAGACGGGAGGTACGGTATGGACGTCTGGGGCCAAGGGACCACGGTCACCGTCTCC
TCAGGTAAGAATGGCCACTCTAGGGC
>1106_20080_13514|VPRIMER=Ramos_FW|CPRIMER=Ramos_REV|DUPCOUNT=26|CONSCOUNT=33|CIGAR=121M1X224M
TGTCCCTCACCTGCGGTGTTTATGGTGGGTCCTTCAGTGGTTACTACTGGAGCTGGATCCGCCAGCCCCCAGGGAAGGGG
CTGGAGTACATTGGGGAAATCAATCATAGTGGAAGCACCAAATACAACCCGTCCCTCAAGAGTCGAGTCACCATATCAGT
AGACACGTCCAAGAAACAGCTCTCCCTGAAGTTGAGCTCTGTGAACGCCGCGGACACGGCTGTGTATTACTGTGCGAGAG
TTATTACTAGGGCGAGTCCTGGCACAGACGGGAGGTACGGTATGGACGTCTGGGGCCAAGGGACCACGGTCACCGTCTCC
TCAGGTAAGAATGGCCACTCTAGGGC
>1106_3629_13744|VPRIMER=Ramos_FW|CPRIMER=Ramos_REV|DUPCOUNT=3|CONSCOUNT=3|CIGAR=169M1X53M1X122M
TGTCCCTCACCTGCGGTGTTTATGGTGGGTCCTTCAGTGGTTACTACTGGAGCTGGATCCGCCAGCCCCCAGGGAAGGGG
CTGGAGTACATTGGGGAAATCAATCATAGTGGAAGCACCAACTACAACCCGTCCCTCAAGAGTCGAGTCACCATATCAGT
AGACACGTCGAAGAAACAGCTCTCCCTGAAGTTGAGCTCTGTGAACGCCGCGGACACGGCTGTCTATTACTGTGCGAGAG
TTATTACTAGGGCGAGTCCTGGCACAGACGGGAGGTACGGTATGGACGTCTGGGGCCAAGGGACCACGGTCACCGTCTCC
TCAGGTAAGAATGGCCACTCTAGGGC
>1106_19694_13770|VPRIMER=Ramos_FW|CPRIMER=Ramos_REV|DUPCOUNT=99|CONSCOUNT=125|CIGAR=60M1X285M
TGTCCCTCACCTGCGGTGTTTATGGTGGGTCCTTCAGTGGTTACTACTGGAGCTGGATCCACCAGCCCCCAGGGAAGGGG
CTGGAGTACATTGGGGAAATCAATCATAGTGGAAGCACCAACTACAACCCGTCCCTCAAGAGTCGAGTCACCATATCAGT
AGACACGTCCAAGAAACAGCTCTCCCTGAAGTTGAGCTCTGTGAACGCCGCGGACACGGCTGTGTATTACTGTGCGAGAG
TTATTACTAGGGCGAGTCCTGGCACAGACGGGAGGTACGGTATGGACGTCTGGGGCCAAGGGACCACGGTCACCGTCTCC
TCAGGTAAGAATGGCCACTCTAGGGC
>1106_12132_14455|VPRIMER=Ramos_FW|CPRIMER=Ramos_REV|DUPCOUNT=10|CONSCOUNT=11|CIGAR=255M1X90M
TGTCCCTCACCTGCGGTGTTTATGGTGGGTCCTTCAGTGGTTACTACTGGAGCTGGATCCGCCAGCCCCCAGGGAAGGGG
CTGGAGTACATTGGGGAAATCAATCATAGTGGAAGCACCAACTACAACCCGTCCCTCAAGAGTCGAGTCACCATATCAGT
AGACACGTCCAAGAAACAGCTCTCCCTGAAGTTGAGCTCTGTGAACGCCGCGGACACGGCTGTGTATTACTGTGCGAGAG
TTATTACTAGGGCGATTCCTGGCACAGACGGGAGGTACGGTATGGACGTCTGGGGCCAAGGGACCACGGTCACCGTCTCC
TCAGGTAAGAATGGCCACTCTAGGGC
>1106_4747_14584|VPRIMER=Ramos_FW|CPRIMER=Ramos_REV|DUPCOUNT=37|CONSCOUNT=41|CIGAR=145M1X200M
TGTCCCTCACCTGCGGTGTTTATGGTGGGTCCTTCAGTGGTTACTACTGGAGCTGGATCCGCCAGCCCCCAGGGAAGGGG
CTGGAGTACATTGGGGAAATCAATCATAGTGGAAGCACCAACTACAACCCGTCCCTCAAGAGTCGGGTCACCATATCAGT
AGACACGTCCAAGAAACAGCTCTCCCTGAAGTTGAGCTCTGTGAACGCCGCGGACACGGCTGTGTATTACTGTGCGAGAG
TTATTACTAGGGCGAGTCCTGGCACAGACGGGAGGTACGGTATGGACGTCTGGGGCCAAGGGACCACGGTCACCGTCTCC
TCAGGTAAGAATGGCCACTCTAGGGC
>1106_6379_14635|VPRIMER=Ramos_FW|CPRIMER=Ramos_REV|DUPCOUNT=42|CONSCOUNT=49|CIGAR=281M1X64M
TGTCCCTCACCTGCGGTGTTTATGGTGGGTCCTTCAGTGGTTACTACTGGAGCTGGATCCGCCAGCCCCCAGGGAAGGGG
CTGGAGTACATTGGGGAAATCAATCATAGTGGAAGCACCAACTACAACCCGTCCCTCAAGAGTCGAGTCACCATATCAGT
AGACACGTCCAAGAAACAGCTCTCCCTGAAGTTGAGCTCTGTGAACGCCGCGGACACGGCTGTGTATTACTGTGCGAGAG
TTATTACTAGGGCGAGTCCTGGCACAGACGGGAGGTACGGTTTGGACGTCTGGGGCCAAGGGACCACGGTCACCGTCTCC
TCAGGTAAGAATGGCCACTCTAGGGC
>1106_16697_15665|VPRIMER=Ramos_FW|CPRIMER=Ramos_REV|DUPCOUNT=32|CONSCOUNT=33|CIGAR=99M1X246M
TGTCCCTCACCTGCGGTGTTTATGGTGGGTCCTTCAGTGGTTACTACTGGAGCTGGATCCGCCAGCCCCCAGGGAAGGGG
CTGGAGTACATTGGGGAAACCAATCATAGTGGAAGCACCAACTACAACCCGTCCCTCAAGAGTCGAGTCACCATATCAGT
AGACACGTCCAAGAAACAGCTCTCCCTGAAGTTGAGCTCTGTGAACGCCGCGGACACGGCTGTGTATTACTGTGCGAGAG
TTATTACTAGGGCGAGTCCTGGCACAGACGGGAGGTACGGTATGGACGTCTGGGGCCAAGGGACCACGGTCACCGTCTCC
TCAGGTAAGAATGGCCACTCTAGGGC
>1106_16900_16085|VPRIMER=Ramos_FW|CPRIMER=Ramos_REV|DUPCOUNT=67|CONSCOUNT=85|CIGAR=306M1X39M
TGTCCCTCACCTGCGGTGTTTATGGTGGGTCCTTCAGTGGTTACTACTGGAGCTGGATCCGCCAGCCCCCAGGGAAGGGG
CTGGAGTACATTGGGGAAATCAATCATAGTGGAAGCACCAACTACAACCCGTCCCTCAAGAGTCGAGTCACCATATCAGT
AGACACGTCCAAGAAACAGCTCTCCCTGAAGTTGAGCTCTGTGAACGCCGCGGACACGGCTGTGTATTACTGTGCGAGAG
TTATTACTAGGGCGAGTCCTGGCACAGACGGGAGGTACGGTATGGACGTCTGGGGCCAAGGGACCATGGTCACCGTCTCC
TCAGGTAAGAATGGCCACTCTAGGGC
>1106_21394_16552|VPRIMER=Ramos_FW|CPRIMER=Ramos_REV|DUPCOUNT=40|CONSCOUNT=41|CIGAR=177M1X168M
TGTCCCTCACCTGCGGTGTTTATGGTGGGTCCTTCAGTGGTTACTACTGGAGCTGGATCCGCCAGCCCCCAGGGAAGGGG
CTGGAGTACATTGGGGAAATCAATCATAGTGGAAGCACCAACTACAACCCGTCCCTCAAGAGTCGAGTCACCATATCAGT
AGACACGTCCAAGAAACGGCTCTCCCTGAAGTTGAGCTCTGTGAACGCCGCGGACACGGCTGTGTATTACTGTGCGAGAG
TTATTACTAGGGCGAGTCCTGGCACAGACGGGAGGTACGGTATGGACGTCTGGGGCCAAGGGACCACGGTCACCGTCTCC
TCAGGTAAGAATGGCCACTCTAGGGC
>1106_21961_16750|VPRIMER=Ramos_FW|CPRIMER=Ramos_REV|DUPCOUNT=17|CONSCOUNT=23|CIGAR=321M1X24M
TGTCCCTCACCTGCGGTGTTTATGGTGGGTCCTTCAGTGGTTACTACTGGAGCTGGATCCGCCAGCCCCCAGGGAAGGGG
CTGGAGTACATTGGGGAAATCAATCATAGTGGAAGCACCAACTACAACCCGTCCCTCAAGAGTCGAGTCACCATATCAGT
AGACACGTCCAAGAAACAGCTCTCCCTGAAGTTGAGCTCTGTGAACGCCGCGGACACGGCTGTGTATTACTGTGCGAGAG
TTATTACTAGGGCGAGTCCTGGCACAGACGGGAGGTACGGTATGGACGTCTGGGGCCAAGGGACCACGGTCACCGTCTCC
TAAGGTAAGAATGGCCACTCTAGGGC
>1106_26196_16903|VPRIMER=Ramos_FW|CPRIMER=Ramos_REV|DUPCOUNT=69|CONSCOUNT=86|CIGAR=73M1X272M
TGTCCCTCACCTGCGGTGTTTATGGTGGGTCCTTCAGTGGTTACTACTGGAGCTGGATCCGCCAGCCCCCAGGAAAGGGG
CTGGAGTACATTGGGGAAATCAATCATAGTGGAAGCACCAACTACAACCCGTCCCTCAAGAGTCGAGTCACCATATCAGT
AGACACGTCCAAGAAACAGCTCTCCCTGAAGTTGAGCTCTGTGAACGCCGCGGACACGGCTGTGTATTACTGTGCGAGAG
TTATTACTAGGGCGAGTCCTGGCACAGACGGGAGGTACGGTATGGACGTCTGGGGCCAAGGGACCACGGTCACCGTCTCC
TCAGGTAAGAATGGCCACTCTAGGGC
>1106_26456_17129|VPRIMER=Ramos_FW|CPRIMER=Ramos_REV|DUPCOUNT=65|CONSCOUNT=70|CIGAR=282M1X63M
TGTCCCTCACCTGCGGTGTTTATGGTGGGTCCTTCAGTGGTTACTACTGGAGCTGGATCCGCCAGCCCCCAGGGAAGGGG
CTGGAGTACATTGGGGAAATCAATCATAGTGGAAGCACCAACTACAACCCGTCCCTCAAGAGTCGAGTCACCATATCAGT
AGACACGTCCAAGAAACAGCTCTCCCTGAAGTTGAGCTCTGTGAACGCCGCGGACACGGCTGTGTATTACTGTGCGAGAG
TTATTACTAGGGCGAGTCCTGGCACAGACGGGAGGTACGGTAGGGACGTCTGGGGCCAAGGGACCACGGTCACCGTCTCC
TCAGGTAAGAATGGCCACTCTAGGGC
>1106_7252_18099|VPRIMER=Ramos_FW|CPRIMER=Ramos_REV|DUPCOUNT=22|CONSCOUNT=22|CIGAR=1M1X344M
TTTCCCTCACCTGCGGTGTTTATGGTGGGTCCTTCAGTGGTTACTACTGGAGCTGGATCCGCCAGCCCCCAGGGAAGGGG
CTGGAGTACATTGGGGAAATCAATCATAGTGGAAGCACCAACTACAACCCGTCCCTCAAGAGTCGAGTCACCATATCAGT
AGACACGTCCAAGAAACAGCTCTCCCTGAAGTTGAGCTCTGTGAACGCCGCGGACACGGCTGTGTATTACTGTGCGAGAG
TTATTACTAGGGCGAGTCCTGGCACAGACGGGAGGTACGGTATGGACGTCTGGGGCCAAGGGACCACGGTCACCGTCTCC
TCAGGTAAGAATGGCCACTCTAGGGC
>1106_21212_18644|VPRIMER=Ramos_FW|CPRIMER=Ramos_REV|DUPCOUNT=21|CONSCOUNT=25|CIGAR=237M1X108M
TGTCCCTCACCTGCGGTGTTTATGGTGGGTCCTTCAGTGGTTACTACTGGAGCTGGATCCGCCAGCCCCCAGGGAAGGGG
CTGGAGTACATTGGGGAAATCAATCATAGTGGAAGCACCAACTACAACCCGTCCCTCAAGAGTCGAGTCACCATATCAGT
AGACACGTCCAAGAAACAGCTCTCCCTGAAGTTGAGCTCTGTGAACGCCGCGGACACGGCTGTGTATTACTGTGCGAAAG
TTATTACTAGGGCGAGTCCTGGCACAGACGGGAGGTACGGTATGGACGTCTGGGGCCAAGGGACCACGGTCACCGTCTCC
TCAGGTAAGAATGGCCACTCTAGGGC
>1106_13539_18835|VPRIMER=Ramos_FW|CPRIMER=Ramos_REV|DUPCOUNT=6|CONSCOUNT=7|CIGAR=155M1X23M1X49M1X116M
TGTCCCTCACCTGCGGTGTTTATGGTGGGTCCTTCAGTGGTTACTACTGGAGCTGGATCCGCCAGCCCCCAGGGAAGGGG
CTGGAGTACATTGGGGAAATCAATCATAGTGGAAGCACCAACTACAACCCGTCCCTCAAGAGTCGAGTCACCATAGCAGT
AGACACGTCCAAGAAACAGGTCTCCCTGAAGTTGAGCTCTGTGAACGCCGCGGACACGGCTGTGTATTATTGTGCGAGAG
TTATTACTAGGGCGAGTCCTGGCACAGACGGGAGGTACGGTATGGACGTCTGGGGCCAAGGGACCACGGTCACCGTCTCC
TCAGGTAAGAATGGCCACTCTAGGGC
>1106_27001_19475|VPRIMER=Ramos_FW|CPRIMER=Ramos_REV|DUPCOUNT=38|CONSCOUNT=49|CIGAR=49M1X296M
TGTCCCTCACCTGCGGTGTTTATGGTGGGTCCTTCAGTGGTTACTACTGCAGCTGGATCCGCCAGCCCCCAGGGAAGGGG
CTGGAGTACATTGGGGAAATCAATCATAGTGGAAGCACCAACTACAACCCGTCCCTCAAGAGTCGAGTCACCATATCAGT
AGACACGTCCAAGAAACAGCTCTCCCTGAAGTTGAGCTCTGTGAACGCCGCGGACACGGCTGTGTATTACTGTGCGAGAG
TTATTACTAGGGCGAGTCCTGGCACAGACGGGAGGTACGGTATGGACGTCTGGGGCCAAGGGACCACGGTCACCGTCTCC
TCAGGTAAGAATGGCCACTCTAGGGC
>1106_26950_19549|VPRIMER=Ramos_FW|CPRIMER=Ramos_REV|DUPCOUNT=5|CONSCOUNT=9|CIGAR=278M2X66M
TGTCCCTCACCTGCGGTGTTTATGGTGGGTCCTTCAGTGGTTACTACTGGAGCTGGATCCGCCAGCCCCCAGGGAAGGGG
CTGGAGTACATTGGGGAAATCAATCATAGTGGAAGCACCAACTACAACCCGTCCCTCAAGAGTCGAGTCACCATATCAGT
AGACACGTCCAAGAAACAGCTCTCCCTGAAGTTGAGCTCTGTGAACGCCGCGGACACGGCTGTGTATTACTGTGCGAGAG
TTATTACTAGGGCGAGTCCTGGCACAGACGGGAGGTACTATATGGACGTCTGGGGCCAAGGGACCACGGTCACCGTCTCC
TCAGGTAAGAATGGCCACTCTAGGGC
>1106_7602_19586|VPRIMER=Ramos_FW|CPRIMER=Ramos_REV|DUPCOUNT=49|CONSCOUNT=58|CIGAR=208M1X137M
TGTCCCTCACCTGCGGTGTTTATGGTGGGTCCTTCAGTGGTTACTACTGGAGCTGGATCCGCCAGCCCCCAGGGAAGGGG
CTGGAGTACATTGGGGAAATCAATCATAGTGGAAGCACCAACTACAACCCGTCCCTCAAGAGTCGAGTCACCATATCAGT
AGACACGTCCAAGAAACAGCTCTCCCTGAAGTTGAGCTCTGTGAACGCTGCGGACACGGCTGTGTATTACTGTGCGAGAG
TTATTACTAGGGCGAGTCCTGGCACAGACGGGAGGTACGGTATGGACGTCTGGGGCCAAGGGACCACGGTCACCGTCTCC
TCAGGTAAGAATGGCCACTCTAGGGC
>1106_23427_19605|VPRIMER=Ramos_FW|CPRIMER=Ramos_REV|DUPCOUNT=8|CONSCOUNT=12|CIGAR=155M1X23M1X15M1X150M
TGTCCCTCACCTGCGGTGTTTATGGTGGGTCCTTCAGTGGTTACTACTGGAGCTGGATCCGCCAGCCCCCAGGGAAGGGG
CTGGAGTACATTGGGGAAATCAATCATAGTGGAAGCACCAACTACAACCCGTCCCTCAAGAGTCGAGTCACCATAGCAGT
AGACACGTCCAAGAAACAGGTCTCCCTGAAGTTGACCTCTGTGAACGCCGCGGACACGGCTGTGTATTACTGTGCGAGAG
TTATTACTAGGGCGAGTCCTGGCACAGACGGGAGGTACGGTATGGACGTCTGGGGCCAAGGGACCACGGTCACCGTCTCC
TCAGGTAAGAATGGCCACTCTAGGGC
>1106_25891_19833|VPRIMER=Ramos_FW|CPRIMER=Ramos_REV|DUPCOUNT=2|CONSCOUNT=3|CIGAR=17M1X37M1X173M1X116M
TGTCCCTCACCTGCGGTTTTTATGGTGGGTCCTTCAGTGGTTACTACTGGAGCTGTATCCGCCAGCCCCCAGGGAAGGGG
CTGGAGTACATTGGGGAAATCAATCATAGTGGAAGCACCAACTACAACCCGTCCCTCAAGAGTCGAGTCACCATATCAGT
AGACACGTCCAAGAAACAGCTCTCCCTGAAGTTGAGCTCTGTGAACGCCGCGGACACGGCTGTGTATTAGTGTGCGAGAG
TTATTACTAGGGCGAGTCCTGGCACAGACGGGAGGTACGGTATGGACGTCTGGGGCCAAGGGACCACGGTCACCGTCTCC
TCAGGTAAGAATGGCCACTCTAGGGC
>1106_15643_21193|VPRIMER=Ramos_FW|CPRIMER=Ramos_REV|DUPCOUNT=15|CONSCOUNT=19|CIGAR=244M1X101M
TGTCCCTCACCTGCGGTGTTTATGGTGGGTCCTTCAGTGGTTACTACTGGAGCTGGATCCGCCAGCCCCCAGGGAAGGGG
CTGGAGTACATTGGGGAAATCAATCATAGTGGAAGCACCAACTACAACCCGTCCCTCAAGAGTCGAGTCACCATATCAGT
AGACACGTCCAAGAAACAGCTCTCCCTGAAGTTGAGCTCTGTGAACGCCGCGGACACGGCTGTGTATTACTGTGCGAGAG
TTATAACTAGGGCGAGTCCTGGCACAGACGGGAGGTACGGTATGGACGTCTGGGGCCAAGGGACCACGGTCACCGTCTCC
TCAGGTAAGAATGGCCACTCTAGGGC
>1106_20648_21943|VPRIMER=Ramos_FW|CPRIMER=Ramos_REV|DUPCOUNT=33|CONSCOUNT=40|CIGAR=111M1X234M
TGTCCCTCACCTGCGGTGTTTATGGTGGGTCCTTCAGTGGTTACTACTGGAGCTGGATCCGCCAGCCCCCAGGGAAGGGG
CTGGAGTACATTGGGGAAATCAATCATAGTGTAAGCACCAACTACAACCCGTCCCTCAAGAGTCGAGTCACCATATCAGT
AGACACGTCCAAGAAACAGCTCTCCCTGAAGTTGAGCTCTGTGAACGCCGCGGACACGGCTGTGTATTACTGTGCGAGAG
TTATTACTAGGGCGAGTCCTGGCACAGACGGGAGGTACGGTATGGACGTCTGGGGCCAAGGGACCACGGTCACCGTCTCC
TCAGGTAAGAATGGCCACTCTAGGGC
>1106_5761_22019|VPRIMER=Ramos_FW|CPRIMER=Ramos_REV|DUPCOUNT=11|CONSCOUNT=14|CIGAR=294M1X51M
TGTCCCTCACCTGCGGTGTTTATGGTGGGTCCTTCAGTGGTTACTACTGGAGCTGGATCCGCCAGCCCCCAGGGAAGGGG
CTGGAGTACATTGGGGAAATCAATCATAGTGGAAGCACCAACTACAACCCGTCCCTCAAGAGTCGAGTCACCATATCAGT
AGACACGTCCAAGAAACAGCTCTCCCTGAAGTTGAGCTCTGTGAACGCCGCGGACACGGCTGTGTATTACTGTGCGAGAG
TTATTACTAGGGCGAGTCCTGGCACAGACGGGAGGTACGGTATGGACGTCTGGGTCCAAGGGACCACGGTCACCGTCTCC
TCAGGTAAGAATGGCCACTCTAGGGC
>1106_20601_22100|VPRIMER=Ramos_FW|CPRIMER=Ramos_REV|DUPCOUNT=46|CONSCOUNT=53|CIGAR=245M1X100M
TGTCCCTCACCTGCGGTGTTTATGGTGGGTCCTTCAGTGGTTACTACTGGAGCTGGATCCGCCAGCCCCCAGGGAAGGGG
CTGGAGTACATTGGGGAAATCAATCATAGTGGAAGCACCAACTACAACCCGTCCCTCAAGAGTCGAGTCACCATATCAGT
AGACACGTCCAAGAAACAGCTCTCCCTGAAGTTGAGCTCTGTGAACGCCGCGGACACGGCTGTGTATTACTGTGCGAGAG
TTATTGCTAGGGCGAGTCCTGGCACAGACGGGAGGTACGGTATGGACGTCTGGGGCCAAGGGACCACGGTCACCGTCTCC
TCAGGTAAGAATGGCCACTCTAGGGC
>1106_6960_23098|VPRIMER=Ramos_FW|CPRIMER=Ramos_REV|DUPCOUNT=56|CONSCOUNT=77|CIGAR=114M1X231M
TGTCCCTCACCTGCGGTGTTTATGGTGGGTCCTTCAGTGGTTACTACTGGAGCTGGATCCGCCAGCCCCCAGGGAAGGGG
CTGGAGTACATTGGGGAAATCAATCATAGTGGAATCACCAACTACAACCCGTCCCTCAAGAGTCGAGTCACCATATCAGT
AGACACGTCCAAGAAACAGCTCTCCCTGAAGTTGAGCTCTGTGAACGCCGCGGACACGGCTGTGTATTACTGTGCGAGAG
TTATTACTAGGGCGAGTCCTGGCACAGACGGGAGGTACGGTATGGACGTCTGGGGCCAAGGGACCACGGTCACCGTCTCC
TCAGGTAAGAATGGCCACTCTAGGGC
>1107_22703_1419|VPRIMER=Ramos_FW|CPRIMER=Ramos_REV|DUPCOUNT=37|CONSCOUNT=39|CIGAR=305M1X40M
TGTCCCTCACCTGCGGTGTTTATGGTGGGTCCTTCAGTGGTTACTACTGGAGCTGGATCCGCCAGCCCCCAGGGAAGGGG
CTGGAGTACATTGGGGAAATCAATCATAGTGGAAGCACCAACTACAACCCGTCCCTCAAGAGTCGAGTCACCATATCAGT
AGACACGTCCAAGAAACAGCTCTCCCTGAAGTTGAGCTCTGTGAACGCCGCGGACACGGCTGTGTATTACTGTGCGAGAG
TTATTACTAGGGCGAGTCCTGGCACAGACGGGAGGTACGGTATGGACGTCTGGGGCCAAGGGACCGCGGTCACCGTCTCC
TCAGGTAAGAATGGCCACTCTAGGGC
>1107_7775_1764|VPRIMER=Ramos_FW|CPRIMER=Ramos_REV|DUPCOUNT=23|CONSCOUNT=27|CIGAR=249M1X96M
TGTCCCTCACCTGCGGTGTTTATGGTGGGTCCTTCAGTGGTTACTACTGGAGCTGGATCCGCCAGCCCCCAGGGAAGGGG
CTGGAGTACATTGGGGAAATCAATCATAGTGGAAGCACCAACTACAACCCGTCCCTCAAGAGTCGAGTCACCATATCAGT
AGACACGTCCAAGAAACAGCTCTCCCTGAAGTTGAGCTCTGTGAACGCCGCGGACACGGCTGTGTATTACTGTGCGAGAG
TTATTACTAAGGCGAGTCCTGGCACAGACGGGAGGTACGGTATGGACGTCTGGGGCCAAGGGACCACGGTCACCGTCTCC
TCAGGTAAGAATGGCCACTCTAGGGC
>1107_24705_3698|VPRIMER=Ramos_FW|CPRIMER=Ramos_REV|DUPCOUNT=27|CONSCOUNT=31|CIGAR=280M1X65M
TGTCCCTCACCTGCGGTGTTTATGGTGGGTCCTTCAGTGGTTACTACTGGAGCTGGATCCGCCAGCCCCCAGGGAAGGGG
CTGGAGTACATTGGGGAAATCAATCATAGTGGAAGCACCAACTACAACCCGTCCCTCAAGAGTCGAGTCACCATATCAGT
AGACACGTCCAAGAAACAGCTCTCCCTGAAGTTGAGCTCTGTGAACGCCGCGGACACGGCTGTGTATTACTGTGCGAGAG
TTATTACTAGGGCGAGTCCTGGCACAGACGGGAGGTACGGCATGGACGTCTGGGGCCAAGGGACCACGGTCACCGTCTCC
TCAGGTAAGAATGGCCACTCTAGGGC
>1107_8861_4629|VPRIMER=Ramos_FW|CPRIMER=Ramos_REV|DUPCOUNT=3|CONSCOUNT=3|CIGAR=85M1X116M1X143M
TGTCCCTCACCTGCGGTGTTTATGGTGGGTCCTTCAGTGGTTACTACTGGAGCTGGATCCGCCAGCCCCCAGGGAAGGGG
CTGGATTACATTGGGGAAATCAATCATAGTGGAAGCACCAACTACAACCCGTCCCTCAAGAGTCGAGTCACCATATCAGT
AGACACGTCCAAGAAACAGCTCTCCCTGAAGTTGAGCTCTGTAAACGCCGCGGACACGGCTGTGTATTACTGTGCGAGAG
TTATTACTAGGGCGAGTCCTGGCACAGACGGGAGGTACGGTATGGACGTCTGGGGCCAAGGGACCACGGTCACCGTCTCC
TCAGGTAAGAATGGCCACTCTAGGGC
>1107_21633_5231|VPRIMER=Ramos_FW|CPRIMER=Ramos_REV|DUPCOUNT=91|CONSCOUNT=92|CIGAR=305M1X40M
TGTCCCTCACCTGCGGTGTTTATGGTGGGTCCTTCAGTGGTTACTACTGGAGCTGGATCCGCCAGCCCCCAGGGAAGGGG
CTGGAGTACATTGGGGAAATCAATCATAGTGGAAGCACCAACTACAACCCGTCCCTCAAGAGTCGAGTCACCATATCAGT
AGACACGTCCAAGAAACAGCTCTCCCTGAAGTTGAGCTCTGTGAACGCCGCGGACACGGCTGTGTATTACTGTGCGAGAG
TTATTACTAGGGCGAGTCCTGGCACAGACGGGAGGTACGGTATGGACGTCTGGGGCCAAGGGACCCCGGTCACCGTCTCC
TCAGGTAAGAATGGCCACTCTAGGGC
>1107_11016_5933|VPRIMER=Ramos_FW|CPRIMER=Ramos_REV|DUPCOUNT=82|CONSCOUNT=98|CIGAR=80M1X265M
TGTCCCTCACCTGCGGTGTTTATGGTGGGTCCTTCAGTGGTTACTACTGGAGCTGGATCCGCCAGCCCCCAGGGAAGGGG
TTGGAGTACATTGGGGAAATCAATCATAGTGGAAGCACCAACTACAACCCGTCCCTCAAGAGTCGAGTCACCATATCAGT
AGACACGTCCAAGAAACAGCTCTCCCTGAAGTTGAGCTCTGTGAACGCCGCGGACACGGCTGTGTATTACTGTGCGAGAG
TTATTACTAGGGCGAGTCCTGGCACAGACGGGAGGTACGGTATGGACGTCTGGGGCCAAGGGACCACGGTCACCGTCTCC
TCAGGTAAGAATGGCCACTCTAGGGC
>1107_12924_6140|VPRIMER=Ramos_FW|CPRIMER=Ramos_REV|DUPCOUNT=10|CONSCOUNT=10|CIGAR=214M1X131M
TGTCCCTCACCTGCGGTGTTTATGGTGGGTCCTTCAGTGGTTACTACTGGAGCTGGATCCGCCAGCCCCCAGGGAAGGGG
CTGGAGTACATTGGGGAAATCAATCATAGTGGAAGCACCAACTACAACCCGTCCCTCAAGAGTCGAGTCACCATATCAGT
AGACACGTCCAAGAAACAGCTCTCCCTGAAGTTGAGCTCTGTGAACGCCGCGGAGACGGCTGTGTATTACTGTGCGAGAG
TTATTACTAGGGCGAGTCCTGGCACAGACGGGAGGTACGGTATGGACGTCTGGGGCCAAGGGACCACGGTCACCGTCTCC
TCAGGTAAGAATGGCCACTCTAGGGC
>1107_19186_6514|VPRIMER=Ramos_FW|CPRIMER=Ramos_REV|DUPCOUNT=23|CONSCOUNT=32|CIGAR=193M1X152M
TGTCCCTCACCTGCGGTGTTTATGGTGGGTCCTTCAGTGGTTACTACTGGAGCTGGATCCGCCAGCCCCCAGGGAAGGGG
CTGGAGTACATTGGGGAAATCAATCATAGTGGAAGCACCAACTACAACCCGTCCCTCAAGAGTCGAGTCACCATATCAGT
AGACACGTCCAAGAAACAGCTCTCCCTGAAGTTCAGCTCTGTGAACGCCGCGGACACGGCTGTGTATTACTGTGCGAGAG
TTATTACTAGGGCGAGTCCTGGCACAGACGGGAGGTACGGTATGGACGTCTGGGGCCAAGGGACCACGGTCACCGTCTCC
TCAGGTAAGAATGGCCACTCTAGGGC
>1107_7011_6904|VPRIMER=Ramos_FW|CPRIMER=Ramos_REV|DUPCOUNT=29|CONSCOUNT=34|CIGAR=161M1X184M
TGTCCCTCACCTGCGGTGTTTATGGTGGGTCCTTCAGTGGTTACTACTGGAGCTGGATCCGCCAGCCCCCAGGGAAGGGG
CTGGAGTACATTGGGGAAATCAATCATAGTGGAAGCACCAACTACAACCCGTCCCTCAAGAGTCGAGTCACCATATCAGT
AAACACGTCCAAGAAACAGCTCTCCCTGAAGTTGAGCTCTGTGAACGCCGCGGACACGGCTGTGTATTACTGTGCGAGAG
TTATTACTAGGGCGAGTCCTGGCACAGACGGGAGGTACGGTATGGACGTCTGGGGCCAAGGGACCACGGTCACCGTCTCC
TCAGGTAAGAATGGCCACTCTAGGGC
>1107_8933_7744|VPRIMER=Ramos_FW|CPRIMER=Ramos_REV|DUPCOUNT=5|CONSCOUNT=10|CIGAR=196M1X36M1X112M
TGTCCCTCACCTGCGGTGTTTATGGTGGGTCCTTCAGTGGTTACTACTGGAGCTGGATCCGCCAGCCCCCAGGGAAGGGG
CTGGAGTACATTGGGGAAATCAATCATAGTGGAAGCACCAACTACAACCCGTCCCTCAAGAGTCGAGTCACCATATCAGT
AGACACGTCCAAGAAACAGCTCTCCCTGAAGTTGAGGTCTGTGAACGCCGCGGACACGGCTGTGTATTACTGTACGAGAG
TTATTACTAGGGCGAGTCCTGGCACAGACGGGAGGTACGGTATGGACGTCTGGGGCCAAGGGACCACGGTCACCGTCTCC
TCAGGTAAGAATGGCCACTCTAGGGC
>1107_7307_7816|VPRIMER=Ramos_FW|CPRIMER=Ramos_REV|DUPCOUNT=5|CONSCOUNT=8|CIGAR=9M1X114M1X221M
TGTCCCTCATCTGCGGTGTTTATGGTGGGTCCTTCAGTGGTTACTACTGGAGCTGGATCCGCCAGCCCCCAGGGAAGGGG
CTGGAGTACATTGGGGAAATCAATCATAGTGGAAGCACCAACTAGAACCCGTCCCTCAAGAGTCGAGTCACCATATCAGT
AGACACGTCCAAGAAACAGCTCTCCCTGAAGTTGAGCTCTGTGAACGCCGCGGACACGGCTGTGTATTACTGTGCGAGAG
TTATTACTAGGGCGAGTCCTGGCACAGACGGGAGGTACGGTATGGACGTCTGGGGCCAAGGGACCACGGTCACCGTCTCC
TCAGGTAAGAATGGCCACTCTAGGGC
>1107_7310_7833|VPRIMER=Ramos_FW|CPRIMER=Ramos_REV|DUPCOUNT=45|CONSCOUNT=46|CIGAR=42M1X303M
TGTCCCTCACCTGCGGTGTTTATGGTGGGTCCTTCAGTGGTTTCTACTGGAGCTGGATCCGCCAGCCCCCAGGGAAGGGG
CTGGAGTACATTGGGGAAATCAATCATAGTGGAAGCACCAACTACAACCCGTCCCTCAAGAGTCGAGTCACCATATCAGT
AGACACGTCCAAGAAACAGCTCTCCCTGAAGTTGAGCTCTGTGAACGCCGCGGACACGGCTGTGTATTACTGTGCGAGAG
TTATTACTAGGGCGAGTCCTGGCACAGACGGGAGGTACGGTATGGACGTCTGGGGCCAAGGGACCACGGTCACCGTCTCC
TCAGGTAAGAATGGCCACTCTAGGGC
>1107_20120_8183|VPRIMER=Ramos_FW|CPRIMER=Ramos_REV|DUPCOUNT=1|CONSCOUNT=3|CIGAR=38M1X157M1X149M
TGTCCCTCACCTGCGGTGTTTATGGTGGGTCCTTCAGTCGTTACTACTGGAGCTGGATCCGCCAGCCCCCAGGGAAGGGG
CTGGAGTACATTGGGGAAATCAATCATAGTGGAAGCACCAACTACAACCCGTCCCTCAAGAGTCGAGTCACCATATCAGT
AGACACGTCCAAGAAACAGCTCTCCCTGAAGTTGAGGTCTGTGAACGCCGCGGACACGGCTGTGTATTACTGTGCGAGAG
TTATTACTAGGGCGAGTCCTGGCACAGACGGGAGGTACGGTATGGACGTCTGGGGCCAAGGGACCACGGTCACCGTCTCC
TCAGGTAAGAATGGCCACTCTAGGGC
>1107_20158_8269|VPRIMER=Ramos_FW|CPRIMER=Ramos_REV|DUPCOUNT=41|CONSCOUNT=44|CIGAR=2M1X343M
TGCCCCTCACCTGCGGTGTTTATGGTGGGTCCTTCAGTGGTTACTACTGGAGCTGGATCCGCCAGCCCCCAGGGAAGGGG
CTGGAGTACATTGGGGAAATCAATCATAGTGGAAGCACCAACTACAACCCGTCCCTCAAGAGTCGAGTCACCATATCAGT
AGACACGTCCAAGAAACAGCTCTCCCTGAAGTTGAGCTCTGTGAACGCCGCGGACACGGCTGTGTATTACTGTGCGAGAG
TTATTACTAGGGCGAGTCCTGGCACAGACGGGAGGTACGGTATGGACGTCTGGGGCCAAGGGACCACGGTCACCGTCTCC
TCAGGTAAGAATGGCCACTCTAGGGC
>1107_28490_8542|VPRIMER=Ramos_FW|CPRIMER=Ramos_REV|DUPCOUNT=2|CONSCOUNT=3|CIGAR=233M1X1M1X110M
TGTCCCTCACCTGCGGTGTTTATGGTGGGTCCTTCAGTGGTTACTACTGGAGCTGGATCCGCCAGCCCCCAGGGAAGGGG
CTGGAGTACATTGGGGAAATCAATCATAGTGGAAGCACCAACTACAACCCGTCCCTCAAGAGTCGAGTCACCATATCAGT
AGACACGTCCAAGAAACAGCTCTCCCTGAAGTTGAGCTCTGTGAACGCCGCGGACACGGCTGTGTATTACTGTACAAGAG
TTATTACTAGGGCGAGTCCTGGCACAGACGGGAGGTACGGTATGGACGTCTGGGGCCAAGGGACCACGGTCACCGTCTCC
TCAGGTAAGAATGGCCACTCTAGGGC
>1107_14341_8853|VPRIMER=Ramos_FW|CPRIMER=Ramos_REV|DUPCOUNT=32|CONSCOUNT=33|CIGAR=173M1X172M
TGTCCCTCACCTGCGGTGTTTATGGTGGGTCCTTCAGTGGTTACTACTGGAGCTGGATCCGCCAGCCCCCAGGGAAGGGG
CTGGAGTACATTGGGGAAATCAATCATAGTGGAAGCACCAACTACAACCCGTCCCTCAAGAGTCGAGTCACCATATCAGT
AGACACGTCCAAGGAACAGCTCTCCCTGAAGTTGAGCTCTGTGAACGCCGCGGACACGGCTGTGTATTACTGTGCGAGAG
TTATTACTAGGGCGAGTCCTGGCACAGACGGGAGGTACGGTATGGACGTCTGGGGCCAAGGGACCACGGTCACCGTCTCC
TCAGGTAAGAATGGCCACTCTAGGGC
>1107_20345_10351|VPRIMER=Ramos_FW|CPRIMER=Ramos_REV|DUPCOUNT=34|CONSCOUNT=44|CIGAR=289M1X56M
TGTCCCTCACCTGCGGTGTTTATGGTGGGTCCTTCAGTGGTTACTACTGGAGCTGGATCCGCCAGCCCCCAGGGAAGGGG
CTGGAGTACATTGGGGAAATCAATCATAGTGGAAGCACCAACTACAACCCGTCCCTCAAGAGTCGAGTCACCATATCAGT
AGACACGTCCAAGAAACAGCTCTCCCTGAAGTTGAGCTCTGTGAACGCCGCGGACACGGCTGTGTATTACTGTGCGAGAG
TTATTACTAGGGCGAGTCCTGGCACAGACGGGAGGTACGGTATGGACGTGTGGGGCCAAGGGACCACGGTCACCGTCTCC
TCAGGTAAGAATGGCCACTCTAGGGC
>1107_19861_11189|VPRIMER=Ramos_FW|CPRIMER=Ramos_REV|DUPCOUNT=14|CONSCOUNT=17|CIGAR=38M2X306M
TGTCCCTCACCTGCGGTGTTTATGGTGGGTCCTTCAGTATTTACTACTGGAGCTGGATCCGCCAGCCCCCAGGGAAGGGG
CTGGAGTACATTGGGGAAATCAATCATAGTGGAAGCACCAACTACAACCCGTCCCTCAAGAGTCGAGTCACCATATCAGT
AGACACGTCCAAGAAACAGCTCTCCCTGAAGTTGAGCTCTGTGAACGCCGCGGACACGGCTGTGTATTACTGTGCGAGAG
TTATTACTAGGGCGAGTCCTGGCACAGACGGGAGGTACGGTATGGACGTCTGGGGCCAAGGGACCACGGTCACCGTCTCC
TCAGGTAAGAATGGCCACTCTAGGGC
>1107_15872_11494|VPRIMER=Ramos_FW|CPRIMER=Ramos_REV|DUPCOUNT=88|CONSCOUNT=121|CIGAR=146M1X199M
TGTCCCTCACCTGCGGTGTTTATGGTGGGTCCTTCAGTGGTTACTACTGGAGCTGGATCCGCCAGCCCCCAGGGAAGGGG
CTGGAGTACATTGGGGAAATCAATCATAGTGGAAGCACCAACTACAACCCGTCCCTCAAGAGTCGAATCACCATATCAGT
AGACACGTCCAAGAAACAGCTCTCCCTGAAGTTGAGCTCTGTGAACGCCGCGGACACGGCTGTGTATTACTGTGCGAGAG
TTATTACTAGGGCGAGTCCTGGCACAGACGGGAGGTACGGTATGGACGTCTGGGGCCAAGGGACCACGGTCACCGTCTCC
TCAGGTAAGAATGGCCACTCTAGGGC
>1107_28915_12206|VPRIMER=Ramos_FW|CPRIMER=Ramos_REV|DUPCOUNT=55|CONSCOUNT=55|CIGAR=336M1X9M
TGTCCCTCACCTGCGGTGTTTATGGTGGGTCCTTCAGTGGTTACTACTGGAGCTGGATCCGCCAGCCCCCAGGGAAGGGG
CTGGAGTACATTGGGGAAATCAATCATAGTGGAAGCACCAACTACAACCCGTCCCTCAAGAGTCGAGTCACCATATCAGT
AGACACGTCCAAGAAACAGCTCTCCCTGAAGTTGAGCTCTGTGAACGCCGCGGACACGGCTGTGTATTACTGTGCGAGAG
TTATTACTAGGGCGAGTCCTGGCACAGACGGGAGGTACGGTATGGACGTCTGGGGCCAAGGGACCACGGTCACCGTCTCC
TCAGGTAAGAATGGCCTCTCTAGGGC
>1107_29020_12765|VPRIMER=Ramos_FW|CPRIMER=Ramos_REV|DUPCOUNT=36|CONSCOUNT=43|CIGAR=276M1X69M
TGTCCCTCACCTGCGGTGTTTATGGTGGGTCCTTCAGTGGTTACTACTGGAGCTGGATCCGCCAGCCCCCAGGGAAGGGG
CTGGAGTACATTGGGGAAATCAATCATAGTGGAAGCACCAACTACAACCCGTCCCTCAAGAGTCGAGTCACCATATCAGT
AGACACGTCCAAGAAACAGCTCTCCCTGAAGTTGAGCTCTGTGAACGCCGCGGACACGGCTGTGTATTACTGTGCGAGAG
TTATTACTAGGGCGAGTCCTGGCACAGACGGGAGGTTCGGTATGGACGTCTGGGGCCAAGGGACCACGGTCACCGTCTCC
TCAGGTAAGAATGGCCACTCTAGGGC
>1107_4107_12798|VPRIMER=Ramos_FW|CPRIMER=Ramos_REV|DUPCOUNT=10|CONSCOUNT=17|CIGAR=155M1X23M1X15M1X150M
TGTCCCTCACCTGCGGTGTTTATGGTGGGTCCTTCAGTGGTTACTACTGGAGCTGGATCCGCCAGCCCCCAGGGAAGGGG
CTGGAGTACATTGGGGAAATCAATCATAGTGGAAGCACCAACTACAACCCGTCCCTCAAGAGTCGAGTCACCATAGCAGT
AGACACGTCCAAGAAACAGGTCTCCCTGAAGTTGAACTCTGTGAACGCCGCGGACACGGCTGTGTATTACTGTGCGAGAG
TTATTACTAGGGCGAGTCCTGGCACAGACGGGAGGTACGGTATGGACGTCTGGGGCCAAGGGACCACGGTCACCGTCTCC
TCAGGTAAGAATGGCCACTCTAGGGC
>1107_12753_13285|VPRIMER=Ramos_FW|CPRIMER=Ramos_REV|DUPCOUNT=3|CONSCOUNT=4|CIGAR=269M2X8M1X66M
TGTCCCTCACCTGCGGTGTTTATGGTGGGTCCTTCAGTGGTTACTACTGGAGCTGGATCCGCCAGCCCCCAGGGAAGGGG
CTGGAGTACATTGGGGAAATCAATCATAGTGGAAGCACCAACTACAACCCGTCCCTCAAGAGTCGAGTCACCATATCAGT
AGACACGTCCAAGAAACAGCTCTCCCTGAAGTTGAGCTCTGTGAACGCCGCGGACACGGCTGTGTATTACTGTGCGAGAG
TTATTACTAGGGCGAGTCCTGGCACAGACAAGAGGTACGCTATGGACGTCTGGGGCCAAGGGACCACGGTCACCGTCTCC
TCAGGTAAGAATGGCCACTCTAGGGC
>1107_3045_14932|VPRIMER=Ramos_FW|CPRIMER=Ramos_REV|DUPCOUNT=19|CONSCOUNT=21|CIGAR=155M1X23M1X152M1X13M
TGTCCCTCACCTGCGGTGTTTATGGTGGGTCCTTCAGTGGTTACTACTGGAGCTGGATCCGCCAGCCCCCAGGGAAGGGG
CTGGAGTACATTGGGGAAATCAATCATAGTGGAAGCACCAACTACAACCCGTCCCTCAAGAGTCGAGTCACCATAGCAGT
AGACACGTCCAAGAAACAGGTCTCCCTGAAGTTGAGCTCTGTGAACGCCGCGGACACGGCTGTGTATTACTGTGCGAGAG
TTATTACTAGGGCGAGTCCTGGCACAGACGGGAGGTACGGTATGGACGTCTGGGGCCAAGGGACCACGGTCACCGTCTCC
TCAGGTAAGAATTGCCACTCTAGGGC
>1107_16151_15599|VPRIMER=Ramos_FW|CPRIMER=Ramos_REV|DUPCOUNT=10|CONSCOUNT=14|CIGAR=221M1X1M1X122M
TGTCCCTCACCTGCGGTGTTTATGGTGGGTCCTTCAGTGGTTACTACTGGAGCTGGATCCGCCAGCCCCCAGGGAAGGGG
CTGGAGTACATTGGGGAAATCAATCATAGTGGAAGCACCAACTACAACCCGTCCCTCAAGAGTCGAGTCACCATATCAGT
AGACACGTCCAAGAAACAGCTCTCCCTGAAGTTGAGCTCTGTGAACGCCGCGGACACGGCTATATATTACTGTGCGAGAG
TTATTACTAGGGCGAGTCCTGGCACAGACGGGAGGTACGGTATGGACGTCTGGGGCCAAGGGACCACGGTCACCGTCTCC
TCAGGTAAGAATGGCCACTCTAGGGC
>1107_28323_16235|VPRIMER=Ramos_FW|CPRIMER=Ramos_REV|DUPCOUNT=18|CONSCOUNT=18|CIGAR=164M1X181M
TGTCCCTCACCTGCGGTGTTTATGGTGGGTCCTTCAGTGGTTACTACTGGAGCTGGATCCGCCAGCCCCCAGGGAAGGGG
CTGGAGTACATTGGGGAAATCAATCATAGTGGAAGCACCAACTACAACCCGTCCCTCAAGAGTCGAGTCACCATATCAGT
AGACCCGTCCAAGAAACAGCTCTCCCTGAAGTTGAGCTCTGTGAACGCCGCGGACACGGCTGTGTATTACTGTGCGAGAG
TTATTACTAGGGCGAGTCCTGGCACAGACGGGAGGTACGGTATGGACGTCTGGGGCCAAGGGACCACGGTCACCGTCTCC
TCAGGTAAGAATGGCCACTCTAGGGC
>1107_18671_16704|VPRIMER=Ramos_FW|CPRIMER=Ramos_REV|DUPCOUNT=28|CONSCOUNT=30|CIGAR=310M1X35M
TGTCCCTCACCTGCGGTGTTTATGGTGGGTCCTTCAGTGGTTACTACTGGAGCTGGATCCGCCAGCCCCCAGGGAAGGGG
CTGGAGTACATTGGGGAAATCAATCATAGTGGAAGCACCAACTACAACCCGTCCCTCAAGAGTCGAGTCACCATATCAGT
AGACACGTCCAAGAAACAGCTCTCCCTGAAGTTGAGCTCTGTGAACGCCGCGGACACGGCTGTGTATTACTGTGCGAGAG
TTATTACTAGGGCGAGTCCTGGCACAGACGGGAGGTACGGTATGGACGTCTGGGGCCAAGGGACCACGGTAACCGTCTCC
TCAGGTAAGAATGGCCACTCTAGGGC
>1107_22688_17201|VPRIMER=Ramos_FW|CPRIMER=Ramos_REV|DUPCOUNT=68|CONSCOUNT=90|CIGAR=83M1X262M
TGTCCCTCACCTGCGGTGTTTATGGTGGGTCCTTCAGTGGTTACTACTGGAGCTGGATCCGCCAGCCCCCAGGGAAGGGG
CTGCAGTACATTGGGGAAATCAATCATAGTGGAAGCACCAACTACAACCCGTCCCTCAAGAGTCGAGTCACCATATCAGT
AGACACGTCCAAGAAACAGCTCTCCCTGAAGTTGAGCTCTGTGAACGCCGCGGACACGGCTGTGTATTACTGTGCGAGAG
TTATTACTAGGGCGAGTCCTGGCACAGACGGGAGGTACGGTATGGACGTCTGGGGCCAAGGGACCACGGTCACCGTCTCC
TCAGGTAAGAATGGCCACTCTAGGGC
>1107_11706_17710|VPRIMER=Ramos_FW|CPRIMER=Ramos_REV|DUPCOUNT=10|CONSCOUNT=15|CIGAR=206M1X139M
TGTCCCTCACCTGCGGTGTTTATGGTGGGTCCTTCAGTGGTTACTACTGGAGCTGGATCCGCCAGCCCCCAGGGAAGGGG
CTGGAGTACATTGGGGAAATCAATCATAGTGGAAGCACCAACTACAACCCGTCCCTCAAGAGTCGAGTCACCATATCAGT
AGACACGTCCAAGAAACAGCTCTCCCTGAAGTTGAGCTCTGTGAACTCCGCGGACACGGCTGTGTATTACTGTGCGAGAG
TTATTACTAGGGCGAGTCCTGGCACAGACGGGAGGTACGGTATGGACGTCTGGGGCCAAGGGACCACGGTCACCGTCTCC
TCAGGTAAGAATGGCCACTCTAGGGC
>1107_7680_18119|VPRIMER=Ramos_FW|CPRIMER=Ramos_REV|DUPCOUNT=19|CONSCOUNT=24|CIGAR=4M1X341M
TGTCTCTCACCTGCGGTGTTTATGGTGGGTCCTTCAGTGGTTACTACTGGAGCTGGATCCGCCAGCCCCCAGGGAAGGGG
CTGGAGTACATTGGGGAAATCAATCATAGTGGAAGCACCAACTACAACCCGTCCCTCAAGAGTCGAGTCACCATATCAGT
AGACACGTCCAAGAAACAGCTCTCCCTGAAGTTGAGCTCTGTGAACGCCGCGGACACGGCTGTGTATTACTGTGCGAGAG
TTATTACTAGGGCGAGTCCTGGCACAGACGGGAGGTACGGTATGGACGTCTGGGGCCAAGGGACCACGGTCACCGTCTCC
TCAGGTAAGAATGGCCACTCTAGGGC
>1107_8462_18937|VPRIMER=Ramos_FW|CPRIMER=Ramos_REV|DUPCOUNT=1|CONSCOUNT=3|CIGAR=14M1X80M1X250M
TGTCCCTCACCTGCAGTGTTTATGGTGGGTCCTTCAGTGGTTACTACTGGAGCTGGATCCGCCAGCCCCCAGGGAAGGGG
CTGGAGTACATTGGGCAAATCAATCATAGTGGAAGCACCAACTACAACCCGTCCCTCAAGAGTCGAGTCACCATATCAGT
AGACACGTCCAAGAAACAGCTCTCCCTGAAGTTGAGCTCTGTGAACGCCGCGGACACGGCTGTGTATTACTGTGCGAGAG
TTATTACTAGGGCGAGTCCTGGCACAGACGGGAGGTACGGTATGGACGTCTGGGGCCAAGGGACCACGGTCACCGTCTCC
TCAGGTAAGAATGGCCACTCTAGGGC
>1107_9576_19435|VPRIMER=Ramos_FW|CPRIMER=Ramos_REV|DUPCOUNT=50|CONSCOUNT=62|CIGAR=339M1X6M
TGTCCCTCACCTGCGGTGTTTATGGTGGGTCCTTCAGTGGTTACTACTGGAGCTGGATCCGCCAGCCCCCAGGGAAGGGG
CTGGAGTACATTGGGGAAATCAATCATAGTGGAAGCACCAACTACAACCCGTCCCTCAAGAGTCGAGTCACCATATCAGT
AGACACGTCCAAGAAACAGCTCTCCCTGAAGTTGAGCTCTGTGAACGCCGCGGACACGGCTGTGTATTACTGTGCGAGAG
TTATTACTAGGGCGAGTCCTGGCACAGACGGGAGGTACGGTATGGACGTCTGGGGCCAAGGGACCACGGTCACCGTCTCC
TCAGGTAAGAATGGCCACTGTAGGGC
>1107_6697_21639|VPRIMER=Ramos_FW|CPRIMER=Ramos_REV|DUPCOUNT=13|CONSCOUNT=16|CIGAR=83M1X1M1X260M
TGTCCCTCACCTGCGGTGTTTATGGTGGGTCCTTCAGTGGTTACTACTGGAGCTGGATCCGCCAGCCCCCAGGGAAGGGG
CTGTATTACATTGGGGAAATCAATCATAGTGGAAGCACCAACTACAACCCGTCCCTCAAGAGTCGAGTCACCATATCAGT
AGACACGTCCAAGAAACAGCTCTCCCTGAAGTTGAGCTCTGTGAACGCCGCGGACACGGCTGTGTATTACTGTGCGAGAG
TTATTACTAGGGCGAGTCCTGGCACAGACGGGAGGTACGGTATGGACGTCTGGGGCCAAGGGACCACGGTCACCGTCTCC
TCAGGTAAGAATGGCCACTCTAGGGC
>1107_10334_22871|VPRIMER=Ramos_FW|CPRIMER=Ramos_REV|DUPCOUNT=23|CONSCOUNT=25|CIGAR=29M1X316M
TGTCCCTCACCTGCGGTGTTTATGGTGGGCCCTTCAGTGGTTACTACTGGAGCTGGATCCGCCAGCCCCCAGGGAAGGGG
CTGGAGTACATTGGGGAAATCAATCATAGTGGAAGCACCAACTACAACCCGTCCCTCAAGAGTCGAGTCACCATATCAGT
AGACACGTCCAAGAAACAGCTCTCCCTGAAGTTGAGCTCTGTGAACGCCGCGGACACGGCTGTGTATTACTGTGCGAGAG
TTATTACTAGGGCGAGTCCTGGCACAGACGGGAGGTACGGTATGGACGTCTGGGGCCAAGGGACCACGGTCACCGTCTCC
TCAGGTAAGAATGGCCACTCTAGGGC
>1107_21691_24068|VPRIMER=Ramos_FW|CPRIMER=Ramos_REV|DUPCOUNT=31|CONSCOUNT=41|CIGAR=219M1X126M
TGTCCCTCACCTGCGGTGTTTATGGTGGGTCCTTCAGTGGTTACTACTGGAGCTGGATCCGCCAGCCCCCAGGGAAGGGG
CTGGAGTACATTGGGGAAATCAATCATAGTGGAAGCACCAACTACAACCCGTCCCTCAAGAGTCGAGTCACCATATCAGT
AGACACGTCCAAGAAACAGCTCTCCCTGAAGTTGAGCTCTGTGAACGCCGCGGACACGGGTGTGTATTACTGTGCGAGAG
TTATTACTAGGGCGAGTCCTGGCACAGACGGGAGGTACGGTATGGACGTCTGGGGCCAAGGGACCACGGTCACCGTCTCC
TCAGGTAAGAATGGCCACTCTAGGGC
>1107_18944_24653|VPRIMER=Ramos_FW|CPRIMER=Ramos_REV|DUPCOUNT=31|CONSCOUNT=31|CIGAR=232M1X113M
TGTCCCTCACCTGCGGTGTTTATGGTGGGTCCTTCAGTGGTTACTACTGGAGCTGGATCCGCCAGCCCCCAGGGAAGGGG
CTGGAGTACATTGGGGAAATCAATCATAGTGGAAGCACCAACTACAACCCGTCCCTCAAGAGTCGAGTCACCATATCAGT
AGACACGTCCAAGAAACAGCTCTCCCTGAAGTTGAGCTCTGTGAACGCCGCGGACACGGCTGTGTATTACTGGGCGAGAG
TTATTACTAGGGCGAGTCCTGGCACAGACGGGAGGTACGGTATGGACGTCTGGGGCCAAGGGACCACGGTCACCGTCTCC
TCAGGTAAGAATGGCCACTCTAGGGC
>1108_9597_1430|VPRIMER=Ramos_FW|CPRIMER=Ramos_REV|DUPCOUNT=59|CONSCOUNT=67|CIGAR=266M1X79M
TGTCCCTCACCTGCGGTGTTTATGGTGGGTCCTTCAGTGGTTACTACTGGAGCTGGATCCGCCAGCCCCCAGGGAAGGGG
CTGGAGTACATTGGGGAAATCAATCATAGTGGAAGCACCAACTACAACCCGTCCCTCAAGAGTCGAGTCACCATATCAGT
AGACACGTCCAAGAAACAGCTCTCCCTGAAGTTGAGCTCTGTGAACGCCGCGGACACGGCTGTGTATTACTGTGCGAGAG
TTATTACTAGGGCGAGTCCTGGCACATACGGGAGGTACGGTATGGACGTCTGGGGCCAAGGGACCACGGTCACCGTCTCC
TCAGGTAAGAATGGCCACTCTAGGGC
>1108_18841_1520|VPRIMER=Ramos_FW|CPRIMER=Ramos_REV|DUPCOUNT=77|CONSCOUNT=82|CIGAR=62M1X283M
TGTCCCTCACCTGCGGTGTTTATGGTGGGTCCTTCAGTGGTTACTACTGGAGCTGGATCCGCAAGCCCCCAGGGAAGGGG
CTGGAGTACATTGGGGAAATCAATCATAGTGGAAGCACCAACTACAACCCGTCCCTCAAGAGTCGAGTCACCATATCAGT
AGACACGTCCAAGAAACAGCTCTCCCTGAAGTTGAGCTCTGTGAACGCCGCGGACACGGCTGTGTATTACTGTGCGAGAG
TTATTACTAGGGCGAGTCCTGGCACAGACGGGAGGTACGGTATGGACGTCTGGGGCCAAGGGACCACGGTCACCGTCTCC
TCAGGTAAGAATGGCCACTCTAGGGC
>1108_17169_1784|VPRIMER=Ramos_FW|CPRIMER=Ramos_REV|DUPCOUNT=21|CONSCOUNT=21|CIGAR=21M1X324M
TGTCCCTCACCTGCGGTGTTTGTGGTGGGTCCTTCAGTGGTTACTACTGGAGCTGGATCCGCCAGCCCCCAGGGAAGGGG
CTGGAGTACATTGGGGAAATCAATCATAGTGGAAGCACCAACTACAACCCGTCCCTCAAGAGTCGAGTCACCATATCAGT
AGACACGTCCAAGAAACAGCTCTCCCTGAAGTTGAGCTCTGTGAACGCCGCGGACACGGCTGTGTATTACTGTGCGAGAG
TTATTACTAGGGCGAGTCCTGGCACAGACGGGAGGTACGGTATGGACGTCTGGGGCCAAGGGACCACGGTCACCGTCTCC
TCAGGTAAGAATGGCCACTCTAGGGC
>1108_15734_2064|VPRIMER=Ramos_FW|CPRIMER=Ramos_REV|DUPCOUNT=13|CONSCOUNT=13|CIGAR=8M1X337M
TGTCCCTCGCCTGCGGTGTTTATGGTGGGTCCTTCAGTGGTTACTACTGGAGCTGGATCCGCCAGCCCCCAGGGAAGGGG
CTGGAGTACATTGGGGAAATCAATCATAGTGGAAGCACCAACTACAACCCGTCCCTCAAGAGTCGAGTCACCATATCAGT
AGACACGTCCAAGAAACAGCTCTCCCTGAAGTTGAGCTCTGTGAACGCCGCGGACACGGCTGTGTATTACTGTGCGAGAG
TTATTACTAGGGCGAGTCCTGGCACAGACGGGAGGTACGGTATGGACGTCTGGGGCCAAGGGACCACGGTCACCGTCTCC
TCAGGTAAGAATGGCCACTCTAGGGC
>1108_11729_2859|VPRIMER=Ramos_FW|CPRIMER=Ramos_REV|DUPCOUNT=7|CONSCOUNT=9|CIGAR=155M1X190M
TGTCCCTCACCTGCGGTGTTTATGGTGGGTCCTTCAGTGGTTACTACTGGAGCTGGATCCGCCAGCCCCCAGGGAAGGGG
CTGGAGTACATTGGGGAAATCAATCATAGTGGAAGCACCAACTACAACCCGTCCCTCAAGAGTCGAGTCACCATAGCAGT
AGACACGTCCAAGAAACAGCTCTCCCTGAAGTTGAGCTCTGTGAACGCCGCGGACACGGCTGTGTATTACTGTGCGAGAG
TTATTACTAGGGCGAGTCCTGGCACAGACGGGAGGTACGGTATGGACGTCTGGGGCCAAGGGACCACGGTCACCGTCTCC
TCAGGTAAGAATGGCCACTCTAGGGC
>1108_8279_5443|VPRIMER=Ramos_FW|CPRIMER=Ramos_REV|DUPCOUNT=11|CONSCOUNT=12|CIGAR=231M1X114M
TGTCCCTCACCTGCGGTGTTTATGGTGGGTCCTTCAGTGGTTACTACTGGAGCTGGATCCGCCAGCCCCCAGGGAAGGGG
CTGGAGTACATTGGGGAAATCAATCATAGTGGAAGCACCAACTACAACCCGTCCCTCAAGAGTCGAGTCACCATATCAGT
AGACACGTCCAAGAAACAGCTCTCCCTGAAGTTGAGCTCTGTGAACGCCGCGGACACGGCTGTGTATTACTCTGCGAGAG
TTATTACTAGGGCGAGTCCTGGCACAGACGGGAGGTACGGTATGGACGTCTGGGGCCAAGGGACCACGGTCACCGTCTCC
TCAGGTAAGAATGGCCACTCTAGGGC
>1108_7232_6285|VPRIMER=Ramos_FW|CPRIMER=Ramos_REV|DUPCOUNT=8|CONSCOUNT=12|CIGAR=233M1X112M
TGTCCCTCACCTGCGGTGTTTATGGTGGGTCCTTCAGTGGTTACTACTGGAGCTGGATCCGCCAGCCCCCAGGGAAGGGG
CTGGAGTACATTGGGGAAATCAATCATAGTGGAAGCACCAACTACAACCCGTCCCTCAAGAGTCGAGTCACCATATCAGT
AGACACGTCCAAGAAACAGCTCTCCCTGAAGTTGAGCTCTGTGAACGCCGCGGACACGGCTGTGTATTACTGTCCGAGAG
TTATTACTAGGGCGAGTCCTGGCACAGACGGGAGGTACGGTATGGACGTCTGGGGCCAAGGGACCACGGTCACCGTCTCC
TCAGGTAAGAATGGCCACTCTAGGGC
>1108_18516_6354|VPRIMER=Ramos_FW|CPRIMER=Ramos_REV|DUPCOUNT=77|CONSCOUNT=89|CIGAR=195M1X150M
TGTCCCTCACCTGCGGTGTTTATGGTGGGTCCTTCAGTGGTTACTACTGGAGCTGGATCCGCCAGCCCCCAGGGAAGGGG
CTGGAGTACATTGGGGAAATCAATCATAGTGGAAGCACCAACTACAACCCGTCCCTCAAGAGTCGAGTCACCATATCAGT
AGACACGTCCAAGAAACAGCTCTCCCTGAAGTTGATCTCTGTGAACGCCGCGGACACGGCTGTGTATTACTGTGCGAGAG
TTATTACTAGGGCGAGTCCTGGCACAGACGGGAGGTACGGTATGGACGTCTGGGGCCAAGGGACCACGGTCACCGTCTCC
TCAGGTAAGAATGGCCACTCTAGGGC
>1108_16968_6432|VPRIMER=Ramos_FW|CPRIMER=Ramos_REV|DUPCOUNT=15|CONSCOUNT=16|CIGAR=186M1X159M
TGTCCCTCACCTGCGGTGTTTATGGTGGGTCCTTCAGTGGTTACTACTGGAGCTGGATCCGCCAGCCCCCAGGGAAGGGG
CTGGAGTACATTGGGGAAATCAATCATAGTGGAAGCACCAACTACAACCCGTCCCTCAAGAGTCGAGTCACCATATCAGT
AGACACGTCCAAGAAACAGCTCTCCCAGAAGTTGAGCTCTGTGAACGCCGCGGACACGGCTGTGTATTACTGTGCGAGAG
TTATTACTAGGGCGAGTCCTGGCACAGACGGGAGGTACGGTATGGACGTCTGGGGCCAAGGGACCACGGTCACCGTCTCC
TCAGGTAAGAATGGCCACTCTAGGGC
>1108_8745_6531|VPRIMER=Ramos_FW|CPRIMER=Ramos_REV|DUPCOUNT=30|CONSCOUNT=37|CIGAR=291M1X54M
TGTCCCTCACCTGCGGTGTTTATGGTGGGTCCTTCAGTGGTTACTACTGGAGCTGGATCCGCCAGCCCCCAGGGAAGGGG
CTGGAGTACATTGGGGAAATCAATCATAGTGGAAGCACCAACTACAACCCGTCCCTCAAGAGTCGAGTCACCATATCAGT
AGACACGTCCAAGAAACAGCTCTCCCTGAAGTTGAGCTCTGTGAACGCCGCGGACACGGCTGTGTATTACTGTGCGAGAG
TTATTACTAGGGCGAGTCCTGGCACAGACGGGAGGTACGGTATGGACGTCTAGGGCCAAGGGACCACGGTCACCGTCTCC
TCAGGTAAGAATGGCCACTCTAGGGC
>1108_19835_7141|VPRIMER=Ramos_FW|CPRIMER=Ramos_REV|DUPCOUNT=2|CONSCOUNT=3|CIGAR=39M1X239M1X66M
TGTCCCTCACCTGCGGTGTTTATGGTGGGTCCTTCAGTGATTACTACTGGAGCTGGATCCGCCAGCCCCCAGGGAAGGGG
CTGGAGTACATTGGGGAAATCAATCATAGTGGAAGCACCAACTACAACCCGTCCCTCAAGAGTCGAGTCACCATATCAGT
AGACACGTCCAAGAAACAGCTCTCCCTGAAGTTGAGCTCTGTGAACGCCGCGGACACGGCTGTGTATTACTGTGCGAGAG
TTATTACTAGGGCGAGTCCTGGCACAGACGGGAGGTACGATATGGACGTCTGGGGCCAAGGGACCACGGTCACCGTCTCC
TCAGGTAAGAATGGCCACTCTAGGGC
>1108_13590_7690|VPRIMER=Ramos_FW|CPRIMER=Ramos_REV|DUPCOUNT=22|CONSCOUNT=22|CIGAR=203M1X142M
TGTCCCTCACCTGCGGTGTTTATGGTGGGTCCTTCAGTGGTTACTACTGGAGCTGGATCCGCCAGCCCCCAGGGAAGGGG
CTGGAGTACATTGGGGAAATCAATCATAGTGGAAGCACCAACTACAACCCGTCCCTCAAGAGTCGAGTCACCATATCAGT
AGACACGTCCAAGAAACAGCTCTCCCTGAAGTTGAGCTCTGTGGACGCCGCGGACACGGCTGTGTATTACTGTGCGAGAG
TTATTACTAGGGCGAGTCCTGGCACAGACGGGAGGTACGGTATGGACGTCTGGGGCCAAGGGACCACGGTCACCGTCTCC
TCAGGTAAGAATGGCCACTCTAGGGC
>1108_7347_8256|VPRIMER=Ramos_FW|CPRIMER=Ramos_REV|DUPCOUNT=7|CONSCOUNT=7|CIGAR=39M1X3M1X302M
TGTCCCTCACCTGCGGTGTTTATGGTGGGTCCTTCAGTGCTTAGTACTGGAGCTGGATCCGCCAGCCCCCAGGGAAGGGG
CTGGAGTACATTGGGGAAATCAATCATAGTGGAAGCACCAACTACAACCCGTCCCTCAAGAGTCGAGTCACCATATCAGT
AGACACGTCCAAGAAACAGCTCTCCCTGAAGTTGAGCTCTGTGAACGCCGCGGACACGGCTGTGTATTACTGTGCGAGAG
TTATTACTAGGGCGAGTCCTGGCACAGACGGGAGGTACGGTATGGACGTCTGGGGCCAAGGGACCACGGTCACCGTCTCC
TCAGGTAAGAATGGCCACTCTAGGGC
>1108_28796_8903|VPRIMER=Ramos_FW|CPRIMER=Ramos_REV|DUPCOUNT=36|CONSCOUNT=45|CIGAR=306M1X39M
TGTCCCTCACCTGCGGTGTTTATGGTGGGTCCTTCAGTGGTTACTACTGGAGCTGGATCCGCCAGCCCCCAGGGAAGGGG
CTGGAGTACATTGGGGAAATCAATCATAGTGGAAGCACCAACTACAACCCGTCCCTCAAGAGTCGAGTCACCATATCAGT
AGACACGTCCAAGAAACAGCTCTCCCTGAAGTTGAGCTCTGTGAACGCCGCGGACACGGCTGTGTATTACTGTGCGAGAG
TTATTACTAGGGCGAGTCCTGGCACAGACGGGAGGTACGGTATGGACGTCTGGGGCCAAGGGACCAAGGTCACCGTCTCC
TCAGGTAAGAATGGCCACTCTAGGGC
>1108_21668_9065|VPRIMER=Ramos_FW|CPRIMER=Ramos_REV|DUPCOUNT=4|CONSCOUNT=4|CIGAR=39M1X274M1X31M
TGTCCCTCACCTGCGGTGTTTATGGTGGGTCCTTCAGTGCTTACTACTGGAGCTGGATCCGCCAGCCCCCAGGGAAGGGG
CTGGAGTACATTGGGGAAATCAATCATAGTGGAAGCACCAACTACAACCCGTCCCTCAAGAGTCGAGTCACCATATCAGT
AGACACGTCCAAGAAACAGCTCTCCCTGAAGTTGAGCTCTGTGAACGCCGCGGACACGGCTGTGTATTACTGTGCGAGAG
TTATTACTAGGGCGAGTCCTGGCACAGACGGGAGGTACGGTATGGACGTCTGGGGCCAAGGGACCACGGTCACCTTCTCC
TCAGGTAAGAATGGCCACTCTAGGGC
>1108_11897_9230|VPRIMER=Ramos_FW|CPRIMER=Ramos_REV|DUPCOUNT=97|CONSCOUNT=132|CIGAR=258M1X87M
TGTCCCTCACCTGCGGTGTTTATGGTGGGTCCTTCAGTGGTTACTACTGGAGCTGGATCCGCCAGCCCCCAGGGAAGGGG
CTGGAGTACATTGGGGAAATCAATCATAGTGGAAGCACCAACTACAACCCGTCCCTCAAGAGTCGAGTCACCATATCAGT
AGACACGTCCAAGAAACAGCTCTCCCTGAAGTTGAGCTCTGTGAACGCCGCGGACACGGCTGTGTATTACTGTGCGAGAG
TTATTACTAGGGCGAGTCTTGGCACAGACGGGAGGTACGGTATGGACGTCTGGGGCCAAGGGACCACGGTCACCGTCTCC
TCAGGTAAGAATGGCCACTCTAGGGC
>1108_12210_9333|VPRIMER=Ramos_FW|CPRIMER=Ramos_REV|DUPCOUNT=18|CONSCOUNT=22|CIGAR=167M1X178M
TGTCCCTCACCTGCGGTGTTTATGGTGGGTCCTTCAGTGGTTACTACTGGAGCTGGATCCGCCAGCCCCCAGGGAAGGGG
CTGGAGTACATTGGGGAAATCAATCATAGTGGAAGCACCAACTACAACCCGTCCCTCAAGAGTCGAGTCACCATATCAGT
AGACACGACCAAGAAACAGCTCTCCCTGAAGTTGAGCTCTGTGAACGCCGCGGACACGGCTGTGTATTACTGTGCGAGAG
TTATTACTAGGGCGAGTCCTGGCACAGACGGGAGGTACGGTATGGACGTCTGGGGCCAAGGGACCACGGTCACCGTCTCC
TCAGGTAAGAATGGCCACTCTAGGGC
>1108_4035_9640|VPRIMER=Ramos_FW|CPRIMER=Ramos_REV|DUPCOUNT=2|CONSCOUNT=6|CIGAR=51M1X103M1X23M1X166M
TGTCCCTCACCTGCGGTGTTTATGGTGGGTCCTTCAGTGGTTACTACTGGACCTGGATCCGCCAGCCCCCAGGGAAGGGG
CTGGAGTACATTGGGGAAATCAATCATAGTGGAAGCACCAACTACAACCCGTCCCTCAAGAGTCGAGTCACCATAGCAGT
AGACACGTCCAAGAAACAGGTCTCCCTGAAGTTGAGCTCTGTGAACGCCGCGGACACGGCTGTGTATTACTGTGCGAGAG
TTATTACTAGGGCGAGTCCTGGCACAGACGGGAGGTACGGTATGGACGTCTGGGGCCAAGGGACCACGGTCACCGTCTCC
TCAGGTAAGAATGGCCACTCTAGGGC
>1108_16099_9819|VPRIMER=Ramos_FW|CPRIMER=Ramos_REV|DUPCOUNT=11|CONSCOUNT=18|CIGAR=124M1X221M
TGTCCCTCACCTGCGGTGTTTATGGTGGGTCCTTCAGTGGTTACTACTGGAGCTGGATCCGCCAGCCCCCAGGGAAGGGG
CTGGAGTACATTGGGGAAATCAATCATAGTGGAAGCACCAACTAGAACCCGTCCCTCAAGAGTCGAGTCACCATATCAGT
AGACACGTCCAAGAAACAGCTCTCCCTGAAGTTGAGCTCTGTGAACGCCGCGGACACGGCTGTGTATTACTGTGCGAGAG
TTATTACTAGGGCGAGTCCTGGCACAGACGGGAGGTACGGTATGGACGTCTGGGGCCAAGGGACCACGGTCACCGTCTCC
TCAGGTAAGAATGGCCACTCTAGGGC
>1108_2751_9879|VPRIMER=Ramos_FW|CPRIMER=Ramos_REV|DUPCOUNT=12|CONSCOUNT=12|CIGAR=285M1X60M
TGTCCCTCACCTGCGGTGTTTATGGTGGGTCCTTCAGTGGTTACTACTGGAGCTGGATCCGCCAGCCCCCAGGGAAGGGG
CTGGAGTACATTGGGGAAATCAATCATAGTGGAAGCACCAACTACAACCCGTCCCTCAAGAGTCGAGTCACCATATCAGT
AGACACGTCCAAGAAACAGCTCTCCCTGAAGTTGAGCTCTGTGAACGCCGCGGACACGGCTGTGTATTACTGTGCGAGAG
TTATTACTAGGGCGAGTCCTGGCACAGACGGGAGGTACGGTATGGCCGTCTGGGGCCAAGGGACCACGGTCACCGTCTCC
TCAGGTAAGAATGGCCACTCTAGGGC
>1108_23426_9953|VPRIMER=Ramos_FW|CPRIMER=Ramos_REV|DUPCOUNT=13|CONSCOUNT=17|CIGAR=289M1X56M
TGTCCCTCACCTGCGGTGTTTATGGTGGGTCCTTCAGTGGTTACTACTGGAGCTGGATCCGCCAGCCCCCAGGGAAGGGG
CTGGAGTACATTGGGGAAATCAATCATAGTGGAAGCACCAACTACAACCCGTCCCTCAAGAGTCGAGTCACCATATCAGT
AGACACGTCCAAGAAACAGCTCTCCCTGAAGTTGAGCTCTGTGAACGCCGCGGACACGGCTGTGTATTACTGTGCGAGAG
TTATTACTAGGGCGAGTCCTGGCACAGACGGGAGGTACGGTATGGACGTATGGGGCCAAGGGACCACGGTCACCGTCTCC
TCAGGTAAGAATGGCCACTCTAGGGC
>1108_5952_10411|VPRIMER=Ramos_FW|CPRIMER=Ramos_REV|DUPCOUNT=79|CONSCOUNT=101|CIGAR=121M1X224M
TGTCCCTCACCTGCGGTGTTTATGGTGGGTCCTTCAGTGGTTACTACTGGAGCTGGATCCGCCAGCCCCCAGGGAAGGGG
CTGGAGTACATTGGGGAAATCAATCATAGTGGAAGCACCAATTACAACCCGTCCCTCAAGAGTCGAGTCACCATATCAGT
AGACACGTCCAAGAAACAGCTCTCCCTGAAGTTGAGCTCTGTGAACGCCGCGGACACGGCTGTGTATTACTGTGCGAGAG
TTATTACTAGGGCGAGTCCTGGCACAGACGGGAGGTACGGTATGGACGTCTGGGGCCAAGGGACCACGGTCACCGTCTCC
TCAGGTAAGAATGGCCACTCTAGGGC
>1108_3487_10991|VPRIMER=Ramos_FW|CPRIMER=Ramos_REV|DUPCOUNT=43|CONSCOUNT=62|CIGAR=237M1X108M
TGTCCCTCACCTGCGGTGTTTATGGTGGGTCCTTCAGTGGTTACTACTGGAGCTGGATCCGCCAGCCCCCAGGGAAGGGG
CTGGAGTACATTGGGGAAATCAATCATAGTGGAAGCACCAACTACAACCCGTCCCTCAAGAGTCGAGTCACCATATCAGT
AGACACGTCCAAGAAACAGCTCTCCCTGAAGTTGAGCTCTGTGAACGCCGCGGACACGGCTGTGTATTACTGTGCGACAG
TTATTACTAGGGCGAGTCCTGGCACAGACGGGAGGTACGGTATGGACGTCTGGGGCCAAGGGACCACGGTCACCGTCTCC
TCAGGTAAGAATGGCCACTCTAGGGC
>1108_15019_11090|VPRIMER=Ramos_FW|CPRIMER=Ramos_REV|DUPCOUNT=2|CONSCOUNT=4|CIGAR=156M1X98M1X90M
TGTCCCTCACCTGCGGTGTTTATGGTGGGTCCTTCAGTGGTTACTACTGGAGCTGGATCCGCCAGCCCCCAGGGAAGGGG
CTGGAGTACATTGGGGAAATCAATCATAGTGGAAGCACCAACTACAACCCGTCCCTCAAGAGTCGAGTCACCATATTAGT
AGACACGTCCAAGAAACAGCTCTCCCTGAAGTTGAGCTCTGTGAACGCCGCGGACACGGCTGTGTATTACTGTGCGAGAG
TTATTACTAGGGCGACTCCTGGCACAGACGGGAGGTACGGTATGGACGTCTGGGGCCAAGGGACCACGGTCACCGTCTCC
TCAGGTAAGAATGGCCACTCTAGGGC
>1108_20816_11346|VPRIMER=Ramos_FW|CPRIMER=Ramos_REV|DUPCOUNT=25|CONSCOUNT=32|CIGAR=14M1X331M
TGTCCCTCACCTGCAGTGTTTATGGTGGGTCCTTCAGTGGTTACTACTGGAGCTGGATCCGCCAGCCCCCAGGGAAGGGG
CTGGAGTACATTGGGGAAATCAATCATAGTGGAAGCACCAACTACAACCCGTCCCTCAAGAGTCGAGTCACCATATCAGT
AGACACGTCCAAGAAACAGCTCTCCCTGAAGTTGAGCTCTGTGAACGCCGCGGACACGGCTGTGTATTACTGTGCGAGAG
TTATTACTAGGGCGAGTCCTGGCACAGACGGGAGGTACGGTATGGACGTCTGGGGCCAAGGGACCACGGTCACCGTCTCC
TCAGGTAAGAATGGCCACTCTAGGGC
>1108_7414_11772|VPRIMER=Ramos_FW|CPRIMER=Ramos_REV|DUPCOUNT=22|CONSCOUNT=29|CIGAR=230M1X115M
TGTCCCTCACCTGCGGTGTTTATGGTGGGTCCTTCAGTGGTTACTACTGGAGCTGGATCCGCCAGCCCCCAGGGAAGGGG
CTGGAGTACATTGGGGAAATCAATCATAGTGGAAGCACCAACTACAACCCGTCCCTCAAGAGTCGAGTCACCATATCAGT
AGACACGTCCAAGAAACAGCTCTCCCTGAAGTTGAGCTCTGTGAACGCCGCGGACACGGCTGTGTATTACAGTGCGAGAG
TTATTACTAGGGCGAGTCCTGGCACAGACGGGAGGTACGGTATGGACGTCTGGGGCCAAGGGACCACGGTCACCGTCTCC
TCAGGTAAGAATGGCCACTCTAGGGC
>1108_16538_11901|VPRIMER=Ramos_FW|CPRIMER=Ramos_REV|DUPCOUNT=89|CONSCOUNT=92|CIGAR=317M1X28M
TGTCCCTCACCTGCGGTGTTTATGGTGGGTCCTTCAGTGGTTACTACTGGAGCTGGATCCGCCAGCCCCCAGGGAAGGGG
CTGGAGTACATTGGGGAAATCAATCATAGTGGAAGCACCAACTACAACCCGTCCCTCAAGAGTCGAGTCACCATATCAGT
AGACACGTCCAAGAAACAGCTCTCCCTGAAGTTGAGCTCTGTGAACGCCGCGGACACGGCTGTGTATTACTGTGCGAGAG
TTATTACTAGGGCGAGTCCTGGCACAGACGGGAGGTACGGTATGGACGTCTGGGGCCAAGGGACCACGGTCACCGTCGCC
TCAGGTAAGAATGGCCACTCTAGGGC
>1108_11705_12053|VPRIMER=Ramos_FW|CPRIMER=Ramos_REV|DUPCOUNT=87|CONSCOUNT=110|CIGAR=328M1X17M
TGTCCCTCACCTGCGGTGTTTATGGTGGGTCCTTCAGTGGTTACTACTGGAGCTGGATCCGCCAGCCCCCAGGGAAGGGG
CTGGAGTACATTGGGGAAATCAATCATAGTGGAAGCACCAACTACAACCCGTCCCTCAAGAGTCGAGTCACCATATCAGT
AGACACGTCCAAGAAACAGCTCTCCCTGAAGTTGAGCTCTGTGAACGCCGCGGACACGGCTGTGTATTACTGTGCGAGAG
TTATTACTAGGGCGAGTCCTGGCACAGACGGGAGGTACGGTATGGACGTCTGGGGCCAAGGGACCACGGTCACCGTCTCC
TCAGGTAAAAATGGCCACTCTAGGGC
>1108_14171_12445|VPRIMER=Ramos_FW|CPRIMER=Ramos_REV|DUPCOUNT=18|CONSCOUNT=18|CIGAR=215M1X130M
TGTCCCTCACCTGCGGTGTTTATGGTGGGTCCTTCAGTGGTTACTACTGGAGCTGGATCCGCCAGCCCCCAGGGAAGGGG
CTGGAGTACATTGGGGAAATCAATCATAGTGGAAGCACCAACTACAACCCGTCCCTCAAGAGTCGAGTCACCATATCAGT
AGACACGTCCAAGAAACAGCTCTCCCTGAAGTTGAGCTCTGTGAACGCCGCGGACTCGGCTGTGTATTACTGTGCGAGAG
TTATTACTAGGGCGAGTCCTGGCACAGACGGGAGGTACGGTATGGACGTCTGGGGCCAAGGGACCACGGTCACCGTCTCC
TCAGGTAAGAATGGCCACTCTAGGGC
>1108_19159_12725|VPRIMER=Ramos_FW|CPRIMER=Ramos_REV|DUPCOUNT=18|CONSCOUNT=18|CIGAR=53M1X292M
TGTCCCTCACCTGCGGTGTTTATGGTGGGTCCTTCAGTGGTTACTACTGGAGCGGGATCCGCCAGCCCCCAGGGAAGGGG
CTGGAGTACATTGGGGAAATCAATCATAGTGGAAGCACCAACTACAACCCGTCCCTCAAGAGTCGAGTCACCATATCAGT
AGACACGTCCAAGAAACAGCTCTCCCTGAAGTTGAGCTCTGTGAACGCCGCGGACACGGCTGTGTATTACTGTGCGAGAG
TTATTACTAGGGCGAGTCCTGGCACAGACGGGAGGTACGGTATGGACGTCTGGGGCCAAGGGACCACGGTCACCGTCTCC
TCAGGTAAGAATGGCCACTCTAGGGC
>1108_24606_13173|VPRIMER=Ramos_FW|CPRIMER=Ramos_REV|DUPCOUNT=10|CONSCOUNT=13|CIGAR=271M1X74M
TGTCCCTCACCTGCGGTGTTTATGGTGGGTCCTTCAGTGGTTACTACTGGAGCTGGATCCGCCAGCCCCCAGGGAAGGGG
CTGGAGTACATTGGGGAAATCAATCATAGTGGAAGCACCAACTACAACCCGTCCCTCAAGAGTCGAGTCACCATATCAGT
AGACACGTCCAAGAAACAGCTCTCCCTGAAGTTGAGCTCTGTGAACGCCGCGGACACGGCTGTGTATTACTGTGCGAGAG
TTATTACTAGGGCGAGTCCTGGCACAGACGGCAGGTACGGTATGGACGTCTGGGGCCAAGGGACCACGGTCACCGTCTCC
TCAGGTAAGAATGGCCACTCTAGGGC
>1108_14770_13674|VPRIMER=Ramos_FW|CPRIMER=Ramos_REV|DUPCOUNT=135|CONSCOUNT=181|CIGAR=178M1X167M
TGTCCCTCACCTGCGGTGTTTATGGTGGGTCCTTCAGTGGTTACTACTGGAGCTGGATCCGCCAGCCCCCAGGGAAGGGG
CTGGAGTACATTGGGGAAATCAATCATAGTGGAAGCACCAACTACAACCCGTCCCTCAAGAGTCGAGTCACCATATCAGT
AGACACGTCCAAGAAACATCTCTCCCTGAAGTTGAGCTCTGTGAACGCCGCGGACACGGCTGTGTATTACTGTGCGAGAG
TTATTACTAGGGCGAGTCCTGGCACAGACGGGAGGTACGGTATGGACGTCTGGGGCCAAGGGACCACGGTCACCGTCTCC
TCAGGTAAGAATGGCCACTCTAGGGC
>1108_24670_14544|VPRIMER=Ramos_FW|CPRIMER=Ramos_REV|DUPCOUNT=23|CONSCOUNT=38|CIGAR=39M1X12M1X293M
TGTCCCTCACCTGCGGTGTTTATGGTGGGTCCTTCAGTGCTTACTACTGGAGTTGGATCCGCCAGCCCCCAGGGAAGGGG
CTGGAGTACATTGGGGAAATCAATCATAGTGGAAGCACCAACTACAACCCGTCCCTCAAGAGTCGAGTCACCATATCAGT
AGACACGTCCAAGAAACAGCTCTCCCTGAAGTTGAGCTCTGTGAACGCCGCGGACACGGCTGTGTATTACTGTGCGAGAG
TTATTACTAGGGCGAGTCCTGGCACAGACGGGAGGTACGGTATGGACGTCTGGGGCCAAGGGACCACGGTCACCGTCTCC
TCAGGTAAGAATGGCCACTCTAGGGC
>1108_19190_14894|VPRIMER=Ramos_FW|CPRIMER=Ramos_REV|DUPCOUNT=13|CONSCOUNT=17|CIGAR=235M1X110M
TGTCCCTCACCTGCGGTGTTTATGGTGGGTCCTTCAGTGGTTACTACTGGAGCTGGATCCGCCAGCCCCCAGGGAAGGGG
CTGGAGTACATTGGGGAAATCAATCATAGTGGAAGCACCAACTACAACCCGTCCCTCAAGAGTCGAGTCACCATATCAGT
AGACACGTCCAAGAAACAGCTCTCCCTGAAGTTGAGCTCTGTGAACGCCGCGGACACGGCTGTGTATTACTGTGCCAGAG
TTATTACTAGGGCGAGTCCTGGCACAGACGGGAGGTACGGTATGGACGTCTGGGGCCAAGGGACCACGGTCACCGTCTCC
TCAGGTAAGAATGGCCACTCTAGGGC
>1108_2275_15068|VPRIMER=Ramos_FW|CPRIMER=Ramos_REV|DUPCOUNT=24|CONSCOUNT=28|CIGAR=338M1X7M
TGTCCCTCACCTGCGGTGTTTATGGTGGGTCCTTCAGTGGTTACTACTGGAGCTGGATCCGCCAGCCCCCAGGGAAGGGG
CTGGAGTACATTGGGGAAATCAATCATAGTGGAAGCACCAACTACAACCCGTCCCTCAAGAGTCGAGTCACCATATCAGT
AGACACGTCCAAGAAACAGCTCTCCCTGAAGTTGAGCTCTGTGAACGCCGCGGACACGGCTGTGTATTACTGTGCGAGAG
TTATTACTAGGGCGAGTCCTGGCACAGACGGGAGGTACGGTATGGACGTCTGGGGCCAAGGGACCACGGTCACCGTCTCC
TCAGGTAAGAATGGCCACGCTAGGGC
>1108_8458_15744|VPRIMER=Ramos_FW|CPRIMER=Ramos_REV|DUPCOUNT=43|CONSCOUNT=48|CIGAR=132M1X213M
TGTCCCTCACCTGCGGTGTTTATGGTGGGTCCTTCAGTGGTTACTACTGGAGCTGGATCCGCCAGCCCCCAGGGAAGGGG
CTGGAGTACATTGGGGAAATCAATCATAGTGGAAGCACCAACTACAACCCGTTCCTCAAGAGTCGAGTCACCATATCAGT
AGACACGTCCAAGAAACAGCTCTCCCTGAAGTTGAGCTCTGTGAACGCCGCGGACACGGCTGTGTATTACTGTGCGAGAG
TTATTACTAGGGCGAGTCCTGGCACAGACGGGAGGTACGGTATGGACGTCTGGGGCCAAGGGACCACGGTCACCGTCTCC
TCAGGTAAGAATGGCCACTCTAGGGC
>1108_13431_15879|VPRIMER=Ramos_FW|CPRIMER=Ramos_REV|DUPCOUNT=3|CONSCOUNT=10|CIGAR=17M1X61M1X266M
TGTCCCTCACCTGCGGTATTTATGGTGGGTCCTTCAGTGGTTACTACTGGAGCTGGATCCGCCAGCCCCCAGGGAAGGGA
CTGGAGTACATTGGGGAAATCAATCATAGTGGAAGCACCAACTACAACCCGTCCCTCAAGAGTCGAGTCACCATATCAGT
AGACACGTCCAAGAAACAGCTCTCCCTGAAGTTGAGCTCTGTGAACGCCGCGGACACGGCTGTGTATTACTGTGCGAGAG
TTATTACTAGGGCGAGTCCTGGCACAGACGGGAGGTACGGTATGGACGTCTGGGGCCAAGGGACCACGGTCACCGTCTCC
TCAGGTAAGAATGGCCACTCTAGGGC
>1108_25429_17027|VPRIMER=Ramos_FW|CPRIMER=Ramos_REV|DUPCOUNT=25|CONSCOUNT=30|CIGAR=334M1X11M
TGTCCCTCACCTGCGGTGTTTATGGTGGGTCCTTCAGTGGTTACTACTGGAGCTGGATCCGCCAGCCCCCAGGGAAGGGG
CTGGAGTACATTGGGGAAATCAATCATAGTGGAAGCACCAACTACAACCCGTCCCTCAAGAGTCGAGTCACCATATCAGT
AGACACGTCCAAGAAACAGCTCTCCCTGAAGTTGAGCTCTGTGAACGCCGCGGACACGGCTGTGTATTACTGTGCGAGAG
TTATTACTAGGGCGAGTCCTGGCACAGACGGGAGGTACGGTATGGACGTCTGGGGCCAAGGGACCACGGTCACCGTCTCC
TCAGGTAAGAATGGACACTCTAGGGC
>1108_5351_17950|VPRIMER=Ramos_FW|CPRIMER=Ramos_REV|DUPCOUNT=36|CONSCOUNT=43|CIGAR=193M1X152M
TGTCCCTCACCTGCGGTGTTTATGGTGGGTCCTTCAGTGGTTACTACTGGAGCTGGATCCGCCAGCCCCCAGGGAAGGGG
CTGGAGTACATTGGGGAAATCAATCATAGTGGAAGCACCAACTACAACCCGTCCCTCAAGAGTCGAGTCACCATATCAGT
AGACACGTCCAAGAAACAGCTCTCCCTGAAGTTTAGCTCTGTGAACGCCGCGGACACGGCTGTGTATTACTGTGCGAGAG
TTATTACTAGGGCGAGTCCTGGCACAGACGGGAGGTACGGTATGGACGTCTGGGGCCAAGGGACCACGGTCACCGTCTCC
TCAGGTAAGAATGGCCACTCTAGGGC
>1108_9911_18216|VPRIMER=Ramos_FW|CPRIMER=Ramos_REV|DUPCOUNT=98|CONSCOUNT=129|CIGAR=223M1X122M
TGTCCCTCACCTGCGGTGTTTATGGTGGGTCCTTCAGTGGTTACTACTGGAGCTGGATCCGCCAGCCCCCAGGGAAGGGG
CTGGAGTACATTGGGGAAATCAATCATAGTGGAAGCACCAACTACAACCCGTCCCTCAAGAGTCGAGTCACCATATCAGT
AGACACGTCCAAGAAACAGCTCTCCCTGAAGTTGAGCTCTGTGAACGCCGCGGACACGGCTGTTTATTACTGTGCGAGAG
TTATTACTAGGGCGAGTCCTGGCACAGACGGGAGGTACGGTATGGACGTCTGGGGCCAAGGGACCACGGTCACCGTCTCC
TCAGGTAAGAATGGCCACTCTAGGGC
>1108_14535_18473|VPRIMER=Ramos_FW|CPRIMER=Ramos_REV|DUPCOUNT=42|CONSCOUNT=49|CIGAR=167M1X178M
TGTCCCTCACCTGCGGTGTTTATGGTGGGTCCTTCAGTGGTTACTACTGGAGCTGGATCCGCCAGCCCCCAGGGAAGGGG
CTGGAGTACATTGGGGAAATCAATCATAGTGGAAGCACCAACTACAACCCGTCCCTCAAGAGTCGAGTCACCATATCAGT
AGACACGCCCAAGAAACAGCTCTCCCTGAAGTTGAGCTCTGTGAACGCCGCGGACACGGCTGTGTATTACTGTGCGAGAG
TTATTACTAGGGCGAGTCCTGGCACAGACGGGAGGTACGGTATGGACGTCTGGGGCCAAGGGACCACGGTCACCGTCTCC
TCAGGTAAGAATGGCCACTCTAGGGC
>1108_23281_18993|VPRIMER=Ramos_FW|CPRIMER=Ramos_REV|DUPCOUNT=39|CONSCOUNT=49|CIGAR=110M1X235M
TGTCCCTCACCTGCGGTGTTTATGGTGGGTCCTTCAGTGGTTACTACTGGAGCTGGATCCGCCAGCCCCCAGGGAAGGGG
CTGGAGTACATTGGGGAAATCAATCATAGTTGAAGCACCAACTACAACCCGTCCCTCAAGAGTCGAGTCACCATATCAGT
AGACACGTCCAAGAAACAGCTCTCCCTGAAGTTGAGCTCTGTGAACGCCGCGGACACGGCTGTGTATTACTGTGCGAGAG
TTATTACTAGGGCGAGTCCTGGCACAGACGGGAGGTACGGTATGGACGTCTGGGGCCAAGGGACCACGGTCACCGTCTCC
TCAGGTAAGAATGGCCACTCTAGGGC
>1108_26869_19030|VPRIMER=Ramos_FW|CPRIMER=Ramos_REV|DUPCOUNT=38|CONSCOUNT=39|CIGAR=290M1X55M
TGTCCCTCACCTGCGGTGTTTATGGTGGGTCCTTCAGTGGTTACTACTGGAGCTGGATCCGCCAGCCCCCAGGGAAGGGG
CTGGAGTACATTGGGGAAATCAATCATAGTGGAAGCACCAACTACAACCCGTCCCTCAAGAGTCGAGTCACCATATCAGT
AGACACGTCCAAGAAACAGCTCTCCCTGAAGTTGAGCTCTGTGAACGCCGCGGACACGGCTGTGTATTACTGTGCGAGAG
TTATTACTAGGGCGAGTCCTGGCACAGACGGGAGGTACGGTATGGACGTCCGGGGCCAAGGGACCACGGTCACCGTCTCC
TCAGGTAAGAATGGCCACTCTAGGGC
>1108_11315_19684|VPRIMER=Ramos_FW|CPRIMER=Ramos_REV|DUPCOUNT=2|CONSCOUNT=3|CIGAR=11M1X226M2X106M
TGTCCCTCACCAGCGGTGTTTATGGTGGGTCCTTCAGTGGTTACTACTGGAGCTGGATCCGCCAGCCCCCAGGGAAGGGG
CTGGAGTACATTGGGGAAATCAATCATAGTGGAAGCACCAACTACAACCCGTCCCTCAAGAGTCGAGTCACCATATCAGT
AGACACGTCCAAGAAACAGCTCTCCCTGAAGTTGAGCTCTGTGAACGCCGCGGACACGGCTGTGTATTACTGTGCGAGCC
TTATTACTAGGGCGAGTCCTGGCACAGACGGGAGGTACGGTATGGACGTCTGGGGCCAAGGGACCACGGTCACCGTCTCC
TCAGGTAAGAATGGCCACTCTAGGGC
>1108_26886_20303|VPRIMER=Ramos_FW|CPRIMER=Ramos_REV|DUPCOUNT=9|CONSCOUNT=9|CIGAR=257M1X88M
TGTCCCTCACCTGCGGTGTTTATGGTGGGTCCTTCAGTGGTTACTACTGGAGCTGGATCCGCCAGCCCCCAGGGAAGGGG
CTGGAGTACATTGGGGAAATCAATCATAGTGGAAGCACCAACTACAACCCGTCCCTCAAGAGTCGAGTCACCATATCAGT
AGACACGTCCAAGAAACAGCTCTCCCTGAAGTTGAGCTCTGTGAACGCCGCGGACACGGCTGTGTATTACTGTGCGAGAG
TTATTACTAGGGCGAGTGCTGGCACAGACGGGAGGTACGGTATGGACGTCTGGGGCCAAGGGACCACGGTCACCGTCTCC
TCAGGTAAGAATGGCCACTCTAGGGC
>1108_11837_20633|VPRIMER=Ramos_FW|CPRIMER=Ramos_REV|DUPCOUNT=22|CONSCOUNT=29|CIGAR=316M1X29M
TGTCCCTCACCTGCGGTGTTTATGGTGGGTCCTTCAGTGGTTACTACTGGAGCTGGATCCGCCAGCCCCCAGGGAAGGGG
CTGGAGTACATTGGGGAAATCAATCATAGTGGAAGCACCAACTACAACCCGTCCCTCAAGAGTCGAGTCACCATATCAGT
AGACACGTCCAAGAAACAGCTCTCCCTGAAGTTGAGCTCTGTGAACGCCGCGGACACGGCTGTGTATTACTGTGCGAGAG
TTATTACTAGGGCGAGTCCTGGCACAGACGGGAGGTACGGTATGGACGTCTGGGGCCAAGGGACCACGGTCACCGTGTCC
TCAGGTAAGAATGGCCACTCTAGGGC
>1108_17608_20903|VPRIMER=Ramos_FW|CPRIMER=Ramos_REV|DUPCOUNT=22|CONSCOUNT=33|CIGAR=103M1X242M
TGTCCCTCACCTGCGGTGTTTATGGTGGGTCCTTCAGTGGTTACTACTGGAGCTGGATCCGCCAGCCCCCAGGGAAGGGG
CTGGAGTACATTGGGGAAATCAAACATAGTGGAAGCACCAACTACAACCCGTCCCTCAAGAGTCGAGTCACCATATCAGT
AGACACGTCCAAGAAACAGCTCTCCCTGAAGTTGAGCTCTGTGAACGCCGCGGACACGGCTGTGTATTACTGTGCGAGAG
TTATTACTAGGGCGAGTCCTGGCACAGACGGGAGGTACGGTATGGACGTCTGGGGCCAAGGGACCACGGTCACCGTCTCC
TCAGGTAAGAATGGCCACTCTAGGGC
>1108_17480_21133|VPRIMER=Ramos_FW|CPRIMER=Ramos_REV|DUPCOUNT=38|CONSCOUNT=43|CIGAR=310M1X35M
TGTCCCTCACCTGCGGTGTTTATGGTGGGTCCTTCAGTGGTTACTACTGGAGCTGGATCCGCCAGCCCCCAGGGAAGGGG
CTGGAGTACATTGGGGAAATCAATCATAGTGGAAGCACCAACTACAACCCGTCCCTCAAGAGTCGAGTCACCATATCAGT
AGACACGTCCAAGAAACAGCTCTCCCTGAAGTTGAGCTCTGTGAACGCCGCGGACACGGCTGTGTATTACTGTGCGAGAG
TTATTACTAGGGCGAGTCCTGGCACAGACGGGAGGTACGGTATGGACGTCTGGGGCCAAGGGACCACGGTTACCGTCTCC
TCAGGTAAGAATGGCCACTCTAGGGC
>1108_17569_22510|VPRIMER=Ramos_FW|CPRIMER=Ramos_REV|DUPCOUNT=15|CONSCOUNT=18|CIGAR=259M1X86M
TGTCCCTCACCTGCGGTGTTTATGGTGGGTCCTTCAGTGGTTACTACTGGAGCTGGATCCGCCAGCCCCCAGGGAAGGGG
CTGGAGTACATTGGGGAAATCAATCATAGTGGAAGCACCAACTACAACCCGTCCCTCAAGAGTCGAGTCACCATATCAGT
AGACACGTCCAAGAAACAGCTCTCCCTGAAGTTGAGCTCTGTGAACGCCGCGGACACGGCTGTGTATTACTGTGCGAGAG
TTATTACTAGGGCGAGTCCAGGCACAGACGGGAGGTACGGTATGGACGTCTGGGGCCAAGGGACCACGGTCACCGTCTCC
TCAGGTAAGAATGGCCACTCTAGGGC
>1108_13444_23000|VPRIMER=Ramos_FW|CPRIMER=Ramos_REV|DUPCOUNT=25|CONSCOUNT=32|CIGAR=117M1X228M
TGTCCCTCACCTGCGGTGTTTATGGTGGGTCCTTCAGTGGTTACTACTGGAGCTGGATCCGCCAGCCCCCAGGGAAGGGG
CTGGAGTACATTGGGGAAATCAATCATAGTGGAAGCATCAACTACAACCCGTCCCTCAAGAGTCGAGTCACCATATCAGT
AGACACGTCCAAGAAACAGCTCTCCCTGAAGTTGAGCTCTGTGAACGCCGCGGACACGGCTGTGTATTACTGTGCGAGAG
TTATTACTAGGGCGAGTCCTGGCACAGACGGGAGGTACGGTATGGACGTCTGGGGCCAAGGGACCACGGTCACCGTCTCC
TCAGGTAAGAATGGCCACTCTAGGGC
>1108_8827_23136|VPRIMER=Ramos_FW|CPRIMER=Ramos_REV|DUPCOUNT=15|CONSCOUNT=24|CIGAR=23M1X322M
TGTCCCTCACCTGCGGTGTTTATCGTGGGTCCTTCAGTGGTTACTACTGGAGCTGGATCCGCCAGCCCCCAGGGAAGGGG
CTGGAGTACATTGGGGAAATCAATCATAGTGGAAGCACCAACTACAACCCGTCCCTCAAGAGTCGAGTCACCATATCAGT
AGACACGTCCAAGAAACAGCTCTCCCTGAAGTTGAGCTCTGTGAACGCCGCGGACACGGCTGTGTATTACTGTGCGAGAG
TTATTACTAGGGCGAGTCCTGGCACAGACGGGAGGTACGGTATGGACGTCTGGGGCCAAGGGACCACGGTCACCGTCTCC
TCAGGTAAGAATGGCCACTCTAGGGC
>1108_18359_24541|VPRIMER=Ramos_FW|CPRIMER=Ramos_REV|DUPCOUNT=21|CONSCOUNT=23|CIGAR=219M1X126M
TGTCCCTCACCTGCGGTGTTTATGGTGGGTCCTTCAGTGGTTACTACTGGAGCTGGATCCGCCAGCCCCCAGGGAAGGGG
CTGGAGTACATTGGGGAAATCAATCATAGTGGAAGCACCAACTACAACCCGTCCCTCAAGAGTCGAGTCACCATATCAGT
AGACACGTCCAAGAAACAGCTCTCCCTGAAGTTGAGCTCTGTGAACGCCGCGGACACGGATGTGTATTACTGTGCGAGAG
TTATTACTAGGGCGAGTCCTGGCACAGACGGGAGGTACGGTATGGACGTCTGGGGCCAAGGGACCACGGTCACCGTCTCC
TCAGGTAAGAATGGCCACTCTAGGGC
>1109_22246_1146|VPRIMER=Ramos_FW|CPRIMER=Ramos_REV|DUPCOUNT=3|CONSCOUNT=3|CIGAR=89M1X3M1X252M
TGTCCCTCACCTGCGGTGTTTATGGTGGGTCCTTCAGTGGTTACTACTGGAGCTGGATCCGCCAGCCCCCAGGGAAGGGG
CTGGAGTACTTTGTGGAAATCAATCATAGTGGAAGCACCAACTACAACCCGTCCCTCAAGAGTCGAGTCACCATATCAGT
AGACACGTCCAAGAAACAGCTCTCCCTGAAGTTGAGCTCTGTGAACGCCGCGGACACGGCTGTGTATTACTGTGCGAGAG
TTATTACTAGGGCGAGTCCTGGCACAGACGGGAGGTACGGTATGGACGTCTGGGGCCAAGGGACCACGGTCACCGTCTCC
TCAGGTAAGAATGGCCACTCTAGGGC
>1109_22192_1291|VPRIMER=Ramos_FW|CPRIMER=Ramos_REV|DUPCOUNT=33|CONSCOUNT=33|CIGAR=213M1X132M
TGTCCCTCACCTGCGGTGTTTATGGTGGGTCCTTCAGTGGTTACTACTGGAGCTGGATCCGCCAGCCCCCAGGGAAGGGG
CTGGAGTACATTGGGGAAATCAATCATAGTGGAAGCACCAACTACAACCCGTCCCTCAAGAGTCGAGTCACCATATCAGT
AGACACGTCCAAGAAACAGCTCTCCCTGAAGTTGAGCTCTGTGAACGCCGCGGCCACGGCTGTGTATTACTGTGCGAGAG
TTATTACTAGGGCGAGTCCTGGCACAGACGGGAGGTACGGTATGGACGTCTGGGGCCAAGGGACCACGGTCACCGTCTCC
TCAGGTAAGAATGGCCACTCTAGGGC
>1109_21864_2471|VPRIMER=Ramos_FW|CPRIMER=Ramos_REV|DUPCOUNT=30|CONSCOUNT=33|CIGAR=147M1X198M
TGTCCCTCACCTGCGGTGTTTATGGTGGGTCCTTCAGTGGTTACTACTGGAGCTGGATCCGCCAGCCCCCAGGGAAGGGG
CTGGAGTACATTGGGGAAATCAATCATAGTGGAAGCACCAACTACAACCCGTCCCTCAAGAGTCGAGCCACCATATCAGT
AGACACGTCCAAGAAACAGCTCTCCCTGAAGTTGAGCTCTGTGAACGCCGCGGACACGGCTGTGTATTACTGTGCGAGAG
TTATTACTAGGGCGAGTCCTGGCACAGACGGGAGGTACGGTATGGACGTCTGGGGCCAAGGGACCACGGTCACCGTCTCC
TCAGGTAAGAATGGCCACTCTAGGGC
>1109_24875_2885|VPRIMER=Ramos_FW|CPRIMER=Ramos_REV|DUPCOUNT=43|CONSCOUNT=55|CIGAR=143M1X202M
TGTCCCTCACCTGCGGTGTTTATGGTGGGTCCTTCAGTGGTTACTACTGGAGCTGGATCCGCCAGCCCCCAGGGAAGGGG
CTGGAGTACATTGGGGAAATCAATCATAGTGGAAGCACCAACTACAACCCGTCCCTCAAGAGTTGAGTCACCATATCAGT
AGACACGTCCAAGAAACAGCTCTCCCTGAAGTTGAGCTCTGTGAACGCCGCGGACACGGCTGTGTATTACTGTGCGAGAG
TTATTACTAGGGCGAGTCCTGGCACAGACGGGAGGTACGGTATGGACGTCTGGGGCCAAGGGACCACGGTCACCGTCTCC
TCAGGTAAGAATGGCCACTCTAGGGC
>1109_19013_3631|VPRIMER=Ramos_FW|CPRIMER=Ramos_REV|DUPCOUNT=36|CONSCOUNT=40|CIGAR=275M1X70M
TGTCCCTCACCTGCGGTGTTTATGGTGGGTCCTTCAGTGGTTACTACTGGAGCTGGATCCGCCAGCCCCCAGGGAAGGGG
CTGGAGTACATTGGGGAAATCAATCATAGTGGAAGCACCAACTACAACCCGTCCCTCAAGAGTCGAGTCACCATATCAGT
AGACACGTCCAAGAAACAGCTCTCCCTGAAGTTGAGCTCTGTGAACGCCGCGGACACGGCTGTGTATTACTGTGCGAGAG
TTATTACTAGGGCGAGTCCTGGCACAGACGGGAGGCACGGTATGGACGTCTGGGGCCAAGGGACCACGGTCACCGTCTCC
TCAGGTAAGAATGGCCACTCTAGGGC
>1109_11207_3996|VPRIMER=Ramos_FW|CPRIMER=Ramos_REV|DUPCOUNT=33|CONSCOUNT=39|CIGAR=151M1X194M
TGTCCCTCACCTGCGGTGTTTATGGTGGGTCCTTCAGTGGTTACTACTGGAGCTGGATCCGCCAGCCCCCAGGGAAGGGG
CTGGAGTACATTGGGGAAATCAATCATAGTGGAAGCACCAACTACAACCCGTCCCTCAAGAGTCGAGTCACTATATCAGT
AGACACGTCCAAGAAACAGCTCTCCCTGAAGTTGAGCTCTGTGAACGCCGCGGACACGGCTGTGTATTACTGTGCGAGAG
TTATTACTAGGGCGAGTCCTGGCACAGACGGGAGGTACGGTATGGACGTCTGGGGCCAAGGGACCACGGTCACCGTCTCC
TCAGGTAAGAATGGCCACTCTAGGGC
>1109_21310_4586|VPRIMER=Ramos_FW|CPRIMER=Ramos_REV|DUPCOUNT=13|CONSCOUNT=17|CIGAR=33M1X312M
TGTCCCTCACCTGCGGTGTTTATGGTGGGTCCTGCAGTGGTTACTACTGGAGCTGGATCCGCCAGCCCCCAGGGAAGGGG
CTGGAGTACATTGGGGAAATCAATCATAGTGGAAGCACCAACTACAACCCGTCCCTCAAGAGTCGAGTCACCATATCAGT
AGACACGTCCAAGAAACAGCTCTCCCTGAAGTTGAGCTCTGTGAACGCCGCGGACACGGCTGTGTATTACTGTGCGAGAG
TTATTACTAGGGCGAGTCCTGGCACAGACGGGAGGTACGGTATGGACGTCTGGGGCCAAGGGACCACGGTCACCGTCTCC
TCAGGTAAGAATGGCCACTCTAGGGC
>1109_17360_6159|VPRIMER=Ramos_FW|CPRIMER=Ramos_REV|DUPCOUNT=27|CONSCOUNT=29|CIGAR=63M1X282M
TGTCCCTCACCTGCGGTGTTTATGGTGGGTCCTTCAGTGGTTACTACTGGAGCTGGATCCGCCCGCCCCCAGGGAAGGGG
CTGGAGTACATTGGGGAAATCAATCATAGTGGAAGCACCAACTACAACCCGTCCCTCAAGAGTCGAGTCACCATATCAGT
AGACACGTCCAAGAAACAGCTCTCCCTGAAGTTGAGCTCTGTGAACGCCGCGGACACGGCTGTGTATTACTGTGCGAGAG
TTATTACTAGGGCGAGTCCTGGCACAGACGGGAGGTACGGTATGGACGTCTGGGGCCAAGGGACCACGGTCACCGTCTCC
TCAGGTAAGAATGGCCACTCTAGGGC
>1109_22921_6277|VPRIMER=Ramos_FW|CPRIMER=Ramos_REV|DUPCOUNT=6|CONSCOUNT=8|CIGAR=260M1X85M
TGTCCCTCACCTGCGGTGTTTATGGTGGGTCCTTCAGTGGTTACTACTGGAGCTGGATCCGCCAGCCCCCAGGGAAGGGG
CTGGAGTACATTGGGGAAATCAATCATAGTGGAAGCACCAACTACAACCCGTCCCTCAAGAGTCGAGTCACCATATCAGT
AGACACGTCCAAGAAACAGCTCTCCCTGAAGTTGAGCTCTGTGAACGCCGCGGACACGGCTGTGTATTACTGTGCGAGAG
TTATTACTAGGGCGAGTCCTCGCACAGACGGGAGGTACGGTATGGACGTCTGGGGCCAAGGGACCACGGTCACCGTCTCC
TCAGGTAAGAATGGCCACTCTAGGGC
>1109_4688_6516|VPRIMER=Ramos_FW|CPRIMER=Ramos_REV|DUPCOUNT=11|CONSCOUNT=16|CIGAR=198M1X147M
TGTCCCTCACCTGCGGTGTTTATGGTGGGTCCTTCAGTGGTTACTACTGGAGCTGGATCCGCCAGCCCCCAGGGAAGGGG
CTGGAGTACATTGGGGAAATCAATCATAGTGGAAGCACCAACTACAACCCGTCCCTCAAGAGTCGAGTCACCATATCAGT
AGACACGTCCAAGAAACAGCTCTCCCTGAAGTTGAGCTGTGTGAACGCCGCGGACACGGCTGTGTATTACTGTGCGAGAG
TTATTACTAGGGCGAGTCCTGGCACAGACGGGAGGTACGGTATGGACGTCTGGGGCCAAGGGACCACGGTCACCGTCTCC
TCAGGTAAGAATGGCCACTCTAGGGC
>1109_28043_6691|VPRIMER=Ramos_FW|CPRIMER=Ramos_REV|DUPCOUNT=3|CONSCOUNT=3|CIGAR=261M1X50M1X33M
TGTCCCTCACCTGCGGTGTTTATGGTGGGTCCTTCAGTGGTTACTACTGGAGCTGGATCCGCCAGCCCCCAGGGAAGGGG
CTGGAGTACATTGGGGAAATCAATCATAGTGGAAGCACCAACTACAACCCGTCCCTCAAGAGTCGAGTCACCATATCAGT
AGACACGTCCAAGAAACAGCTCTCCCTGAAGTTGAGCTCTGTGAACGCCGCGGACACGGCTGTGTATTACTGTGCGAGAG
TTATTACTAGGGCGAGTCCTGACACAGACGGGAGGTACGGTATGGACGTCTGGGGCCAAGGGACCACGGTCAGCGTCTCC
TCAGGTAAGAATGGCCACTCTAGGGC
>1109_17250_7358|VPRIMER=Ramos_FW|CPRIMER=Ramos_REV|DUPCOUNT=22|CONSCOUNT=23|CIGAR=331M1X14M
TGTCCCTCACCTGCGGTGTTTATGGTGGGTCCTTCAGTGGTTACTACTGGAGCTGGATCCGCCAGCCCCCAGGGAAGGGG
CTGGAGTACATTGGGGAAATCAATCATAGTGGAAGCACCAACTACAACCCGTCCCTCAAGAGTCGAGTCACCATATCAGT
AGACACGTCCAAGAAACAGCTCTCCCTGAAGTTGAGCTCTGTGAACGCCGCGGACACGGCTGTGTATTACTGTGCGAGAG
TTATTACTAGGGCGAGTCCTGGCACAGACGGGAGGTACGGTATGGACGTCTGGGGCCAAGGGACCACGGTCACCGTCTCC
TCAGGTAAGAACGGCCACTCTAGGGC
>1109_24683_7654|VPRIMER=Ramos_FW|CPRIMER=Ramos_REV|DUPCOUNT=35|CONSCOUNT=35|CIGAR=47M1X298M
TGTCCCTCACCTGCGGTGTTTATGGTGGGTCCTTCAGTGGTTACTACCGGAGCTGGATCCGCCAGCCCCCAGGGAAGGGG
CTGGAGTACATTGGGGAAATCAATCATAGTGGAAGCACCAACTACAACCCGTCCCTCAAGAGTCGAGTCACCATATCAGT
AGACACGTCCAAGAAACAGCTCTCCCTGAAGTTGAGCTCTGTGAACGCCGCGGACACGGCTGTGTATTACTGTGCGAGAG
TTATTACTAGGGCGAGTCCTGGCACAGACGGGAGGTACGGTATGGACGTCTGGGGCCAAGGGACCACGGTCACCGTCTCC
TCAGGTAAGAATGGCCACTCTAGGGC
>1109_16186_8329|VPRIMER=Ramos_FW|CPRIMER=Ramos_REV|DUPCOUNT=3|CONSCOUNT=6|CIGAR=10M1X32M1X302M
TGTCCCTCACGTGCGGTGTTTATGGTGGGTCCTTCAGTGGTTAGTACTGGAGCTGGATCCGCCAGCCCCCAGGGAAGGGG
CTGGAGTACATTGGGGAAATCAATCATAGTGGAAGCACCAACTACAACCCGTCCCTCAAGAGTCGAGTCACCATATCAGT
AGACACGTCCAAGAAACAGCTCTCCCTGAAGTTGAGCTCTGTGAACGCCGCGGACACGGCTGTGTATTACTGTGCGAGAG
TTATTACTAGGGCGAGTCCTGGCACAGACGGGAGGTACGGTATGGACGTCTGGGGCCAAGGGACCACGGTCACCGTCTCC
TCAGGTAAGAATGGCCACTCTAGGGC
>1109_14278_8662|VPRIMER=Ramos_FW|CPRIMER=Ramos_REV|DUPCOUNT=7|CONSCOUNT=7|CIGAR=169M1X176M
TGTCCCTCACCTGCGGTGTTTATGGTGGGTCCTTCAGTGGTTACTACTGGAGCTGGATCCGCCAGCCCCCAGGGAAGGGG
CTGGAGTACATTGGGGAAATCAATCATAGTGGAAGCACCAACTACAACCCGTCCCTCAAGAGTCGAGTCACCATATCAGT
AGACACGTCGAAGAAACAGCTCTCCCTGAAGTTGAGCTCTGTGAACGCCGCGGACACGGCTGTGTATTACTGTGCGAGAG
TTATTACTAGGGCGAGTCCTGGCACAGACGGGAGGTACGGTATGGACGTCTGGGGCCAAGGGACCACGGTCACCGTCTCC
TCAGGTAAGAATGGCCACTCTAGGGC
>1109_15793_8750|VPRIMER=Ramos_FW|CPRIMER=Ramos_REV|DUPCOUNT=5|CONSCOUNT=8|CIGAR=79M1X175M1X90M
TGTCCCTCACCTGCGGTGTTTATGGTGGGTCCTTCAGTGGTTACTACTGGAGCTGGATCCGCCAGCCCCCAGGGAAGGGT
CTGGAGTACATTGGGGAAATCAATCATAGTGGAAGCACCAACTACAACCCGTCCCTCAAGAGTCGAGTCACCATATCAGT
AGACACGTCCAAGAAACAGCTCTCCCTGAAGTTGAGCTCTGTGAACGCCGCGGACACGGCTGTGTATTACTGTGCGAGAG
TTATTACTAGGGCGACTCCTGGCACAGACGGGAGGTACGGTATGGACGTCTGGGGCCAAGGGACCACGGTCACCGTCTCC
TCAGGTAAGAATGGCCACTCTAGGGC
>1109_6879_9758|VPRIMER=Ramos_FW|CPRIMER=Ramos_REV|DUPCOUNT=2|CONSCOUNT=3|CIGAR=172M1X85M1X87M
TGTCCCTCACCTGCGGTGTTTATGGTGGGTCCTTCAGTGGTTACTACTGGAGCTGGATCCGCCAGCCCCCAGGGAAGGGG
CTGGAGTACATTGGGGAAATCAATCATAGTGGAAGCACCAACTACAACCCGTCCCTCAAGAGTCGAGTCACCATATCAGT
AGACACGTCCAAAAAACAGCTCTCCCTGAAGTTGAGCTCTGTGAACGCCGCGGACACGGCTGTGTATTACTGTGCGAGAG
TTATTACTAGGGCGAGTCGTGGCACAGACGGGAGGTACGGTATGGACGTCTGGGGCCAAGGGACCACGGTCACCGTCTCC
TCAGGTAAGAATGGCCACTCTAGGGC
>1109_13948_9932|VPRIMER=Ramos_FW|CPRIMER=Ramos_REV|DUPCOUNT=3|CONSCOUNT=6|CIGAR=262M1X76M1X6M
TGTCCCTCACCTGCGGTGTTTATGGTGGGTCCTTCAGTGGTTACTACTGGAGCTGGATCCGCCAGCCCCCAGGGAAGGGG
CTGGAGTACATTGGGGAAATCAATCATAGTGGAAGCACCAACTACAACCCGTCCCTCAAGAGTCGAGTCACCATATCAGT
AGACACGTCCAAGAAACAGCTCTCCCTGAAGTTGAGCTCTGTGAACGCCGCGGACACGGCTGTGTATTACTGTGCGAGAG
TTATTACTAGGGCGAGTCCTGGTACAGACGGGAGGTACGGTATGGACGTCTGGGGCCAAGGGACCACGGTCACCGTCTCC
TCAGGTAAGAATGGCCACTTTAGGGC
>1109_15744_10114|VPRIMER=Ramos_FW|CPRIMER=Ramos_REV|DUPCOUNT=27|CONSCOUNT=27|CIGAR=50M1X295M
TGTCCCTCACCTGCGGTGTTTATGGTGGGTCCTTCAGTGGTTACTACTGGTGCTGGATCCGCCAGCCCCCAGGGAAGGGG
CTGGAGTACATTGGGGAAATCAATCATAGTGGAAGCACCAACTACAACCCGTCCCTCAAGAGTCGAGTCACCATATCAGT
AGACACGTCCAAGAAACAGCTCTCCCTGAAGTTGAGCTCTGTGAACGCCGCGGACACGGCTGTGTATTACTGTGCGAGAG
TTATTACTAGGGCGAGTCCTGGCACAGACGGGAGGTACGGTATGGACGTCTGGGGCCAAGGGACCACGGTCACCGTCTCC
TCAGGTAAGAATGGCCACTCTAGGGC
>1109_14771_10273|VPRIMER=Ramos_FW|CPRIMER=Ramos_REV|DUPCOUNT=32|CONSCOUNT=37|CIGAR=41M1X304M
TGTCCCTCACCTGCGGTGTTTATGGTGGGTCCTTCAGTGGTCACTACTGGAGCTGGATCCGCCAGCCCCCAGGGAAGGGG
CTGGAGTACATTGGGGAAATCAATCATAGTGGAAGCACCAACTACAACCCGTCCCTCAAGAGTCGAGTCACCATATCAGT
AGACACGTCCAAGAAACAGCTCTCCCTGAAGTTGAGCTCTGTGAACGCCGCGGACACGGCTGTGTATTACTGTGCGAGAG
TTATTACTAGGGCGAGTCCTGGCACAGACGGGAGGTACGGTATGGACGTCTGGGGCCAAGGGACCACGGTCACCGTCTCC
TCAGGTAAGAATGGCCACTCTAGGGC
>1109_27381_10299|VPRIMER=Ramos_FW|CPRIMER=Ramos_REV|DUPCOUNT=2|CONSCOUNT=3|CIGAR=15M1X186M1X97M1X45M
TGTCCCTCACCTGCGATGTTTATGGTGGGTCCTTCAGTGGTTACTACTGGAGCTGGATCCGCCAGCCCCCAGGGAAGGGG
CTGGAGTACATTGGGGAAATCAATCATAGTGGAAGCACCAACTACAACCCGTCCCTCAAGAGTCGAGTCACCATATCAGT
AGACACGTCCAAGAAACAGCTCTCCCTGAAGTTGAGCTCTGTAAACGCCGCGGACACGGCTGTGTATTACTGTGCGAGAG
TTATTACTAGGGCGAGTCCTGGCACAGACGGGAGGTACGGTATGGACGTCTGGGGCCAAGAGACCACGGTCACCGTCTCC
TCAGGTAAGAATGGCCACTCTAGGGC
>1109_17594_10335|VPRIMER=Ramos_FW|CPRIMER=Ramos_REV|DUPCOUNT=25|CONSCOUNT=33|CIGAR=12M1X333M
TGTCCCTCACCTACGGTGTTTATGGTGGGTCCTTCAGTGGTTACTACTGGAGCTGGATCCGCCAGCCCCCAGGGAAGGGG
CTGGAGTACATTGGGGAAATCAATCATAGTGGAAGCACCAACTACAACCCGTCCCTCAAGAGTCGAGTCACCATATCAGT
AGACACGTCCAAGAAACAGCTCTCCCTGAAGTTGAGCTCTGTGAACGCCGCGGACACGGCTGTGTATTACTGTGCGAGAG
TTATTACTAGGGCGAGTCCTGGCACAGACGGGAGGTACGGTATGGACGTCTGGGGCCAAGGGACCACGGTCACCGTCTCC
TCAGGTAAGAATGGCCACTCTAGGGC
>1109_17013_10420|VPRIMER=Ramos_FW|CPRIMER=Ramos_REV|DUPCOUNT=27|CONSCOUNT=34|CIGAR=251M1X94M
TGTCCCTCACCTGCGGTGTTTATGGTGGGTCCTTCAGTGGTTACTACTGGAGCTGGATCCGCCAGCCCCCAGGGAAGGGG
CTGGAGTACATTGGGGAAATCAATCATAGTGGAAGCACCAACTACAACCCGTCCCTCAAGAGTCGAGTCACCATATCAGT
AGACACGTCCAAGAAACAGCTCTCCCTGAAGTTGAGCTCTGTGAACGCCGCGGACACGGCTGTGTATTACTGTGCGAGAG
TTATTACTAGGTCGAGTCCTGGCACAGACGGGAGGTACGGTATGGACGTCTGGGGCCAAGGGACCACGGTCACCGTCTCC
TCAGGTAAGAATGGCCACTCTAGGGC
>1109_12398_10905|VPRIMER=Ramos_FW|CPRIMER=Ramos_REV|DUPCOUNT=21|CONSCOUNT=27|CIGAR=41M1X304M
TGTCCCTCACCTGCGGTGTTTATGGTGGGTCCTTCAGTGGTAACTACTGGAGCTGGATCCGCCAGCCCCCAGGGAAGGGG
CTGGAGTACATTGGGGAAATCAATCATAGTGGAAGCACCAACTACAACCCGTCCCTCAAGAGTCGAGTCACCATATCAGT
AGACACGTCCAAGAAACAGCTCTCCCTGAAGTTGAGCTCTGTGAACGCCGCGGACACGGCTGTGTATTACTGTGCGAGAG
TTATTACTAGGGCGAGTCCTGGCACAGACGGGAGGTACGGTATGGACGTCTGGGGCCAAGGGACCACGGTCACCGTCTCC
TCAGGTAAGAATGGCCACTCTAGGGC
>1109_17950_11616|VPRIMER=Ramos_FW|CPRIMER=Ramos_REV|DUPCOUNT=29|CONSCOUNT=35|CIGAR=202M1X143M
TGTCCCTCACCTGCGGTGTTTATGGTGGGTCCTTCAGTGGTTACTACTGGAGCTGGATCCGCCAGCCCCCAGGGAAGGGG
CTGGAGTACATTGGGGAAATCAATCATAGTGGAAGCACCAACTACAACCCGTCCCTCAAGAGTCGAGTCACCATATCAGT
AGACACGTCCAAGAAACAGCTCTCCCTGAAGTTGAGCTCTGTCAACGCCGCGGACACGGCTGTGTATTACTGTGCGAGAG
TTATTACTAGGGCGAGTCCTGGCACAGACGGGAGGTACGGTATGGACGTCTGGGGCCAAGGGACCACGGTCACCGTCTCC
TCAGGTAAGAATGGCCACTCTAGGGC
>1109_25031_11772|VPRIMER=Ramos_FW|CPRIMER=Ramos_REV|DUPCOUNT=3|CONSCOUNT=4|CIGAR=51M1X103M1X23M1X166M
TGTCCCTCACCTGCGGTGTTTATGGTGGGTCCTTCAGTGGTTACTACTGGAACTGGATCCGCCAGCCCCCAGGGAAGGGG
CTGGAGTACATTGGGGAAATCAATCATAGTGGAAGCACCAACTACAACCCGTCCCTCAAGAGTCGAGTCACCATAGCAGT
AGACACGTCCAAGAAACAGGTCTCCCTGAAGTTGAGCTCTGTGAACGCCGCGGACACGGCTGTGTATTACTGTGCGAGAG
TTATTACTAGGGCGAGTCCTGGCACAGACGGGAGGTACGGTATGGACGTCTGGGGCCAAGGGACCACGGTCACCGTCTCC
TCAGGTAAGAATGGCCACTCTAGGGC
>1109_15179_12833|VPRIMER=Ramos_FW|CPRIMER=Ramos_REV|DUPCOUNT=38|CONSCOUNT=50|CIGAR=210M1X135M
TGTCCCTCACCTGCGGTGTTTATGGTGGGTCCTTCAGTGGTTACTACTGGAGCTGGATCCGCCAGCCCCCAGGGAAGGGG
CTGGAGTACATTGGGGAAATCAATCATAGTGGAAGCACCAACTACAACCCGTCCCTCAAGAGTCGAGTCACCATATCAGT
AGACACGTCCAAGAAACAGCTCTCCCTGAAGTTGAGCTCTGTGAACGCCGTGGACACGGCTGTGTATTACTGTGCGAGAG
TTATTACTAGGGCGAGTCCTGGCACAGACGGGAGGTACGGTATGGACGTCTGGGGCCAAGGGACCACGGTCACCGTCTCC
TCAGGTAAGAATGGCCACTCTAGGGC
>1109_17720_12971|VPRIMER=Ramos_FW|CPRIMER=Ramos_REV|DUPCOUNT=3|CONSCOUNT=8|CIGAR=156M1X1M1X187M
TGTCCCTCACCTGCGGTGTTTATGGTGGGTCCTTCAGTGGTTACTACTGGAGCTGGATCCGCCAGCCCCCAGGGAAGGGG
CTGGAGTACATTGGGGAAATCAATCATAGTGGAAGCACCAACTACAACCCGTCCCTCAAGAGTCGAGTCACCATATTATT
AGACACGTCCAAGAAACAGCTCTCCCTGAAGTTGAGCTCTGTGAACGCCGCGGACACGGCTGTGTATTACTGTGCGAGAG
TTATTACTAGGGCGAGTCCTGGCACAGACGGGAGGTACGGTATGGACGTCTGGGGCCAAGGGACCACGGTCACCGTCTCC
TCAGGTAAGAATGGCCACTCTAGGGC
>1109_24591_12987|VPRIMER=Ramos_FW|CPRIMER=Ramos_REV|DUPCOUNT=35|CONSCOUNT=37|CIGAR=21M1X324M
TGTCCCTCACCTGCGGTGTTTTTGGTGGGTCCTTCAGTGGTTACTACTGGAGCTGGATCCGCCAGCCCCCAGGGAAGGGG
CTGGAGTACATTGGGGAAATCAATCATAGTGGAAGCACCAACTACAACCCGTCCCTCAAGAGTCGAGTCACCATATCAGT
AGACACGTCCAAGAAACAGCTCTCCCTGAAGTTGAGCTCTGTGAACGCCGCGGACACGGCTGTGTATTACTGTGCGAGAG
TTATTACTAGGGCGAGTCCTGGCACAGACGGGAGGTACGGTATGGACGTCTGGGGCCAAGGGACCACGGTCACCGTCTCC
TCAGGTAAGAATGGCCACTCTAGGGC
>1109_19407_13174|VPRIMER=Ramos_FW|CPRIMER=Ramos_REV|DUPCOUNT=72|CONSCOUNT=92|CIGAR=55M1X290M
TGTCCCTCACCTGCGGTGTTTATGGTGGGTCCTTCAGTGGTTACTACTGGAGCTGAATCCGCCAGCCCCCAGGGAAGGGG
CTGGAGTACATTGGGGAAATCAATCATAGTGGAAGCACCAACTACAACCCGTCCCTCAAGAGTCGAGTCACCATATCAGT
AGACACGTCCAAGAAACAGCTCTCCCTGAAGTTGAGCTCTGTGAACGCCGCGGACACGGCTGTGTATTACTGTGCGAGAG
TTATTACTAGGGCGAGTCCTGGCACAGACGGGAGGTACGGTATGGACGTCTGGGGCCAAGGGACCACGGTCACCGTCTCC
TCAGGTAAGAATGGCCACTCTAGGGC
>1109_28309_13374|VPRIMER=Ramos_FW|CPRIMER=Ramos_REV|DUPCOUNT=73|CONSCOUNT=74|CIGAR=241M1X104M
TGTCCCTCACCTGCGGTGTTTATGGTGGGTCCTTCAGTGGTTACTACTGGAGCTGGATCCGCCAGCCCCCAGGGAAGGGG
CTGGAGTACATTGGGGAAATCAATCATAGTGGAAGCACCAACTACAACCCGTCCCTCAAGAGTCGAGTCACCATATCAGT
AGACACGTCCAAGAAACAGCTCTCCCTGAAGTTGAGCTCTGTGAACGCCGCGGACACGGCTGTGTATTACTGTGCGAGAG
TGATTACTAGGGCGAGTCCTGGCACAGACGGGAGGTACGGTATGGACGTCTGGGGCCAAGGGACCACGGTCACCGTCTCC
TCAGGTAAGAATGGCCACTCTAGGGC
>1109_16884_13843|VPRIMER=Ramos_FW|CPRIMER=Ramos_REV|DUPCOUNT=11|CONSCOUNT=11|CIGAR=265M1X80M
TGTCCCTCACCTGCGGTGTTTATGGTGGGTCCTTCAGTGGTTACTACTGGAGCTGGATCCGCCAGCCCCCAGGGAAGGGG
CTGGAGTACATTGGGGAAATCAATCATAGTGGAAGCACCAACTACAACCCGTCCCTCAAGAGTCGAGTCACCATATCAGT
AGACACGTCCAAGAAACAGCTCTCCCTGAAGTTGAGCTCTGTGAACGCCGCGGACACGGCTGTGTATTACTGTGCGAGAG
TTATTACTAGGGCGAGTCCTGGCACTGACGGGAGGTACGGTATGGACGTCTGGGGCCAAGGGACCACGGTCACCGTCTCC
TCAGGTAAGAATGGCCACTCTAGGGC
>1109_10991_13911|VPRIMER=Ramos_FW|CPRIMER=Ramos_REV|DUPCOUNT=27|CONSCOUNT=28|CIGAR=70M1X275M
TGTCCCTCACCTGCGGTGTTTATGGTGGGTCCTTCAGTGGTTACTACTGGAGCTGGATCCGCCAGCCCCCGGGGAAGGGG
CTGGAGTACATTGGGGAAATCAATCATAGTGGAAGCACCAACTACAACCCGTCCCTCAAGAGTCGAGTCACCATATCAGT
AGACACGTCCAAGAAACAGCTCTCCCTGAAGTTGAGCTCTGTGAACGCCGCGGACACGGCTGTGTATTACTGTGCGAGAG
TTATTACTAGGGCGAGTCCTGGCACAGACGGGAGGTACGGTATGGACGTCTGGGGCCAAGGGACCACGGTCACCGTCTCC
TCAGGTAAGAATGGCCACTCTAGGGC
>1109_17125_15387|VPRIMER=Ramos_FW|CPRIMER=Ramos_REV|DUPCOUNT=44|CONSCOUNT=58|CIGAR=206M1X139M
TGTCCCTCACCTGCGGTGTTTATGGTGGGTCCTTCAGTGGTTACTACTGGAGCTGGATCCGCCAGCCCCCAGGGAAGGGG
CTGGAGTACATTGGGGAAATCAATCATAGTGGAAGCACCAACTACAACCCGTCCCTCAAGAGTCGAGTCACCATATCAGT
AGACACGTCCAAGAAACAGCTCTCCCTGAAGTTGAGCTCTGTGAACACCGCGGACACGGCTGTGTATTACTGTGCGAGAG
TTATTACTAGGGCGAGTCCTGGCACAGACGGGAGGTACGGTATGGACGTCTGGGGCCAAGGGACCACGGTCACCGTCTCC
TCAGGTAAGAATGGCCACTCTAGGGC
>1109_7977_15608|VPRIMER=Ramos_FW|CPRIMER=Ramos_REV|DUPCOUNT=2|CONSCOUNT=4|CIGAR=288M1X36M1X20M
TGTCCCTCACCTGCGGTGTTTATGGTGGGTCCTTCAGTGGTTACTACTGGAGCTGGATCCGCCAGCCCCCAGGGAAGGGG
CTGGAGTACATTGGGGAAATCAATCATAGTGGAAGCACCAACTACAACCCGTCCCTCAAGAGTCGAGTCACCATATCAGT
AGACACGTCCAAGAAACAGCTCTCCCTGAAGTTGAGCTCTGTGAACGCCGCGGACACGGCTGTGTATTACTGTGCGAGAG
TTATTACTAGGGCGAGTCCTGGCACAGACGGGAGGTACGGTATGGACGGCTGGGGCCAAGGGACCACGGTCACCGTCTCC
TCAGGGAAGAATGGCCACTCTAGGGC
>1109_19125_16276|VPRIMER=Ramos_FW|CPRIMER=Ramos_REV|DUPCOUNT=19|CONSCOUNT=29|CIGAR=111M1X234M
TGTCCCTCACCTGCGGTGTTTATGGTGGGTCCTTCAGTGGTTACTACTGGAGCTGGATCCGCCAGCCCCCAGGGAAGGGG
CTGGAGTACATTGGGGAAATCAATCATAGTGCAAGCACCAACTACAACCCGTCCCTCAAGAGTCGAGTCACCATATCAGT
AGACACGTCCAAGAAACAGCTCTCCCTGAAGTTGAGCTCTGTGAACGCCGCGGACACGGCTGTGTATTACTGTGCGAGAG
TTATTACTAGGGCGAGTCCTGGCACAGACGGGAGGTACGGTATGGACGTCTGGGGCCAAGGGACCACGGTCACCGTCTCC
TCAGGTAAGAATGGCCACTCTAGGGC
>1109_22502_16340|VPRIMER=Ramos_FW|CPRIMER=Ramos_REV|DUPCOUNT=24|CONSCOUNT=34|CIGAR=257M1X88M
TGTCCCTCACCTGCGGTGTTTATGGTGGGTCCTTCAGTGGTTACTACTGGAGCTGGATCCGCCAGCCCCCAGGGAAGGGG
CTGGAGTACATTGGGGAAATCAATCATAGTGGAAGCACCAACTACAACCCGTCCCTCAAGAGTCGAGTCACCATATCAGT
AGACACGTCCAAGAAACAGCTCTCCCTGAAGTTGAGCTCTGTGAACGCCGCGGACACGGCTGTGTATTACTGTGCGAGAG
TTATTACTAGGGCGAGTTCTGGCACAGACGGGAGGTACGGTATGGACGTCTGGGGCCAAGGGACCACGGTCACCGTCTCC
TCAGGTAAGAATGGCCACTCTAGGGC
>1109_14402_17161|VPRIMER=Ramos_FW|CPRIMER=Ramos_REV|DUPCOUNT=9|CONSCOUNT=9|CIGAR=85M1X147M1X112M
TGTCCCTCACCTGCGGTGTTTATGGTGGGTCCTTCAGTGGTTACTACTGGAGCTGGATCCGCCAGCCCCCAGGGAAGGGG
CTGGAATACATTGGGGAAATCAATCATAGTGGAAGCACCAACTACAACCCGTCCCTCAAGAGTCGAGTCACCATATCAGT
AGACACGTCCAAGAAACAGCTCTCCCTGAAGTTGAGCTCTGTGAACGCCGCGGACACGGCTGTGTATTACTGTACGAGAG
TTATTACTAGGGCGAGTCCTGGCACAGACGGGAGGTACGGTATGGACGTCTGGGGCCAAGGGACCACGGTCACCGTCTCC
TCAGGTAAGAATGGCCACTCTAGGGC
>1109_19628_18157|VPRIMER=Ramos_FW|CPRIMER=Ramos_REV|DUPCOUNT=59|CONSCOUNT=81|CIGAR=100M1X245M
TGTCCCTCACCTGCGGTGTTTATGGTGGGTCCTTCAGTGGTTACTACTGGAGCTGGATCCGCCAGCCCCCAGGGAAGGGG
CTGGAGTACATTGGGGAAATTAATCATAGTGGAAGCACCAACTACAACCCGTCCCTCAAGAGTCGAGTCACCATATCAGT
AGACACGTCCAAGAAACAGCTCTCCCTGAAGTTGAGCTCTGTGAACGCCGCGGACACGGCTGTGTATTACTGTGCGAGAG
TTATTACTAGGGCGAGTCCTGGCACAGACGGGAGGTACGGTATGGACGTCTGGGGCCAAGGGACCACGGTCACCGTCTCC
TCAGGTAAGAATGGCCACTCTAGGGC
>1109_20680_19155|VPRIMER=Ramos_FW|CPRIMER=Ramos_REV|DUPCOUNT=39|CONSCOUNT=41|CIGAR=256M1X89M
TGTCCCTCACCTGCGGTGTTTATGGTGGGTCCTTCAGTGGTTACTACTGGAGCTGGATCCGCCAGCCCCCAGGGAAGGGG
CTGGAGTACATTGGGGAAATCAATCATAGTGGAAGCACCAACTACAACCCGTCCCTCAAGAGTCGAGTCACCATATCAGT
AGACACGTCCAAGAAACAGCTCTCCCTGAAGTTGAGCTCTGTGAACGCCGCGGACACGGCTGTGTATTACTGTGCGAGAG
TTATTACTAGGGCGAGCCCTGGCACAGACGGGAGGTACGGTATGGACGTCTGGGGCCAAGGGACCACGGTCACCGTCTCC
TCAGGTAAGAATGGCCACTCTAGGGC
>1109_6191_19767|VPRIMER=Ramos_FW|CPRIMER=Ramos_REV|DUPCOUNT=76|CONSCOUNT=96|CIGAR=246M1X99M
TGTCCCTCACCTGCGGTGTTTATGGTGGGTCCTTCAGTGGTTACTACTGGAGCTGGATCCGCCAGCCCCCAGGGAAGGGG
CTGGAGTACATTGGGGAAATCAATCATAGTGGAAGCACCAACTACAACCCGTCCCTCAAGAGTCGAGTCACCATATCAGT
AGACACGTCCAAGAAACAGCTCTCCCTGAAGTTGAGCTCTGTGAACGCCGCGGACACGGCTGTGTATTACTGTGCGAGAG
TTATTAATAGGGCGAGTCCTGGCACAGACGGGAGGTACGGTATGGACGTCTGGGGCCAAGGGACCACGGTCACCGTCTCC
TCAGGTAAGAATGGCCACTCTAGGGC
>1109_26426_21100|VPRIMER=Ramos_FW|CPRIMER=Ramos_REV|DUPCOUNT=67|CONSCOUNT=93|CIGAR=127M1X218M
TGTCCCTCACCTGCGGTGTTTATGGTGGGTCCTTCAGTGGTTACTACTGGAGCTGGATCCGCCAGCCCCCAGGGAAGGGG
CTGGAGTACATTGGGGAAATCAATCATAGTGGAAGCACCAACTACAATCCGTCCCTCAAGAGTCGAGTCACCATATCAGT
AGACACGTCCAAGAAACAGCTCTCCCTGAAGTTGAGCTCTGTGAACGCCGCGGACACGGCTGTGTATTACTGTGCGAGAG
TTATTACTAGGGCGAGTCCTGGCACAGACGGGAGGTACGGTATGGACGTCTGGGGCCAAGGGACCACGGTCACCGTCTCC
TCAGGTAAGAATGGCCACTCTAGGGC
>1109_13064_21661|VPRIMER=Ramos_FW|CPRIMER=Ramos_REV|DUPCOUNT=15|CONSCOUNT=18|CIGAR=166M1X179M
TGTCCCTCACCTGCGGTGTTTATGGTGGGTCCTTCAGTGGTTACTACTGGAGCTGGATCCGCCAGCCCCCAGGGAAGGGG
CTGGAGTACATTGGGGAAATCAATCATAGTGGAAGCACCAACTACAACCCGTCCCTCAAGAGTCGAGTCACCATATCAGT
AGACACTTCCAAGAAACAGCTCTCCCTGAAGTTGAGCTCTGTGAACGCCGCGGACACGGCTGTGTATTACTGTGCGAGAG
TTATTACTAGGGCGAGTCCTGGCACAGACGGGAGGTACGGTATGGACGTCTGGGGCCAAGGGACCACGGTCACCGTCTCC
TCAGGTAAGAATGGCCACTCTAGGGC
>1109_16272_22022|VPRIMER=Ramos_FW|CPRIMER=Ramos_REV|DUPCOUNT=74|CONSCOUNT=95|CIGAR=27M1X318M
TGTCCCTCACCTGCGGTGTTTATGGTGTGTCCTTCAGTGGTTACTACTGGAGCTGGATCCGCCAGCCCCCAGGGAAGGGG
CTGGAGTACATTGGGGAAATCAATCATAGTGGAAGCACCAACTACAACCCGTCCCTCAAGAGTCGAGTCACCATATCAGT
AGACACGTCCAAGAAACAGCTCTCCCTGAAGTTGAGCTCTGTGAACGCCGCGGACACGGCTGTGTATTACTGTGCGAGAG
TTATTACTAGGGCGAGTCCTGGCACAGACGGGAGGTACGGTATGGACGTCTGGGGCCAAGGGACCACGGTCACCGTCTCC
TCAGGTAAGAATGGCCACTCTAGGGC
>1109_8938_22844|VPRIMER=Ramos_FW|CPRIMER=Ramos_REV|DUPCOUNT=1|CONSCOUNT=3|CIGAR=51M1X169M1X1M1X122M
TGTCCCTCACCTGCGGTGTTTATGGTGGGTCCTTCAGTGGTTACTACTGGACCTGGATCCGCCAGCCCCCAGGGAAGGGG
CTGGAGTACATTGGGGAAATCAATCATAGTGGAAGCACCAACTACAACCCGTCCCTCAAGAGTCGAGTCACCATATCAGT
AGACACGTCCAAGAAACAGCTCTCCCTGAAGTTGAGCTCTGTGAACGCCGCGGACACGGCTATTTATTACTGTGCGAGAG
TTATTACTAGGGCGAGTCCTGGCACAGACGGGAGGTACGGTATGGACGTCTGGGGCCAAGGGACCACGGTCACCGTCTCC
TCAGGTAAGAATGGCCACTCTAGGGC
>1109_16258_22888|VPRIMER=Ramos_FW|CPRIMER=Ramos_REV|DUPCOUNT=38|CONSCOUNT=43|CIGAR=140M1X205M
TGTCCCTCACCTGCGGTGTTTATGGTGGGTCCTTCAGTGGTTACTACTGGAGCTGGATCCGCCAGCCCCCAGGGAAGGGG
CTGGAGTACATTGGGGAAATCAATCATAGTGGAAGCACCAACTACAACCCGTCCCTCAAGGGTCGAGTCACCATATCAGT
AGACACGTCCAAGAAACAGCTCTCCCTGAAGTTGAGCTCTGTGAACGCCGCGGACACGGCTGTGTATTACTGTGCGAGAG
TTATTACTAGGGCGAGTCCTGGCACAGACGGGAGGTACGGTATGGACGTCTGGGGCCAAGGGACCACGGTCACCGTCTCC
TCAGGTAAGAATGGCCACTCTAGGGC
>1109_15791_23131|VPRIMER=Ramos_FW|CPRIMER=Ramos_REV|DUPCOUNT=33|CONSCOUNT=39|CIGAR=116M1X229M
TGTCCCTCACCTGCGGTGTTTATGGTGGGTCCTTCAGTGGTTACTACTGGAGCTGGATCCGCCAGCCCCCAGGGAAGGGG
CTGGAGTACATTGGGGAAATCAATCATAGTGGAAGCTCCAACTACAACCCGTCCCTCAAGAGTCGAGTCACCATATCAGT
AGACACGTCCAAGAAACAGCTCTCCCTGAAGTTGAGCTCTGTGAACGCCGCGGACACGGCTGTGTATTACTGTGCGAGAG
TTATTACTAGGGCGAGTCCTGGCACAGACGGGAGGTACGGTATGGACGTCTGGGGCCAAGGGACCACGGTCACCGTCTCC
TCAGGTAAGAATGGCCACTCTAGGGC
>1110_18532_1774|VPRIMER=Ramos_FW|CPRIMER=Ramos_REV|DUPCOUNT=13|CONSCOUNT=17|CIGAR=316M1X29M
TGTCCCTCACCTGCGGTGTTTATGGTGGGTCCTTCAGTGGTTACTACTGGAGCTGGATCCGCCAGCCCCCAGGGAAGGGG
CTGGAGTACATTGGGGAAATCAATCATAGTGGAAGCACCAACTACAACCCGTCCCTCAAGAGTCGAGTCACCATATCAGT
AGACACGTCCAAGAAACAGCTCTCCCTGAAGTTGAGCTCTGTGAACGCCGCGGACACGGCTGTGTATTACTGTGCGAGAG
TTATTACTAGGGCGAGTCCTGGCACAGACGGGAGGTACGGTATGGACGTCTGGGGCCAAGGGACCACGGTCACCGTATCC
TCAGGTAAGAATGGCCACTCTAGGGC
>1110_19878_1809|VPRIMER=Ramos_FW|CPRIMER=Ramos_REV|DUPCOUNT=36|CONSCOUNT=44|CIGAR=330M1X15M
TGTCCCTCACCTGCGGTGTTTATGGTGGGTCCTTCAGTGGTTACTACTGGAGCTGGATCCGCCAGCCCCCAGGGAAGGGG
CTGGAGTACATTGGGGAAATCAATCATAGTGGAAGCACCAACTACAACCCGTCCCTCAAGAGTCGAGTCACCATATCAGT
AGACACGTCCAAGAAACAGCTCTCCCTGAAGTTGAGCTCTGTGAACGCCGCGGACACGGCTGTGTATTACTGTGCGAGAG
TTATTACTAGGGCGAGTCCTGGCACAGACGGGAGGTACGGTATGGACGTCTGGGGCCAAGGGACCACGGTCACCGTCTCC
TCAGGTAAGAGTGGCCACTCTAGGGC
>1110_14603_3224|VPRIMER=Ramos_FW|CPRIMER=Ramos_REV|DUPCOUNT=31|CONSCOUNT=38|CIGAR=102M1X243M
TGTCCCTCACCTGCGGTGTTTATGGTGGGTCCTTCAGTGGTTACTACTGGAGCTGGATCCGCCAGCCCCCAGGGAAGGGG
CTGGAGTACATTGGGGAAATCACTCATAGTGGAAGCACCAACTACAACCCGTCCCTCAAGAGTCGAGTCACCATATCAGT
AGACACGTCCAAGAAACAGCTCTCCCTGAAGTTGAGCTCTGTGAACGCCGCGGACACGGCTGTGTATTACTGTGCGAGAG
TTATTACTAGGGCGAGTCCTGGCACAGACGGGAGGTACGGTATGGACGTCTGGGGCCAAGGGACCACGGTCACCGTCTCC
TCAGGTAAGAATGGCCACTCTAGGGC
>1110_13645_5282|VPRIMER=Ramos_FW|CPRIMER=Ramos_REV|DUPCOUNT=4|CONSCOUNT=7|CIGAR=79M1X5M1X260M
TGTCCCTCACCTGCGGTGTTTATGGTGGGTCCTTCAGTGGTTACTACTGGAGCTGGATCCGCCAGCCCCCAGGGAAGGGA
CTGGAATACATTGGGGAAATCAATCATAGTGGAAGCACCAACTACAACCCGTCCCTCAAGAGTCGAGTCACCATATCAGT
AGACACGTCCAAGAAACAGCTCTCCCTGAAGTTGAGCTCTGTGAACGCCGCGGACACGGCTGTGTATTACTGTGCGAGAG
TTATTACTAGGGCGAGTCCTGGCACAGACGGGAGGTACGGTATGGACGTCTGGGGCCAAGGGACCACGGTCACCGTCTCC
TCAGGTAAGAATGGCCACTCTAGGGC
>1110_14647_5781|VPRIMER=Ramos_FW|CPRIMER=Ramos_REV|DUPCOUNT=7|CONSCOUNT=10|CIGAR=273M2X4M1X66M
TGTCCCTCACCTGCGGTGTTTATGGTGGGTCCTTCAGTGGTTACTACTGGAGCTGGATCCGCCAGCCCCCAGGGAAGGGG
CTGGAGTACATTGGGGAAATCAATCATAGTGGAAGCACCAACTACAACCCGTCCCTCAAGAGTCGAGTCACCATATCAGT
AGACACGTCCAAGAAACAGCTCTCCCTGAAGTTGAGCTCTGTGAACGCCGCGGACACGGCTGTGTATTACTGTGCGAGAG
TTATTACTAGGGCGAGTCCTGGCACAGACGGGAAATACGATATGGACGTCTGGGGCCAAGGGACCACGGTCACCGTCTCC
TCAGGTAAGAATGGCCACTCTAGGGC
>1110_9451_6502|VPRIMER=Ramos_FW|CPRIMER=Ramos_REV|DUPCOUNT=2|CONSCOUNT=3|CIGAR=150M1X4M1X23M1X166M
TGTCCCTCACCTGCGGTGTTTATGGTGGGTCCTTCAGTGGTTACTACTGGAGCTGGATCCGCCAGCCCCCAGGGAAGGGG
CTGGAGTACATTGGGGAAATCAATCATAGTGGAAGCACCAACTACAACCCGTCCCTCAAGAGTCGAGTCATCATAGCAGT
AGACACGTCCAAGAAACAGGTCTCCCTGAAGTTGAGCTCTGTGAACGCCGCGGACACGGCTGTGTATTACTGTGCGAGAG
TTATTACTAGGGCGAGTCCTGGCACAGACGGGAGGTACGGTATGGACGTCTGGGGCCAAGGGACCACGGTCACCGTCTCC
TCAGGTAAGAATGGCCACTCTAGGGC
>1110_5991_7473|VPRIMER=Ramos_FW|CPRIMER=Ramos_REV|DUPCOUNT=19|CONSCOUNT=19|CIGAR=327M1X18M
TGTCCCTCACCTGCGGTGTTTATGGTGGGTCCTTCAGTGGTTACTACTGGAGCTGGATCCGCCAGCCCCCAGGGAAGGGG
CTGGAGTACATTGGGGAAATCAATCATAGTGGAAGCACCAACTACAACCCGTCCCTCAAGAGTCGAGTCACCATATCAGT
AGACACGTCCAAGAAACAGCTCTCCCTGAAGTTGAGCTCTGTGAACGCCGCGGACACGGCTGTGTATTACTGTGCGAGAG
TTATTACTAGGGCGAGTCCTGGCACAGACGGGAGGTACGGTATGGACGTCTGGGGCCAAGGGACCACGGTCACCGTCTCC
TCAGGTAGGAATGGCCACTCTAGGGC
>1110_27980_7915|VPRIMER=Ramos_FW|CPRIMER=Ramos_REV|DUPCOUNT=6|CONSCOUNT=8|CIGAR=231M1X51M1X62M
TGTCCCTCACCTGCGGTGTTTATGGTGGGTCCTTCAGTGGTTACTACTGGAGCTGGATCCGCCAGCCCCCAGGGAAGGGG
CTGGAGTACATTGGGGAAATCAATCATAGTGGAAGCACCAACTACAACCCGTCCCTCAAGAGTCGAGTCACCATATCAGT
AGACACGTCCAAGAAACAGCTCTCCCTGAAGTTGAGCTCTGTGAACGCCGCGGACACGGCTGTGTATTACTATGCGAGAG
TTATTACTAGGGCGAGTCCTGGCACAGACGGGAGGTACGGTATAGACGTCTGGGGCCAAGGGACCACGGTCACCGTCTCC
TCAGGTAAGAATGGCCACTCTAGGGC
>1110_5474_8296|VPRIMER=Ramos_FW|CPRIMER=Ramos_REV|DUPCOUNT=29|CONSCOUNT=31|CIGAR=199M1X146M
TGTCCCTCACCTGCGGTGTTTATGGTGGGTCCTTCAGTGGTTACTACTGGAGCTGGATCCGCCAGCCCCCAGGGAAGGGG
CTGGAGTACATTGGGGAAATCAATCATAGTGGAAGCACCAACTACAACCCGTCCCTCAAGAGTCGAGTCACCATATCAGT
AGACACGTCCAAGAAACAGCTCTCCCTGAAGTTGAGCTCCGTGAACGCCGCGGACACGGCTGTGTATTACTGTGCGAGAG
TTATTACTAGGGCGAGTCCTGGCACAGACGGGAGGTACGGTATGGACGTCTGGGGCCAAGGGACCACGGTCACCGTCTCC
TCAGGTAAGAATGGCCACTCTAGGGC
>1110_20350_8561|VPRIMER=Ramos_FW|CPRIMER=Ramos_REV|DUPCOUNT=43|CONSCOUNT=51|CIGAR=101M1X244M
TGTCCCTCACCTGCGGTGTTTATGGTGGGTCCTTCAGTGGTTACTACTGGAGCTGGATCCGCCAGCCCCCAGGGAAGGGG
CTGGAGTACATTGGGGAAATCGATCATAGTGGAAGCACCAACTACAACCCGTCCCTCAAGAGTCGAGTCACCATATCAGT
AGACACGTCCAAGAAACAGCTCTCCCTGAAGTTGAGCTCTGTGAACGCCGCGGACACGGCTGTGTATTACTGTGCGAGAG
TTATTACTAGGGCGAGTCCTGGCACAGACGGGAGGTACGGTATGGACGTCTGGGGCCAAGGGACCACGGTCACCGTCTCC
TCAGGTAAGAATGGCCACTCTAGGGC
>1110_12428_8868|VPRIMER=Ramos_FW|CPRIMER=Ramos_REV|DUPCOUNT=47|CONSCOUNT=59|CIGAR=214M1X131M
TGTCCCTCACCTGCGGTGTTTATGGTGGGTCCTTCAGTGGTTACTACTGGAGCTGGATCCGCCAGCCCCCAGGGAAGGGG
CTGGAGTACATTGGGGAAATCAATCATAGTGGAAGCACCAACTACAACCCGTCCCTCAAGAGTCGAGTCACCATATCAGT
AGACACGTCCAAGAAACAGCTCTCCCTGAAGTTGAGCTCTGTGAACGCCGCGGATACGGCTGTGTATTACTGTGCGAGAG
TTATTACTAGGGCGAGTCCTGGCACAGACGGGAGGTACGGTATGGACGTCTGGGGCCAAGGGACCACGGTCACCGTCTCC
TCAGGTAAGAATGGCCACTCTAGGGC
>1110_24992_9294|VPRIMER=Ramos_FW|CPRIMER=Ramos_REV|DUPCOUNT=62|CONSCOUNT=84|CIGAR=38M1X307M
TGTCCCTCACCTGCGGTGTTTATGGTGGGTCCTTCAGTAGTTACTACTGGAGCTGGATCCGCCAGCCCCCAGGGAAGGGG
CTGGAGTACATTGGGGAAATCAATCATAGTGGAAGCACCAACTACAACCCGTCCCTCAAGAGTCGAGTCACCATATCAGT
AGACACGTCCAAGAAACAGCTCTCCCTGAAGTTGAGCTCTGTGAACGCCGCGGACACGGCTGTGTATTACTGTGCGAGAG
TTATTACTAGGGCGAGTCCTGGCACAGACGGGAGGTACGGTATGGACGTCTGGGGCCAAGGGACCACGGTCACCGTCTCC
TCAGGTAAGAATGGCCACTCTAGGGC
>1110_19250_10000|VPRIMER=Ramos_FW|CPRIMER=Ramos_REV|DUPCOUNT=29|CONSCOUNT=38|CIGAR=211M1X134M
TGTCCCTCACCTGCGGTGTTTATGGTGGGTCCTTCAGTGGTTACTACTGGAGCTGGATCCGCCAGCCCCCAGGGAAGGGG
CTGGAGTACATTGGGGAAATCAATCATAGTGGAAGCACCAACTACAACCCGTCCCTCAAGAGTCGAGTCACCATATCAGT
AGACACGTCCAAGAAACAGCTCTCCCTGAAGTTGAGCTCTGTGAACGCCGCTGACACGGCTGTGTATTACTGTGCGAGAG
TTATTACTAGGGCGAGTCCTGGCACAGACGGGAGGTACGGTATGGACGTCTGGGGCCAAGGGACCACGGTCACCGTCTCC
TCAGGTAAGAATGGCCACTCTAGGGC
>1110_27395_10334|VPRIMER=Ramos_FW|CPRIMER=Ramos_REV|DUPCOUNT=34|CONSCOUNT=37|CIGAR=198M1X147M
TGTCCCTCACCTGCGGTGTTTATGGTGGGTCCTTCAGTGGTTACTACTGGAGCTGGATCCGCCAGCCCCCAGGGAAGGGG
CTGGAGTACATTGGGGAAATCAATCATAGTGGAAGCACCAACTACAACCCGTCCCTCAAGAGTCGAGTCACCATATCAGT
AGACACGTCCAAGAAACAGCTCTCCCTGAAGTTGAGCTATGTGAACGCCGCGGACACGGCTGTGTATTACTGTGCGAGAG
TTATTACTAGGGCGAGTCCTGGCACAGACGGGAGGTACGGTATGGACGTCTGGGGCCAAGGGACCACGGTCACCGTCTCC
TCAGGTAAGAATGGCCACTCTAGGGC
>1110_27750_10515|VPRIMER=Ramos_FW|CPRIMER=Ramos_REV|DUPCOUNT=2|CONSCOUNT=3|CIGAR=155M1X23M1X32M1X133M
TGTCCCTCACCTGCGGTGTTTATGGTGGGTCCTTCAGTGGTTACTACTGGAGCTGGATCCGCCAGCCCCCAGGGAAGGGG
CTGGAGTACATTGGGGAAATCAATCATAGTGGAAGCACCAACTACAACCCGTCCCTCAAGAGTCGAGTCACCATAGCAGT
AGACACGTCCAAGAAACAGGTCTCCCTGAAGTTGAGCTCTGTGAACGCCGCGAACACGGCTGTGTATTACTGTGCGAGAG
TTATTACTAGGGCGAGTCCTGGCACAGACGGGAGGTACGGTATGGACGTCTGGGGCCAAGGGACCACGGTCACCGTCTCC
TCAGGTAAGAATGGCCACTCTAGGGC
>1110_25398_11849|VPRIMER=Ramos_FW|CPRIMER=Ramos_REV|DUPCOUNT=46|CONSCOUNT=61|CIGAR=321M1X24M
TGTCCCTCACCTGCGGTGTTTATGGTGGGTCCTTCAGTGGTTACTACTGGAGCTGGATCCGCCAGCCCCCAGGGAAGGGG
CTGGAGTACATTGGGGAAATCAATCATAGTGGAAGCACCAACTACAACCCGTCCCTCAAGAGTCGAGTCACCATATCAGT
AGACACGTCCAAGAAACAGCTCTCCCTGAAGTTGAGCTCTGTGAACGCCGCGGACACGGCTGTGTATTACTGTGCGAGAG
TTATTACTAGGGCGAGTCCTGGCACAGACGGGAGGTACGGTATGGACGTCTGGGGCCAAGGGACCACGGTCACCGTCTCC
TTAGGTAAGAATGGCCACTCTAGGGC
>1110_5590_12502|VPRIMER=Ramos_FW|CPRIMER=Ramos_REV|DUPCOUNT=12|CONSCOUNT=19|CIGAR=38M1X307M
TGTCCCTCACCTGCGGTGTTTATGGTGGGTCCTTCAGTCGTTACTACTGGAGCTGGATCCGCCAGCCCCCAGGGAAGGGG
CTGGAGTACATTGGGGAAATCAATCATAGTGGAAGCACCAACTACAACCCGTCCCTCAAGAGTCGAGTCACCATATCAGT
AGACACGTCCAAGAAACAGCTCTCCCTGAAGTTGAGCTCTGTGAACGCCGCGGACACGGCTGTGTATTACTGTGCGAGAG
TTATTACTAGGGCGAGTCCTGGCACAGACGGGAGGTACGGTATGGACGTCTGGGGCCAAGGGACCACGGTCACCGTCTCC
TCAGGTAAGAATGGCCACTCTAGGGC
>1110_7324_13048|VPRIMER=Ramos_FW|CPRIMER=Ramos_REV|DUPCOUNT=19|CONSCOUNT=23|CIGAR=83M1X262M
TGTCCCTCACCTGCGGTGTTTATGGTGGGTCCTTCAGTGGTTACTACTGGAGCTGGATCCGCCAGCCCCCAGGGAAGGGG
CTGAAGTACATTGGGGAAATCAATCATAGTGGAAGCACCAACTACAACCCGTCCCTCAAGAGTCGAGTCACCATATCAGT
AGACACGTCCAAGAAACAGCTCTCCCTGAAGTTGAGCTCTGTGAACGCCGCGGACACGGCTGTGTATTACTGTGCGAGAG
TTATTACTAGGGCGAGTCCTGGCACAGACGGGAGGTACGGTATGGACGTCTGGGGCCAAGGGACCACGGTCACCGTCTCC
TCAGGTAAGAATGGCCACTCTAGGGC
>1110_21185_13251|VPRIMER=Ramos_FW|CPRIMER=Ramos_REV|DUPCOUNT=27|CONSCOUNT=27|CIGAR=232M1X113M
TGTCCCTCACCTGCGGTGTTTATGGTGGGTCCTTCAGTGGTTACTACTGGAGCTGGATCCGCCAGCCCCCAGGGAAGGGG
CTGGAGTACATTGGGGAAATCAATCATAGTGGAAGCACCAACTACAACCCGTCCCTCAAGAGTCGAGTCACCATATCAGT
AGACACGTCCAAGAAACAGCTCTCCCTGAAGTTGAGCTCTGTGAACGCCGCGGACACGGCTGTGTATTACTGCGCGAGAG
TTATTACTAGGGCGAGTCCTGGCACAGACGGGAGGTACGGTATGGACGTCTGGGGCCAAGGGACCACGGTCACCGTCTCC
TCAGGTAAGAATGGCCACTCTAGGGC
>1110_15978_14013|VPRIMER=Ramos_FW|CPRIMER=Ramos_REV|DUPCOUNT=36|CONSCOUNT=42|CIGAR=191M1X154M
TGTCCCTCACCTGCGGTGTTTATGGTGGGTCCTTCAGTGGTTACTACTGGAGCTGGATCCGCCAGCCCCCAGGGAAGGGG
CTGGAGTACATTGGGGAAATCAATCATAGTGGAAGCACCAACTACAACCCGTCCCTCAAGAGTCGAGTCACCATATCAGT
AGACACGTCCAAGAAACAGCTCTCCCTGAAGCTGAGCTCTGTGAACGCCGCGGACACGGCTGTGTATTACTGTGCGAGAG
TTATTACTAGGGCGAGTCCTGGCACAGACGGGAGGTACGGTATGGACGTCTGGGGCCAAGGGACCACGGTCACCGTCTCC
TCAGGTAAGAATGGCCACTCTAGGGC
>1110_5435_14138|VPRIMER=Ramos_FW|CPRIMER=Ramos_REV|DUPCOUNT=45|CONSCOUNT=54|CIGAR=64M1X281M
TGTCCCTCACCTGCGGTGTTTATGGTGGGTCCTTCAGTGGTTACTACTGGAGCTGGATCCGCCAACCCCCAGGGAAGGGG
CTGGAGTACATTGGGGAAATCAATCATAGTGGAAGCACCAACTACAACCCGTCCCTCAAGAGTCGAGTCACCATATCAGT
AGACACGTCCAAGAAACAGCTCTCCCTGAAGTTGAGCTCTGTGAACGCCGCGGACACGGCTGTGTATTACTGTGCGAGAG
TTATTACTAGGGCGAGTCCTGGCACAGACGGGAGGTACGGTATGGACGTCTGGGGCCAAGGGACCACGGTCACCGTCTCC
TCAGGTAAGAATGGCCACTCTAGGGC
>1110_22976_14794|VPRIMER=Ramos_FW|CPRIMER=Ramos_REV|DUPCOUNT=28|CONSCOUNT=37|CIGAR=292M1X53M
TGTCCCTCACCTGCGGTGTTTATGGTGGGTCCTTCAGTGGTTACTACTGGAGCTGGATCCGCCAGCCCCCAGGGAAGGGG
CTGGAGTACATTGGGGAAATCAATCATAGTGGAAGCACCAACTACAACCCGTCCCTCAAGAGTCGAGTCACCATATCAGT
AGACACGTCCAAGAAACAGCTCTCCCTGAAGTTGAGCTCTGTGAACGCCGCGGACACGGCTGTGTATTACTGTGCGAGAG
TTATTACTAGGGCGAGTCCTGGCACAGACGGGAGGTACGGTATGGACGTCTGAGGCCAAGGGACCACGGTCACCGTCTCC
TCAGGTAAGAATGGCCACTCTAGGGC
>1110_22871_15026|VPRIMER=Ramos_FW|CPRIMER=Ramos_REV|DUPCOUNT=55|CONSCOUNT=71|CIGAR=150M1X195M
TGTCCCTCACCTGCGGTGTTTATGGTGGGTCCTTCAGTGGTTACTACTGGAGCTGGATCCGCCAGCCCCCAGGGAAGGGG
CTGGAGTACATTGGGGAAATCAATCATAGTGGAAGCACCAACTACAACCCGTCCCTCAAGAGTCGAGTCATCATATCAGT
AGACACGTCCAAGAAACAGCTCTCCCTGAAGTTGAGCTCTGTGAACGCCGCGGACACGGCTGTGTATTACTGTGCGAGAG
TTATTACTAGGGCGAGTCCTGGCACAGACGGGAGGTACGGTATGGACGTCTGGGGCCAAGGGACCACGGTCACCGTCTCC
TCAGGTAAGAATGGCCACTCTAGGGC
>1110_14461_15287|VPRIMER=Ramos_FW|CPRIMER=Ramos_REV|DUPCOUNT=8|CONSCOUNT=10|CIGAR=178M1X10M1X156M
TGTCCCTCACCTGCGGTGTTTATGGTGGGTCCTTCAGTGGTTACTACTGGAGCTGGATCCGCCAGCCCCCAGGGAAGGGG
CTGGAGTACATTGGGGAAATCAATCATAGTGGAAGCACCAACTACAACCCGTCCCTCAAGAGTCGAGTCACCATATCAGT
AGACACGTCCAAGAAACACCTCTCCCTGAGGTTGAGCTCTGTGAACGCCGCGGACACGGCTGTGTATTACTGTGCGAGAG
TTATTACTAGGGCGAGTCCTGGCACAGACGGGAGGTACGGTATGGACGTCTGGGGCCAAGGGACCACGGTCACCGTCTCC
TCAGGTAAGAATGGCCACTCTAGGGC
>1110_2923_15397|VPRIMER=Ramos_FW|CPRIMER=Ramos_REV|DUPCOUNT=12|CONSCOUNT=14|CIGAR=12M1X333M
TGTCCCTCACCTTCGGTGTTTATGGTGGGTCCTTCAGTGGTTACTACTGGAGCTGGATCCGCCAGCCCCCAGGGAAGGGG
CTGGAGTACATTGGGGAAATCAATCATAGTGGAAGCACCAACTACAACCCGTCCCTCAAGAGTCGAGTCACCATATCAGT
AGACACGTCCAAGAAACAGCTCTCCCTGAAGTTGAGCTCTGTGAACGCCGCGGACACGGCTGTGTATTACTGTGCGAGAG
TTATTACTAGGGCGAGTCCTGGCACAGACGGGAGGTACGGTATGGACGTCTGGGGCCAAGGGACCACGGTCACCGTCTCC
TCAGGTAAGAATGGCCACTCTAGGGC
>1110_19336_15689|VPRIMER=Ramos_FW|CPRIMER=Ramos_REV|DUPCOUNT=36|CONSCOUNT=43|CIGAR=129M1X216M
TGTCCCTCACCTGCGGTGTTTATGGTGGGTCCTTCAGTGGTTACTACTGGAGCTGGATCCGCCAGCCCCCAGGGAAGGGG
CTGGAGTACATTGGGGAAATCAATCATAGTGGAAGCACCAACTACAACCTGTCCCTCAAGAGTCGAGTCACCATATCAGT
AGACACGTCCAAGAAACAGCTCTCCCTGAAGTTGAGCTCTGTGAACGCCGCGGACACGGCTGTGTATTACTGTGCGAGAG
TTATTACTAGGGCGAGTCCTGGCACAGACGGGAGGTACGGTATGGACGTCTGGGGCCAAGGGACCACGGTCACCGTCTCC
TCAGGTAAGAATGGCCACTCTAGGGC
>1110_18717_17556|VPRIMER=Ramos_FW|CPRIMER=Ramos_REV|DUPCOUNT=14|CONSCOUNT=17|CIGAR=128M1X217M
TGTCCCTCACCTGCGGTGTTTATGGTGGGTCCTTCAGTGGTTACTACTGGAGCTGGATCCGCCAGCCCCCAGGGAAGGGG
CTGGAGTACATTGGGGAAATCAATCATAGTGGAAGCACCAACTACAACGCGTCCCTCAAGAGTCGAGTCACCATATCAGT
AGACACGTCCAAGAAACAGCTCTCCCTGAAGTTGAGCTCTGTGAACGCCGCGGACACGGCTGTGTATTACTGTGCGAGAG
TTATTACTAGGGCGAGTCCTGGCACAGACGGGAGGTACGGTATGGACGTCTGGGGCCAAGGGACCACGGTCACCGTCTCC
TCAGGTAAGAATGGCCACTCTAGGGC
>1110_19455_17824|VPRIMER=Ramos_FW|CPRIMER=Ramos_REV|DUPCOUNT=30|CONSCOUNT=32|CIGAR=192M1X153M
TGTCCCTCACCTGCGGTGTTTATGGTGGGTCCTTCAGTGGTTACTACTGGAGCTGGATCCGCCAGCCCCCAGGGAAGGGG
CTGGAGTACATTGGGGAAATCAATCATAGTGGAAGCACCAACTACAACCCGTCCCTCAAGAGTCGAGTCACCATATCAGT
AGACACGTCCAAGAAACAGCTCTCCCTGAAGTCGAGCTCTGTGAACGCCGCGGACACGGCTGTGTATTACTGTGCGAGAG
TTATTACTAGGGCGAGTCCTGGCACAGACGGGAGGTACGGTATGGACGTCTGGGGCCAAGGGACCACGGTCACCGTCTCC
TCAGGTAAGAATGGCCACTCTAGGGC
>1110_2987_18083|VPRIMER=Ramos_FW|CPRIMER=Ramos_REV|DUPCOUNT=4|CONSCOUNT=4|CIGAR=268M1X63M1X13M
TGTCCCTCACCTGCGGTGTTTATGGTGGGTCCTTCAGTGGTTACTACTGGAGCTGGATCCGCCAGCCCCCAGGGAAGGGG
CTGGAGTACATTGGGGAAATCAATCATAGTGGAAGCACCAACTACAACCCGTCCCTCAAGAGTCGAGTCACCATATCAGT
AGACACGTCCAAGAAACAGCTCTCCCTGAAGTTGAGCTCTGTGAACGCCGCGGACACGGCTGTGTATTACTGTGCGAGAG
TTATTACTAGGGCGAGTCCTGGCACAGAAGGGAGGTACGGTATGGACGTCTGGGGCCAAGGGACCACGGTCACCGTCTCC
TCAGGTAAGAATTGCCACTCTAGGGC
>1110_28739_18163|VPRIMER=Ramos_FW|CPRIMER=Ramos_REV|DUPCOUNT=19|CONSCOUNT=19|CIGAR=302M1X43M
TGTCCCTCACCTGCGGTGTTTATGGTGGGTCCTTCAGTGGTTACTACTGGAGCTGGATCCGCCAGCCCCCAGGGAAGGGG
CTGGAGTACATTGGGGAAATCAATCATAGTGGAAGCACCAACTACAACCCGTCCCTCAAGAGTCGAGTCACCATATCAGT
AGACACGTCCAAGAAACAGCTCTCCCTGAAGTTGAGCTCTGTGAACGCCGCGGACACGGCTGTGTATTACTGTGCGAGAG
TTATTACTAGGGCGAGTCCTGGCACAGACGGGAGGTACGGTATGGACGTCTGGGGCCAAGGGTCCACGGTCACCGTCTCC
TCAGGTAAGAATGGCCACTCTAGGGC
>1110_5721_18291|VPRIMER=Ramos_FW|CPRIMER=Ramos_REV|DUPCOUNT=24|CONSCOUNT=29|CIGAR=222M1X123M
TGTCCCTCACCTGCGGTGTTTATGGTGGGTCCTTCAGTGGTTACTACTGGAGCTGGATCCGCCAGCCCCCAGGGAAGGGG
CTGGAGTACATTGGGGAAATCAATCATAGTGGAAGCACCAACTACAACCCGTCCCTCAAGAGTCGAGTCACCATATCAGT
AGACACGTCCAAGAAACAGCTCTCCCTGAAGTTGAGCTCTGTGAACGCCGCGGACACGGCTGAGTATTACTGTGCGAGAG
TTATTACTAGGGCGAGTCCTGGCACAGACGGGAGGTACGGTATGGACGTCTGGGGCCAAGGGACCACGGTCACCGTCTCC
TCAGGTAAGAATGGCCACTCTAGGGC
>1110_17286_18656|VPRIMER=Ramos_FW|CPRIMER=Ramos_REV|DUPCOUNT=37|CONSCOUNT=39|CIGAR=197M1X148M
TGTCCCTCACCTGCGGTGTTTATGGTGGGTCCTTCAGTGGTTACTACTGGAGCTGGATCCGCCAGCCCCCAGGGAAGGGG
CTGGAGTACATTGGGGAAATCAATCATAGTGGAAGCACCAACTACAACCCGTCCCTCAAGAGTCGAGTCACCATATCAGT
AGACACGTCCAAGAAACAGCTCTCCCTGAAGTTGAGCCCTGTGAACGCCGCGGACACGGCTGTGTATTACTGTGCGAGAG
TTATTACTAGGGCGAGTCCTGGCACAGACGGGAGGTACGGTATGGACGTCTGGGGCCAAGGGACCACGGTCACCGTCTCC
TCAGGTAAGAATGGCCACTCTAGGGC
>1110_9922_19442|VPRIMER=Ramos_FW|CPRIMER=Ramos_REV|DUPCOUNT=133|CONSCOUNT=175|CIGAR=229M1X116M
TGTCCCTCACCTGCGGTGTTTATGGTGGGTCCTTCAGTGGTTACTACTGGAGCTGGATCCGCCAGCCCCCAGGGAAGGGG
CTGGAGTACATTGGGGAAATCAATCATAGTGGAAGCACCAACTACAACCCGTCCCTCAAGAGTCGAGTCACCATATCAGT
AGACACGTCCAAGAAACAGCTCTCCCTGAAGTTGAGCTCTGTGAACGCCGCGGACACGGCTGTGTATTAATGTGCGAGAG
TTATTACTAGGGCGAGTCCTGGCACAGACGGGAGGTACGGTATGGACGTCTGGGGCCAAGGGACCACGGTCACCGTCTCC
TCAGGTAAGAATGGCCACTCTAGGGC
>1110_26892_19953|VPRIMER=Ramos_FW|CPRIMER=Ramos_REV|DUPCOUNT=41|CONSCOUNT=44|CIGAR=245M1X100M
TGTCCCTCACCTGCGGTGTTTATGGTGGGTCCTTCAGTGGTTACTACTGGAGCTGGATCCGCCAGCCCCCAGGGAAGGGG
CTGGAGTACATTGGGGAAATCAATCATAGTGGAAGCACCAACTACAACCCGTCCCTCAAGAGTCGAGTCACCATATCAGT
AGACACGTCCAAGAAACAGCTCTCCCTGAAGTTGAGCTCTGTGAACGCCGCGGACACGGCTGTGTATTACTGTGCGAGAG
TTATTTCTAGGGCGAGTCCTGGCACAGACGGGAGGTACGGTATGGACGTCTGGGGCCAAGGGACCACGGTCACCGTCTCC
TCAGGTAAGAATGGCCACTCTAGGGC
>1110_6698_20637|VPRIMER=Ramos_FW|CPRIMER=Ramos_REV|DUPCOUNT=36|CONSCOUNT=38|CIGAR=263M1X82M
TGTCCCTCACCTGCGGTGTTTATGGTGGGTCCTTCAGTGGTTACTACTGGAGCTGGATCCGCCAGCCCCCAGGGAAGGGG
CTGGAGTACATTGGGGAAATCAATCATAGTGGAAGCACCAACTACAACCCGTCCCTCAAGAGTCGAGTCACCATATCAGT
AGACACGTCCAAGAAACAGCTCTCCCTGAAGTTGAGCTCTGTGAACGCCGCGGACACGGCTGTGTATTACTGTGCGAGAG
TTATTACTAGGGCGAGTCCTGGCGCAGACGGGAGGTACGGTATGGACGTCTGGGGCCAAGGGACCACGGTCACCGTCTCC
TCAGGTAAGAATGGCCACTCTAGGGC
>1110_19679_21861|VPRIMER=Ramos_FW|CPRIMER=Ramos_REV|DUPCOUNT=3|CONSCOUNT=6|CIGAR=52M1X102M1X23M1X166M
TGTCCCTCACCTGCGGTGTTTATGGTGGGTCCTTCAGTGGTTACTACTGGAGATGGATCCGCCAGCCCCCAGGGAAGGGG
CTGGAGTACATTGGGGAAATCAATCATAGTGGAAGCACCAACTACAACCCGTCCCTCAAGAGTCGAGTCACCATAGCAGT
AGACACGTCCAAGAAACAGGTCTCCCTGAAGTTGAGCTCTGTGAACGCCGCGGACACGGCTGTGTATTACTGTGCGAGAG
TTATTACTAGGGCGAGTCCTGGCACAGACGGGAGGTACGGTATGGACGTCTGGGGCCAAGGGACCACGGTCACCGTCTCC
TCAGGTAAGAATGGCCACTCTAGGGC
>1110_20225_23328|VPRIMER=Ramos_FW|CPRIMER=Ramos_REV|DUPCOUNT=3|CONSCOUNT=5|CIGAR=172M1X5M1X167M
TGTCCCTCACCTGCGGTGTTTATGGTGGGTCCTTCAGTGGTTACTACTGGAGCTGGATCCGCCAGCCCCCAGGGAAGGGG
CTGGAGTACATTGGGGAAATCAATCATAGTGGAAGCACCAACTACAACCCGTCCCTCAAGAGTCGAGTCACCATATCAGT
AGACACGTCCAAAAAACATCTCTCCCTGAAGTTGAGCTCTGTGAACGCCGCGGACACGGCTGTGTATTACTGTGCGAGAG
TTATTACTAGGGCGAGTCCTGGCACAGACGGGAGGTACGGTATGGACGTCTGGGGCCAAGGGACCACGGTCACCGTCTCC
TCAGGTAAGAATGGCCACTCTAGGGC
>1110_15981_24434|VPRIMER=Ramos_FW|CPRIMER=Ramos_REV|DUPCOUNT=3|CONSCOUNT=4|CIGAR=124M1X2M1X218M
TGTCCCTCACCTGCGGTGTTTATGGTGGGTCCTTCAGTGGTTACTACTGGAGCTGGATCCGCCAGCCCCCAGGGAAGGGG
CTGGAGTACATTGGGGAAATCAATCATAGTGGAAGCACCAACTATAATCCGTCCCTCAAGAGTCGAGTCACCATATCAGT
AGACACGTCCAAGAAACAGCTCTCCCTGAAGTTGAGCTCTGTGAACGCCGCGGACACGGCTGTGTATTACTGTGCGAGAG
TTATTACTAGGGCGAGTCCTGGCACAGACGGGAGGTACGGTATGGACGTCTGGGGCCAAGGGACCACGGTCACCGTCTCC
TCAGGTAAGAATGGCCACTCTAGGGC
>1110_12293_24882|VPRIMER=Ramos_FW|CPRIMER=Ramos_REV|DUPCOUNT=34|CONSCOUNT=43|CIGAR=111M1X234M
TGTCCCTCACCTGCGGTGTTTATGGTGGGTCCTTCAGTGGTTACTACTGGAGCTGGATCCGCCAGCCCCCAGGGAAGGGG
CTGGAGTACATTGGGGAAATCAATCATAGTGAAAGCACCAACTACAACCCGTCCCTCAAGAGTCGAGTCACCATATCAGT
AGACACGTCCAAGAAACAGCTCTCCCTGAAGTTGAGCTCTGTGAACGCCGCGGACACGGCTGTGTATTACTGTGCGAGAG
TTATTACTAGGGCGAGTCCTGGCACAGACGGGAGGTACGGTATGGACGTCTGGGGCCAAGGGACCACGGTCACCGTCTCC
TCAGGTAAGAATGGCCACTCTAGGGC
>1111_17610_1438|VPRIMER=Ramos_FW|CPRIMER=Ramos_REV|DUPCOUNT=4|CONSCOUNT=6|CIGAR=221M1X108M1X15M
TGTCCCTCACCTGCGGTGTTTATGGTGGGTCCTTCAGTGGTTACTACTGGAGCTGGATCCGCCAGCCCCCAGGGAAGGGG
CTGGAGTACATTGGGGAAATCAATCATAGTGGAAGCACCAACTACAACCCGTCCCTCAAGAGTCGAGTCACCATATCAGT
AGACACGTCCAAGAAACAGCTCTCCCTGAAGTTGAGCTCTGTGAACGCCGCGGACACGGCTATGTATTACTGTGCGAGAG
TTATTACTAGGGCGAGTCCTGGCACAGACGGGAGGTACGGTATGGACGTCTGGGGCCAAGGGACCACGGTCACCGTCTCC
TCAGGTAAGAGTGGCCACTCTAGGGC
>1111_11754_1478|VPRIMER=Ramos_FW|CPRIMER=Ramos_REV|DUPCOUNT=19|CONSCOUNT=19|CIGAR=186M1X159M
TGTCCCTCACCTGCGGTGTTTATGGTGGGTCCTTCAGTGGTTACTACTGGAGCTGGATCCGCCAGCCCCCAGGGAAGGGG
CTGGAGTACATTGGGGAAATCAATCATAGTGGAAGCACCAACTACAACCCGTCCCTCAAGAGTCGAGTCACCATATCAGT
AGACACGTCCAAGAAACAGCTCTCCCGGAAGTTGAGCTCTGTGAACGCCGCGGACACGGCTGTGTATTACTGTGCGAGAG
TTATTACTAGGGCGAGTCCTGGCACAGACGGGAGGTACGGTATGGACGTCTGGGGCCAAGGGACCACGGTCACCGTCTCC
TCAGGTAAGAATGGCCACTCTAGGGC
>1111_21149_2045|VPRIMER=Ramos_FW|CPRIMER=Ramos_REV|DUPCOUNT=3|CONSCOUNT=4|CIGAR=89M1X68M1X187M
TGTCCCTCACCTGCGGTGTTTATGGTGGGTCCTTCAGTGGTTACTACTGGAGCTGGATCCGCCAGCCCCCAGGGAAGGGG
CTGGAGTACGTTGGGGAAATCAATCATAGTGGAAGCACCAACTACAACCCGTCCCTCAAGAGTCGAGTCACCATATCAAT
AGACACGTCCAAGAAACAGCTCTCCCTGAAGTTGAGCTCTGTGAACGCCGCGGACACGGCTGTGTATTACTGTGCGAGAG
TTATTACTAGGGCGAGTCCTGGCACAGACGGGAGGTACGGTATGGACGTCTGGGGCCAAGGGACCACGGTCACCGTCTCC
TCAGGTAAGAATGGCCACTCTAGGGC
>1111_18114_2135|VPRIMER=Ramos_FW|CPRIMER=Ramos_REV|DUPCOUNT=39|CONSCOUNT=46|CIGAR=283M1X62M
TGTCCCTCACCTGCGGTGTTTATGGTGGGTCCTTCAGTGGTTACTACTGGAGCTGGATCCGCCAGCCCCCAGGGAAGGGG
CTGGAGTACATTGGGGAAATCAATCATAGTGGAAGCACCAACTACAACCCGTCCCTCAAGAGTCGAGTCACCATATCAGT
AGACACGTCCAAGAAACAGCTCTCCCTGAAGTTGAGCTCTGTGAACGCCGCGGACACGGCTGTGTATTACTGTGCGAGAG
TTATTACTAGGGCGAGTCCTGGCACAGACGGGAGGTACGGTATTGACGTCTGGGGCCAAGGGACCACGGTCACCGTCTCC
TCAGGTAAGAATGGCCACTCTAGGGC
>1111_7420_4667|VPRIMER=Ramos_FW|CPRIMER=Ramos_REV|DUPCOUNT=43|CONSCOUNT=53|CIGAR=296M1X49M
TGTCCCTCACCTGCGGTGTTTATGGTGGGTCCTTCAGTGGTTACTACTGGAGCTGGATCCGCCAGCCCCCAGGGAAGGGG
CTGGAGTACATTGGGGAAATCAATCATAGTGGAAGCACCAACTACAACCCGTCCCTCAAGAGTCGAGTCACCATATCAGT
AGACACGTCCAAGAAACAGCTCTCCCTGAAGTTGAGCTCTGTGAACGCCGCGGACACGGCTGTGTATTACTGTGCGAGAG
TTATTACTAGGGCGAGTCCTGGCACAGACGGGAGGTACGGTATGGACGTCTGGGGCTAAGGGACCACGGTCACCGTCTCC
TCAGGTAAGAATGGCCACTCTAGGGC
>1111_10898_4919|VPRIMER=Ramos_FW|CPRIMER=Ramos_REV|DUPCOUNT=59|CONSCOUNT=72|CIGAR=202M1X143M
TGTCCCTCACCTGCGGTGTTTATGGTGGGTCCTTCAGTGGTTACTACTGGAGCTGGATCCGCCAGCCCCCAGGGAAGGGG
CTGGAGTACATTGGGGAAATCAATCATAGTGGAAGCACCAACTACAACCCGTCCCTCAAGAGTCGAGTCACCATATCAGT
AGACACGTCCAAGAAACAGCTCTCCCTGAAGTTGAGCTCTGTTAACGCCGCGGACACGGCTGTGTATTACTGTGCGAGAG
TTATTACTAGGGCGAGTCCTGGCACAGACGGGAGGTACGGTATGGACGTCTGGGGCCAAGGGACCACGGTCACCGTCTCC
TCAGGTAAGAATGGCCACTCTAGGGC
>1111_18720_5247|VPRIMER=Ramos_FW|CPRIMER=Ramos_REV|DUPCOUNT=5|CONSCOUNT=7|CIGAR=52M1X102M1X23M1X166M
TGTCCCTCACCTGCGGTGTTTATGGTGGGTCCTTCAGTGGTTACTACTGGAGTTGGATCCGCCAGCCCCCAGGGAAGGGG
CTGGAGTACATTGGGGAAATCAATCATAGTGGAAGCACCAACTACAACCCGTCCCTCAAGAGTCGAGTCACCATAGCAGT
AGACACGTCCAAGAAACAGGTCTCCCTGAAGTTGAGCTCTGTGAACGCCGCGGACACGGCTGTGTATTACTGTGCGAGAG
TTATTACTAGGGCGAGTCCTGGCACAGACGGGAGGTACGGTATGGACGTCTGGGGCCAAGGGACCACGGTCACCGTCTCC
TCAGGTAAGAATGGCCACTCTAGGGC
>1111_5621_5397|VPRIMER=Ramos_FW|CPRIMER=Ramos_REV|DUPCOUNT=23|CONSCOUNT=24|CIGAR=322M1X23M
TGTCCCTCACCTGCGGTGTTTATGGTGGGTCCTTCAGTGGTTACTACTGGAGCTGGATCCGCCAGCCCCCAGGGAAGGGG
CTGGAGTACATTGGGGAAATCAATCATAGTGGAAGCACCAACTACAACCCGTCCCTCAAGAGTCGAGTCACCATATCAGT
AGACACGTCCAAGAAACAGCTCTCCCTGAAGTTGAGCTCTGTGAACGCCGCGGACACGGCTGTGTATTACTGTGCGAGAG
TTATTACTAGGGCGAGTCCTGGCACAGACGGGAGGTACGGTATGGACGTCTGGGGCCAAGGGACCACGGTCACCGTCTCC
TCTGGTAAGAATGGCCACTCTAGGGC
>1111_9425_6385|VPRIMER=Ramos_FW|CPRIMER=Ramos_REV|DUPCOUNT=29|CONSCOUNT=38|CIGAR=284M1X61M
TGTCCCTCACCTGCGGTGTTTATGGTGGGTCCTTCAGTGGTTACTACTGGAGCTGGATCCGCCAGCCCCCAGGGAAGGGG
CTGGAGTACATTGGGGAAATCAATCATAGTGGAAGCACCAACTACAACCCGTCCCTCAAGAGTCGAGTCACCATATCAGT
AGACACGTCCAAGAAACAGCTCTCCCTGAAGTTGAGCTCTGTGAACGCCGCGGACACGGCTGTGTATTACTGTGCGAGAG
TTATTACTAGGGCGAGTCCTGGCACAGACGGGAGGTACGGTATGAACGTCTGGGGCCAAGGGACCACGGTCACCGTCTCC
TCAGGTAAGAATGGCCACTCTAGGGC
>1111_24861_6635|VPRIMER=Ramos_FW|CPRIMER=Ramos_REV|DUPCOUNT=52|CONSCOUNT=60|CIGAR=169M1X176M
TGTCCCTCACCTGCGGTGTTTATGGTGGGTCCTTCAGTGGTTACTACTGGAGCTGGATCCGCCAGCCCCCAGGGAAGGGG
CTGGAGTACATTGGGGAAATCAATCATAGTGGAAGCACCAACTACAACCCGTCCCTCAAGAGTCGAGTCACCATATCAGT
AGACACGTCTAAGAAACAGCTCTCCCTGAAGTTGAGCTCTGTGAACGCCGCGGACACGGCTGTGTATTACTGTGCGAGAG
TTATTACTAGGGCGAGTCCTGGCACAGACGGGAGGTACGGTATGGACGTCTGGGGCCAAGGGACCACGGTCACCGTCTCC
TCAGGTAAGAATGGCCACTCTAGGGC
>1111_26206_6821|VPRIMER=Ramos_FW|CPRIMER=Ramos_REV|DUPCOUNT=43|CONSCOUNT=61|CIGAR=38M1X307M
TGTCCCTCACCTGCGGTGTTTATGGTGGGTCCTTCAGTTGTTACTACTGGAGCTGGATCCGCCAGCCCCCAGGGAAGGGG
CTGGAGTACATTGGGGAAATCAATCATAGTGGAAGCACCAACTACAACCCGTCCCTCAAGAGTCGAGTCACCATATCAGT
AGACACGTCCAAGAAACAGCTCTCCCTGAAGTTGAGCTCTGTGAACGCCGCGGACACGGCTGTGTATTACTGTGCGAGAG
TTATTACTAGGGCGAGTCCTGGCACAGACGGGAGGTACGGTATGGACGTCTGGGGCCAAGGGACCACGGTCACCGTCTCC
TCAGGTAAGAATGGCCACTCTAGGGC
>1111_17465_7370|VPRIMER=Ramos_FW|CPRIMER=Ramos_REV|DUPCOUNT=33|CONSCOUNT=40|CIGAR=190M1X155M
TGTCCCTCACCTGCGGTGTTTATGGTGGGTCCTTCAGTGGTTACTACTGGAGCTGGATCCGCCAGCCCCCAGGGAAGGGG
CTGGAGTACATTGGGGAAATCAATCATAGTGGAAGCACCAACTACAACCCGTCCCTCAAGAGTCGAGTCACCATATCAGT
AGACACGTCCAAGAAACAGCTCTCCCTGAATTTGAGCTCTGTGAACGCCGCGGACACGGCTGTGTATTACTGTGCGAGAG
TTATTACTAGGGCGAGTCCTGGCACAGACGGGAGGTACGGTATGGACGTCTGGGGCCAAGGGACCACGGTCACCGTCTCC
TCAGGTAAGAATGGCCACTCTAGGGC
>1111_21388_7594|VPRIMER=Ramos_FW|CPRIMER=Ramos_REV|DUPCOUNT=21|CONSCOUNT=23|CIGAR=194M1X151M
TGTCCCTCACCTGCGGTGTTTATGGTGGGTCCTTCAGTGGTTACTACTGGAGCTGGATCCGCCAGCCCCCAGGGAAGGGG
CTGGAGTACATTGGGGAAATCAATCATAGTGGAAGCACCAACTACAACCCGTCCCTCAAGAGTCGAGTCACCATATCAGT
AGACACGTCCAAGAAACAGCTCTCCCTGAAGTTGCGCTCTGTGAACGCCGCGGACACGGCTGTGTATTACTGTGCGAGAG
TTATTACTAGGGCGAGTCCTGGCACAGACGGGAGGTACGGTATGGACGTCTGGGGCCAAGGGACCACGGTCACCGTCTCC
TCAGGTAAGAATGGCCACTCTAGGGC
>1111_12471_7981|VPRIMER=Ramos_FW|CPRIMER=Ramos_REV|DUPCOUNT=39|CONSCOUNT=44|CIGAR=131M1X214M
TGTCCCTCACCTGCGGTGTTTATGGTGGGTCCTTCAGTGGTTACTACTGGAGCTGGATCCGCCAGCCCCCAGGGAAGGGG
CTGGAGTACATTGGGGAAATCAATCATAGTGGAAGCACCAACTACAACCCGCCCCTCAAGAGTCGAGTCACCATATCAGT
AGACACGTCCAAGAAACAGCTCTCCCTGAAGTTGAGCTCTGTGAACGCCGCGGACACGGCTGTGTATTACTGTGCGAGAG
TTATTACTAGGGCGAGTCCTGGCACAGACGGGAGGTACGGTATGGACGTCTGGGGCCAAGGGACCACGGTCACCGTCTCC
TCAGGTAAGAATGGCCACTCTAGGGC
>1111_5606_8253|VPRIMER=Ramos_FW|CPRIMER=Ramos_REV|DUPCOUNT=29|CONSCOUNT=31|CIGAR=263M1X82M
TGTCCCTCACCTGCGGTGTTTATGGTGGGTCCTTCAGTGGTTACTACTGGAGCTGGATCCGCCAGCCCCCAGGGAAGGGG
CTGGAGTACATTGGGGAAATCAATCATAGTGGAAGCACCAACTACAACCCGTCCCTCAAGAGTCGAGTCACCATATCAGT
AGACACGTCCAAGAAACAGCTCTCCCTGAAGTTGAGCTCTGTGAACGCCGCGGACACGGCTGTGTATTACTGTGCGAGAG
TTATTACTAGGGCGAGTCCTGGCTCAGACGGGAGGTACGGTATGGACGTCTGGGGCCAAGGGACCACGGTCACCGTCTCC
TCAGGTAAGAATGGCCACTCTAGGGC
>1111_24575_8386|VPRIMER=Ramos_FW|CPRIMER=Ramos_REV|DUPCOUNT=32|CONSCOUNT=39|CIGAR=304M1X41M
TGTCCCTCACCTGCGGTGTTTATGGTGGGTCCTTCAGTGGTTACTACTGGAGCTGGATCCGCCAGCCCCCAGGGAAGGGG
CTGGAGTACATTGGGGAAATCAATCATAGTGGAAGCACCAACTACAACCCGTCCCTCAAGAGTCGAGTCACCATATCAGT
AGACACGTCCAAGAAACAGCTCTCCCTGAAGTTGAGCTCTGTGAACGCCGCGGACACGGCTGTGTATTACTGTGCGAGAG
TTATTACTAGGGCGAGTCCTGGCACAGACGGGAGGTACGGTATGGACGTCTGGGGCCAAGGGACAACGGTCACCGTCTCC
TCAGGTAAGAATGGCCACTCTAGGGC
>1111_9109_8872|VPRIMER=Ramos_FW|CPRIMER=Ramos_REV|DUPCOUNT=47|CONSCOUNT=58|CIGAR=100M1X245M
TGTCCCTCACCTGCGGTGTTTATGGTGGGTCCTTCAGTGGTTACTACTGGAGCTGGATCCGCCAGCCCCCAGGGAAGGGG
CTGGAGTACATTGGGGAAATGAATCATAGTGGAAGCACCAACTACAACCCGTCCCTCAAGAGTCGAGTCACCATATCAGT
AGACACGTCCAAGAAACAGCTCTCCCTGAAGTTGAGCTCTGTGAACGCCGCGGACACGGCTGTGTATTACTGTGCGAGAG
TTATTACTAGGGCGAGTCCTGGCACAGACGGGAGGTACGGTATGGACGTCTGGGGCCAAGGGACCACGGTCACCGTCTCC
TCAGGTAAGAATGGCCACTCTAGGGC
>1111_13565_10954|VPRIMER=Ramos_FW|CPRIMER=Ramos_REV|DUPCOUNT=34|CONSCOUNT=36|CIGAR=98M1X247M
TGTCCCTCACCTGCGGTGTTTATGGTGGGTCCTTCAGTGGTTACTACTGGAGCTGGATCCGCCAGCCCCCAGGGAAGGGG
CTGGAGTACATTGGGGAAGTCAATCATAGTGGAAGCACCAACTACAACCCGTCCCTCAAGAGTCGAGTCACCATATCAGT
AGACACGTCCAAGAAACAGCTCTCCCTGAAGTTGAGCTCTGTGAACGCCGCGGACACGGCTGTGTATTACTGTGCGAGAG
TTATTACTAGGGCGAGTCCTGGCACAGACGGGAGGTACGGTATGGACGTCTGGGGCCAAGGGACCACGGTCACCGTCTCC
TCAGGTAAGAATGGCCACTCTAGGGC
>1111_21539_11655|VPRIMER=Ramos_FW|CPRIMER=Ramos_REV|DUPCOUNT=40|CONSCOUNT=43|CIGAR=316M1X29M
TGTCCCTCACCTGCGGTGTTTATGGTGGGTCCTTCAGTGGTTACTACTGGAGCTGGATCCGCCAGCCCCCAGGGAAGGGG
CTGGAGTACATTGGGGAAATCAATCATAGTGGAAGCACCAACTACAACCCGTCCCTCAAGAGTCGAGTCACCATATCAGT
AGACACGTCCAAGAAACAGCTCTCCCTGAAGTTGAGCTCTGTGAACGCCGCGGACACGGCTGTGTATTACTGTGCGAGAG
TTATTACTAGGGCGAGTCCTGGCACAGACGGGAGGTACGGTATGGACGTCTGGGGCCAAGGGACCACGGTCACCGTTTCC
TCAGGTAAGAATGGCCACTCTAGGGC
>1111_18450_12456|VPRIMER=Ramos_FW|CPRIMER=Ramos_REV|DUPCOUNT=25|CONSCOUNT=26|CIGAR=57M1X288M
TGTCCCTCACCTGCGGTGTTTATGGTGGGTCCTTCAGTGGTTACTACTGGAGCTGGACCCGCCAGCCCCCAGGGAAGGGG
CTGGAGTACATTGGGGAAATCAATCATAGTGGAAGCACCAACTACAACCCGTCCCTCAAGAGTCGAGTCACCATATCAGT
AGACACGTCCAAGAAACAGCTCTCCCTGAAGTTGAGCTCTGTGAACGCCGCGGACACGGCTGTGTATTACTGTGCGAGAG
TTATTACTAGGGCGAGTCCTGGCACAGACGGGAGGTACGGTATGGACGTCTGGGGCCAAGGGACCACGGTCACCGTCTCC
TCAGGTAAGAATGGCCACTCTAGGGC
>1111_4462_12678|VPRIMER=Ramos_FW|CPRIMER=Ramos_REV|DUPCOUNT=39|CONSCOUNT=44|CIGAR=186M1X159M
TGTCCCTCACCTGCGGTGTTTATGGTGGGTCCTTCAGTGGTTACTACTGGAGCTGGATCCGCCAGCCCCCAGGGAAGGGG
CTGGAGTACATTGGGGAAATCAATCATAGTGGAAGCACCAACTACAACCCGTCCCTCAAGAGTCGAGTCACCATATCAGT
AGACACGTCCAAGAAACAGCTCTCCCCGAAGTTGAGCTCTGTGAACGCCGCGGACACGGCTGTGTATTACTGTGCGAGAG
TTATTACTAGGGCGAGTCCTGGCACAGACGGGAGGTACGGTATGGACGTCTGGGGCCAAGGGACCACGGTCACCGTCTCC
TCAGGTAAGAATGGCCACTCTAGGGC
>1111_8959_13203|VPRIMER=Ramos_FW|CPRIMER=Ramos_REV|DUPCOUNT=2|CONSCOUNT=3|CIGAR=218M1X4M1X122M
TGTCCCTCACCTGCGGTGTTTATGGTGGGTCCTTCAGTGGTTACTACTGGAGCTGGATCCGCCAGCCCCCAGGGAAGGGG
CTGGAGTACATTGGGGAAATCAATCATAGTGGAAGCACCAACTACAACCCGTCCCTCAAGAGTCGAGTCACCATATCAGT
AGACACGTCCAAGAAACAGCTCTCCCTGAAGTTGAGCTCTGTGAACGCCGCGGACACGACTGTTTATTACTGTGCGAGAG
TTATTACTAGGGCGAGTCCTGGCACAGACGGGAGGTACGGTATGGACGTCTGGGGCCAAGGGACCACGGTCACCGTCTCC
TCAGGTAAGAATGGCCACTCTAGGGC
>1111_29162_14006|VPRIMER=Ramos_FW|CPRIMER=Ramos_REV|DUPCOUNT=25|CONSCOUNT=26|CIGAR=256M1X89M
TGTCCCTCACCTGCGGTGTTTATGGTGGGTCCTTCAGTGGTTACTACTGGAGCTGGATCCGCCAGCCCCCAGGGAAGGGG
CTGGAGTACATTGGGGAAATCAATCATAGTGGAAGCACCAACTACAACCCGTCCCTCAAGAGTCGAGTCACCATATCAGT
AGACACGTCCAAGAAACAGCTCTCCCTGAAGTTGAGCTCTGTGAACGCCGCGGACACGGCTGTGTATTACTGTGCGAGAG
TTATTACTAGGGCGAGGCCTGGCACAGACGGGAGGTACGGTATGGACGTCTGGGGCCAAGGGACCACGGTCACCGTCTCC
TCAGGTAAGAATGGCCACTCTAGGGC
>1111_19546_15149|VPRIMER=Ramos_FW|CPRIMER=Ramos_REV|DUPCOUNT=30|CONSCOUNT=41|CIGAR=308M1X37M
TGTCCCTCACCTGCGGTGTTTATGGTGGGTCCTTCAGTGGTTACTACTGGAGCTGGATCCGCCAGCCCCCAGGGAAGGGG
CTGGAGTACATTGGGGAAATCAATCATAGTGGAAGCACCAACTACAACCCGTCCCTCAAGAGTCGAGTCACCATATCAGT
AGACACGTCCAAGAAACAGCTCTCCCTGAAGTTGAGCTCTGTGAACGCCGCGGACACGGCTGTGTATTACTGTGCGAGAG
TTATTACTAGGGCGAGTCCTGGCACAGACGGGAGGTACGGTATGGACGTCTGGGGCCAAGGGACCACGATCACCGTCTCC
TCAGGTAAGAATGGCCACTCTAGGGC
>1111_18722_15481|VPRIMER=Ramos_FW|CPRIMER=Ramos_REV|DUPCOUNT=16|CONSCOUNT=18|CIGAR=115M1X230M
TGTCCCTCACCTGCGGTGTTTATGGTGGGTCCTTCAGTGGTTACTACTGGAGCTGGATCCGCCAGCCCCCAGGGAAGGGG
CTGGAGTACATTGGGGAAATCAATCATAGTGGAAGGACCAACTACAACCCGTCCCTCAAGAGTCGAGTCACCATATCAGT
AGACACGTCCAAGAAACAGCTCTCCCTGAAGTTGAGCTCTGTGAACGCCGCGGACACGGCTGTGTATTACTGTGCGAGAG
TTATTACTAGGGCGAGTCCTGGCACAGACGGGAGGTACGGTATGGACGTCTGGGGCCAAGGGACCACGGTCACCGTCTCC
TCAGGTAAGAATGGCCACTCTAGGGC
>1111_18450_15516|VPRIMER=Ramos_FW|CPRIMER=Ramos_REV|DUPCOUNT=3|CONSCOUNT=3|CIGAR=85M1X187M1X72M
TGTCCCTCACCTGCGGTGTTTATGGTGGGTCCTTCAGTGGTTACTACTGGAGCTGGATCCGCCAGCCCCCAGGGAAGGGG
CTGGAATACATTGGGGAAATCAATCATAGTGGAAGCACCAACTACAACCCGTCCCTCAAGAGTCGAGTCACCATATCAGT
AGACACGTCCAAGAAACAGCTCTCCCTGAAGTTGAGCTCTGTGAACGCCGCGGACACGGCTGTGTATTACTGTGCGAGAG
TTATTACTAGGGCGAGTCCTGGCACAGACGGGACGTACGGTATGGACGTCTGGGGCCAAGGGACCACGGTCACCGTCTCC
TCAGGTAAGAATGGCCACTCTAGGGC
>1111_14844_16891|VPRIMER=Ramos_FW|CPRIMER=Ramos_REV|DUPCOUNT=28|CONSCOUNT=30|CIGAR=303M1X42M
TGTCCCTCACCTGCGGTGTTTATGGTGGGTCCTTCAGTGGTTACTACTGGAGCTGGATCCGCCAGCCCCCAGGGAAGGGG
CTGGAGTACATTGGGGAAATCAATCATAGTGGAAGCACCAACTACAACCCGTCCCTCAAGAGTCGAGTCACCATATCAGT
AGACACGTCCAAGAAACAGCTCTCCCTGAAGTTGAGCTCTGTGAACGCCGCGGACACGGCTGTGTATTACTGTGCGAGAG
TTATTACTAGGGCGAGTCCTGGCACAGACGGGAGGTACGGTATGGACGTCTGGGGCCAAGGGATCACGGTCACCGTCTCC
TCAGGTAAGAATGGCCACTCTAGGGC
>1111_20790_19680|VPRIMER=Ramos_FW|CPRIMER=Ramos_REV|DUPCOUNT=13|CONSCOUNT=22|CIGAR=134M1X211M
TGTCCCTCACCTGCGGTGTTTATGGTGGGTCCTTCAGTGGTTACTACTGGAGCTGGATCCGCCAGCCCCCAGGGAAGGGG
CTGGAGTACATTGGGGAAATCAATCATAGTGGAAGCACCAACTACAACCCGTCCATCAAGAGTCGAGTCACCATATCAGT
AGACACGTCCAAGAAACAGCTCTCCCTGAAGTTGAGCTCTGTGAACGCCGCGGACACGGCTGTGTATTACTGTGCGAGAG
TTATTACTAGGGCGAGTCCTGGCACAGACGGGAGGTACGGTATGGACGTCTGGGGCCAAGGGACCACGGTCACCGTCTCC
TCAGGTAAGAATGGCCACTCTAGGGC
>1111_25041_19706|VPRIMER=Ramos_FW|CPRIMER=Ramos_REV|DUPCOUNT=3|CONSCOUNT=3|CIGAR=196M1X117M1X31M
TGTCCCTCACCTGCGGTGTTTATGGTGGGTCCTTCAGTGGTTACTACTGGAGCTGGATCCGCCAGCCCCCAGGGAAGGGG
CTGGAGTACATTGGGGAAATCAATCATAGTGGAAGCACCAACTACAACCCGTCCCTCAAGAGTCGAGTCACCATATCAGT
AGACACGTCCAAGAAACAGCTCTCCCTGAAGTTGAGTTCTGTGAACGCCGCGGACACGGCTGTGTATTACTGTGCGAGAG
TTATTACTAGGGCGAGTCCTGGCACAGACGGGAGGTACGGTATGGACGTCTGGGGCCAAGGGACCACGGTCACCTTCTCC
TCAGGTAAGAATGGCCACTCTAGGGC
>1111_6376_20049|VPRIMER=Ramos_FW|CPRIMER=Ramos_REV|DUPCOUNT=4|CONSCOUNT=6|CIGAR=214M1X1M1X129M
TGTCCCTCACCTGCGGTGTTTATGGTGGGTCCTTCAGTGGTTACTACTGGAGCTGGATCCGCCAGCCCCCAGGGAAGGGG
CTGGAGTACATTGGGGAAATCAATCATAGTGGAAGCACCAACTACAACCCGTCCCTCAAGAGTCGAGTCACCATATCAGT
AGACACGTCCAAGAAACAGCTCTCCCTGAAGTTGAGCTCTGTGAACGCCGCGGATATGGCTGTGTATTACTGTGCGAGAG
TTATTACTAGGGCGAGTCCTGGCACAGACGGGAGGTACGGTATGGACGTCTGGGGCCAAGGGACCACGGTCACCGTCTCC
TCAGGTAAGAATGGCCACTCTAGGGC
>1111_23113_20284|VPRIMER=Ramos_FW|CPRIMER=Ramos_REV|DUPCOUNT=44|CONSCOUNT=52|CIGAR=333M1X12M
TGTCCCTCACCTGCGGTGTTTATGGTGGGTCCTTCAGTGGTTACTACTGGAGCTGGATCCGCCAGCCCCCAGGGAAGGGG
CTGGAGTACATTGGGGAAATCAATCATAGTGGAAGCACCAACTACAACCCGTCCCTCAAGAGTCGAGTCACCATATCAGT
AGACACGTCCAAGAAACAGCTCTCCCTGAAGTTGAGCTCTGTGAACGCCGCGGACACGGCTGTGTATTACTGTGCGAGAG
TTATTACTAGGGCGAGTCCTGGCACAGACGGGAGGTACGGTATGGACGTCTGGGGCCAAGGGACCACGGTCACCGTCTCC
TCAGGTAAGAATGTCCACTCTAGGGC
>1111_24567_21370|VPRIMER=Ramos_FW|CPRIMER=Ramos_REV|DUPCOUNT=7|CONSCOUNT=8|CIGAR=155M1X23M1X41M1X124M
TGTCCCTCACCTGCGGTGTTTATGGTGGGTCCTTCAGTGGTTACTACTGGAGCTGGATCCGCCAGCCCCCAGGGAAGGGG
CTGGAGTACATTGGGGAAATCAATCATAGTGGAAGCACCAACTACAACCCGTCCCTCAAGAGTCGAGTCACCATAGCAGT
AGACACGTCCAAGAAACAGGTCTCCCTGAAGTTGAGCTCTGTGAACGCCGCGGACACGGCTCTGTATTACTGTGCGAGAG
TTATTACTAGGGCGAGTCCTGGCACAGACGGGAGGTACGGTATGGACGTCTGGGGCCAAGGGACCACGGTCACCGTCTCC
TCAGGTAAGAATGGCCACTCTAGGGC
>1111_11062_22099|VPRIMER=Ramos_FW|CPRIMER=Ramos_REV|DUPCOUNT=36|CONSCOUNT=41|CIGAR=181M1X164M
TGTCCCTCACCTGCGGTGTTTATGGTGGGTCCTTCAGTGGTTACTACTGGAGCTGGATCCGCCAGCCCCCAGGGAAGGGG
CTGGAGTACATTGGGGAAATCAATCATAGTGGAAGCACCAACTACAACCCGTCCCTCAAGAGTCGAGTCACCATATCAGT
AGACACGTCCAAGAAACAGCTATCCCTGAAGTTGAGCTCTGTGAACGCCGCGGACACGGCTGTGTATTACTGTGCGAGAG
TTATTACTAGGGCGAGTCCTGGCACAGACGGGAGGTACGGTATGGACGTCTGGGGCCAAGGGACCACGGTCACCGTCTCC
TCAGGTAAGAATGGCCACTCTAGGGC
>1111_24806_22509|VPRIMER=Ramos_FW|CPRIMER=Ramos_REV|DUPCOUNT=4|CONSCOUNT=4|CIGAR=155M1X23M1X144M1X21M
TGTCCCTCACCTGCGGTGTTTATGGTGGGTCCTTCAGTGGTTACTACTGGAGCTGGATCCGCCAGCCCCCAGGGAAGGGG
CTGGAGTACATTGGGGAAATCAATCATAGTGGAAGCACCAACTACAACCCGTCCCTCAAGAGTCGAGTCACCATAGCAGT
AGACACGTCCAAGAAACAGGTCTCCCTGAAGTTGAGCTCTGTGAACGCCGCGGACACGGCTGTGTATTACTGTGCGAGAG
TTATTACTAGGGCGAGTCCTGGCACAGACGGGAGGTACGGTATGGACGTCTGGGGCCAAGGGACCACGGTCACCGTCTCC
TCAGTTAAGAATGGCCACTCTAGGGC
>1111_10433_22644|VPRIMER=Ramos_FW|CPRIMER=Ramos_REV|DUPCOUNT=35|CONSCOUNT=38|CIGAR=160M1X185M
TGTCCCTCACCTGCGGTGTTTATGGTGGGTCCTTCAGTGGTTACTACTGGAGCTGGATCCGCCAGCCCCCAGGGAAGGGG
CTGGAGTACATTGGGGAAATCAATCATAGTGGAAGCACCAACTACAACCCGTCCCTCAAGAGTCGAGTCACCATATCAGT
TGACACGTCCAAGAAACAGCTCTCCCTGAAGTTGAGCTCTGTGAACGCCGCGGACACGGCTGTGTATTACTGTGCGAGAG
TTATTACTAGGGCGAGTCCTGGCACAGACGGGAGGTACGGTATGGACGTCTGGGGCCAAGGGACCACGGTCACCGTCTCC
TCAGGTAAGAATGGCCACTCTAGGGC
>1111_11789_23211|VPRIMER=Ramos_FW|CPRIMER=Ramos_REV|DUPCOUNT=47|CONSCOUNT=48|CIGAR=197M1X148M
TGTCCCTCACCTGCGGTGTTTATGGTGGGTCCTTCAGTGGTTACTACTGGAGCTGGATCCGCCAGCCCCCAGGGAAGGGG
CTGGAGTACATTGGGGAAATCAATCATAGTGGAAGCACCAACTACAACCCGTCCCTCAAGAGTCGAGTCACCATATCAGT
AGACACGTCCAAGAAACAGCTCTCCCTGAAGTTGAGCGCTGTGAACGCCGCGGACACGGCTGTGTATTACTGTGCGAGAG
TTATTACTAGGGCGAGTCCTGGCACAGACGGGAGGTACGGTATGGACGTCTGGGGCCAAGGGACCACGGTCACCGTCTCC
TCAGGTAAGAATGGCCACTCTAGGGC
>1111_14680_23433|VPRIMER=Ramos_FW|CPRIMER=Ramos_REV|DUPCOUNT=12|CONSCOUNT=14|CIGAR=148M1X197M
TGTCCCTCACCTGCGGTGTTTATGGTGGGTCCTTCAGTGGTTACTACTGGAGCTGGATCCGCCAGCCCCCAGGGAAGGGG
CTGGAGTACATTGGGGAAATCAATCATAGTGGAAGCACCAACTACAACCCGTCCCTCAAGAGTCGAGTGACCATATCAGT
AGACACGTCCAAGAAACAGCTCTCCCTGAAGTTGAGCTCTGTGAACGCCGCGGACACGGCTGTGTATTACTGTGCGAGAG
TTATTACTAGGGCGAGTCCTGGCACAGACGGGAGGTACGGTATGGACGTCTGGGGCCAAGGGACCACGGTCACCGTCTCC
TCAGGTAAGAATGGCCACTCTAGGGC
>1111_6561_23554|VPRIMER=Ramos_FW|CPRIMER=Ramos_REV|DUPCOUNT=22|CONSCOUNT=30|CIGAR=28M1X317M
TGTCCCTCACCTGCGGTGTTTATGGTGGTTCCTTCAGTGGTTACTACTGGAGCTGGATCCGCCAGCCCCCAGGGAAGGGG
CTGGAGTACATTGGGGAAATCAATCATAGTGGAAGCACCAACTACAACCCGTCCCTCAAGAGTCGAGTCACCATATCAGT
AGACACGTCCAAGAAACAGCTCTCCCTGAAGTTGAGCTCTGTGAACGCCGCGGACACGGCTGTGTATTACTGTGCGAGAG
TTATTACTAGGGCGAGTCCTGGCACAGACGGGAGGTACGGTATGGACGTCTGGGGCCAAGGGACCACGGTCACCGTCTCC
TCAGGTAAGAATGGCCACTCTAGGGC
>1112_9326_1183|VPRIMER=Ramos_FW|CPRIMER=Ramos_REV|DUPCOUNT=3|CONSCOUNT=3|CIGAR=90M1X2M1X252M
TGTCCCTCACCTGCGGTGTTTATGGTGGGTCCTTCAGTGGTTACTACTGGAGCTGGATCCGCCAGCCCCCAGGGAAGGGG
CTGGAGTACAGTGTGGAAATCAATCATAGTGGAAGCACCAACTACAACCCGTCCCTCAAGAGTCGAGTCACCATATCAGT
AGACACGTCCAAGAAACAGCTCTCCCTGAAGTTGAGCTCTGTGAACGCCGCGGACACGGCTGTGTATTACTGTGCGAGAG
TTATTACTAGGGCGAGTCCTGGCACAGACGGGAGGTACGGTATGGACGTCTGGGGCCAAGGGACCACGGTCACCGTCTCC
TCAGGTAAGAATGGCCACTCTAGGGC
>1112_12249_1655|VPRIMER=Ramos_FW|CPRIMER=Ramos_REV|DUPCOUNT=7|CONSCOUNT=10|CIGAR=78M1X267M
TGTCCCTCACCTGCGGTGTTTATGGTGGGTCCTTCAGTGGTTACTACTGGAGCTGGATCCGCCAGCCCCCAGGGAAGGCG
CTGGAGTACATTGGGGAAATCAATCATAGTGGAAGCACCAACTACAACCCGTCCCTCAAGAGTCGAGTCACCATATCAGT
AGACACGTCCAAGAAACAGCTCTCCCTGAAGTTGAGCTCTGTGAACGCCGCGGACACGGCTGTGTATTACTGTGCGAGAG
TTATTACTAGGGCGAGTCCTGGCACAGACGGGAGGTACGGTATGGACGTCTGGGGCCAAGGGACCACGGTCACCGTCTCC
TCAGGTAAGAATGGCCACTCTAGGGC
>1112_17636_1708|VPRIMER=Ramos_FW|CPRIMER=Ramos_REV|DUPCOUNT=1|CONSCOUNT=3|CIGAR=198M1X25M1X121M
TGTCCCTCACCTGCGGTGTTTATGGTGGGTCCTTCAGTGGTTACTACTGGAGCTGGATCCGCCAGCCCCCAGGGAAGGGG
CTGGAGTACATTGGGGAAATCAATCATAGTGGAAGCACCAACTACAACCCGTCCCTCAAGAGTCGAGTCACCATATCAGT
AGACACGTCCAAGAAACAGCTCTCCCTGAAGTTGAGCTATGTGAACGCCGCGGACACGGCTGTGAATTACTGTGCGAGAG
TTATTACTAGGGCGAGTCCTGGCACAGACGGGAGGTACGGTATGGACGTCTGGGGCCAAGGGACCACGGTCACCGTCTCC
TCAGGTAAGAATGGCCACTCTAGGGC
>1112_22096_2361|VPRIMER=Ramos_FW|CPRIMER=Ramos_REV|DUPCOUNT=148|CONSCOUNT=198|CIGAR=158M1X187M
TGTCCCTCACCTGCGGTGTTTATGGTGGGTCCTTCAGTGGTTACTACTGGAGCTGGATCCGCCAGCCCCCAGGGAAGGGG
CTGGAGTACATTGGGGAAATCAATCATAGTGGAAGCACCAACTACAACCCGTCCCTCAAGAGTCGAGTCACCATATCAAT
AGACACGTCCAAGAAACAGCTCTCCCTGAAGTTGAGCTCTGTGAACGCCGCGGACACGGCTGTGTATTACTGTGCGAGAG
TTATTACTAGGGCGAGTCCTGGCACAGACGGGAGGTACGGTATGGACGTCTGGGGCCAAGGGACCACGGTCACCGTCTCC
TCAGGTAAGAATGGCCACTCTAGGGC
>1112_22083_3512|VPRIMER=Ramos_FW|CPRIMER=Ramos_REV|DUPCOUNT=37|CONSCOUNT=37|CIGAR=157M1X188M
TGTCCCTCACCTGCGGTGTTTATGGTGGGTCCTTCAGTGGTTACTACTGGAGCTGGATCCGCCAGCCCCCAGGGAAGGGG
CTGGAGTACATTGGGGAAATCAATCATAGTGGAAGCACCAACTACAACCCGTCCCTCAAGAGTCGAGTCACCATATCTGT
AGACACGTCCAAGAAACAGCTCTCCCTGAAGTTGAGCTCTGTGAACGCCGCGGACACGGCTGTGTATTACTGTGCGAGAG
TTATTACTAGGGCGAGTCCTGGCACAGACGGGAGGTACGGTATGGACGTCTGGGGCCAAGGGACCACGGTCACCGTCTCC
TCAGGTAAGAATGGCCACTCTAGGGC
>1112_19130_4638|VPRIMER=Ramos_FW|CPRIMER=Ramos_REV|DUPCOUNT=2|CONSCOUNT=4|CIGAR=155M1X66M1X123M
TGTCCCTCACCTGCGGTGTTTATGGTGGGTCCTTCAGTGGTTACTACTGGAGCTGGATCCGCCAGCCCCCAGGGAAGGGG
CTGGAGTACATTGGGGAAATCAATCATAGTGGAAGCACCAACTACAACCCGTCCCTCAAGAGTCGAGTCACCATAGCAGT
AGACACGTCCAAGAAACAGCTCTCCCTGAAGTTGAGCTCTGTGAACGCCGCGGACACGGCTGAGTATTACTGTGCGAGAG
TTATTACTAGGGCGAGTCCTGGCACAGACGGGAGGTACGGTATGGACGTCTGGGGCCAAGGGACCACGGTCACCGTCTCC
TCAGGTAAGAATGGCCACTCTAGGGC
>1112_13760_5089|VPRIMER=Ramos_FW|CPRIMER=Ramos_REV|DUPCOUNT=9|CONSCOUNT=10|CIGAR=36M1X309M
TGTCCCTCACCTGCGGTGTTTATGGTGGGTCCTTCATTGGTTACTACTGGAGCTGGATCCGCCAGCCCCCAGGGAAGGGG
CTGGAGTACATTGGGGAAATCAATCATAGTGGAAGCACCAACTACAACCCGTCCCTCAAGAGTCGAGTCACCATATCAGT
AGACACGTCCAAGAAACAGCTCTCCCTGAAGTTGAGCTCTGTGAACGCCGCGGACACGGCTGTGTATTACTGTGCGAGAG
TTATTACTAGGGCGAGTCCTGGCACAGACGGGAGGTACGGTATGGACGTCTGGGGCCAAGGGACCACGGTCACCGTCTCC
TCAGGTAAGAATGGCCACTCTAGGGC
>1112_17840_5450|VPRIMER=Ramos_FW|CPRIMER=Ramos_REV|DUPCOUNT=24|CONSCOUNT=31|CIGAR=187M1X158M
TGTCCCTCACCTGCGGTGTTTATGGTGGGTCCTTCAGTGGTTACTACTGGAGCTGGATCCGCCAGCCCCCAGGGAAGGGG
CTGGAGTACATTGGGGAAATCAATCATAGTGGAAGCACCAACTACAACCCGTCCCTCAAGAGTCGAGTCACCATATCAGT
AGACACGTCCAAGAAACAGCTCTCCCTAAAGTTGAGCTCTGTGAACGCCGCGGACACGGCTGTGTATTACTGTGCGAGAG
TTATTACTAGGGCGAGTCCTGGCACAGACGGGAGGTACGGTATGGACGTCTGGGGCCAAGGGACCACGGTCACCGTCTCC
TCAGGTAAGAATGGCCACTCTAGGGC
>1112_18970_5474|VPRIMER=Ramos_FW|CPRIMER=Ramos_REV|DUPCOUNT=20|CONSCOUNT=20|CIGAR=119M1X226M
TGTCCCTCACCTGCGGTGTTTATGGTGGGTCCTTCAGTGGTTACTACTGGAGCTGGATCCGCCAGCCCCCAGGGAAGGGG
CTGGAGTACATTGGGGAAATCAATCATAGTGGAAGCACCTACTACAACCCGTCCCTCAAGAGTCGAGTCACCATATCAGT
AGACACGTCCAAGAAACAGCTCTCCCTGAAGTTGAGCTCTGTGAACGCCGCGGACACGGCTGTGTATTACTGTGCGAGAG
TTATTACTAGGGCGAGTCCTGGCACAGACGGGAGGTACGGTATGGACGTCTGGGGCCAAGGGACCACGGTCACCGTCTCC
TCAGGTAAGAATGGCCACTCTAGGGC
>1112_13385_6463|VPRIMER=Ramos_FW|CPRIMER=Ramos_REV|DUPCOUNT=29|CONSCOUNT=30|CIGAR=194M1X151M
TGTCCCTCACCTGCGGTGTTTATGGTGGGTCCTTCAGTGGTTACTACTGGAGCTGGATCCGCCAGCCCCCAGGGAAGGGG
CTGGAGTACATTGGGGAAATCAATCATAGTGGAAGCACCAACTACAACCCGTCCCTCAAGAGTCGAGTCACCATATCAGT
AGACACGTCCAAGAAACAGCTCTCCCTGAAGTTGGGCTCTGTGAACGCCGCGGACACGGCTGTGTATTACTGTGCGAGAG
TTATTACTAGGGCGAGTCCTGGCACAGACGGGAGGTACGGTATGGACGTCTGGGGCCAAGGGACCACGGTCACCGTCTCC
TCAGGTAAGAATGGCCACTCTAGGGC
>1112_6606_6893|VPRIMER=Ramos_FW|CPRIMER=Ramos_REV|DUPCOUNT=20|CONSCOUNT=23|CIGAR=23M1X322M
TGTCCCTCACCTGCGGTGTTTATTGTGGGTCCTTCAGTGGTTACTACTGGAGCTGGATCCGCCAGCCCCCAGGGAAGGGG
CTGGAGTACATTGGGGAAATCAATCATAGTGGAAGCACCAACTACAACCCGTCCCTCAAGAGTCGAGTCACCATATCAGT
AGACACGTCCAAGAAACAGCTCTCCCTGAAGTTGAGCTCTGTGAACGCCGCGGACACGGCTGTGTATTACTGTGCGAGAG
TTATTACTAGGGCGAGTCCTGGCACAGACGGGAGGTACGGTATGGACGTCTGGGGCCAAGGGACCACGGTCACCGTCTCC
TCAGGTAAGAATGGCCACTCTAGGGC
>1112_12588_7956|VPRIMER=Ramos_FW|CPRIMER=Ramos_REV|DUPCOUNT=19|CONSCOUNT=26|CIGAR=344M1X1M
TGTCCCTCACCTGCGGTGTTTATGGTGGGTCCTTCAGTGGTTACTACTGGAGCTGGATCCGCCAGCCCCCAGGGAAGGGG
CTGGAGTACATTGGGGAAATCAATCATAGTGGAAGCACCAACTACAACCCGTCCCTCAAGAGTCGAGTCACCATATCAGT
AGACACGTCCAAGAAACAGCTCTCCCTGAAGTTGAGCTCTGTGAACGCCGCGGACACGGCTGTGTATTACTGTGCGAGAG
TTATTACTAGGGCGAGTCCTGGCACAGACGGGAGGTACGGTATGGACGTCTGGGGCCAAGGGACCACGGTCACCGTCTCC
TCAGGTAAGAATGGCCACTCTAGGCC
>1112_11754_8151|VPRIMER=Ramos_FW|CPRIMER=Ramos_REV|DUPCOUNT=50|CONSCOUNT=76|CIGAR=231M1X114M
TGTCCCTCACCTGCGGTGTTTATGGTGGGTCCTTCAGTGGTTACTACTGGAGCTGGATCCGCCAGCCCCCAGGGAAGGGG
CTGGAGTACATTGGGGAAATCAATCATAGTGGAAGCACCAACTACAACCCGTCCCTCAAGAGTCGAGTCACCATATCAGT
AGACACGTCCAAGAAACAGCTCTCCCTGAAGTTGAGCTCTGTGAACGCCGCGGACACGGCTGTGTATTACTATGCGAGAG
TTATTACTAGGGCGAGTCCTGGCACAGACGGGAGGTACGGTATGGACGTCTGGGGCCAAGGGACCACGGTCACCGTCTCC
TCAGGTAAGAATGGCCACTCTAGGGC
>1112_20839_8969|VPRIMER=Ramos_FW|CPRIMER=Ramos_REV|DUPCOUNT=41|CONSCOUNT=51|CIGAR=88M1X257M
TGTCCCTCACCTGCGGTGTTTATGGTGGGTCCTTCAGTGGTTACTACTGGAGCTGGATCCGCCAGCCCCCAGGGAAGGGG
CTGGAGTAGATTGGGGAAATCAATCATAGTGGAAGCACCAACTACAACCCGTCCCTCAAGAGTCGAGTCACCATATCAGT
AGACACGTCCAAGAAACAGCTCTCCCTGAAGTTGAGCTCTGTGAACGCCGCGGACACGGCTGTGTATTACTGTGCGAGAG
TTATTACTAGGGCGAGTCCTGGCACAGACGGGAGGTACGGTATGGACGTCTGGGGCCAAGGGACCACGGTCACCGTCTCC
TCAGGTAAGAATGGCCACTCTAGGGC
>1112_9332_9254|VPRIMER=Ramos_FW|CPRIMER=Ramos_REV|DUPCOUNT=25|CONSCOUNT=30|CIGAR=102M1X243M
TGTCCCTCACCTGCGGTGTTTATGGTGGGTCCTTCAGTGGTTACTACTGGAGCTGGATCCGCCAGCCCCCAGGGAAGGGG
CTGGAGTACATTGGGGAAATCATTCATAGTGGAAGCACCAACTACAACCCGTCCCTCAAGAGTCGAGTCACCATATCAGT
AGACACGTCCAAGAAACAGCTCTCCCTGAAGTTGAGCTCTGTGAACGCCGCGGACACGGCTGTGTATTACTGTGCGAGAG
TTATTACTAGGGCGAGTCCTGGCACAGACGGGAGGTACGGTATGGACGTCTGGGGCCAAGGGACCACGGTCACCGTCTCC
TCAGGTAAGAATGGCCACTCTAGGGC
>1112_2851_10018|VPRIMER=Ramos_FW|CPRIMER=Ramos_REV|DUPCOUNT=5|CONSCOUNT=5|CIGAR=314M1X9M1X21M
TGTCCCTCACCTGCGGTGTTTATGGTGGGTCCTTCAGTGGTTACTACTGGAGCTGGATCCGCCAGCCCCCAGGGAAGGGG
CTGGAGTACATTGGGGAAATCAATCATAGTGGAAGCACCAACTACAACCCGTCCCTCAAGAGTCGAGTCACCATATCAGT
AGACACGTCCAAGAAACAGCTCTCCCTGAAGTTGAGCTCTGTGAACGCCGCGGACACGGCTGTGTATTACTGTGCGAGAG
TTATTACTAGGGCGAGTCCTGGCACAGACGGGAGGTACGGTATGGACGTCTGGGGCCAAGGGACCACGGTCACCTTCTCC
TCAGTTAAGAATGGCCACTCTAGGGC
>1112_6300_10509|VPRIMER=Ramos_FW|CPRIMER=Ramos_REV|DUPCOUNT=49|CONSCOUNT=61|CIGAR=323M1X22M
TGTCCCTCACCTGCGGTGTTTATGGTGGGTCCTTCAGTGGTTACTACTGGAGCTGGATCCGCCAGCCCCCAGGGAAGGGG
CTGGAGTACATTGGGGAAATCAATCATAGTGGAAGCACCAACTACAACCCGTCCCTCAAGAGTCGAGTCACCATATCAGT
AGACACGTCCAAGAAACAGCTCTCCCTGAAGTTGAGCTCTGTGAACGCCGCGGACACGGCTGTGTATTACTGTGCGAGAG
TTATTACTAGGGCGAGTCCTGGCACAGACGGGAGGTACGGTATGGACGTCTGGGGCCAAGGGACCACGGTCACCGTCTCC
TCATGTAAGAATGGCCACTCTAGGGC
>1112_7842_10963|VPRIMER=Ramos_FW|CPRIMER=Ramos_REV|DUPCOUNT=46|CONSCOUNT=55|CIGAR=179M1X166M
TGTCCCTCACCTGCGGTGTTTATGGTGGGTCCTTCAGTGGTTACTACTGGAGCTGGATCCGCCAGCCCCCAGGGAAGGGG
CTGGAGTACATTGGGGAAATCAATCATAGTGGAAGCACCAACTACAACCCGTCCCTCAAGAGTCGAGTCACCATATCAGT
AGACACGTCCAAGAAACAGATCTCCCTGAAGTTGAGCTCTGTGAACGCCGCGGACACGGCTGTGTATTACTGTGCGAGAG
TTATTACTAGGGCGAGTCCTGGCACAGACGGGAGGTACGGTATGGACGTCTGGGGCCAAGGGACCACGGTCACCGTCTCC
TCAGGTAAGAATGGCCACTCTAGGGC
>1112_21727_12303|VPRIMER=Ramos_FW|CPRIMER=Ramos_REV|DUPCOUNT=29|CONSCOUNT=35|CIGAR=330M1X15M
TGTCCCTCACCTGCGGTGTTTATGGTGGGTCCTTCAGTGGTTACTACTGGAGCTGGATCCGCCAGCCCCCAGGGAAGGGG
CTGGAGTACATTGGGGAAATCAATCATAGTGGAAGCACCAACTACAACCCGTCCCTCAAGAGTCGAGTCACCATATCAGT
AGACACGTCCAAGAAACAGCTCTCCCTGAAGTTGAGCTCTGTGAACGCCGCGGACACGGCTGTGTATTACTGTGCGAGAG
TTATTACTAGGGCGAGTCCTGGCACAGACGGGAGGTACGGTATGGACGTCTGGGGCCAAGGGACCACGGTCACCGTCTCC
TCAGGTAAGATTGGCCACTCTAGGGC
>1112_19528_13003|VPRIMER=Ramos_FW|CPRIMER=Ramos_REV|DUPCOUNT=24|CONSCOUNT=34|CIGAR=278M2X66M
TGTCCCTCACCTGCGGTGTTTATGGTGGGTCCTTCAGTGGTTACTACTGGAGCTGGATCCGCCAGCCCCCAGGGAAGGGG
CTGGAGTACATTGGGGAAATCAATCATAGTGGAAGCACCAACTACAACCCGTCCCTCAAGAGTCGAGTCACCATATCAGT
AGACACGTCCAAGAAACAGCTCTCCCTGAAGTTGAGCTCTGTGAACGCCGCGGACACGGCTGTGTATTACTGTGCGAGAG
TTATTACTAGGGCGAGTCCTGGCACAGACGGGAGGTACAATATGGACGTCTGGGGCCAAGGGACCACGGTCACCGTCTCC
TCAGGTAAGAATGGCCACTCTAGGGC
>1112_25739_13894|VPRIMER=Ramos_FW|CPRIMER=Ramos_REV|DUPCOUNT=5|CONSCOUNT=9|CIGAR=39M1X15M1X290M
TGTCCCTCACCTGCGGTGTTTATGGTGGGTCCTTCAGTGATTACTACTGGAGCTGCATCCGCCAGCCCCCAGGGAAGGGG
CTGGAGTACATTGGGGAAATCAATCATAGTGGAAGCACCAACTACAACCCGTCCCTCAAGAGTCGAGTCACCATATCAGT
AGACACGTCCAAGAAACAGCTCTCCCTGAAGTTGAGCTCTGTGAACGCCGCGGACACGGCTGTGTATTACTGTGCGAGAG
TTATTACTAGGGCGAGTCCTGGCACAGACGGGAGGTACGGTATGGACGTCTGGGGCCAAGGGACCACGGTCACCGTCTCC
TCAGGTAAGAATGGCCACTCTAGGGC
>1112_26639_15201|VPRIMER=Ramos_FW|CPRIMER=Ramos_REV|DUPCOUNT=48|CONSCOUNT=68|CIGAR=344M1X1M
TGTCCCTCACCTGCGGTGTTTATGGTGGGTCCTTCAGTGGTTACTACTGGAGCTGGATCCGCCAGCCCCCAGGGAAGGGG
CTGGAGTACATTGGGGAAATCAATCATAGTGGAAGCACCAACTACAACCCGTCCCTCAAGAGTCGAGTCACCATATCAGT
AGACACGTCCAAGAAACAGCTCTCCCTGAAGTTGAGCTCTGTGAACGCCGCGGACACGGCTGTGTATTACTGTGCGAGAG
TTATTACTAGGGCGAGTCCTGGCACAGACGGGAGGTACGGTATGGACGTCTGGGGCCAAGGGACCACGGTCACCGTCTCC
TCAGGTAAGAATGGCCACTCTAGGAC
>1112_20925_15588|VPRIMER=Ramos_FW|CPRIMER=Ramos_REV|DUPCOUNT=33|CONSCOUNT=51|CIGAR=51M1X294M
TGTCCCTCACCTGCGGTGTTTATGGTGGGTCCTTCAGTGGTTACTACTGGATCTGGATCCGCCAGCCCCCAGGGAAGGGG
CTGGAGTACATTGGGGAAATCAATCATAGTGGAAGCACCAACTACAACCCGTCCCTCAAGAGTCGAGTCACCATATCAGT
AGACACGTCCAAGAAACAGCTCTCCCTGAAGTTGAGCTCTGTGAACGCCGCGGACACGGCTGTGTATTACTGTGCGAGAG
TTATTACTAGGGCGAGTCCTGGCACAGACGGGAGGTACGGTATGGACGTCTGGGGCCAAGGGACCACGGTCACCGTCTCC
TCAGGTAAGAATGGCCACTCTAGGGC
>1112_15645_15971|VPRIMER=Ramos_FW|CPRIMER=Ramos_REV|DUPCOUNT=36|CONSCOUNT=41|CIGAR=149M1X196M
TGTCCCTCACCTGCGGTGTTTATGGTGGGTCCTTCAGTGGTTACTACTGGAGCTGGATCCGCCAGCCCCCAGGGAAGGGG
CTGGAGTACATTGGGGAAATCAATCATAGTGGAAGCACCAACTACAACCCGTCCCTCAAGAGTCGAGTCTCCATATCAGT
AGACACGTCCAAGAAACAGCTCTCCCTGAAGTTGAGCTCTGTGAACGCCGCGGACACGGCTGTGTATTACTGTGCGAGAG
TTATTACTAGGGCGAGTCCTGGCACAGACGGGAGGTACGGTATGGACGTCTGGGGCCAAGGGACCACGGTCACCGTCTCC
TCAGGTAAGAATGGCCACTCTAGGGC
>1112_25760_16004|VPRIMER=Ramos_FW|CPRIMER=Ramos_REV|DUPCOUNT=2|CONSCOUNT=3|CIGAR=99M1X55M1X23M1X166M
TGTCCCTCACCTGCGGTGTTTATGGTGGGTCCTTCAGTGGTTACTACTGGAGCTGGATCCGCCAGCCCCCAGGGAAGGGG
CTGGAGTACATTGGGGAAAGCAATCATAGTGGAAGCACCAACTACAACCCGTCCCTCAAGAGTCGAGTCACCATAGCAGT
AGACACGTCCAAGAAACAGGTCTCCCTGAAGTTGAGCTCTGTGAACGCCGCGGACACGGCTGTGTATTACTGTGCGAGAG
TTATTACTAGGGCGAGTCCTGGCACAGACGGGAGGTACGGTATGGACGTCTGGGGCCAAGGGACCACGGTCACCGTCTCC
TCAGGTAAGAATGGCCACTCTAGGGC
>1112_3766_16133|VPRIMER=Ramos_FW|CPRIMER=Ramos_REV|DUPCOUNT=26|CONSCOUNT=31|CIGAR=204M1X141M
TGTCCCTCACCTGCGGTGTTTATGGTGGGTCCTTCAGTGGTTACTACTGGAGCTGGATCCGCCAGCCCCCAGGGAAGGGG
CTGGAGTACATTGGGGAAATCAATCATAGTGGAAGCACCAACTACAACCCGTCCCTCAAGAGTCGAGTCACCATATCAGT
AGACACGTCCAAGAAACAGCTCTCCCTGAAGTTGAGCTCTGTGAGCGCCGCGGACACGGCTGTGTATTACTGTGCGAGAG
TTATTACTAGGGCGAGTCCTGGCACAGACGGGAGGTACGGTATGGACGTCTGGGGCCAAGGGACCACGGTCACCGTCTCC
TCAGGTAAGAATGGCCACTCTAGGGC
>1112_24111_16172|VPRIMER=Ramos_FW|CPRIMER=Ramos_REV|DUPCOUNT=5|CONSCOUNT=7|CIGAR=273M2X71M
TGTCCCTCACCTGCGGTGTTTATGGTGGGTCCTTCAGTGGTTACTACTGGAGCTGGATCCGCCAGCCCCCAGGGAAGGGG
CTGGAGTACATTGGGGAAATCAATCATAGTGGAAGCACCAACTACAACCCGTCCCTCAAGAGTCGAGTCACCATATCAGT
AGACACGTCCAAGAAACAGCTCTCCCTGAAGTTGAGCTCTGTGAACGCCGCGGACACGGCTGTGTATTACTGTGCGAGAG
TTATTACTAGGGCGAGTCCTGGCACAGACGGGATTTACGGTATGGACGTCTGGGGCCAAGGGACCACGGTCACCGTCTCC
TCAGGTAAGAATGGCCACTCTAGGGC
>1112_21514_16605|VPRIMER=Ramos_FW|CPRIMER=Ramos_REV|DUPCOUNT=24|CONSCOUNT=25|CIGAR=242M1X103M
TGTCCCTCACCTGCGGTGTTTATGGTGGGTCCTTCAGTGGTTACTACTGGAGCTGGATCCGCCAGCCCCCAGGGAAGGGG
CTGGAGTACATTGGGGAAATCAATCATAGTGGAAGCACCAACTACAACCCGTCCCTCAAGAGTCGAGTCACCATATCAGT
AGACACGTCCAAGAAACAGCTCTCCCTGAAGTTGAGCTCTGTGAACGCCGCGGACACGGCTGTGTATTACTGTGCGAGAG
TTGTTACTAGGGCGAGTCCTGGCACAGACGGGAGGTACGGTATGGACGTCTGGGGCCAAGGGACCACGGTCACCGTCTCC
TCAGGTAAGAATGGCCACTCTAGGGC
>1112_4318_16623|VPRIMER=Ramos_FW|CPRIMER=Ramos_REV|DUPCOUNT=36|CONSCOUNT=38|CIGAR=122M1X223M
TGTCCCTCACCTGCGGTGTTTATGGTGGGTCCTTCAGTGGTTACTACTGGAGCTGGATCCGCCAGCCCCCAGGGAAGGGG
CTGGAGTACATTGGGGAAATCAATCATAGTGGAAGCACCAACCACAACCCGTCCCTCAAGAGTCGAGTCACCATATCAGT
AGACACGTCCAAGAAACAGCTCTCCCTGAAGTTGAGCTCTGTGAACGCCGCGGACACGGCTGTGTATTACTGTGCGAGAG
TTATTACTAGGGCGAGTCCTGGCACAGACGGGAGGTACGGTATGGACGTCTGGGGCCAAGGGACCACGGTCACCGTCTCC
TCAGGTAAGAATGGCCACTCTAGGGC
>1112_18222_17672|VPRIMER=Ramos_FW|CPRIMER=Ramos_REV|DUPCOUNT=12|CONSCOUNT=13|CIGAR=93M1X252M
TGTCCCTCACCTGCGGTGTTTATGGTGGGTCCTTCAGTGGTTACTACTGGAGCTGGATCCGCCAGCCCCCAGGGAAGGGG
CTGGAGTACATTGCGGAAATCAATCATAGTGGAAGCACCAACTACAACCCGTCCCTCAAGAGTCGAGTCACCATATCAGT
AGACACGTCCAAGAAACAGCTCTCCCTGAAGTTGAGCTCTGTGAACGCCGCGGACACGGCTGTGTATTACTGTGCGAGAG
TTATTACTAGGGCGAGTCCTGGCACAGACGGGAGGTACGGTATGGACGTCTGGGGCCAAGGGACCACGGTCACCGTCTCC
TCAGGTAAGAATGGCCACTCTAGGGC
>1112_19164_18019|VPRIMER=Ramos_FW|CPRIMER=Ramos_REV|DUPCOUNT=6|CONSCOUNT=10|CIGAR=221M1X1M1X7M1X114M
TGTCCCTCACCTGCGGTGTTTATGGTGGGTCCTTCAGTGGTTACTACTGGAGCTGGATCCGCCAGCCCCCAGGGAAGGGG
CTGGAGTACATTGGGGAAATCAATCATAGTGGAAGCACCAACTACAACCCGTCCCTCAAGAGTCGAGTCACCATATCAGT
AGACACGTCCAAGAAACAGCTCTCCCTGAAGTTGAGCTCTGTGAACGCCGCGGACACGGCTATATATTACTATGCGAGAG
TTATTACTAGGGCGAGTCCTGGCACAGACGGGAGGTACGGTATGGACGTCTGGGGCCAAGGGACCACGGTCACCGTCTCC
TCAGGTAAGAATGGCCACTCTAGGGC
>1112_18717_18579|VPRIMER=Ramos_FW|CPRIMER=Ramos_REV|DUPCOUNT=7|CONSCOUNT=12|CIGAR=114M1X63M1X167M
TGTCCCTCACCTGCGGTGTTTATGGTGGGTCCTTCAGTGGTTACTACTGGAGCTGGATCCGCCAGCCCCCAGGGAAGGGG
CTGGAGTACATTGGGGAAATCAATCATAGTGGAAACACCAACTACAACCCGTCCCTCAAGAGTCGAGTCACCATATCAGT
AGACACGTCCAAGAAACAACTCTCCCTGAAGTTGAGCTCTGTGAACGCCGCGGACACGGCTGTGTATTACTGTGCGAGAG
TTATTACTAGGGCGAGTCCTGGCACAGACGGGAGGTACGGTATGGACGTCTGGGGCCAAGGGACCACGGTCACCGTCTCC
TCAGGTAAGAATGGCCACTCTAGGGC
>1112_22328_19468|VPRIMER=Ramos_FW|CPRIMER=Ramos_REV|DUPCOUNT=23|CONSCOUNT=25|CIGAR=151M1X194M
TGTCCCTCACCTGCGGTGTTTATGGTGGGTCCTTCAGTGGTTACTACTGGAGCTGGATCCGCCAGCCCCCAGGGAAGGGG
CTGGAGTACATTGGGGAAATCAATCATAGTGGAAGCACCAACTACAACCCGTCCCTCAAGAGTCGAGTCACAATATCAGT
AGACACGTCCAAGAAACAGCTCTCCCTGAAGTTGAGCTCTGTGAACGCCGCGGACACGGCTGTGTATTACTGTGCGAGAG
TTATTACTAGGGCGAGTCCTGGCACAGACGGGAGGTACGGTATGGACGTCTGGGGCCAAGGGACCACGGTCACCGTCTCC
TCAGGTAAGAATGGCCACTCTAGGGC
>1112_11823_21009|VPRIMER=Ramos_FW|CPRIMER=Ramos_REV|DUPCOUNT=4|CONSCOUNT=5|CIGAR=92M1X253M
TGTCCCTCACCTGCGGTGTTTATGGTGGGTCCTTCAGTGGTTACTACTGGAGCTGGATCCGCCAGCCCCCAGGGAAGGGG
CTGGAGTACATTCGGGAAATCAATCATAGTGGAAGCACCAACTACAACCCGTCCCTCAAGAGTCGAGTCACCATATCAGT
AGACACGTCCAAGAAACAGCTCTCCCTGAAGTTGAGCTCTGTGAACGCCGCGGACACGGCTGTGTATTACTGTGCGAGAG
TTATTACTAGGGCGAGTCCTGGCACAGACGGGAGGTACGGTATGGACGTCTGGGGCCAAGGGACCACGGTCACCGTCTCC
TCAGGTAAGAATGGCCACTCTAGGGC
>1112_10926_21032|VPRIMER=Ramos_FW|CPRIMER=Ramos_REV|DUPCOUNT=35|CONSCOUNT=39|CIGAR=97M1X248M
TGTCCCTCACCTGCGGTGTTTATGGTGGGTCCTTCAGTGGTTACTACTGGAGCTGGATCCGCCAGCCCCCAGGGAAGGGG
CTGGAGTACATTGGGGATATCAATCATAGTGGAAGCACCAACTACAACCCGTCCCTCAAGAGTCGAGTCACCATATCAGT
AGACACGTCCAAGAAACAGCTCTCCCTGAAGTTGAGCTCTGTGAACGCCGCGGACACGGCTGTGTATTACTGTGCGAGAG
TTATTACTAGGGCGAGTCCTGGCACAGACGGGAGGTACGGTATGGACGTCTGGGGCCAAGGGACCACGGTCACCGTCTCC
TCAGGTAAGAATGGCCACTCTAGGGC
>1112_6528_21688|VPRIMER=Ramos_FW|CPRIMER=Ramos_REV|DUPCOUNT=24|CONSCOUNT=25|CIGAR=173M1X172M
TGTCCCTCACCTGCGGTGTTTATGGTGGGTCCTTCAGTGGTTACTACTGGAGCTGGATCCGCCAGCCCCCAGGGAAGGGG
CTGGAGTACATTGGGGAAATCAATCATAGTGGAAGCACCAACTACAACCCGTCCCTCAAGAGTCGAGTCACCATATCAGT
AGACACGTCCAAGTAACAGCTCTCCCTGAAGTTGAGCTCTGTGAACGCCGCGGACACGGCTGTGTATTACTGTGCGAGAG
TTATTACTAGGGCGAGTCCTGGCACAGACGGGAGGTACGGTATGGACGTCTGGGGCCAAGGGACCACGGTCACCGTCTCC
TCAGGTAAGAATGGCCACTCTAGGGC
>1112_7290_22228|VPRIMER=Ramos_FW|CPRIMER=Ramos_REV|DUPCOUNT=27|CONSCOUNT=31|CIGAR=254M1X91M
TGTCCCTCACCTGCGGTGTTTATGGTGGGTCCTTCAGTGGTTACTACTGGAGCTGGATCCGCCAGCCCCCAGGGAAGGGG
CTGGAGTACATTGGGGAAATCAATCATAGTGGAAGCACCAACTACAACCCGTCCCTCAAGAGTCGAGTCACCATATCAGT
AGACACGTCCAAGAAACAGCTCTCCCTGAAGTTGAGCTCTGTGAACGCCGCGGACACGGCTGTGTATTACTGTGCGAGAG
TTATTACTAGGGCGTGTCCTGGCACAGACGGGAGGTACGGTATGGACGTCTGGGGCCAAGGGACCACGGTCACCGTCTCC
TCAGGTAAGAATGGCCACTCTAGGGC
>1112_22218_22267|VPRIMER=Ramos_FW|CPRIMER=Ramos_REV|DUPCOUNT=29|CONSCOUNT=39|CIGAR=185M1X160M
TGTCCCTCACCTGCGGTGTTTATGGTGGGTCCTTCAGTGGTTACTACTGGAGCTGGATCCGCCAGCCCCCAGGGAAGGGG
CTGGAGTACATTGGGGAAATCAATCATAGTGGAAGCACCAACTACAACCCGTCCCTCAAGAGTCGAGTCACCATATCAGT
AGACACGTCCAAGAAACAGCTCTCCTTGAAGTTGAGCTCTGTGAACGCCGCGGACACGGCTGTGTATTACTGTGCGAGAG
TTATTACTAGGGCGAGTCCTGGCACAGACGGGAGGTACGGTATGGACGTCTGGGGCCAAGGGACCACGGTCACCGTCTCC
TCAGGTAAGAATGGCCACTCTAGGGC
>1113_20041_1177|VPRIMER=Ramos_FW|CPRIMER=Ramos_REV|DUPCOUNT=3|CONSCOUNT=5|CIGAR=129M1X25M1X23M1X166M
TGTCCCTCACCTGCGGTGTTTATGGTGGGTCCTTCAGTGGTTACTACTGGAGCTGGATCCGCCAGCCCCCAGGGAAGGGG
CTGGAGTACATTGGGGAAATCAATCATAGTGGAAGCACCAACTACAACCAGTCCCTCAAGAGTCGAGTCACCATAGCAGT
AGACACGTCCAAGAAACAGGTCTCCCTGAAGTTGAGCTCTGTGAACGCCGCGGACACGGCTGTGTATTACTGTGCGAGAG
TTATTACTAGGGCGAGTCCTGGCACAGACGGGAGGTACGGTATGGACGTCTGGGGCCAAGGGACCACGGTCACCGTCTCC
TCAGGTAAGAATGGCCACTCTAGGGC
>1113_15774_3035|VPRIMER=Ramos_FW|CPRIMER=Ramos_REV|DUPCOUNT=5|CONSCOUNT=6|CIGAR=178M1X44M1X122M
TGTCCCTCACCTGCGGTGTTTATGGTGGGTCCTTCAGTGGTTACTACTGGAGCTGGATCCGCCAGCCCCCAGGGAAGGGG
CTGGAGTACATTGGGGAAATCAATCATAGTGGAAGCACCAACTACAACCCGTCCCTCAAGAGTCGAGTCACCATATCAGT
AGACACGTCCAAGAAACACCTCTCCCTGAAGTTGAGCTCTGTGAACGCCGCGGACACGGCTGTTTATTACTGTGCGAGAG
TTATTACTAGGGCGAGTCCTGGCACAGACGGGAGGTACGGTATGGACGTCTGGGGCCAAGGGACCACGGTCACCGTCTCC
TCAGGTAAGAATGGCCACTCTAGGGC
>1113_9233_3518|VPRIMER=Ramos_FW|CPRIMER=Ramos_REV|DUPCOUNT=18|CONSCOUNT=26|CIGAR=319M1X26M
TGTCCCTCACCTGCGGTGTTTATGGTGGGTCCTTCAGTGGTTACTACTGGAGCTGGATCCGCCAGCCCCCAGGGAAGGGG
CTGGAGTACATTGGGGAAATCAATCATAGTGGAAGCACCAACTACAACCCGTCCCTCAAGAGTCGAGTCACCATATCAGT
AGACACGTCCAAGAAACAGCTCTCCCTGAAGTTGAGCTCTGTGAACGCCGCGGACACGGCTGTGTATTACTGTGCGAGAG
TTATTACTAGGGCGAGTCCTGGCACAGACGGGAGGTACGGTATGGACGTCTGGGGCCAAGGGACCACGGTCACCGTCTCA
TCAGGTAAGAATGGCCACTCTAGGGC
>1113_5241_4218|VPRIMER=Ramos_FW|CPRIMER=Ramos_REV|DUPCOUNT=11|CONSCOUNT=14|CIGAR=216M1X129M
TGTCCCTCACCTGCGGTGTTTATGGTGGGTCCTTCAGTGGTTACTACTGGAGCTGGATCCGCCAGCCCCCAGGGAAGGGG
CTGGAGTACATTGGGGAAATCAATCATAGTGGAAGCACCAACTACAACCCGTCCCTCAAGAGTCGAGTCACCATATCAGT
AGACACGTCCAAGAAACAGCTCTCCCTGAAGTTGAGCTCTGTGAACGCCGCGGACAAGGCTGTGTATTACTGTGCGAGAG
TTATTACTAGGGCGAGTCCTGGCACAGACGGGAGGTACGGTATGGACGTCTGGGGCCAAGGGACCACGGTCACCGTCTCC
TCAGGTAAGAATGGCCACTCTAGGGC
>1113_14539_4280|VPRIMER=Ramos_FW|CPRIMER=Ramos_REV|DUPCOUNT=36|CONSCOUNT=38|CIGAR=157M1X188M
TGTCCCTCACCTGCGGTGTTTATGGTGGGTCCTTCAGTGGTTACTACTGGAGCTGGATCCGCCAGCCCCCAGGGAAGGGG
CTGGAGTACATTGGGGAAATCAATCATAGTGGAAGCACCAACTACAACCCGTCCCTCAAGAGTCGAGTCACCATATCGGT
AGACACGTCCAAGAAACAGCTCTCCCTGAAGTTGAGCTCTGTGAACGCCGCGGACACGGCTGTGTATTACTGTGCGAGAG
TTATTACTAGGGCGAGTCCTGGCACAGACGGGAGGTACGGTATGGACGTCTGGGGCCAAGGGACCACGGTCACCGTCTCC
TCAGGTAAGAATGGCCACTCTAGGGC
>1113_16298_5147|VPRIMER=Ramos_FW|CPRIMER=Ramos_REV|DUPCOUNT=24|CONSCOUNT=27|CIGAR=87M1X258M
TGTCCCTCACCTGCGGTGTTTATGGTGGGTCCTTCAGTGGTTACTACTGGAGCTGGATCCGCCAGCCCCCAGGGAAGGGG
CTGGAGTGCATTGGGGAAATCAATCATAGTGGAAGCACCAACTACAACCCGTCCCTCAAGAGTCGAGTCACCATATCAGT
AGACACGTCCAAGAAACAGCTCTCCCTGAAGTTGAGCTCTGTGAACGCCGCGGACACGGCTGTGTATTACTGTGCGAGAG
TTATTACTAGGGCGAGTCCTGGCACAGACGGGAGGTACGGTATGGACGTCTGGGGCCAAGGGACCACGGTCACCGTCTCC
TCAGGTAAGAATGGCCACTCTAGGGC
>1113_13389_7479|VPRIMER=Ramos_FW|CPRIMER=Ramos_REV|DUPCOUNT=75|CONSCOUNT=85|CIGAR=105M1X240M
TGTCCCTCACCTGCGGTGTTTATGGTGGGTCCTTCAGTGGTTACTACTGGAGCTGGATCCGCCAGCCCCCAGGGAAGGGG
CTGGAGTACATTGGGGAAATCAATCTTAGTGGAAGCACCAACTACAACCCGTCCCTCAAGAGTCGAGTCACCATATCAGT
AGACACGTCCAAGAAACAGCTCTCCCTGAAGTTGAGCTCTGTGAACGCCGCGGACACGGCTGTGTATTACTGTGCGAGAG
TTATTACTAGGGCGAGTCCTGGCACAGACGGGAGGTACGGTATGGACGTCTGGGGCCAAGGGACCACGGTCACCGTCTCC
TCAGGTAAGAATGGCCACTCTAGGGC
>1113_13207_7787|VPRIMER=Ramos_FW|CPRIMER=Ramos_REV|DUPCOUNT=20|CONSCOUNT=21|CIGAR=175M1X170M
TGTCCCTCACCTGCGGTGTTTATGGTGGGTCCTTCAGTGGTTACTACTGGAGCTGGATCCGCCAGCCCCCAGGGAAGGGG
CTGGAGTACATTGGGGAAATCAATCATAGTGGAAGCACCAACTACAACCCGTCCCTCAAGAGTCGAGTCACCATATCAGT
AGACACGTCCAAGAAGCAGCTCTCCCTGAAGTTGAGCTCTGTGAACGCCGCGGACACGGCTGTGTATTACTGTGCGAGAG
TTATTACTAGGGCGAGTCCTGGCACAGACGGGAGGTACGGTATGGACGTCTGGGGCCAAGGGACCACGGTCACCGTCTCC
TCAGGTAAGAATGGCCACTCTAGGGC
>1113_6298_8621|VPRIMER=Ramos_FW|CPRIMER=Ramos_REV|DUPCOUNT=15|CONSCOUNT=22|CIGAR=150M1X195M
TGTCCCTCACCTGCGGTGTTTATGGTGGGTCCTTCAGTGGTTACTACTGGAGCTGGATCCGCCAGCCCCCAGGGAAGGGG
CTGGAGTACATTGGGGAAATCAATCATAGTGGAAGCACCAACTACAACCCGTCCCTCAAGAGTCGAGTCAACATATCAGT
AGACACGTCCAAGAAACAGCTCTCCCTGAAGTTGAGCTCTGTGAACGCCGCGGACACGGCTGTGTATTACTGTGCGAGAG
TTATTACTAGGGCGAGTCCTGGCACAGACGGGAGGTACGGTATGGACGTCTGGGGCCAAGGGACCACGGTCACCGTCTCC
TCAGGTAAGAATGGCCACTCTAGGGC
>1113_14059_10153|VPRIMER=Ramos_FW|CPRIMER=Ramos_REV|DUPCOUNT=16|CONSCOUNT=19|CIGAR=95M1X250M
TGTCCCTCACCTGCGGTGTTTATGGTGGGTCCTTCAGTGGTTACTACTGGAGCTGGATCCGCCAGCCCCCAGGGAAGGGG
CTGGAGTACATTGGGCAAATCAATCATAGTGGAAGCACCAACTACAACCCGTCCCTCAAGAGTCGAGTCACCATATCAGT
AGACACGTCCAAGAAACAGCTCTCCCTGAAGTTGAGCTCTGTGAACGCCGCGGACACGGCTGTGTATTACTGTGCGAGAG
TTATTACTAGGGCGAGTCCTGGCACAGACGGGAGGTACGGTATGGACGTCTGGGGCCAAGGGACCACGGTCACCGTCTCC
TCAGGTAAGAATGGCCACTCTAGGGC
>1113_18093_12422|VPRIMER=Ramos_FW|CPRIMER=Ramos_REV|DUPCOUNT=25|CONSCOUNT=29|CIGAR=27M1X318M
TGTCCCTCACCTGCGGTGTTTATGGTGCGTCCTTCAGTGGTTACTACTGGAGCTGGATCCGCCAGCCCCCAGGGAAGGGG
CTGGAGTACATTGGGGAAATCAATCATAGTGGAAGCACCAACTACAACCCGTCCCTCAAGAGTCGAGTCACCATATCAGT
AGACACGTCCAAGAAACAGCTCTCCCTGAAGTTGAGCTCTGTGAACGCCGCGGACACGGCTGTGTATTACTGTGCGAGAG
TTATTACTAGGGCGAGTCCTGGCACAGACGGGAGGTACGGTATGGACGTCTGGGGCCAAGGGACCACGGTCACCGTCTCC
TCAGGTAAGAATGGCCACTCTAGGGC
>1113_11876_13688|VPRIMER=Ramos_FW|CPRIMER=Ramos_REV|DUPCOUNT=6|CONSCOUNT=7|CIGAR=112M2X232M
TGTCCCTCACCTGCGGTGTTTATGGTGGGTCCTTCAGTGGTTACTACTGGAGCTGGATCCGCCAGCCCCCAGGGAAGGGG
CTGGAGTACATTGGGGAAATCAATCATAGTGGGTGCACCAACTACAACCCGTCCCTCAAGAGTCGAGTCACCATATCAGT
AGACACGTCCAAGAAACAGCTCTCCCTGAAGTTGAGCTCTGTGAACGCCGCGGACACGGCTGTGTATTACTGTGCGAGAG
TTATTACTAGGGCGAGTCCTGGCACAGACGGGAGGTACGGTATGGACGTCTGGGGCCAAGGGACCACGGTCACCGTCTCC
TCAGGTAAGAATGGCCACTCTAGGGC
>1113_10276_14101|VPRIMER=Ramos_FW|CPRIMER=Ramos_REV|DUPCOUNT=31|CONSCOUNT=35|CIGAR=225M1X120M
TGTCCCTCACCTGCGGTGTTTATGGTGGGTCCTTCAGTGGTTACTACTGGAGCTGGATCCGCCAGCCCCCAGGGAAGGGG
CTGGAGTACATTGGGGAAATCAATCATAGTGGAAGCACCAACTACAACCCGTCCCTCAAGAGTCGAGTCACCATATCAGT
AGACACGTCCAAGAAACAGCTCTCCCTGAAGTTGAGCTCTGTGAACGCCGCGGACACGGCTGTGTTTTACTGTGCGAGAG
TTATTACTAGGGCGAGTCCTGGCACAGACGGGAGGTACGGTATGGACGTCTGGGGCCAAGGGACCACGGTCACCGTCTCC
TCAGGTAAGAATGGCCACTCTAGGGC
>1113_10521_14374|VPRIMER=Ramos_FW|CPRIMER=Ramos_REV|DUPCOUNT=25|CONSCOUNT=29|CIGAR=36M1X309M
TGTCCCTCACCTGCGGTGTTTATGGTGGGTCCTTCAATGGTTACTACTGGAGCTGGATCCGCCAGCCCCCAGGGAAGGGG
CTGGAGTACATTGGGGAAATCAATCATAGTGGAAGCACCAACTACAACCCGTCCCTCAAGAGTCGAGTCACCATATCAGT
AGACACGTCCAAGAAACAGCTCTCCCTGAAGTTGAGCTCTGTGAACGCCGCGGACACGGCTGTGTATTACTGTGCGAGAG
TTATTACTAGGGCGAGTCCTGGCACAGACGGGAGGTACGGTATGGACGTCTGGGGCCAAGGGACCACGGTCACCGTCTCC
TCAGGTAAGAATGGCCACTCTAGGGC
>1113_2518_14540|VPRIMER=Ramos_FW|CPRIMER=Ramos_REV|DUPCOUNT=11|CONSCOUNT=11|CIGAR=324M1X7M1X13M
TGTCCCTCACCTGCGGTGTTTATGGTGGGTCCTTCAGTGGTTACTACTGGAGCTGGATCCGCCAGCCCCCAGGGAAGGGG
CTGGAGTACATTGGGGAAATCAATCATAGTGGAAGCACCAACTACAACCCGTCCCTCAAGAGTCGAGTCACCATATCAGT
AGACACGTCCAAGAAACAGCTCTCCCTGAAGTTGAGCTCTGTGAACGCCGCGGACACGGCTGTGTATTACTGTGCGAGAG
TTATTACTAGGGCGAGTCCTGGCACAGACGGGAGGTACGGTATGGACGTCTGGGGCCAAGGGACCACGGTCACCGTCTCC
TCAGTTAAGAATTGCCACTCTAGGGC
>1113_24566_14886|VPRIMER=Ramos_FW|CPRIMER=Ramos_REV|DUPCOUNT=40|CONSCOUNT=52|CIGAR=150M1X195M
TGTCCCTCACCTGCGGTGTTTATGGTGGGTCCTTCAGTGGTTACTACTGGAGCTGGATCCGCCAGCCCCCAGGGAAGGGG
CTGGAGTACATTGGGGAAATCAATCATAGTGGAAGCACCAACTACAACCCGTCCCTCAAGAGTCGAGTCAGCATATCAGT
AGACACGTCCAAGAAACAGCTCTCCCTGAAGTTGAGCTCTGTGAACGCCGCGGACACGGCTGTGTATTACTGTGCGAGAG
TTATTACTAGGGCGAGTCCTGGCACAGACGGGAGGTACGGTATGGACGTCTGGGGCCAAGGGACCACGGTCACCGTCTCC
TCAGGTAAGAATGGCCACTCTAGGGC
>1113_17488_14930|VPRIMER=Ramos_FW|CPRIMER=Ramos_REV|DUPCOUNT=13|CONSCOUNT=17|CIGAR=91M1X254M
TGTCCCTCACCTGCGGTGTTTATGGTGGGTCCTTCAGTGGTTACTACTGGAGCTGGATCCGCCAGCCCCCAGGGAAGGGG
CTGGAGTACATAGGGGAAATCAATCATAGTGGAAGCACCAACTACAACCCGTCCCTCAAGAGTCGAGTCACCATATCAGT
AGACACGTCCAAGAAACAGCTCTCCCTGAAGTTGAGCTCTGTGAACGCCGCGGACACGGCTGTGTATTACTGTGCGAGAG
TTATTACTAGGGCGAGTCCTGGCACAGACGGGAGGTACGGTATGGACGTCTGGGGCCAAGGGACCACGGTCACCGTCTCC
TCAGGTAAGAATGGCCACTCTAGGGC
>1113_24442_16527|VPRIMER=Ramos_FW|CPRIMER=Ramos_REV|DUPCOUNT=22|CONSCOUNT=29|CIGAR=58M1X287M
TGTCCCTCACCTGCGGTGTTTATGGTGGGTCCTTCAGTGGTTACTACTGGAGCTGGATACGCCAGCCCCCAGGGAAGGGG
CTGGAGTACATTGGGGAAATCAATCATAGTGGAAGCACCAACTACAACCCGTCCCTCAAGAGTCGAGTCACCATATCAGT
AGACACGTCCAAGAAACAGCTCTCCCTGAAGTTGAGCTCTGTGAACGCCGCGGACACGGCTGTGTATTACTGTGCGAGAG
TTATTACTAGGGCGAGTCCTGGCACAGACGGGAGGTACGGTATGGACGTCTGGGGCCAAGGGACCACGGTCACCGTCTCC
TCAGGTAAGAATGGCCACTCTAGGGC
>1113_5173_17234|VPRIMER=Ramos_FW|CPRIMER=Ramos_REV|DUPCOUNT=32|CONSCOUNT=42|CIGAR=92M1X253M
TGTCCCTCACCTGCGGTGTTTATGGTGGGTCCTTCAGTGGTTACTACTGGAGCTGGATCCGCCAGCCCCCAGGGAAGGGG
CTGGAGTACATTTGGGAAATCAATCATAGTGGAAGCACCAACTACAACCCGTCCCTCAAGAGTCGAGTCACCATATCAGT
AGACACGTCCAAGAAACAGCTCTCCCTGAAGTTGAGCTCTGTGAACGCCGCGGACACGGCTGTGTATTACTGTGCGAGAG
TTATTACTAGGGCGAGTCCTGGCACAGACGGGAGGTACGGTATGGACGTCTGGGGCCAAGGGACCACGGTCACCGTCTCC
TCAGGTAAGAATGGCCACTCTAGGGC
>1113_13399_17382|VPRIMER=Ramos_FW|CPRIMER=Ramos_REV|DUPCOUNT=38|CONSCOUNT=38|CIGAR=236M1X109M
TGTCCCTCACCTGCGGTGTTTATGGTGGGTCCTTCAGTGGTTACTACTGGAGCTGGATCCGCCAGCCCCCAGGGAAGGGG
CTGGAGTACATTGGGGAAATCAATCATAGTGGAAGCACCAACTACAACCCGTCCCTCAAGAGTCGAGTCACCATATCAGT
AGACACGTCCAAGAAACAGCTCTCCCTGAAGTTGAGCTCTGTGAACGCCGCGGACACGGCTGTGTATTACTGTGCGGGAG
TTATTACTAGGGCGAGTCCTGGCACAGACGGGAGGTACGGTATGGACGTCTGGGGCCAAGGGACCACGGTCACCGTCTCC
TCAGGTAAGAATGGCCACTCTAGGGC
>1113_6155_17953|VPRIMER=Ramos_FW|CPRIMER=Ramos_REV|DUPCOUNT=28|CONSCOUNT=30|CIGAR=123M1X222M
TGTCCCTCACCTGCGGTGTTTATGGTGGGTCCTTCAGTGGTTACTACTGGAGCTGGATCCGCCAGCCCCCAGGGAAGGGG
CTGGAGTACATTGGGGAAATCAATCATAGTGGAAGCACCAACTTCAACCCGTCCCTCAAGAGTCGAGTCACCATATCAGT
AGACACGTCCAAGAAACAGCTCTCCCTGAAGTTGAGCTCTGTGAACGCCGCGGACACGGCTGTGTATTACTGTGCGAGAG
TTATTACTAGGGCGAGTCCTGGCACAGACGGGAGGTACGGTATGGACGTCTGGGGCCAAGGGACCACGGTCACCGTCTCC
TCAGGTAAGAATGGCCACTCTAGGGC
>1113_12166_19258|VPRIMER=Ramos_FW|CPRIMER=Ramos_REV|DUPCOUNT=18|CONSCOUNT=20|CIGAR=152M1X193M
TGTCCCTCACCTGCGGTGTTTATGGTGGGTCCTTCAGTGGTTACTACTGGAGCTGGATCCGCCAGCCCCCAGGGAAGGGG
CTGGAGTACATTGGGGAAATCAATCATAGTGGAAGCACCAACTACAACCCGTCCCTCAAGAGTCGAGTCACCGTATCAGT
AGACACGTCCAAGAAACAGCTCTCCCTGAAGTTGAGCTCTGTGAACGCCGCGGACACGGCTGTGTATTACTGTGCGAGAG
TTATTACTAGGGCGAGTCCTGGCACAGACGGGAGGTACGGTATGGACGTCTGGGGCCAAGGGACCACGGTCACCGTCTCC
TCAGGTAAGAATGGCCACTCTAGGGC
>1113_3761_19999|VPRIMER=Ramos_FW|CPRIMER=Ramos_REV|DUPCOUNT=32|CONSCOUNT=41|CIGAR=40M1X305M
TGTCCCTCACCTGCGGTGTTTATGGTGGGTCCTTCAGTGGATACTACTGGAGCTGGATCCGCCAGCCCCCAGGGAAGGGG
CTGGAGTACATTGGGGAAATCAATCATAGTGGAAGCACCAACTACAACCCGTCCCTCAAGAGTCGAGTCACCATATCAGT
AGACACGTCCAAGAAACAGCTCTCCCTGAAGTTGAGCTCTGTGAACGCCGCGGACACGGCTGTGTATTACTGTGCGAGAG
TTATTACTAGGGCGAGTCCTGGCACAGACGGGAGGTACGGTATGGACGTCTGGGGCCAAGGGACCACGGTCACCGTCTCC
TCAGGTAAGAATGGCCACTCTAGGGC
>1113_14517_21057|VPRIMER=Ramos_FW|CPRIMER=Ramos_REV|DUPCOUNT=5|CONSCOUNT=6|CIGAR=196M1X49M1X99M
TGTCCCTCACCTGCGGTGTTTATGGTGGGTCCTTCAGTGGTTACTACTGGAGCTGGATCCGCCAGCCCCCAGGGAAGGGG
CTGGAGTACATTGGGGAAATCAATCATAGTGGAAGCACCAACTACAACCCGTCCCTCAAGAGTCGAGTCACCATATCAGT
AGACACGTCCAAGAAACAGCTCTCCCTGAAGTTGAGGTCTGTGAACGCCGCGGACACGGCTGTGTATTACTGTGCGAGAG
TTATTAGTAGGGCGAGTCCTGGCACAGACGGGAGGTACGGTATGGACGTCTGGGGCCAAGGGACCACGGTCACCGTCTCC
TCAGGTAAGAATGGCCACTCTAGGGC
>1113_19851_21153|VPRIMER=Ramos_FW|CPRIMER=Ramos_REV|DUPCOUNT=38|CONSCOUNT=39|CIGAR=238M1X107M
TGTCCCTCACCTGCGGTGTTTATGGTGGGTCCTTCAGTGGTTACTACTGGAGCTGGATCCGCCAGCCCCCAGGGAAGGGG
CTGGAGTACATTGGGGAAATCAATCATAGTGGAAGCACCAACTACAACCCGTCCCTCAAGAGTCGAGTCACCATATCAGT
AGACACGTCCAAGAAACAGCTCTCCCTGAAGTTGAGCTCTGTGAACGCCGCGGACACGGCTGTGTATTACTGTGCGAGTG
TTATTACTAGGGCGAGTCCTGGCACAGACGGGAGGTACGGTATGGACGTCTGGGGCCAAGGGACCACGGTCACCGTCTCC
TCAGGTAAGAATGGCCACTCTAGGGC
>1113_15992_22397|VPRIMER=Ramos_FW|CPRIMER=Ramos_REV|DUPCOUNT=21|CONSCOUNT=22|CIGAR=164M1X181M
TGTCCCTCACCTGCGGTGTTTATGGTGGGTCCTTCAGTGGTTACTACTGGAGCTGGATCCGCCAGCCCCCAGGGAAGGGG
CTGGAGTACATTGGGGAAATCAATCATAGTGGAAGCACCAACTACAACCCGTCCCTCAAGAGTCGAGTCACCATATCAGT
AGACGCGTCCAAGAAACAGCTCTCCCTGAAGTTGAGCTCTGTGAACGCCGCGGACACGGCTGTGTATTACTGTGCGAGAG
TTATTACTAGGGCGAGTCCTGGCACAGACGGGAGGTACGGTATGGACGTCTGGGGCCAAGGGACCACGGTCACCGTCTCC
TCAGGTAAGAATGGCCACTCTAGGGC
>1113_18511_23419|VPRIMER=Ramos_FW|CPRIMER=Ramos_REV|DUPCOUNT=23|CONSCOUNT=27|CIGAR=227M1X118M
TGTCCCTCACCTGCGGTGTTTATGGTGGGTCCTTCAGTGGTTACTACTGGAGCTGGATCCGCCAGCCCCCAGGGAAGGGG
CTGGAGTACATTGGGGAAATCAATCATAGTGGAAGCACCAACTACAACCCGTCCCTCAAGAGTCGAGTCACCATATCAGT
AGACACGTCCAAGAAACAGCTCTCCCTGAAGTTGAGCTCTGTGAACGCCGCGGACACGGCTGTGTATAACTGTGCGAGAG
TTATTACTAGGGCGAGTCCTGGCACAGACGGGAGGTACGGTATGGACGTCTGGGGCCAAGGGACCACGGTCACCGTCTCC
TCAGGTAAGAATGGCCACTCTAGGGC
>1113_19482_23554|VPRIMER=Ramos_FW|CPRIMER=Ramos_REV|DUPCOUNT=49|CONSCOUNT=58|CIGAR=69M7X270M
TGTCCCTCACCTGCGGTGTTTATGGTGGGTCCTTCAGTGGTTACTACTGGAGCTGGATCCGCCAGCCCCTTCCCTGGGGG
CTGGAGTACATTGGGGAAATCAATCATAGTGGAAGCACCAACTACAACCCGTCCCTCAAGAGTCGAGTCACCATATCAGT
AGACACGTCCAAGAAACAGCTCTCCCTGAAGTTGAGCTCTGTGAACGCCGCGGACACGGCTGTGTATTACTGTGCGAGAG
TTATTACTAGGGCGAGTCCTGGCACAGACGGGAGGTACGGTATGGACGTCTGGGGCCAAGGGACCACGGTCACCGTCTCC
TCAGGTAAGAATGGCCACTCTAGGGC
>1114_15078_1146|VPRIMER=Ramos_FW|CPRIMER=Ramos_REV|DUPCOUNT=4|CONSCOUNT=4|CIGAR=89M2X2M1X252M
TGTCCCTCACCTGCGGTGTTTATGGTGGGTCCTTCAGTGGTTACTACTGGAGCTGGATCCGCCAGCCCCCAGGGAAGGGG
CTGGAGTACTGTGTGGAAATCAATCATAGTGGAAGCACCAACTACAACCCGTCCCTCAAGAGTCGAGTCACCATATCAGT
AGACACGTCCAAGAAACAGCTCTCCCTGAAGTTGAGCTCTGTGAACGCCGCGGACACGGCTGTGTATTACTGTGCGAGAG
TTATTACTAGGGCGAGTCCTGGCACAGACGGGAGGTACGGTATGGACGTCTGGGGCCAAGGGACCACGGTCACCGTCTCC
TCAGGTAAGAATGGCCACTCTAGGGC
>1114_13790_1206|VPRIMER=Ramos_FW|CPRIMER=Ramos_REV|DUPCOUNT=33|CONSCOUNT=34|CIGAR=188M1X157M
TGTCCCTCACCTGCGGTGTTTATGGTGGGTCCTTCAGTGGTTACTACTGGAGCTGGATCCGCCAGCCCCCAGGGAAGGGG
CTGGAGTACATTGGGGAAATCAATCATAGTGGAAGCACCAACTACAACCCGTCCCTCAAGAGTCGAGTCACCATATCAGT
AGACACGTCCAAGAAACAGCTCTCCCTGGAGTTGAGCTCTGTGAACGCCGCGGACACGGCTGTGTATTACTGTGCGAGAG
TTATTACTAGGGCGAGTCCTGGCACAGACGGGAGGTACGGTATGGACGTCTGGGGCCAAGGGACCACGGTCACCGTCTCC
TCAGGTAAGAATGGCCACTCTAGGGC
>1114_19899_1983|VPRIMER=Ramos_FW|CPRIMER=Ramos_REV|DUPCOUNT=39|CONSCOUNT=42|CIGAR=84M1X261M
TGTCCCTCACCTGCGGTGTTTATGGTGGGTCCTTCAGTGGTTACTACTGGAGCTGGATCCGCCAGCCCCCAGGGAAGGGG
CTGGGGTACATTGGGGAAATCAATCATAGTGGAAGCACCAACTACAACCCGTCCCTCAAGAGTCGAGTCACCATATCAGT
AGACACGTCCAAGAAACAGCTCTCCCTGAAGTTGAGCTCTGTGAACGCCGCGGACACGGCTGTGTATTACTGTGCGAGAG
TTATTACTAGGGCGAGTCCTGGCACAGACGGGAGGTACGGTATGGACGTCTGGGGCCAAGGGACCACGGTCACCGTCTCC
TCAGGTAAGAATGGCCACTCTAGGGC
>1114_12749_2284|VPRIMER=Ramos_FW|CPRIMER=Ramos_REV|DUPCOUNT=49|CONSCOUNT=49|CIGAR=222M1X123M
TGTCCCTCACCTGCGGTGTTTATGGTGGGTCCTTCAGTGGTTACTACTGGAGCTGGATCCGCCAGCCCCCAGGGAAGGGG
CTGGAGTACATTGGGGAAATCAATCATAGTGGAAGCACCAACTACAACCCGTCCCTCAAGAGTCGAGTCACCATATCAGT
AGACACGTCCAAGAAACAGCTCTCCCTGAAGTTGAGCTCTGTGAACGCCGCGGACACGGCTGGGTATTACTGTGCGAGAG
TTATTACTAGGGCGAGTCCTGGCACAGACGGGAGGTACGGTATGGACGTCTGGGGCCAAGGGACCACGGTCACCGTCTCC
TCAGGTAAGAATGGCCACTCTAGGGC
>1114_24116_2867|VPRIMER=Ramos_FW|CPRIMER=Ramos_REV|DUPCOUNT=51|CONSCOUNT=76|CIGAR=209M1X136M
TGTCCCTCACCTGCGGTGTTTATGGTGGGTCCTTCAGTGGTTACTACTGGAGCTGGATCCGCCAGCCCCCAGGGAAGGGG
CTGGAGTACATTGGGGAAATCAATCATAGTGGAAGCACCAACTACAACCCGTCCCTCAAGAGTCGAGTCACCATATCAGT
AGACACGTCCAAGAAACAGCTCTCCCTGAAGTTGAGCTCTGTGAACGCCACGGACACGGCTGTGTATTACTGTGCGAGAG
TTATTACTAGGGCGAGTCCTGGCACAGACGGGAGGTACGGTATGGACGTCTGGGGCCAAGGGACCACGGTCACCGTCTCC
TCAGGTAAGAATGGCCACTCTAGGGC
>1114_15425_2915|VPRIMER=Ramos_FW|CPRIMER=Ramos_REV|DUPCOUNT=39|CONSCOUNT=49|CIGAR=335M1X10M
TGTCCCTCACCTGCGGTGTTTATGGTGGGTCCTTCAGTGGTTACTACTGGAGCTGGATCCGCCAGCCCCCAGGGAAGGGG
CTGGAGTACATTGGGGAAATCAATCATAGTGGAAGCACCAACTACAACCCGTCCCTCAAGAGTCGAGTCACCATATCAGT
AGACACGTCCAAGAAACAGCTCTCCCTGAAGTTGAGCTCTGTGAACGCCGCGGACACGGCTGTGTATTACTGTGCGAGAG
TTATTACTAGGGCGAGTCCTGGCACAGACGGGAGGTACGGTATGGACGTCTGGGGCCAAGGGACCACGGTCACCGTCTCC
TCAGGTAAGAATGGCTACTCTAGGGC
>1114_23605_3016|VPRIMER=Ramos_FW|CPRIMER=Ramos_REV|DUPCOUNT=3|CONSCOUNT=4|CIGAR=95M1X59M1X23M1X166M
TGTCCCTCACCTGCGGTGTTTATGGTGGGTCCTTCAGTGGTTACTACTGGAGCTGGATCCGCCAGCCCCCAGGGAAGGGG
CTGGAGTACATTGGGAAAATCAATCATAGTGGAAGCACCAACTACAACCCGTCCCTCAAGAGTCGAGTCACCATAGCAGT
AGACACGTCCAAGAAACAGGTCTCCCTGAAGTTGAGCTCTGTGAACGCCGCGGACACGGCTGTGTATTACTGTGCGAGAG
TTATTACTAGGGCGAGTCCTGGCACAGACGGGAGGTACGGTATGGACGTCTGGGGCCAAGGGACCACGGTCACCGTCTCC
TCAGGTAAGAATGGCCACTCTAGGGC
>1114_23763_4488|VPRIMER=Ramos_FW|CPRIMER=Ramos_REV|DUPCOUNT=32|CONSCOUNT=33|CIGAR=170M1X175M
TGTCCCTCACCTGCGGTGTTTATGGTGGGTCCTTCAGTGGTTACTACTGGAGCTGGATCCGCCAGCCCCCAGGGAAGGGG
CTGGAGTACATTGGGGAAATCAATCATAGTGGAAGCACCAACTACAACCCGTCCCTCAAGAGTCGAGTCACCATATCAGT
AGACACGTCCGAGAAACAGCTCTCCCTGAAGTTGAGCTCTGTGAACGCCGCGGACACGGCTGTGTATTACTGTGCGAGAG
TTATTACTAGGGCGAGTCCTGGCACAGACGGGAGGTACGGTATGGACGTCTGGGGCCAAGGGACCACGGTCACCGTCTCC
TCAGGTAAGAATGGCCACTCTAGGGC
>1114_14829_4788|VPRIMER=Ramos_FW|CPRIMER=Ramos_REV|DUPCOUNT=89|CONSCOUNT=114|CIGAR=255M1X90M
TGTCCCTCACCTGCGGTGTTTATGGTGGGTCCTTCAGTGGTTACTACTGGAGCTGGATCCGCCAGCCCCCAGGGAAGGGG
CTGGAGTACATTGGGGAAATCAATCATAGTGGAAGCACCAACTACAACCCGTCCCTCAAGAGTCGAGTCACCATATCAGT
AGACACGTCCAAGAAACAGCTCTCCCTGAAGTTGAGCTCTGTGAACGCCGCGGACACGGCTGTGTATTACTGTGCGAGAG
TTATTACTAGGGCGAATCCTGGCACAGACGGGAGGTACGGTATGGACGTCTGGGGCCAAGGGACCACGGTCACCGTCTCC
TCAGGTAAGAATGGCCACTCTAGGGC
>1114_18040_5150|VPRIMER=Ramos_FW|CPRIMER=Ramos_REV|DUPCOUNT=18|CONSCOUNT=25|CIGAR=323M1X5M1X16M
TGTCCCTCACCTGCGGTGTTTATGGTGGGTCCTTCAGTGGTTACTACTGGAGCTGGATCCGCCAGCCCCCAGGGAAGGGG
CTGGAGTACATTGGGGAAATCAATCATAGTGGAAGCACCAACTACAACCCGTCCCTCAAGAGTCGAGTCACCATATCAGT
AGACACGTCCAAGAAACAGCTCTCCCTGAAGTTGAGCTCTGTGAACGCCGCGGACACGGCTGTGTATTACTGTGCGAGAG
TTATTACTAGGGCGAGTCCTGGCACAGACGGGAGGTACGGTATGGACGTCTGGGGCCAAGGGACCACGGTCACCGTCTCC
TCATGTAAGTATGGCCACTCTAGGGC
>1114_17472_7037|VPRIMER=Ramos_FW|CPRIMER=Ramos_REV|DUPCOUNT=2|CONSCOUNT=6|CIGAR=82M1X2M1X260M
TGTCCCTCACCTGCGGTGTTTATGGTGGGTCCTTCAGTGGTTACTACTGGAGCTGGATCCGCCAGCCCCCAGGGAAGGGG
CTAGAATACATTGGGGAAATCAATCATAGTGGAAGCACCAACTACAACCCGTCCCTCAAGAGTCGAGTCACCATATCAGT
AGACACGTCCAAGAAACAGCTCTCCCTGAAGTTGAGCTCTGTGAACGCCGCGGACACGGCTGTGTATTACTGTGCGAGAG
TTATTACTAGGGCGAGTCCTGGCACAGACGGGAGGTACGGTATGGACGTCTGGGGCCAAGGGACCACGGTCACCGTCTCC
TCAGGTAAGAATGGCCACTCTAGGGC
>1114_13355_7849|VPRIMER=Ramos_FW|CPRIMER=Ramos_REV|DUPCOUNT=9|CONSCOUNT=13|CIGAR=39M1X132M1X173M
TGTCCCTCACCTGCGGTGTTTATGGTGGGTCCTTCAGTGATTACTACTGGAGCTGGATCCGCCAGCCCCCAGGGAAGGGG
CTGGAGTACATTGGGGAAATCAATCATAGTGGAAGCACCAACTACAACCCGTCCCTCAAGAGTCGAGTCACCATATCAGT
AGACACGTCCAACAAACAGCTCTCCCTGAAGTTGAGCTCTGTGAACGCCGCGGACACGGCTGTGTATTACTGTGCGAGAG
TTATTACTAGGGCGAGTCCTGGCACAGACGGGAGGTACGGTATGGACGTCTGGGGCCAAGGGACCACGGTCACCGTCTCC
TCAGGTAAGAATGGCCACTCTAGGGC
>1114_11832_7874|VPRIMER=Ramos_FW|CPRIMER=Ramos_REV|DUPCOUNT=19|CONSCOUNT=21|CIGAR=30M1X315M
TGTCCCTCACCTGCGGTGTTTATGGTGGGTTCTTCAGTGGTTACTACTGGAGCTGGATCCGCCAGCCCCCAGGGAAGGGG
CTGGAGTACATTGGGGAAATCAATCATAGTGGAAGCACCAACTACAACCCGTCCCTCAAGAGTCGAGTCACCATATCAGT
AGACACGTCCAAGAAACAGCTCTCCCTGAAGTTGAGCTCTGTGAACGCCGCGGACACGGCTGTGTATTACTGTGCGAGAG
TTATTACTAGGGCGAGTCCTGGCACAGACGGGAGGTACGGTATGGACGTCTGGGGCCAAGGGACCACGGTCACCGTCTCC
TCAGGTAAGAATGGCCACTCTAGGGC
>1114_10586_9583|VPRIMER=Ramos_FW|CPRIMER=Ramos_REV|DUPCOUNT=2|CONSCOUNT=4|CIGAR=34M1X121M1X189M
TGTCCCTCACCTGCGGTGTTTATGGTGGGTCCTTTAGTGGTTACTACTGGAGCTGGATCCGCCAGCCCCCAGGGAAGGGG
CTGGAGTACATTGGGGAAATCAATCATAGTGGAAGCACCAACTACAACCCGTCCCTCAAGAGTCGAGTCACCATATTAGT
AGACACGTCCAAGAAACAGCTCTCCCTGAAGTTGAGCTCTGTGAACGCCGCGGACACGGCTGTGTATTACTGTGCGAGAG
TTATTACTAGGGCGAGTCCTGGCACAGACGGGAGGTACGGTATGGACGTCTGGGGCCAAGGGACCACGGTCACCGTCTCC
TCAGGTAAGAATGGCCACTCTAGGGC
>1114_28397_9637|VPRIMER=Ramos_FW|CPRIMER=Ramos_REV|DUPCOUNT=83|CONSCOUNT=102|CIGAR=85M1X260M
TGTCCCTCACCTGCGGTGTTTATGGTGGGTCCTTCAGTGGTTACTACTGGAGCTGGATCCGCCAGCCCCCAGGGAAGGGG
CTGGATTACATTGGGGAAATCAATCATAGTGGAAGCACCAACTACAACCCGTCCCTCAAGAGTCGAGTCACCATATCAGT
AGACACGTCCAAGAAACAGCTCTCCCTGAAGTTGAGCTCTGTGAACGCCGCGGACACGGCTGTGTATTACTGTGCGAGAG
TTATTACTAGGGCGAGTCCTGGCACAGACGGGAGGTACGGTATGGACGTCTGGGGCCAAGGGACCACGGTCACCGTCTCC
TCAGGTAAGAATGGCCACTCTAGGGC
>1114_3485_11045|VPRIMER=Ramos_FW|CPRIMER=Ramos_REV|DUPCOUNT=23|CONSCOUNT=29|CIGAR=14M1X331M
TGTCCCTCACCTGCTGTGTTTATGGTGGGTCCTTCAGTGGTTACTACTGGAGCTGGATCCGCCAGCCCCCAGGGAAGGGG
CTGGAGTACATTGGGGAAATCAATCATAGTGGAAGCACCAACTACAACCCGTCCCTCAAGAGTCGAGTCACCATATCAGT
AGACACGTCCAAGAAACAGCTCTCCCTGAAGTTGAGCTCTGTGAACGCCGCGGACACGGCTGTGTATTACTGTGCGAGAG
TTATTACTAGGGCGAGTCCTGGCACAGACGGGAGGTACGGTATGGACGTCTGGGGCCAAGGGACCACGGTCACCGTCTCC
TCAGGTAAGAATGGCCACTCTAGGGC
>1114_3839_11798|VPRIMER=Ramos_FW|CPRIMER=Ramos_REV|DUPCOUNT=8|CONSCOUNT=10|CIGAR=322M1X23M
TGTCCCTCACCTGCGGTGTTTATGGTGGGTCCTTCAGTGGTTACTACTGGAGCTGGATCCGCCAGCCCCCAGGGAAGGGG
CTGGAGTACATTGGGGAAATCAATCATAGTGGAAGCACCAACTACAACCCGTCCCTCAAGAGTCGAGTCACCATATCAGT
AGACACGTCCAAGAAACAGCTCTCCCTGAAGTTGAGCTCTGTGAACGCCGCGGACACGGCTGTGTATTACTGTGCGAGAG
TTATTACTAGGGCGAGTCCTGGCACAGACGGGAGGTACGGTATGGACGTCTGGGGCCAAGGGACCACGGTCACCGTCTCC
TCCGGTAAGAATGGCCACTCTAGGGC
>1114_26064_12057|VPRIMER=Ramos_FW|CPRIMER=Ramos_REV|DUPCOUNT=4|CONSCOUNT=7|CIGAR=38M2X33M1X272M
TGTCCCTCACCTGCGGTGTTTATGGTGGGTCCTTCAGTACTTACTACTGGAGCTGGATCCGCCAGCCCCCAGGTAAGGGG
CTGGAGTACATTGGGGAAATCAATCATAGTGGAAGCACCAACTACAACCCGTCCCTCAAGAGTCGAGTCACCATATCAGT
AGACACGTCCAAGAAACAGCTCTCCCTGAAGTTGAGCTCTGTGAACGCCGCGGACACGGCTGTGTATTACTGTGCGAGAG
TTATTACTAGGGCGAGTCCTGGCACAGACGGGAGGTACGGTATGGACGTCTGGGGCCAAGGGACCACGGTCACCGTCTCC
TCAGGTAAGAATGGCCACTCTAGGGC
>1114_12758_12140|VPRIMER=Ramos_FW|CPRIMER=Ramos_REV|DUPCOUNT=3|CONSCOUNT=4|CIGAR=100M1X145M1X99M
TGTCCCTCACCTGCGGTGTTTATGGTGGGTCCTTCAGTGGTTACTACTGGAGCTGGATCCGCCAGCCCCCAGGGAAGGGG
CTGGAGTACATTGGGGAAATGAATCATAGTGGAAGCACCAACTACAACCCGTCCCTCAAGAGTCGAGTCACCATATCAGT
AGACACGTCCAAGAAACAGCTCTCCCTGAAGTTGAGCTCTGTGAACGCCGCGGACACGGCTGTGTATTACTGTGCGAGAG
TTATTAGTAGGGCGAGTCCTGGCACAGACGGGAGGTACGGTATGGACGTCTGGGGCCAAGGGACCACGGTCACCGTCTCC
TCAGGTAAGAATGGCCACTCTAGGGC
>1114_6812_12444|VPRIMER=Ramos_FW|CPRIMER=Ramos_REV|DUPCOUNT=15|CONSCOUNT=18|CIGAR=139M1X206M
TGTCCCTCACCTGCGGTGTTTATGGTGGGTCCTTCAGTGGTTACTACTGGAGCTGGATCCGCCAGCCCCCAGGGAAGGGG
CTGGAGTACATTGGGGAAATCAATCATAGTGGAAGCACCAACTACAACCCGTCCCTCAAAAGTCGAGTCACCATATCAGT
AGACACGTCCAAGAAACAGCTCTCCCTGAAGTTGAGCTCTGTGAACGCCGCGGACACGGCTGTGTATTACTGTGCGAGAG
TTATTACTAGGGCGAGTCCTGGCACAGACGGGAGGTACGGTATGGACGTCTGGGGCCAAGGGACCACGGTCACCGTCTCC
TCAGGTAAGAATGGCCACTCTAGGGC
>1114_2933_13904|VPRIMER=Ramos_FW|CPRIMER=Ramos_REV|DUPCOUNT=4|CONSCOUNT=5|CIGAR=146M1X8M1X23M1X166M
TGTCCCTCACCTGCGGTGTTTATGGTGGGTCCTTCAGTGGTTACTACTGGAGCTGGATCCGCCAGCCCCCAGGGAAGGGG
CTGGAGTACATTGGGGAAATCAATCATAGTGGAAGCACCAACTACAACCCGTCCCTCAAGAGTCGAATCACCATAGCAGT
AGACACGTCCAAGAAACAGGTCTCCCTGAAGTTGAGCTCTGTGAACGCCGCGGACACGGCTGTGTATTACTGTGCGAGAG
TTATTACTAGGGCGAGTCCTGGCACAGACGGGAGGTACGGTATGGACGTCTGGGGCCAAGGGACCACGGTCACCGTCTCC
TCAGGTAAGAATGGCCACTCTAGGGC
>1114_2331_14320|VPRIMER=Ramos_FW|CPRIMER=Ramos_REV|DUPCOUNT=4|CONSCOUNT=5|CIGAR=85M1X69M1X23M1X166M
TGTCCCTCACCTGCGGTGTTTATGGTGGGTCCTTCAGTGGTTACTACTGGAGCTGGATCCGCCAGCCCCCAGGGAAGGGG
CTGGATTACATTGGGGAAATCAATCATAGTGGAAGCACCAACTACAACCCGTCCCTCAAGAGTCGAGTCACCATAGCAGT
AGACACGTCCAAGAAACAGGTCTCCCTGAAGTTGAGCTCTGTGAACGCCGCGGACACGGCTGTGTATTACTGTGCGAGAG
TTATTACTAGGGCGAGTCCTGGCACAGACGGGAGGTACGGTATGGACGTCTGGGGCCAAGGGACCACGGTCACCGTCTCC
TCAGGTAAGAATGGCCACTCTAGGGC
>1114_25907_14438|VPRIMER=Ramos_FW|CPRIMER=Ramos_REV|DUPCOUNT=12|CONSCOUNT=18|CIGAR=155M1X23M1X99M1X66M
TGTCCCTCACCTGCGGTGTTTATGGTGGGTCCTTCAGTGGTTACTACTGGAGCTGGATCCGCCAGCCCCCAGGGAAGGGG
CTGGAGTACATTGGGGAAATCAATCATAGTGGAAGCACCAACTACAACCCGTCCCTCAAGAGTCGAGTCACCATAGCAGT
AGACACGTCCAAGAAACAGGTCTCCCTGAAGTTGAGCTCTGTGAACGCCGCGGACACGGCTGTGTATTACTGTGCGAGAG
TTATTACTAGGGCGAGTCCTGGCACAGACGGGAGGTACGTTATGGACGTCTGGGGCCAAGGGACCACGGTCACCGTCTCC
TCAGGTAAGAATGGCCACTCTAGGGC
>1114_7110_14842|VPRIMER=Ramos_FW|CPRIMER=Ramos_REV|DUPCOUNT=3|CONSCOUNT=3|CIGAR=21M1X20M1X303M
TGTCCCTCACCTGCGGTGTTTCTGGTGGGTCCTTCAGTGGTTCCTACTGGAGCTGGATCCGCCAGCCCCCAGGGAAGGGG
CTGGAGTACATTGGGGAAATCAATCATAGTGGAAGCACCAACTACAACCCGTCCCTCAAGAGTCGAGTCACCATATCAGT
AGACACGTCCAAGAAACAGCTCTCCCTGAAGTTGAGCTCTGTGAACGCCGCGGACACGGCTGTGTATTACTGTGCGAGAG
TTATTACTAGGGCGAGTCCTGGCACAGACGGGAGGTACGGTATGGACGTCTGGGGCCAAGGGACCACGGTCACCGTCTCC
TCAGGTAAGAATGGCCACTCTAGGGC
>1114_9294_17427|VPRIMER=Ramos_FW|CPRIMER=Ramos_REV|DUPCOUNT=28|CONSCOUNT=31|CIGAR=42M1X303M
TGTCCCTCACCTGCGGTGTTTATGGTGGGTCCTTCAGTGGTTGCTACTGGAGCTGGATCCGCCAGCCCCCAGGGAAGGGG
CTGGAGTACATTGGGGAAATCAATCATAGTGGAAGCACCAACTACAACCCGTCCCTCAAGAGTCGAGTCACCATATCAGT
AGACACGTCCAAGAAACAGCTCTCCCTGAAGTTGAGCTCTGTGAACGCCGCGGACACGGCTGTGTATTACTGTGCGAGAG
TTATTACTAGGGCGAGTCCTGGCACAGACGGGAGGTACGGTATGGACGTCTGGGGCCAAGGGACCACGGTCACCGTCTCC
TCAGGTAAGAATGGCCACTCTAGGGC
>1114_8757_17482|VPRIMER=Ramos_FW|CPRIMER=Ramos_REV|DUPCOUNT=4|CONSCOUNT=6|CIGAR=88M1X130M1X126M
TGTCCCTCACCTGCGGTGTTTATGGTGGGTCCTTCAGTGGTTACTACTGGAGCTGGATCCGCCAGCCCCCAGGGAAGGGG
CTGGAGTAAATTGGGGAAATCAATCATAGTGGAAGCACCAACTACAACCCGTCCCTCAAGAGTCGAGTCACCATATCAGT
AGACACGTCCAAGAAACAGCTCTCCCTGAAGTTGAGCTCTGTGAACGCCGCGGACACGGTTGTGTATTACTGTGCGAGAG
TTATTACTAGGGCGAGTCCTGGCACAGACGGGAGGTACGGTATGGACGTCTGGGGCCAAGGGACCACGGTCACCGTCTCC
TCAGGTAAGAATGGCCACTCTAGGGC
>1114_13646_18354|VPRIMER=Ramos_FW|CPRIMER=Ramos_REV|DUPCOUNT=21|CONSCOUNT=23|CIGAR=140M1X205M
TGTCCCTCACCTGCGGTGTTTATGGTGGGTCCTTCAGTGGTTACTACTGGAGCTGGATCCGCCAGCCCCCAGGGAAGGGG
CTGGAGTACATTGGGGAAATCAATCATAGTGGAAGCACCAACTACAACCCGTCCCTCAAGTGTCGAGTCACCATATCAGT
AGACACGTCCAAGAAACAGCTCTCCCTGAAGTTGAGCTCTGTGAACGCCGCGGACACGGCTGTGTATTACTGTGCGAGAG
TTATTACTAGGGCGAGTCCTGGCACAGACGGGAGGTACGGTATGGACGTCTGGGGCCAAGGGACCACGGTCACCGTCTCC
TCAGGTAAGAATGGCCACTCTAGGGC
>1114_22899_19010|VPRIMER=Ramos_FW|CPRIMER=Ramos_REV|DUPCOUNT=39|CONSCOUNT=46|CIGAR=180M1X165M
TGTCCCTCACCTGCGGTGTTTATGGTGGGTCCTTCAGTGGTTACTACTGGAGCTGGATCCGCCAGCCCCCAGGGAAGGGG
CTGGAGTACATTGGGGAAATCAATCATAGTGGAAGCACCAACTACAACCCGTCCCTCAAGAGTCGAGTCACCATATCAGT
AGACACGTCCAAGAAACAGCCCTCCCTGAAGTTGAGCTCTGTGAACGCCGCGGACACGGCTGTGTATTACTGTGCGAGAG
TTATTACTAGGGCGAGTCCTGGCACAGACGGGAGGTACGGTATGGACGTCTGGGGCCAAGGGACCACGGTCACCGTCTCC
TCAGGTAAGAATGGCCACTCTAGGGC
>1114_18253_20921|VPRIMER=Ramos_FW|CPRIMER=Ramos_REV|DUPCOUNT=2|CONSCOUNT=4|CIGAR=127M1X118M1X99M
TGTCCCTCACCTGCGGTGTTTATGGTGGGTCCTTCAGTGGTTACTACTGGAGCTGGATCCGCCAGCCCCCAGGGAAGGGG
CTGGAGTACATTGGGGAAATCAATCATAGTGGAAGCACCAACTACAAGCCGTCCCTCAAGAGTCGAGTCACCATATCAGT
AGACACGTCCAAGAAACAGCTCTCCCTGAAGTTGAGCTCTGTGAACGCCGCGGACACGGCTGTGTATTACTGTGCGAGAG
TTATTATTAGGGCGAGTCCTGGCACAGACGGGAGGTACGGTATGGACGTCTGGGGCCAAGGGACCACGGTCACCGTCTCC
TCAGGTAAGAATGGCCACTCTAGGGC
>1114_10541_22041|VPRIMER=Ramos_FW|CPRIMER=Ramos_REV|DUPCOUNT=61|CONSCOUNT=79|CIGAR=17M1X328M
TGTCCCTCACCTGCGGTCTTTATGGTGGGTCCTTCAGTGGTTACTACTGGAGCTGGATCCGCCAGCCCCCAGGGAAGGGG
CTGGAGTACATTGGGGAAATCAATCATAGTGGAAGCACCAACTACAACCCGTCCCTCAAGAGTCGAGTCACCATATCAGT
AGACACGTCCAAGAAACAGCTCTCCCTGAAGTTGAGCTCTGTGAACGCCGCGGACACGGCTGTGTATTACTGTGCGAGAG
TTATTACTAGGGCGAGTCCTGGCACAGACGGGAGGTACGGTATGGACGTCTGGGGCCAAGGGACCACGGTCACCGTCTCC
TCAGGTAAGAATGGCCACTCTAGGGC
>1114_11432_22433|VPRIMER=Ramos_FW|CPRIMER=Ramos_REV|DUPCOUNT=4|CONSCOUNT=5|CIGAR=95M1X99M1X150M
TGTCCCTCACCTGCGGTGTTTATGGTGGGTCCTTCAGTGGTTACTACTGGAGCTGGATCCGCCAGCCCCCAGGGAAGGGG
CTGGAGTACATTGGGAAAATCAATCATAGTGGAAGCACCAACTACAACCCGTCCCTCAAGAGTCGAGTCACCATATCAGT
AGACACGTCCAAGAAACAGCTCTCCCTGAAGTTGACCTCTGTGAACGCCGCGGACACGGCTGTGTATTACTGTGCGAGAG
TTATTACTAGGGCGAGTCCTGGCACAGACGGGAGGTACGGTATGGACGTCTGGGGCCAAGGGACCACGGTCACCGTCTCC
TCAGGTAAGAATGGCCACTCTAGGGC
>1114_15425_23581|VPRIMER=Ramos_FW|CPRIMER=Ramos_REV|DUPCOUNT=1|CONSCOUNT=3|CIGAR=39M1X197M1X108M
TGTCCCTCACCTGCGGTGTTTATGGTGGGTCCTTCAGTGATTACTACTGGAGCTGGATCCGCCAGCCCCCAGGGAAGGGG
CTGGAGTACATTGGGGAAATCAATCATAGTGGAAGCACCAACTACAACCCGTCCCTCAAGAGTCGAGTCACCATATCAGT
AGACACGTCCAAGAAACAGCTCTCCCTGAAGTTGAGCTCTGTGAACGCCGCGGACACGGCTGTGTATTACTGTGCGACAG
TTATTACTAGGGCGAGTCCTGGCACAGACGGGAGGTACGGTATGGACGTCTGGGGCCAAGGGACCACGGTCACCGTCTCC
TCAGGTAAGAATGGCCACTCTAGGGC
>1114_21705_23761|VPRIMER=Ramos_FW|CPRIMER=Ramos_REV|DUPCOUNT=15|CONSCOUNT=17|CIGAR=107M1X238M
TGTCCCTCACCTGCGGTGTTTATGGTGGGTCCTTCAGTGGTTACTACTGGAGCTGGATCCGCCAGCCCCCAGGGAAGGGG
CTGGAGTACATTGGGGAAATCAATCATTGTGGAAGCACCAACTACAACCCGTCCCTCAAGAGTCGAGTCACCATATCAGT
AGACACGTCCAAGAAACAGCTCTCCCTGAAGTTGAGCTCTGTGAACGCCGCGGACACGGCTGTGTATTACTGTGCGAGAG
TTATTACTAGGGCGAGTCCTGGCACAGACGGGAGGTACGGTATGGACGTCTGGGGCCAAGGGACCACGGTCACCGTCTCC
TCAGGTAAGAATGGCCACTCTAGGGC
>1115_20261_1186|VPRIMER=Ramos_FW|CPRIMER=Ramos_REV|DUPCOUNT=29|CONSCOUNT=35|CIGAR=242M1X103M
TGTCCCTCACCTGCGGTGTTTATGGTGGGTCCTTCAGTGGTTACTACTGGAGCTGGATCCGCCAGCCCCCAGGGAAGGGG
CTGGAGTACATTGGGGAAATCAATCATAGTGGAAGCACCAACTACAACCCGTCCCTCAAGAGTCGAGTCACCATATCAGT
AGACACGTCCAAGAAACAGCTCTCCCTGAAGTTGAGCTCTGTGAACGCCGCGGACACGGCTGTGTATTACTGTGCGAGAG
TTTTTACTAGGGCGAGTCCTGGCACAGACGGGAGGTACGGTATGGACGTCTGGGGCCAAGGGACCACGGTCACCGTCTCC
TCAGGTAAGAATGGCCACTCTAGGGC
>1115_19429_2256|VPRIMER=Ramos_FW|CPRIMER=Ramos_REV|DUPCOUNT=4|CONSCOUNT=5|CIGAR=176M1X139M1X29M
TGTCCCTCACCTGCGGTGTTTATGGTGGGTCCTTCAGTGGTTACTACTGGAGCTGGATCCGCCAGCCCCCAGGGAAGGGG
CTGGAGTACATTGGGGAAATCAATCATAGTGGAAGCACCAACTACAACCCGTCCCTCAAGAGTCGAGTCACCATATCAGT
AGACACGTCCAAGAAAAAGCTCTCCCTGAAGTTGAGCTCTGTGAACGCCGCGGACACGGCTGTGTATTACTGTGCGAGAG
TTATTACTAGGGCGAGTCCTGGCACAGACGGGAGGTACGGTATGGACGTCTGGGGCCAAGGGACCACGGTCACCGTGTCC
TCAGGTAAGAATGGCCACTCTAGGGC
>1115_22549_2401|VPRIMER=Ramos_FW|CPRIMER=Ramos_REV|DUPCOUNT=2|CONSCOUNT=3|CIGAR=39M1X11M1X294M
TGTCCCTCACCTGCGGTGTTTATGGTGGGTCCTTCAGTGATTACTACTGGACCTGGATCCGCCAGCCCCCAGGGAAGGGG
CTGGAGTACATTGGGGAAATCAATCATAGTGGAAGCACCAACTACAACCCGTCCCTCAAGAGTCGAGTCACCATATCAGT
AGACACGTCCAAGAAACAGCTCTCCCTGAAGTTGAGCTCTGTGAACGCCGCGGACACGGCTGTGTATTACTGTGCGAGAG
TTATTACTAGGGCGAGTCCTGGCACAGACGGGAGGTACGGTATGGACGTCTGGGGCCAAGGGACCACGGTCACCGTCTCC
TCAGGTAAGAATGGCCACTCTAGGGC
>1115_17806_2663|VPRIMER=Ramos_FW|CPRIMER=Ramos_REV|DUPCOUNT=3|CONSCOUNT=4|CIGAR=150M2X194M
TGTCCCTCACCTGCGGTGTTTATGGTGGGTCCTTCAGTGGTTACTACTGGAGCTGGATCCGCCAGCCCCCAGGGAAGGGG
CTGGAGTACATTGGGGAAATCAATCATAGTGGAAGCACCAACTACAACCCGTCCCTCAAGAGTCGAGTCAATATATCAGT
AGACACGTCCAAGAAACAGCTCTCCCTGAAGTTGAGCTCTGTGAACGCCGCGGACACGGCTGTGTATTACTGTGCGAGAG
TTATTACTAGGGCGAGTCCTGGCACAGACGGGAGGTACGGTATGGACGTCTGGGGCCAAGGGACCACGGTCACCGTCTCC
TCAGGTAAGAATGGCCACTCTAGGGC
>1115_24302_4233|VPRIMER=Ramos_FW|CPRIMER=Ramos_REV|DUPCOUNT=28|CONSCOUNT=30|CIGAR=116M1X229M
TGTCCCTCACCTGCGGTGTTTATGGTGGGTCCTTCAGTGGTTACTACTGGAGCTGGATCCGCCAGCCCCCAGGGAAGGGG
CTGGAGTACATTGGGGAAATCAATCATAGTGGAAGCGCCAACTACAACCCGTCCCTCAAGAGTCGAGTCACCATATCAGT
AGACACGTCCAAGAAACAGCTCTCCCTGAAGTTGAGCTCTGTGAACGCCGCGGACACGGCTGTGTATTACTGTGCGAGAG
TTATTACTAGGGCGAGTCCTGGCACAGACGGGAGGTACGGTATGGACGTCTGGGGCCAAGGGACCACGGTCACCGTCTCC
TCAGGTAAGAATGGCCACTCTAGGGC
>1115_5671_7361|VPRIMER=Ramos_FW|CPRIMER=Ramos_REV|DUPCOUNT=32|CONSCOUNT=42|CIGAR=266M1X79M
TGTCCCTCACCTGCGGTGTTTATGGTGGGTCCTTCAGTGGTTACTACTGGAGCTGGATCCGCCAGCCCCCAGGGAAGGGG
CTGGAGTACATTGGGGAAATCAATCATAGTGGAAGCACCAACTACAACCCGTCCCTCAAGAGTCGAGTCACCATATCAGT
AGACACGTCCAAGAAACAGCTCTCCCTGAAGTTGAGCTCTGTGAACGCCGCGGACACGGCTGTGTATTACTGTGCGAGAG
TTATTACTAGGGCGAGTCCTGGCACACACGGGAGGTACGGTATGGACGTCTGGGGCCAAGGGACCACGGTCACCGTCTCC
TCAGGTAAGAATGGCCACTCTAGGGC
>1115_21737_8407|VPRIMER=Ramos_FW|CPRIMER=Ramos_REV|DUPCOUNT=4|CONSCOUNT=5|CIGAR=223M1X50M1X71M
TGTCCCTCACCTGCGGTGTTTATGGTGGGTCCTTCAGTGGTTACTACTGGAGCTGGATCCGCCAGCCCCCAGGGAAGGGG
CTGGAGTACATTGGGGAAATCAATCATAGTGGAAGCACCAACTACAACCCGTCCCTCAAGAGTCGAGTCACCATATCAGT
AGACACGTCCAAGAAACAGCTCTCCCTGAAGTTGAGCTCTGTGAACGCCGCGGACACGGCTGTATATTACTGTGCGAGAG
TTATTACTAGGGCGAGTCCTGGCACAGACGGGAGATACGGTATGGACGTCTGGGGCCAAGGGACCACGGTCACCGTCTCC
TCAGGTAAGAATGGCCACTCTAGGGC
>1115_22517_8688|VPRIMER=Ramos_FW|CPRIMER=Ramos_REV|DUPCOUNT=26|CONSCOUNT=35|CIGAR=117M1X228M
TGTCCCTCACCTGCGGTGTTTATGGTGGGTCCTTCAGTGGTTACTACTGGAGCTGGATCCGCCAGCCCCCAGGGAAGGGG
CTGGAGTACATTGGGGAAATCAATCATAGTGGAAGCAGCAACTACAACCCGTCCCTCAAGAGTCGAGTCACCATATCAGT
AGACACGTCCAAGAAACAGCTCTCCCTGAAGTTGAGCTCTGTGAACGCCGCGGACACGGCTGTGTATTACTGTGCGAGAG
TTATTACTAGGGCGAGTCCTGGCACAGACGGGAGGTACGGTATGGACGTCTGGGGCCAAGGGACCACGGTCACCGTCTCC
TCAGGTAAGAATGGCCACTCTAGGGC
>1115_17409_9811|VPRIMER=Ramos_FW|CPRIMER=Ramos_REV|DUPCOUNT=14|CONSCOUNT=16|CIGAR=136M1X209M
TGTCCCTCACCTGCGGTGTTTATGGTGGGTCCTTCAGTGGTTACTACTGGAGCTGGATCCGCCAGCCCCCAGGGAAGGGG
CTGGAGTACATTGGGGAAATCAATCATAGTGGAAGCACCAACTACAACCCGTCCCTAAAGAGTCGAGTCACCATATCAGT
AGACACGTCCAAGAAACAGCTCTCCCTGAAGTTGAGCTCTGTGAACGCCGCGGACACGGCTGTGTATTACTGTGCGAGAG
TTATTACTAGGGCGAGTCCTGGCACAGACGGGAGGTACGGTATGGACGTCTGGGGCCAAGGGACCACGGTCACCGTCTCC
TCAGGTAAGAATGGCCACTCTAGGGC
>1115_8656_9909|VPRIMER=Ramos_FW|CPRIMER=Ramos_REV|DUPCOUNT=24|CONSCOUNT=26|CIGAR=16M1X329M
TGTCCCTCACCTGCGGCGTTTATGGTGGGTCCTTCAGTGGTTACTACTGGAGCTGGATCCGCCAGCCCCCAGGGAAGGGG
CTGGAGTACATTGGGGAAATCAATCATAGTGGAAGCACCAACTACAACCCGTCCCTCAAGAGTCGAGTCACCATATCAGT
AGACACGTCCAAGAAACAGCTCTCCCTGAAGTTGAGCTCTGTGAACGCCGCGGACACGGCTGTGTATTACTGTGCGAGAG
TTATTACTAGGGCGAGTCCTGGCACAGACGGGAGGTACGGTATGGACGTCTGGGGCCAAGGGACCACGGTCACCGTCTCC
TCAGGTAAGAATGGCCACTCTAGGGC
>1115_18916_10117|VPRIMER=Ramos_FW|CPRIMER=Ramos_REV|DUPCOUNT=8|CONSCOUNT=9|CIGAR=270M1X75M
TGTCCCTCACCTGCGGTGTTTATGGTGGGTCCTTCAGTGGTTACTACTGGAGCTGGATCCGCCAGCCCCCAGGGAAGGGG
CTGGAGTACATTGGGGAAATCAATCATAGTGGAAGCACCAACTACAACCCGTCCCTCAAGAGTCGAGTCACCATATCAGT
AGACACGTCCAAGAAACAGCTCTCCCTGAAGTTGAGCTCTGTGAACGCCGCGGACACGGCTGTGTATTACTGTGCGAGAG
TTATTACTAGGGCGAGTCCTGGCACAGACGCGAGGTACGGTATGGACGTCTGGGGCCAAGGGACCACGGTCACCGTCTCC
TCAGGTAAGAATGGCCACTCTAGGGC
>1115_18385_10187|VPRIMER=Ramos_FW|CPRIMER=Ramos_REV|DUPCOUNT=3|CONSCOUNT=4|CIGAR=51M1X2M1X166M1X124M
TGTCCCTCACCTGCGGTGTTTATGGTGGGTCCTTCAGTGGTTACTACTGGAACTAGATCCGCCAGCCCCCAGGGAAGGGG
CTGGAGTACATTGGGGAAATCAATCATAGTGGAAGCACCAACTACAACCCGTCCCTCAAGAGTCGAGTCACCATATCAGT
AGACACGTCCAAGAAACAGCTCTCCCTGAAGTTGAGCTCTGTGAACGCCGCGGACACGGCTCTGTATTACTGTGCGAGAG
TTATTACTAGGGCGAGTCCTGGCACAGACGGGAGGTACGGTATGGACGTCTGGGGCCAAGGGACCACGGTCACCGTCTCC
TCAGGTAAGAATGGCCACTCTAGGGC
>1115_21689_11525|VPRIMER=Ramos_FW|CPRIMER=Ramos_REV|DUPCOUNT=1|CONSCOUNT=3|CIGAR=51M1X70M1X223M
TGTCCCTCACCTGCGGTGTTTATGGTGGGTCCTTCAGTGGTTACTACTGGAACTGGATCCGCCAGCCCCCAGGGAAGGGG
CTGGAGTACATTGGGGAAATCAATCATAGTGGAAGCACCAACAACAACCCGTCCCTCAAGAGTCGAGTCACCATATCAGT
AGACACGTCCAAGAAACAGCTCTCCCTGAAGTTGAGCTCTGTGAACGCCGCGGACACGGCTGTGTATTACTGTGCGAGAG
TTATTACTAGGGCGAGTCCTGGCACAGACGGGAGGTACGGTATGGACGTCTGGGGCCAAGGGACCACGGTCACCGTCTCC
TCAGGTAAGAATGGCCACTCTAGGGC
>1115_6874_12588|VPRIMER=Ramos_FW|CPRIMER=Ramos_REV|DUPCOUNT=32|CONSCOUNT=42|CIGAR=118M1X227M
TGTCCCTCACCTGCGGTGTTTATGGTGGGTCCTTCAGTGGTTACTACTGGAGCTGGATCCGCCAGCCCCCAGGGAAGGGG
CTGGAGTACATTGGGGAAATCAATCATAGTGGAAGCACTAACTACAACCCGTCCCTCAAGAGTCGAGTCACCATATCAGT
AGACACGTCCAAGAAACAGCTCTCCCTGAAGTTGAGCTCTGTGAACGCCGCGGACACGGCTGTGTATTACTGTGCGAGAG
TTATTACTAGGGCGAGTCCTGGCACAGACGGGAGGTACGGTATGGACGTCTGGGGCCAAGGGACCACGGTCACCGTCTCC
TCAGGTAAGAATGGCCACTCTAGGGC
>1115_17548_12764|VPRIMER=Ramos_FW|CPRIMER=Ramos_REV|DUPCOUNT=24|CONSCOUNT=26|CIGAR=82M1X263M
TGTCCCTCACCTGCGGTGTTTATGGTGGGTCCTTCAGTGGTTACTACTGGAGCTGGATCCGCCAGCCCCCAGGGAAGGGG
CTAGAGTACATTGGGGAAATCAATCATAGTGGAAGCACCAACTACAACCCGTCCCTCAAGAGTCGAGTCACCATATCAGT
AGACACGTCCAAGAAACAGCTCTCCCTGAAGTTGAGCTCTGTGAACGCCGCGGACACGGCTGTGTATTACTGTGCGAGAG
TTATTACTAGGGCGAGTCCTGGCACAGACGGGAGGTACGGTATGGACGTCTGGGGCCAAGGGACCACGGTCACCGTCTCC
TCAGGTAAGAATGGCCACTCTAGGGC
>1115_26971_13303|VPRIMER=Ramos_FW|CPRIMER=Ramos_REV|DUPCOUNT=32|CONSCOUNT=35|CIGAR=230M1X115M
TGTCCCTCACCTGCGGTGTTTATGGTGGGTCCTTCAGTGGTTACTACTGGAGCTGGATCCGCCAGCCCCCAGGGAAGGGG
CTGGAGTACATTGGGGAAATCAATCATAGTGGAAGCACCAACTACAACCCGTCCCTCAAGAGTCGAGTCACCATATCAGT
AGACACGTCCAAGAAACAGCTCTCCCTGAAGTTGAGCTCTGTGAACGCCGCGGACACGGCTGTGTATTACCGTGCGAGAG
TTATTACTAGGGCGAGTCCTGGCACAGACGGGAGGTACGGTATGGACGTCTGGGGCCAAGGGACCACGGTCACCGTCTCC
TCAGGTAAGAATGGCCACTCTAGGGC
>1115_4302_15088|VPRIMER=Ramos_FW|CPRIMER=Ramos_REV|DUPCOUNT=5|CONSCOUNT=8|CIGAR=196M1X47M1X101M
TGTCCCTCACCTGCGGTGTTTATGGTGGGTCCTTCAGTGGTTACTACTGGAGCTGGATCCGCCAGCCCCCAGGGAAGGGG
CTGGAGTACATTGGGGAAATCAATCATAGTGGAAGCACCAACTACAACCCGTCCCTCAAGAGTCGAGTCACCATATCAGT
AGACACGTCCAAGAAACAGCTCTCCCTGAAGTTGAGGTCTGTGAACGCCGCGGACACGGCTGTGTATTACTGTGCGAGAG
TTATAACTAGGGCGAGTCCTGGCACAGACGGGAGGTACGGTATGGACGTCTGGGGCCAAGGGACCACGGTCACCGTCTCC
TCAGGTAAGAATGGCCACTCTAGGGC
>1115_24020_15166|VPRIMER=Ramos_FW|CPRIMER=Ramos_REV|DUPCOUNT=31|CONSCOUNT=42|CIGAR=181M1X164M
TGTCCCTCACCTGCGGTGTTTATGGTGGGTCCTTCAGTGGTTACTACTGGAGCTGGATCCGCCAGCCCCCAGGGAAGGGG
CTGGAGTACATTGGGGAAATCAATCATAGTGGAAGCACCAACTACAACCCGTCCCTCAAGAGTCGAGTCACCATATCAGT
AGACACGTCCAAGAAACAGCTGTCCCTGAAGTTGAGCTCTGTGAACGCCGCGGACACGGCTGTGTATTACTGTGCGAGAG
TTATTACTAGGGCGAGTCCTGGCACAGACGGGAGGTACGGTATGGACGTCTGGGGCCAAGGGACCACGGTCACCGTCTCC
TCAGGTAAGAATGGCCACTCTAGGGC
>1115_22322_15781|VPRIMER=Ramos_FW|CPRIMER=Ramos_REV|DUPCOUNT=9|CONSCOUNT=11|CIGAR=273M2X71M
TGTCCCTCACCTGCGGTGTTTATGGTGGGTCCTTCAGTGGTTACTACTGGAGCTGGATCCGCCAGCCCCCAGGGAAGGGG
CTGGAGTACATTGGGGAAATCAATCATAGTGGAAGCACCAACTACAACCCGTCCCTCAAGAGTCGAGTCACCATATCAGT
AGACACGTCCAAGAAACAGCTCTCCCTGAAGTTGAGCTCTGTGAACGCCGCGGACACGGCTGTGTATTACTGTGCGAGAG
TTATTACTAGGGCGAGTCCTGGCACAGACGGGAACTACGGTATGGACGTCTGGGGCCAAGGGACCACGGTCACCGTCTCC
TCAGGTAAGAATGGCCACTCTAGGGC
>1115_14775_16973|VPRIMER=Ramos_FW|CPRIMER=Ramos_REV|DUPCOUNT=5|CONSCOUNT=7|CIGAR=159M1X179M1X6M
TGTCCCTCACCTGCGGTGTTTATGGTGGGTCCTTCAGTGGTTACTACTGGAGCTGGATCCGCCAGCCCCCAGGGAAGGGG
CTGGAGTACATTGGGGAAATCAATCATAGTGGAAGCACCAACTACAACCCGTCCCTCAAGAGTCGAGTCACCATATCAGG
AGACACGTCCAAGAAACAGCTCTCCCTGAAGTTGAGCTCTGTGAACGCCGCGGACACGGCTGTGTATTACTGTGCGAGAG
TTATTACTAGGGCGAGTCCTGGCACAGACGGGAGGTACGGTATGGACGTCTGGGGCCAAGGGACCACGGTCACCGTCTCC
TCAGGTAAGAATGGCCACTGTAGGGC
>1115_5603_18983|VPRIMER=Ramos_FW|CPRIMER=Ramos_REV|DUPCOUNT=3|CONSCOUNT=3|CIGAR=239M1X61M1X44M
TGTCCCTCACCTGCGGTGTTTATGGTGGGTCCTTCAGTGGTTACTACTGGAGCTGGATCCGCCAGCCCCCAGGGAAGGGG
CTGGAGTACATTGGGGAAATCAATCATAGTGGAAGCACCAACTACAACCCGTCCCTCAAGAGTCGAGTCACCATATCAGT
AGACACGTCCAAGAAACAGCTCTCCCTGAAGTTGAGCTCTGTGAACGCCGCGGACACGGCTGTGTATTACTGTGCGAGAC
TTATTACTAGGGCGAGTCCTGGCACAGACGGGAGGTACGGTATGGACGTCTGGGGCCAAGGAACCACGGTCACCGTCTCC
TCAGGTAAGAATGGCCACTCTAGGGC
>1115_4831_19729|VPRIMER=Ramos_FW|CPRIMER=Ramos_REV|DUPCOUNT=9|CONSCOUNT=10|CIGAR=18M1X327M
TGTCCCTCACCTGCGGTGATTATGGTGGGTCCTTCAGTGGTTACTACTGGAGCTGGATCCGCCAGCCCCCAGGGAAGGGG
CTGGAGTACATTGGGGAAATCAATCATAGTGGAAGCACCAACTACAACCCGTCCCTCAAGAGTCGAGTCACCATATCAGT
AGACACGTCCAAGAAACAGCTCTCCCTGAAGTTGAGCTCTGTGAACGCCGCGGACACGGCTGTGTATTACTGTGCGAGAG
TTATTACTAGGGCGAGTCCTGGCACAGACGGGAGGTACGGTATGGACGTCTGGGGCCAAGGGACCACGGTCACCGTCTCC
TCAGGTAAGAATGGCCACTCTAGGGC
>1115_12342_20812|VPRIMER=Ramos_FW|CPRIMER=Ramos_REV|DUPCOUNT=4|CONSCOUNT=6|CIGAR=39M1X283M1X22M
TGTCCCTCACCTGCGGTGTTTATGGTGGGTCCTTCAGTGATTACTACTGGAGCTGGATCCGCCAGCCCCCAGGGAAGGGG
CTGGAGTACATTGGGGAAATCAATCATAGTGGAAGCACCAACTACAACCCGTCCCTCAAGAGTCGAGTCACCATATCAGT
AGACACGTCCAAGAAACAGCTCTCCCTGAAGTTGAGCTCTGTGAACGCCGCGGACACGGCTGTGTATTACTGTGCGAGAG
TTATTACTAGGGCGAGTCCTGGCACAGACGGGAGGTACGGTATGGACGTCTGGGGCCAAGGGACCACGGTCACCGTCTCC
TCACGTAAGAATGGCCACTCTAGGGC
>1115_18360_21977|VPRIMER=Ramos_FW|CPRIMER=Ramos_REV|DUPCOUNT=23|CONSCOUNT=33|CIGAR=156M1X189M
TGTCCCTCACCTGCGGTGTTTATGGTGGGTCCTTCAGTGGTTACTACTGGAGCTGGATCCGCCAGCCCCCAGGGAAGGGG
CTGGAGTACATTGGGGAAATCAATCATAGTGGAAGCACCAACTACAACCCGTCCCTCAAGAGTCGAGTCACCATATGAGT
AGACACGTCCAAGAAACAGCTCTCCCTGAAGTTGAGCTCTGTGAACGCCGCGGACACGGCTGTGTATTACTGTGCGAGAG
TTATTACTAGGGCGAGTCCTGGCACAGACGGGAGGTACGGTATGGACGTCTGGGGCCAAGGGACCACGGTCACCGTCTCC
TCAGGTAAGAATGGCCACTCTAGGGC
>1115_12865_23720|VPRIMER=Ramos_FW|CPRIMER=Ramos_REV|DUPCOUNT=4|CONSCOUNT=6|CIGAR=52M1X221M1X71M
TGTCCCTCACCTGCGGTGTTTATGGTGGGTCCTTCAGTGGTTACTACTGGAGTTGGATCCGCCAGCCCCCAGGGAAGGGG
CTGGAGTACATTGGGGAAATCAATCATAGTGGAAGCACCAACTACAACCCGTCCCTCAAGAGTCGAGTCACCATATCAGT
AGACACGTCCAAGAAACAGCTCTCCCTGAAGTTGAGCTCTGTGAACGCCGCGGACACGGCTGTGTATTACTGTGCGAGAG
TTATTACTAGGGCGAGTCCTGGCACAGACGGGAGATACGGTATGGACGTCTGGGGCCAAGGGACCACGGTCACCGTCTCC
TCAGGTAAGAATGGCCACTCTAGGGC
>1116_12870_1239|VPRIMER=Ramos_FW|CPRIMER=Ramos_REV|DUPCOUNT=20|CONSCOUNT=23|CIGAR=200M1X145M
TGTCCCTCACCTGCGGTGTTTATGGTGGGTCCTTCAGTGGTTACTACTGGAGCTGGATCCGCCAGCCCCCAGGGAAGGGG
CTGGAGTACATTGGGGAAATCAATCATAGTGGAAGCACCAACTACAACCCGTCCCTCAAGAGTCGAGTCACCATATCAGT
AGACACGTCCAAGAAACAGCTCTCCCTGAAGTTGAGCTCTTTGAACGCCGCGGACACGGCTGTGTATTACTGTGCGAGAG
TTATTACTAGGGCGAGTCCTGGCACAGACGGGAGGTACGGTATGGACGTCTGGGGCCAAGGGACCACGGTCACCGTCTCC
TCAGGTAAGAATGGCCACTCTAGGGC
>1116_23537_1803|VPRIMER=Ramos_FW|CPRIMER=Ramos_REV|DUPCOUNT=17|CONSCOUNT=17|CIGAR=180M1X165M
TGTCCCTCACCTGCGGTGTTTATGGTGGGTCCTTCAGTGGTTACTACTGGAGCTGGATCCGCCAGCCCCCAGGGAAGGGG
CTGGAGTACATTGGGGAAATCAATCATAGTGGAAGCACCAACTACAACCCGTCCCTCAAGAGTCGAGTCACCATATCAGT
AGACACGTCCAAGAAACAGCGCTCCCTGAAGTTGAGCTCTGTGAACGCCGCGGACACGGCTGTGTATTACTGTGCGAGAG
TTATTACTAGGGCGAGTCCTGGCACAGACGGGAGGTACGGTATGGACGTCTGGGGCCAAGGGACCACGGTCACCGTCTCC
TCAGGTAAGAATGGCCACTCTAGGGC
>1116_13725_3673|VPRIMER=Ramos_FW|CPRIMER=Ramos_REV|DUPCOUNT=36|CONSCOUNT=40|CIGAR=97M1X248M
TGTCCCTCACCTGCGGTGTTTATGGTGGGTCCTTCAGTGGTTACTACTGGAGCTGGATCCGCCAGCCCCCAGGGAAGGGG
CTGGAGTACATTGGGGAGATCAATCATAGTGGAAGCACCAACTACAACCCGTCCCTCAAGAGTCGAGTCACCATATCAGT
AGACACGTCCAAGAAACAGCTCTCCCTGAAGTTGAGCTCTGTGAACGCCGCGGACACGGCTGTGTATTACTGTGCGAGAG
TTATTACTAGGGCGAGTCCTGGCACAGACGGGAGGTACGGTATGGACGTCTGGGGCCAAGGGACCACGGTCACCGTCTCC
TCAGGTAAGAATGGCCACTCTAGGGC
>1116_15520_3862|VPRIMER=Ramos_FW|CPRIMER=Ramos_REV|DUPCOUNT=16|CONSCOUNT=21|CIGAR=32M1X313M
TGTCCCTCACCTGCGGTGTTTATGGTGGGTCCATCAGTGGTTACTACTGGAGCTGGATCCGCCAGCCCCCAGGGAAGGGG
CTGGAGTACATTGGGGAAATCAATCATAGTGGAAGCACCAACTACAACCCGTCCCTCAAGAGTCGAGTCACCATATCAGT
AGACACGTCCAAGAAACAGCTCTCCCTGAAGTTGAGCTCTGTGAACGCCGCGGACACGGCTGTGTATTACTGTGCGAGAG
TTATTACTAGGGCGAGTCCTGGCACAGACGGGAGGTACGGTATGGACGTCTGGGGCCAAGGGACCACGGTCACCGTCTCC
TCAGGTAAGAATGGCCACTCTAGGGC
>1116_20441_5602|VPRIMER=Ramos_FW|CPRIMER=Ramos_REV|DUPCOUNT=35|CONSCOUNT=37|CIGAR=272M1X73M
TGTCCCTCACCTGCGGTGTTTATGGTGGGTCCTTCAGTGGTTACTACTGGAGCTGGATCCGCCAGCCCCCAGGGAAGGGG
CTGGAGTACATTGGGGAAATCAATCATAGTGGAAGCACCAACTACAACCCGTCCCTCAAGAGTCGAGTCACCATATCAGT
AGACACGTCCAAGAAACAGCTCTCCCTGAAGTTGAGCTCTGTGAACGCCGCGGACACGGCTGTGTATTACTGTGCGAGAG
TTATTACTAGGGCGAGTCCTGGCACAGACGGGTGGTACGGTATGGACGTCTGGGGCCAAGGGACCACGGTCACCGTCTCC
TCAGGTAAGAATGGCCACTCTAGGGC
>1116_6764_6802|VPRIMER=Ramos_FW|CPRIMER=Ramos_REV|DUPCOUNT=34|CONSCOUNT=43|CIGAR=161M1X184M
TGTCCCTCACCTGCGGTGTTTATGGTGGGTCCTTCAGTGGTTACTACTGGAGCTGGATCCGCCAGCCCCCAGGGAAGGGG
CTGGAGTACATTGGGGAAATCAATCATAGTGGAAGCACCAACTACAACCCGTCCCTCAAGAGTCGAGTCACCATATCAGT
ACACACGTCCAAGAAACAGCTCTCCCTGAAGTTGAGCTCTGTGAACGCCGCGGACACGGCTGTGTATTACTGTGCGAGAG
TTATTACTAGGGCGAGTCCTGGCACAGACGGGAGGTACGGTATGGACGTCTGGGGCCAAGGGACCACGGTCACCGTCTCC
TCAGGTAAGAATGGCCACTCTAGGGC
>1116_22794_6862|VPRIMER=Ramos_FW|CPRIMER=Ramos_REV|DUPCOUNT=18|CONSCOUNT=20|CIGAR=177M1X168M
TGTCCCTCACCTGCGGTGTTTATGGTGGGTCCTTCAGTGGTTACTACTGGAGCTGGATCCGCCAGCCCCCAGGGAAGGGG
CTGGAGTACATTGGGGAAATCAATCATAGTGGAAGCACCAACTACAACCCGTCCCTCAAGAGTCGAGTCACCATATCAGT
AGACACGTCCAAGAAACTGCTCTCCCTGAAGTTGAGCTCTGTGAACGCCGCGGACACGGCTGTGTATTACTGTGCGAGAG
TTATTACTAGGGCGAGTCCTGGCACAGACGGGAGGTACGGTATGGACGTCTGGGGCCAAGGGACCACGGTCACCGTCTCC
TCAGGTAAGAATGGCCACTCTAGGGC
>1116_14466_7054|VPRIMER=Ramos_FW|CPRIMER=Ramos_REV|DUPCOUNT=27|CONSCOUNT=28|CIGAR=137M1X208M
TGTCCCTCACCTGCGGTGTTTATGGTGGGTCCTTCAGTGGTTACTACTGGAGCTGGATCCGCCAGCCCCCAGGGAAGGGG
CTGGAGTACATTGGGGAAATCAATCATAGTGGAAGCACCAACTACAACCCGTCCCTCGAGAGTCGAGTCACCATATCAGT
AGACACGTCCAAGAAACAGCTCTCCCTGAAGTTGAGCTCTGTGAACGCCGCGGACACGGCTGTGTATTACTGTGCGAGAG
TTATTACTAGGGCGAGTCCTGGCACAGACGGGAGGTACGGTATGGACGTCTGGGGCCAAGGGACCACGGTCACCGTCTCC
TCAGGTAAGAATGGCCACTCTAGGGC
>1116_24278_8475|VPRIMER=Ramos_FW|CPRIMER=Ramos_REV|DUPCOUNT=27|CONSCOUNT=33|CIGAR=122M1X223M
TGTCCCTCACCTGCGGTGTTTATGGTGGGTCCTTCAGTGGTTACTACTGGAGCTGGATCCGCCAGCCCCCAGGGAAGGGG
CTGGAGTACATTGGGGAAATCAATCATAGTGGAAGCACCAACAACAACCCGTCCCTCAAGAGTCGAGTCACCATATCAGT
AGACACGTCCAAGAAACAGCTCTCCCTGAAGTTGAGCTCTGTGAACGCCGCGGACACGGCTGTGTATTACTGTGCGAGAG
TTATTACTAGGGCGAGTCCTGGCACAGACGGGAGGTACGGTATGGACGTCTGGGGCCAAGGGACCACGGTCACCGTCTCC
TCAGGTAAGAATGGCCACTCTAGGGC
>1116_5546_8835|VPRIMER=Ramos_FW|CPRIMER=Ramos_REV|DUPCOUNT=3|CONSCOUNT=3|CIGAR=38M2X306M
TGTCCCTCACCTGCGGTGTTTATGGTGGGTCCTTCAGTCATTACTACTGGAGCTGGATCCGCCAGCCCCCAGGGAAGGGG
CTGGAGTACATTGGGGAAATCAATCATAGTGGAAGCACCAACTACAACCCGTCCCTCAAGAGTCGAGTCACCATATCAGT
AGACACGTCCAAGAAACAGCTCTCCCTGAAGTTGAGCTCTGTGAACGCCGCGGACACGGCTGTGTATTACTGTGCGAGAG
TTATTACTAGGGCGAGTCCTGGCACAGACGGGAGGTACGGTATGGACGTCTGGGGCCAAGGGACCACGGTCACCGTCTCC
TCAGGTAAGAATGGCCACTCTAGGGC
>1116_13259_11410|VPRIMER=Ramos_FW|CPRIMER=Ramos_REV|DUPCOUNT=23|CONSCOUNT=23|CIGAR=309M1X36M
TGTCCCTCACCTGCGGTGTTTATGGTGGGTCCTTCAGTGGTTACTACTGGAGCTGGATCCGCCAGCCCCCAGGGAAGGGG
CTGGAGTACATTGGGGAAATCAATCATAGTGGAAGCACCAACTACAACCCGTCCCTCAAGAGTCGAGTCACCATATCAGT
AGACACGTCCAAGAAACAGCTCTCCCTGAAGTTGAGCTCTGTGAACGCCGCGGACACGGCTGTGTATTACTGTGCGAGAG
TTATTACTAGGGCGAGTCCTGGCACAGACGGGAGGTACGGTATGGACGTCTGGGGCCAAGGGACCACGGACACCGTCTCC
TCAGGTAAGAATGGCCACTCTAGGGC
>1116_13060_11471|VPRIMER=Ramos_FW|CPRIMER=Ramos_REV|DUPCOUNT=6|CONSCOUNT=7|CIGAR=65M3X278M
TGTCCCTCACCTGCGGTGTTTATGGTGGGTCCTTCAGTGGTTACTACTGGAGCTGGATCCGCCAGTTTCCAGGGAAGGGG
CTGGAGTACATTGGGGAAATCAATCATAGTGGAAGCACCAACTACAACCCGTCCCTCAAGAGTCGAGTCACCATATCAGT
AGACACGTCCAAGAAACAGCTCTCCCTGAAGTTGAGCTCTGTGAACGCCGCGGACACGGCTGTGTATTACTGTGCGAGAG
TTATTACTAGGGCGAGTCCTGGCACAGACGGGAGGTACGGTATGGACGTCTGGGGCCAAGGGACCACGGTCACCGTCTCC
TCAGGTAAGAATGGCCACTCTAGGGC
>1116_13677_12110|VPRIMER=Ramos_FW|CPRIMER=Ramos_REV|DUPCOUNT=4|CONSCOUNT=4|CIGAR=155M1X23M1X22M1X143M
TGTCCCTCACCTGCGGTGTTTATGGTGGGTCCTTCAGTGGTTACTACTGGAGCTGGATCCGCCAGCCCCCAGGGAAGGGG
CTGGAGTACATTGGGGAAATCAATCATAGTGGAAGCACCAACTACAACCCGTCCCTCAAGAGTCGAGTCACCATAGCAGT
AGACACGTCCAAGAAACAGGTCTCCCTGAAGTTGAGCTCTGTCAACGCCGCGGACACGGCTGTGTATTACTGTGCGAGAG
TTATTACTAGGGCGAGTCCTGGCACAGACGGGAGGTACGGTATGGACGTCTGGGGCCAAGGGACCACGGTCACCGTCTCC
TCAGGTAAGAATGGCCACTCTAGGGC
>1116_22241_12418|VPRIMER=Ramos_FW|CPRIMER=Ramos_REV|DUPCOUNT=50|CONSCOUNT=64|CIGAR=304M1X41M
TGTCCCTCACCTGCGGTGTTTATGGTGGGTCCTTCAGTGGTTACTACTGGAGCTGGATCCGCCAGCCCCCAGGGAAGGGG
CTGGAGTACATTGGGGAAATCAATCATAGTGGAAGCACCAACTACAACCCGTCCCTCAAGAGTCGAGTCACCATATCAGT
AGACACGTCCAAGAAACAGCTCTCCCTGAAGTTGAGCTCTGTGAACGCCGCGGACACGGCTGTGTATTACTGTGCGAGAG
TTATTACTAGGGCGAGTCCTGGCACAGACGGGAGGTACGGTATGGACGTCTGGGGCCAAGGGACTACGGTCACCGTCTCC
TCAGGTAAGAATGGCCACTCTAGGGC
>1116_19410_12600|VPRIMER=Ramos_FW|CPRIMER=Ramos_REV|DUPCOUNT=5|CONSCOUNT=5|CIGAR=108M1X198M1X38M
TGTCCCTCACCTGCGGTGTTTATGGTGGGTCCTTCAGTGGTTACTACTGGAGCTGGATCCGCCAGCCCCCAGGGAAGGGG
CTGGAGTACATTGGGGAAATCAATCATACTGGAAGCACCAACTACAACCCGTCCCTCAAGAGTCGAGTCACCATATCAGT
AGACACGTCCAAGAAACAGCTCTCCCTGAAGTTGAGCTCTGTGAACGCCGCGGACACGGCTGTGTATTACTGTGCGAGAG
TTATTACTAGGGCGAGTCCTGGCACAGACGGGAGGTACGGTATGGACGTCTGGGGCCAAGGGACCACCGTCACCGTCTCC
TCAGGTAAGAATGGCCACTCTAGGGC
>1116_16851_12994|VPRIMER=Ramos_FW|CPRIMER=Ramos_REV|DUPCOUNT=10|CONSCOUNT=10|CIGAR=164M1X181M
TGTCCCTCACCTGCGGTGTTTATGGTGGGTCCTTCAGTGGTTACTACTGGAGCTGGATCCGCCAGCCCCCAGGGAAGGGG
CTGGAGTACATTGGGGAAATCAATCATAGTGGAAGCACCAACTACAACCCGTCCCTCAAGAGTCGAGTCACCATATCAGT
AGACTCGTCCAAGAAACAGCTCTCCCTGAAGTTGAGCTCTGTGAACGCCGCGGACACGGCTGTGTATTACTGTGCGAGAG
TTATTACTAGGGCGAGTCCTGGCACAGACGGGAGGTACGGTATGGACGTCTGGGGCCAAGGGACCACGGTCACCGTCTCC
TCAGGTAAGAATGGCCACTCTAGGGC
>1116_26704_13555|VPRIMER=Ramos_FW|CPRIMER=Ramos_REV|DUPCOUNT=1|CONSCOUNT=3|CIGAR=14M1X180M1X150M
TGTCCCTCACCTGCTGTGTTTATGGTGGGTCCTTCAGTGGTTACTACTGGAGCTGGATCCGCCAGCCCCCAGGGAAGGGG
CTGGAGTACATTGGGGAAATCAATCATAGTGGAAGCACCAACTACAACCCGTCCCTCAAGAGTCGAGTCACCATATCAGT
AGACACGTCCAAGAAACAGCTCTCCCTGAAGTTGAACTCTGTGAACGCCGCGGACACGGCTGTGTATTACTGTGCGAGAG
TTATTACTAGGGCGAGTCCTGGCACAGACGGGAGGTACGGTATGGACGTCTGGGGCCAAGGGACCACGGTCACCGTCTCC
TCAGGTAAGAATGGCCACTCTAGGGC
>1116_11375_14343|VPRIMER=Ramos_FW|CPRIMER=Ramos_REV|DUPCOUNT=3|CONSCOUNT=5|CIGAR=73M1X34M1X237M
TGTCCCTCACCTGCGGTGTTTATGGTGGGTCCTTCAGTGGTTACTACTGGAGCTGGATCCGCCAGCCCCCAGGCAAGGGG
CTGGAGTACATTGGGGAAATCAATCATACTGGAAGCACCAACTACAACCCGTCCCTCAAGAGTCGAGTCACCATATCAGT
AGACACGTCCAAGAAACAGCTCTCCCTGAAGTTGAGCTCTGTGAACGCCGCGGACACGGCTGTGTATTACTGTGCGAGAG
TTATTACTAGGGCGAGTCCTGGCACAGACGGGAGGTACGGTATGGACGTCTGGGGCCAAGGGACCACGGTCACCGTCTCC
TCAGGTAAGAATGGCCACTCTAGGGC
>1116_25249_14519|VPRIMER=Ramos_FW|CPRIMER=Ramos_REV|DUPCOUNT=2|CONSCOUNT=3|CIGAR=146M1X62M1X50M1X85M
TGTCCCTCACCTGCGGTGTTTATGGTGGGTCCTTCAGTGGTTACTACTGGAGCTGGATCCGCCAGCCCCCAGGGAAGGGG
CTGGAGTACATTGGGGAAATCAATCATAGTGGAAGCACCAACTACAACCCGTCCCTCAAGAGTCGACTCACCATATCAGT
AGACACGTCCAAGAAACAGCTCTCCCTGAAGTTGAGCTCTGTGAACGCCACGGACACGGCTGTGTATTACTGTGCGAGAG
TTATTACTAGGGCGAGTCCTTGCACAGACGGGAGGTACGGTATGGACGTCTGGGGCCAAGGGACCACGGTCACCGTCTCC
TCAGGTAAGAATGGCCACTCTAGGGC
>1116_23516_14562|VPRIMER=Ramos_FW|CPRIMER=Ramos_REV|DUPCOUNT=46|CONSCOUNT=70|CIGAR=43M1X302M
TGTCCCTCACCTGCGGTGTTTATGGTGGGTCCTTCAGTGGTTAATACTGGAGCTGGATCCGCCAGCCCCCAGGGAAGGGG
CTGGAGTACATTGGGGAAATCAATCATAGTGGAAGCACCAACTACAACCCGTCCCTCAAGAGTCGAGTCACCATATCAGT
AGACACGTCCAAGAAACAGCTCTCCCTGAAGTTGAGCTCTGTGAACGCCGCGGACACGGCTGTGTATTACTGTGCGAGAG
TTATTACTAGGGCGAGTCCTGGCACAGACGGGAGGTACGGTATGGACGTCTGGGGCCAAGGGACCACGGTCACCGTCTCC
TCAGGTAAGAATGGCCACTCTAGGGC
>1116_27822_15835|VPRIMER=Ramos_FW|CPRIMER=Ramos_REV|DUPCOUNT=16|CONSCOUNT=16|CIGAR=159M1X186M
TGTCCCTCACCTGCGGTGTTTATGGTGGGTCCTTCAGTGGTTACTACTGGAGCTGGATCCGCCAGCCCCCAGGGAAGGGG
CTGGAGTACATTGGGGAAATCAATCATAGTGGAAGCACCAACTACAACCCGTCCCTCAAGAGTCGAGTCACCATATCAGG
AGACACGTCCAAGAAACAGCTCTCCCTGAAGTTGAGCTCTGTGAACGCCGCGGACACGGCTGTGTATTACTGTGCGAGAG
TTATTACTAGGGCGAGTCCTGGCACAGACGGGAGGTACGGTATGGACGTCTGGGGCCAAGGGACCACGGTCACCGTCTCC
TCAGGTAAGAATGGCCACTCTAGGGC
>1116_28568_15925|VPRIMER=Ramos_FW|CPRIMER=Ramos_REV|DUPCOUNT=18|CONSCOUNT=19|CIGAR=33M1X312M
TGTCCCTCACCTGCGGTGTTTATGGTGGGTCCTCCAGTGGTTACTACTGGAGCTGGATCCGCCAGCCCCCAGGGAAGGGG
CTGGAGTACATTGGGGAAATCAATCATAGTGGAAGCACCAACTACAACCCGTCCCTCAAGAGTCGAGTCACCATATCAGT
AGACACGTCCAAGAAACAGCTCTCCCTGAAGTTGAGCTCTGTGAACGCCGCGGACACGGCTGTGTATTACTGTGCGAGAG
TTATTACTAGGGCGAGTCCTGGCACAGACGGGAGGTACGGTATGGACGTCTGGGGCCAAGGGACCACGGTCACCGTCTCC
TCAGGTAAGAATGGCCACTCTAGGGC
>1116_3510_16726|VPRIMER=Ramos_FW|CPRIMER=Ramos_REV|DUPCOUNT=3|CONSCOUNT=3|CIGAR=266M1X41M1X37M
TGTCCCTCACCTGCGGTGTTTATGGTGGGTCCTTCAGTGGTTACTACTGGAGCTGGATCCGCCAGCCCCCAGGGAAGGGG
CTGGAGTACATTGGGGAAATCAATCATAGTGGAAGCACCAACTACAACCCGTCCCTCAAGAGTCGAGTCACCATATCAGT
AGACACGTCCAAGAAACAGCTCTCCCTGAAGTTGAGCTCTGTGAACGCCGCGGACACGGCTGTGTATTACTGTGCGAGAG
TTATTACTAGGGCGAGTCCTGGCACATACGGGAGGTACGGTATGGACGTCTGGGGCCAAGGGACCACGTTCACCGTCTCC
TCAGGTAAGAATGGCCACTCTAGGGC
>1116_20681_17416|VPRIMER=Ramos_FW|CPRIMER=Ramos_REV|DUPCOUNT=2|CONSCOUNT=5|CIGAR=9M1X219M1X116M
TGTCCCTCAACTGCGGTGTTTATGGTGGGTCCTTCAGTGGTTACTACTGGAGCTGGATCCGCCAGCCCCCAGGGAAGGGG
CTGGAGTACATTGGGGAAATCAATCATAGTGGAAGCACCAACTACAACCCGTCCCTCAAGAGTCGAGTCACCATATCAGT
AGACACGTCCAAGAAACAGCTCTCCCTGAAGTTGAGCTCTGTGAACGCCGCGGACACGGCTGTGTATTATTGTGCGAGAG
TTATTACTAGGGCGAGTCCTGGCACAGACGGGAGGTACGGTATGGACGTCTGGGGCCAAGGGACCACGGTCACCGTCTCC
TCAGGTAAGAATGGCCACTCTAGGGC
>1116_24738_18459|VPRIMER=Ramos_FW|CPRIMER=Ramos_REV|DUPCOUNT=14|CONSCOUNT=19|CIGAR=340M1X5M
TGTCCCTCACCTGCGGTGTTTATGGTGGGTCCTTCAGTGGTTACTACTGGAGCTGGATCCGCCAGCCCCCAGGGAAGGGG
CTGGAGTACATTGGGGAAATCAATCATAGTGGAAGCACCAACTACAACCCGTCCCTCAAGAGTCGAGTCACCATATCAGT
AGACACGTCCAAGAAACAGCTCTCCCTGAAGTTGAGCTCTGTGAACGCCGCGGACACGGCTGTGTATTACTGTGCGAGAG
TTATTACTAGGGCGAGTCCTGGCACAGACGGGAGGTACGGTATGGACGTCTGGGGCCAAGGGACCACGGTCACCGTCTCC
TCAGGTAAGAATGGCCACTCAAGGGC
>1116_4853_18621|VPRIMER=Ramos_FW|CPRIMER=Ramos_REV|DUPCOUNT=44|CONSCOUNT=50|CIGAR=84M1X261M
TGTCCCTCACCTGCGGTGTTTATGGTGGGTCCTTCAGTGGTTACTACTGGAGCTGGATCCGCCAGCCCCCAGGGAAGGGG
CTGGTGTACATTGGGGAAATCAATCATAGTGGAAGCACCAACTACAACCCGTCCCTCAAGAGTCGAGTCACCATATCAGT
AGACACGTCCAAGAAACAGCTCTCCCTGAAGTTGAGCTCTGTGAACGCCGCGGACACGGCTGTGTATTACTGTGCGAGAG
TTATTACTAGGGCGAGTCCTGGCACAGACGGGAGGTACGGTATGGACGTCTGGGGCCAAGGGACCACGGTCACCGTCTCC
TCAGGTAAGAATGGCCACTCTAGGGC
>1116_24114_18687|VPRIMER=Ramos_FW|CPRIMER=Ramos_REV|DUPCOUNT=4|CONSCOUNT=4|CIGAR=196M1X77M1X71M
TGTCCCTCACCTGCGGTGTTTATGGTGGGTCCTTCAGTGGTTACTACTGGAGCTGGATCCGCCAGCCCCCAGGGAAGGGG
CTGGAGTACATTGGGGAAATCAATCATAGTGGAAGCACCAACTACAACCCGTCCCTCAAGAGTCGAGTCACCATATCAGT
AGACACGTCCAAGAAACAGCTCTCCCTGAAGTTGAGGTCTGTGAACGCCGCGGACACGGCTGTGTATTACTGTGCGAGAG
TTATTACTAGGGCGAGTCCTGGCACAGACGGGAGATACGGTATGGACGTCTGGGGCCAAGGGACCACGGTCACCGTCTCC
TCAGGTAAGAATGGCCACTCTAGGGC
>1116_11601_19689|VPRIMER=Ramos_FW|CPRIMER=Ramos_REV|DUPCOUNT=55|CONSCOUNT=69|CIGAR=28M1X317M
TGTCCCTCACCTGCGGTGTTTATGGTGGATCCTTCAGTGGTTACTACTGGAGCTGGATCCGCCAGCCCCCAGGGAAGGGG
CTGGAGTACATTGGGGAAATCAATCATAGTGGAAGCACCAACTACAACCCGTCCCTCAAGAGTCGAGTCACCATATCAGT
AGACACGTCCAAGAAACAGCTCTCCCTGAAGTTGAGCTCTGTGAACGCCGCGGACACGGCTGTGTATTACTGTGCGAGAG
TTATTACTAGGGCGAGTCCTGGCACAGACGGGAGGTACGGTATGGACGTCTGGGGCCAAGGGACCACGGTCACCGTCTCC
TCAGGTAAGAATGGCCACTCTAGGGC
>1116_11529_21059|VPRIMER=Ramos_FW|CPRIMER=Ramos_REV|DUPCOUNT=23|CONSCOUNT=28|CIGAR=106M1X239M
TGTCCCTCACCTGCGGTGTTTATGGTGGGTCCTTCAGTGGTTACTACTGGAGCTGGATCCGCCAGCCCCCAGGGAAGGGG
CTGGAGTACATTGGGGAAATCAATCAAAGTGGAAGCACCAACTACAACCCGTCCCTCAAGAGTCGAGTCACCATATCAGT
AGACACGTCCAAGAAACAGCTCTCCCTGAAGTTGAGCTCTGTGAACGCCGCGGACACGGCTGTGTATTACTGTGCGAGAG
TTATTACTAGGGCGAGTCCTGGCACAGACGGGAGGTACGGTATGGACGTCTGGGGCCAAGGGACCACGGTCACCGTCTCC
TCAGGTAAGAATGGCCACTCTAGGGC
>1116_20776_21280|VPRIMER=Ramos_FW|CPRIMER=Ramos_REV|DUPCOUNT=22|CONSCOUNT=22|CIGAR=25M1X320M
TGTCCCTCACCTGCGGTGTTTATGGCGGGTCCTTCAGTGGTTACTACTGGAGCTGGATCCGCCAGCCCCCAGGGAAGGGG
CTGGAGTACATTGGGGAAATCAATCATAGTGGAAGCACCAACTACAACCCGTCCCTCAAGAGTCGAGTCACCATATCAGT
AGACACGTCCAAGAAACAGCTCTCCCTGAAGTTGAGCTCTGTGAACGCCGCGGACACGGCTGTGTATTACTGTGCGAGAG
TTATTACTAGGGCGAGTCCTGGCACAGACGGGAGGTACGGTATGGACGTCTGGGGCCAAGGGACCACGGTCACCGTCTCC
TCAGGTAAGAATGGCCACTCTAGGGC
>1116_17256_21430|VPRIMER=Ramos_FW|CPRIMER=Ramos_REV|DUPCOUNT=14|CONSCOUNT=19|CIGAR=240M1X105M
TGTCCCTCACCTGCGGTGTTTATGGTGGGTCCTTCAGTGGTTACTACTGGAGCTGGATCCGCCAGCCCCCAGGGAAGGGG
CTGGAGTACATTGGGGAAATCAATCATAGTGGAAGCACCAACTACAACCCGTCCCTCAAGAGTCGAGTCACCATATCAGT
AGACACGTCCAAGAAACAGCTCTCCCTGAAGTTGAGCTCTGTGAACGCCGCGGACACGGCTGTGTATTACTGTGCGAGAG
ATATTACTAGGGCGAGTCCTGGCACAGACGGGAGGTACGGTATGGACGTCTGGGGCCAAGGGACCACGGTCACCGTCTCC
TCAGGTAAGAATGGCCACTCTAGGGC
>1116_8606_22210|VPRIMER=Ramos_FW|CPRIMER=Ramos_REV|DUPCOUNT=40|CONSCOUNT=46|CIGAR=248M1X97M
TGTCCCTCACCTGCGGTGTTTATGGTGGGTCCTTCAGTGGTTACTACTGGAGCTGGATCCGCCAGCCCCCAGGGAAGGGG
CTGGAGTACATTGGGGAAATCAATCATAGTGGAAGCACCAACTACAACCCGTCCCTCAAGAGTCGAGTCACCATATCAGT
AGACACGTCCAAGAAACAGCTCTCCCTGAAGTTGAGCTCTGTGAACGCCGCGGACACGGCTGTGTATTACTGTGCGAGAG
TTATTACTGGGGCGAGTCCTGGCACAGACGGGAGGTACGGTATGGACGTCTGGGGCCAAGGGACCACGGTCACCGTCTCC
TCAGGTAAGAATGGCCACTCTAGGGC
>1117_11578_3338|VPRIMER=Ramos_FW|CPRIMER=Ramos_REV|DUPCOUNT=48|CONSCOUNT=53|CIGAR=334M1X11M
TGTCCCTCACCTGCGGTGTTTATGGTGGGTCCTTCAGTGGTTACTACTGGAGCTGGATCCGCCAGCCCCCAGGGAAGGGG
CTGGAGTACATTGGGGAAATCAATCATAGTGGAAGCACCAACTACAACCCGTCCCTCAAGAGTCGAGTCACCATATCAGT
AGACACGTCCAAGAAACAGCTCTCCCTGAAGTTGAGCTCTGTGAACGCCGCGGACACGGCTGTGTATTACTGTGCGAGAG
TTATTACTAGGGCGAGTCCTGGCACAGACGGGAGGTACGGTATGGACGTCTGGGGCCAAGGGACCACGGTCACCGTCTCC
TCAGGTAAGAATGGTCACTCTAGGGC
>1117_27004_6324|VPRIMER=Ramos_FW|CPRIMER=Ramos_REV|DUPCOUNT=4|CONSCOUNT=5|CIGAR=42M1X236M1X21M1X44M
TGTCCCTCACCTGCGGTGTTTATGGTGGGTCCTTCAGTGGTTTCTACTGGAGCTGGATCCGCCAGCCCCCAGGGAAGGGG
CTGGAGTACATTGGGGAAATCAATCATAGTGGAAGCACCAACTACAACCCGTCCCTCAAGAGTCGAGTCACCATATCAGT
AGACACGTCCAAGAAACAGCTCTCCCTGAAGTTGAGCTCTGTGAACGCCGCGGACACGGCTGTGTATTACTGTGCGAGAG
TTATTACTAGGGCGAGTCCTGGCACAGACGGGAGGTACGTTATGGACGTCTGGGGCCAAGGAACCACGGTCACCGTCTCC
TCAGGTAAGAATGGCCACTCTAGGGC
>1117_5761_9417|VPRIMER=Ramos_FW|CPRIMER=Ramos_REV|DUPCOUNT=27|CONSCOUNT=30|CIGAR=77M1X268M
TGTCCCTCACCTGCGGTGTTTATGGTGGGTCCTTCAGTGGTTACTACTGGAGCTGGATCCGCCAGCCCCCAGGGAAGAGG
CTGGAGTACATTGGGGAAATCAATCATAGTGGAAGCACCAACTACAACCCGTCCCTCAAGAGTCGAGTCACCATATCAGT
AGACACGTCCAAGAAACAGCTCTCCCTGAAGTTGAGCTCTGTGAACGCCGCGGACACGGCTGTGTATTACTGTGCGAGAG
TTATTACTAGGGCGAGTCCTGGCACAGACGGGAGGTACGGTATGGACGTCTGGGGCCAAGGGACCACGGTCACCGTCTCC
TCAGGTAAGAATGGCCACTCTAGGGC
>1117_27255_11935|VPRIMER=Ramos_FW|CPRIMER=Ramos_REV|DUPCOUNT=61|CONSCOUNT=78|CIGAR=3M1X342M
TGTTCCTCACCTGCGGTGTTTATGGTGGGTCCTTCAGTGGTTACTACTGGAGCTGGATCCGCCAGCCCCCAGGGAAGGGG
CTGGAGTACATTGGGGAAATCAATCATAGTGGAAGCACCAACTACAACCCGTCCCTCAAGAGTCGAGTCACCATATCAGT
AGACACGTCCAAGAAACAGCTCTCCCTGAAGTTGAGCTCTGTGAACGCCGCGGACACGGCTGTGTATTACTGTGCGAGAG
TTATTACTAGGGCGAGTCCTGGCACAGACGGGAGGTACGGTATGGACGTCTGGGGCCAAGGGACCACGGTCACCGTCTCC
TCAGGTAAGAATGGCCACTCTAGGGC
>1117_11288_12042|VPRIMER=Ramos_FW|CPRIMER=Ramos_REV|DUPCOUNT=30|CONSCOUNT=36|CIGAR=180M1X165M
TGTCCCTCACCTGCGGTGTTTATGGTGGGTCCTTCAGTGGTTACTACTGGAGCTGGATCCGCCAGCCCCCAGGGAAGGGG
CTGGAGTACATTGGGGAAATCAATCATAGTGGAAGCACCAACTACAACCCGTCCCTCAAGAGTCGAGTCACCATATCAGT
AGACACGTCCAAGAAACAGCACTCCCTGAAGTTGAGCTCTGTGAACGCCGCGGACACGGCTGTGTATTACTGTGCGAGAG
TTATTACTAGGGCGAGTCCTGGCACAGACGGGAGGTACGGTATGGACGTCTGGGGCCAAGGGACCACGGTCACCGTCTCC
TCAGGTAAGAATGGCCACTCTAGGGC
>1117_9427_14440|VPRIMER=Ramos_FW|CPRIMER=Ramos_REV|DUPCOUNT=3|CONSCOUNT=3|CIGAR=158M1X157M1X29M
TGTCCCTCACCTGCGGTGTTTATGGTGGGTCCTTCAGTGGTTACTACTGGAGCTGGATCCGCCAGCCCCCAGGGAAGGGG
CTGGAGTACATTGGGGAAATCAATCATAGTGGAAGCACCAACTACAACCCGTCCCTCAAGAGTCGAGTCACCATATCAAT
AGACACGTCCAAGAAACAGCTCTCCCTGAAGTTGAGCTCTGTGAACGCCGCGGACACGGCTGTGTATTACTGTGCGAGAG
TTATTACTAGGGCGAGTCCTGGCACAGACGGGAGGTACGGTATGGACGTCTGGGGCCAAGGGACCACGGTCACCGTATCC
TCAGGTAAGAATGGCCACTCTAGGGC
>1117_27518_14947|VPRIMER=Ramos_FW|CPRIMER=Ramos_REV|DUPCOUNT=28|CONSCOUNT=38|CIGAR=144M1X201M
TGTCCCTCACCTGCGGTGTTTATGGTGGGTCCTTCAGTGGTTACTACTGGAGCTGGATCCGCCAGCCCCCAGGGAAGGGG
CTGGAGTACATTGGGGAAATCAATCATAGTGGAAGCACCAACTACAACCCGTCCCTCAAGAGTCTAGTCACCATATCAGT
AGACACGTCCAAGAAACAGCTCTCCCTGAAGTTGAGCTCTGTGAACGCCGCGGACACGGCTGTGTATTACTGTGCGAGAG
TTATTACTAGGGCGAGTCCTGGCACAGACGGGAGGTACGGTATGGACGTCTGGGGCCAAGGGACCACGGTCACCGTCTCC
TCAGGTAAGAATGGCCACTCTAGGGC
>1117_4122_15238|VPRIMER=Ramos_FW|CPRIMER=Ramos_REV|DUPCOUNT=33|CONSCOUNT=42|CIGAR=176M1X169M
TGTCCCTCACCTGCGGTGTTTATGGTGGGTCCTTCAGTGGTTACTACTGGAGCTGGATCCGCCAGCCCCCAGGGAAGGGG
CTGGAGTACATTGGGGAAATCAATCATAGTGGAAGCACCAACTACAACCCGTCCCTCAAGAGTCGAGTCACCATATCAGT
AGACACGTCCAAGAAAAAGCTCTCCCTGAAGTTGAGCTCTGTGAACGCCGCGGACACGGCTGTGTATTACTGTGCGAGAG
TTATTACTAGGGCGAGTCCTGGCACAGACGGGAGGTACGGTATGGACGTCTGGGGCCAAGGGACCACGGTCACCGTCTCC
TCAGGTAAGAATGGCCACTCTAGGGC
>1117_18046_16887|VPRIMER=Ramos_FW|CPRIMER=Ramos_REV|DUPCOUNT=15|CONSCOUNT=19|CIGAR=16M1X329M
TGTCCCTCACCTGCGGAGTTTATGGTGGGTCCTTCAGTGGTTACTACTGGAGCTGGATCCGCCAGCCCCCAGGGAAGGGG
CTGGAGTACATTGGGGAAATCAATCATAGTGGAAGCACCAACTACAACCCGTCCCTCAAGAGTCGAGTCACCATATCAGT
AGACACGTCCAAGAAACAGCTCTCCCTGAAGTTGAGCTCTGTGAACGCCGCGGACACGGCTGTGTATTACTGTGCGAGAG
TTATTACTAGGGCGAGTCCTGGCACAGACGGGAGGTACGGTATGGACGTCTGGGGCCAAGGGACCACGGTCACCGTCTCC
TCAGGTAAGAATGGCCACTCTAGGGC
>1117_2957_17879|VPRIMER=Ramos_FW|CPRIMER=Ramos_REV|DUPCOUNT=46|CONSCOUNT=46|CIGAR=315M1X30M
TGTCCCTCACCTGCGGTGTTTATGGTGGGTCCTTCAGTGGTTACTACTGGAGCTGGATCCGCCAGCCCCCAGGGAAGGGG
CTGGAGTACATTGGGGAAATCAATCATAGTGGAAGCACCAACTACAACCCGTCCCTCAAGAGTCGAGTCACCATATCAGT
AGACACGTCCAAGAAACAGCTCTCCCTGAAGTTGAGCTCTGTGAACGCCGCGGACACGGCTGTGTATTACTGTGCGAGAG
TTATTACTAGGGCGAGTCCTGGCACAGACGGGAGGTACGGTATGGACGTCTGGGGCCAAGGGACCACGGTCACCGGCTCC
TCAGGTAAGAATGGCCACTCTAGGGC
>1117_27754_18124|VPRIMER=Ramos_FW|CPRIMER=Ramos_REV|DUPCOUNT=9|CONSCOUNT=10|CIGAR=290M1X55M
TGTCCCTCACCTGCGGTGTTTATGGTGGGTCCTTCAGTGGTTACTACTGGAGCTGGATCCGCCAGCCCCCAGGGAAGGGG
CTGGAGTACATTGGGGAAATCAATCATAGTGGAAGCACCAACTACAACCCGTCCCTCAAGAGTCGAGTCACCATATCAGT
AGACACGTCCAAGAAACAGCTCTCCCTGAAGTTGAGCTCTGTGAACGCCGCGGACACGGCTGTGTATTACTGTGCGAGAG
TTATTACTAGGGCGAGTCCTGGCACAGACGGGAGGTACGGTATGGACGTCAGGGGCCAAGGGACCACGGTCACCGTCTCC
TCAGGTAAGAATGGCCACTCTAGGGC
>1117_14377_18364|VPRIMER=Ramos_FW|CPRIMER=Ramos_REV|DUPCOUNT=49|CONSCOUNT=57|CIGAR=295M1X50M
TGTCCCTCACCTGCGGTGTTTATGGTGGGTCCTTCAGTGGTTACTACTGGAGCTGGATCCGCCAGCCCCCAGGGAAGGGG
CTGGAGTACATTGGGGAAATCAATCATAGTGGAAGCACCAACTACAACCCGTCCCTCAAGAGTCGAGTCACCATATCAGT
AGACACGTCCAAGAAACAGCTCTCCCTGAAGTTGAGCTCTGTGAACGCCGCGGACACGGCTGTGTATTACTGTGCGAGAG
TTATTACTAGGGCGAGTCCTGGCACAGACGGGAGGTACGGTATGGACGTCTGGGGTCAAGGGACCACGGTCACCGTCTCC
TCAGGTAAGAATGGCCACTCTAGGGC
>1117_26192_19233|VPRIMER=Ramos_FW|CPRIMER=Ramos_REV|DUPCOUNT=16|CONSCOUNT=17|CIGAR=325M1X20M
TGTCCCTCACCTGCGGTGTTTATGGTGGGTCCTTCAGTGGTTACTACTGGAGCTGGATCCGCCAGCCCCCAGGGAAGGGG
CTGGAGTACATTGGGGAAATCAATCATAGTGGAAGCACCAACTACAACCCGTCCCTCAAGAGTCGAGTCACCATATCAGT
AGACACGTCCAAGAAACAGCTCTCCCTGAAGTTGAGCTCTGTGAACGCCGCGGACACGGCTGTGTATTACTGTGCGAGAG
TTATTACTAGGGCGAGTCCTGGCACAGACGGGAGGTACGGTATGGACGTCTGGGGCCAAGGGACCACGGTCACCGTCTCC
TCAGGCAAGAATGGCCACTCTAGGGC
>1117_12037_21730|VPRIMER=Ramos_FW|CPRIMER=Ramos_REV|DUPCOUNT=8|CONSCOUNT=11|CIGAR=185M1X160M
TGTCCCTCACCTGCGGTGTTTATGGTGGGTCCTTCAGTGGTTACTACTGGAGCTGGATCCGCCAGCCCCCAGGGAAGGGG
CTGGAGTACATTGGGGAAATCAATCATAGTGGAAGCACCAACTACAACCCGTCCCTCAAGAGTCGAGTCACCATATCAGT
AGACACGTCCAAGAAACAGCTCTCCGTGAAGTTGAGCTCTGTGAACGCCGCGGACACGGCTGTGTATTACTGTGCGAGAG
TTATTACTAGGGCGAGTCCTGGCACAGACGGGAGGTACGGTATGGACGTCTGGGGCCAAGGGACCACGGTCACCGTCTCC
TCAGGTAAGAATGGCCACTCTAGGGC
>1117_24131_22356|VPRIMER=Ramos_FW|CPRIMER=Ramos_REV|DUPCOUNT=29|CONSCOUNT=29|CIGAR=63M1X282M
TGTCCCTCACCTGCGGTGTTTATGGTGGGTCCTTCAGTGGTTACTACTGGAGCTGGATCCGCCGGCCCCCAGGGAAGGGG
CTGGAGTACATTGGGGAAATCAATCATAGTGGAAGCACCAACTACAACCCGTCCCTCAAGAGTCGAGTCACCATATCAGT
AGACACGTCCAAGAAACAGCTCTCCCTGAAGTTGAGCTCTGTGAACGCCGCGGACACGGCTGTGTATTACTGTGCGAGAG
TTATTACTAGGGCGAGTCCTGGCACAGACGGGAGGTACGGTATGGACGTCTGGGGCCAAGGGACCACGGTCACCGTCTCC
TCAGGTAAGAATGGCCACTCTAGGGC
>1117_20850_23582|VPRIMER=Ramos_FW|CPRIMER=Ramos_REV|DUPCOUNT=9|CONSCOUNT=13|CIGAR=23M2X321M
TGTCCCTCACCTGCGGTGTTTATTATGGGTCCTTCAGTGGTTACTACTGGAGCTGGATCCGCCAGCCCCCAGGGAAGGGG
CTGGAGTACATTGGGGAAATCAATCATAGTGGAAGCACCAACTACAACCCGTCCCTCAAGAGTCGAGTCACCATATCAGT
AGACACGTCCAAGAAACAGCTCTCCCTGAAGTTGAGCTCTGTGAACGCCGCGGACACGGCTGTGTATTACTGTGCGAGAG
TTATTACTAGGGCGAGTCCTGGCACAGACGGGAGGTACGGTATGGACGTCTGGGGCCAAGGGACCACGGTCACCGTCTCC
TCAGGTAAGAATGGCCACTCTAGGGC
>1118_18183_2037|VPRIMER=Ramos_FW|CPRIMER=Ramos_REV|DUPCOUNT=31|CONSCOUNT=31|CIGAR=53M1X292M
TGTCCCTCACCTGCGGTGTTTATGGTGGGTCCTTCAGTGGTTACTACTGGAGCCGGATCCGCCAGCCCCCAGGGAAGGGG
CTGGAGTACATTGGGGAAATCAATCATAGTGGAAGCACCAACTACAACCCGTCCCTCAAGAGTCGAGTCACCATATCAGT
AGACACGTCCAAGAAACAGCTCTCCCTGAAGTTGAGCTCTGTGAACGCCGCGGACACGGCTGTGTATTACTGTGCGAGAG
TTATTACTAGGGCGAGTCCTGGCACAGACGGGAGGTACGGTATGGACGTCTGGGGCCAAGGGACCACGGTCACCGTCTCC
TCAGGTAAGAATGGCCACTCTAGGGC
>1118_16114_3478|VPRIMER=Ramos_FW|CPRIMER=Ramos_REV|DUPCOUNT=5|CONSCOUNT=8|CIGAR=150M1X186M1X8M
TGTCCCTCACCTGCGGTGTTTATGGTGGGTCCTTCAGTGGTTACTACTGGAGCTGGATCCGCCAGCCCCCAGGGAAGGGG
CTGGAGTACATTGGGGAAATCAATCATAGTGGAAGCACCAACTACAACCCGTCCCTCAAGAGTCGAGTCATCATATCAGT
AGACACGTCCAAGAAACAGCTCTCCCTGAAGTTGAGCTCTGTGAACGCCGCGGACACGGCTGTGTATTACTGTGCGAGAG
TTATTACTAGGGCGAGTCCTGGCACAGACGGGAGGTACGGTATGGACGTCTGGGGCCAAGGGACCACGGTCACCGTCTCC
TCAGGTAAGAATGGCCATTCTAGGGC
>1118_14740_4356|VPRIMER=Ramos_FW|CPRIMER=Ramos_REV|DUPCOUNT=4|CONSCOUNT=4|CIGAR=85M1X69M1X23M1X166M
TGTCCCTCACCTGCGGTGTTTATGGTGGGTCCTTCAGTGGTTACTACTGGAGCTGGATCCGCCAGCCCCCAGGGAAGGGG
CTGGACTACATTGGGGAAATCAATCATAGTGGAAGCACCAACTACAACCCGTCCCTCAAGAGTCGAGTCACCATAGCAGT
AGACACGTCCAAGAAACAGGTCTCCCTGAAGTTGAGCTCTGTGAACGCCGCGGACACGGCTGTGTATTACTGTGCGAGAG
TTATTACTAGGGCGAGTCCTGGCACAGACGGGAGGTACGGTATGGACGTCTGGGGCCAAGGGACCACGGTCACCGTCTCC
TCAGGTAAGAATGGCCACTCTAGGGC
>1118_23502_4548|VPRIMER=Ramos_FW|CPRIMER=Ramos_REV|DUPCOUNT=6|CONSCOUNT=8|CIGAR=239M1X21M1X84M
TGTCCCTCACCTGCGGTGTTTATGGTGGGTCCTTCAGTGGTTACTACTGGAGCTGGATCCGCCAGCCCCCAGGGAAGGGG
CTGGAGTACATTGGGGAAATCAATCATAGTGGAAGCACCAACTACAACCCGTCCCTCAAGAGTCGAGTCACCATATCAGT
AGACACGTCCAAGAAACAGCTCTCCCTGAAGTTGAGCTCTGTGAACGCCGCGGACACGGCTGTGTATTACTGTGCGAGAC
TTATTACTAGGGCGAGTCCTGTCACAGACGGGAGGTACGGTATGGACGTCTGGGGCCAAGGGACCACGGTCACCGTCTCC
TCAGGTAAGAATGGCCACTCTAGGGC
>1118_9465_6034|VPRIMER=Ramos_FW|CPRIMER=Ramos_REV|DUPCOUNT=13|CONSCOUNT=14|CIGAR=9M2X335M
TGTCCCTCATTTGCGGTGTTTATGGTGGGTCCTTCAGTGGTTACTACTGGAGCTGGATCCGCCAGCCCCCAGGGAAGGGG
CTGGAGTACATTGGGGAAATCAATCATAGTGGAAGCACCAACTACAACCCGTCCCTCAAGAGTCGAGTCACCATATCAGT
AGACACGTCCAAGAAACAGCTCTCCCTGAAGTTGAGCTCTGTGAACGCCGCGGACACGGCTGTGTATTACTGTGCGAGAG
TTATTACTAGGGCGAGTCCTGGCACAGACGGGAGGTACGGTATGGACGTCTGGGGCCAAGGGACCACGGTCACCGTCTCC
TCAGGTAAGAATGGCCACTCTAGGGC
>1118_17046_7233|VPRIMER=Ramos_FW|CPRIMER=Ramos_REV|DUPCOUNT=25|CONSCOUNT=31|CIGAR=295M1X50M
TGTCCCTCACCTGCGGTGTTTATGGTGGGTCCTTCAGTGGTTACTACTGGAGCTGGATCCGCCAGCCCCCAGGGAAGGGG
CTGGAGTACATTGGGGAAATCAATCATAGTGGAAGCACCAACTACAACCCGTCCCTCAAGAGTCGAGTCACCATATCAGT
AGACACGTCCAAGAAACAGCTCTCCCTGAAGTTGAGCTCTGTGAACGCCGCGGACACGGCTGTGTATTACTGTGCGAGAG
TTATTACTAGGGCGAGTCCTGGCACAGACGGGAGGTACGGTATGGACGTCTGGGGGCAAGGGACCACGGTCACCGTCTCC
TCAGGTAAGAATGGCCACTCTAGGGC
>1118_16408_7460|VPRIMER=Ramos_FW|CPRIMER=Ramos_REV|DUPCOUNT=36|CONSCOUNT=40|CIGAR=326M1X19M
TGTCCCTCACCTGCGGTGTTTATGGTGGGTCCTTCAGTGGTTACTACTGGAGCTGGATCCGCCAGCCCCCAGGGAAGGGG
CTGGAGTACATTGGGGAAATCAATCATAGTGGAAGCACCAACTACAACCCGTCCCTCAAGAGTCGAGTCACCATATCAGT
AGACACGTCCAAGAAACAGCTCTCCCTGAAGTTGAGCTCTGTGAACGCCGCGGACACGGCTGTGTATTACTGTGCGAGAG
TTATTACTAGGGCGAGTCCTGGCACAGACGGGAGGTACGGTATGGACGTCTGGGGCCAAGGGACCACGGTCACCGTCTCC
TCAGGTGAGAATGGCCACTCTAGGGC
>1118_27934_7581|VPRIMER=Ramos_FW|CPRIMER=Ramos_REV|DUPCOUNT=31|CONSCOUNT=41|CIGAR=24M1X321M
TGTCCCTCACCTGCGGTGTTTATGTTGGGTCCTTCAGTGGTTACTACTGGAGCTGGATCCGCCAGCCCCCAGGGAAGGGG
CTGGAGTACATTGGGGAAATCAATCATAGTGGAAGCACCAACTACAACCCGTCCCTCAAGAGTCGAGTCACCATATCAGT
AGACACGTCCAAGAAACAGCTCTCCCTGAAGTTGAGCTCTGTGAACGCCGCGGACACGGCTGTGTATTACTGTGCGAGAG
TTATTACTAGGGCGAGTCCTGGCACAGACGGGAGGTACGGTATGGACGTCTGGGGCCAAGGGACCACGGTCACCGTCTCC
TCAGGTAAGAATGGCCACTCTAGGGC
>1118_18922_8099|VPRIMER=Ramos_FW|CPRIMER=Ramos_REV|DUPCOUNT=5|CONSCOUNT=5|CIGAR=155M1X20M1X2M1X166M
TGTCCCTCACCTGCGGTGTTTATGGTGGGTCCTTCAGTGGTTACTACTGGAGCTGGATCCGCCAGCCCCCAGGGAAGGGG
CTGGAGTACATTGGGGAAATCAATCATAGTGGAAGCACCAACTACAACCCGTCCCTCAAGAGTCGAGTCACCATAGCAGT
AGACACGTCCAAGAAAAAGGTCTCCCTGAAGTTGAGCTCTGTGAACGCCGCGGACACGGCTGTGTATTACTGTGCGAGAG
TTATTACTAGGGCGAGTCCTGGCACAGACGGGAGGTACGGTATGGACGTCTGGGGCCAAGGGACCACGGTCACCGTCTCC
TCAGGTAAGAATGGCCACTCTAGGGC
>1118_10173_8557|VPRIMER=Ramos_FW|CPRIMER=Ramos_REV|DUPCOUNT=5|CONSCOUNT=8|CIGAR=148M1X47M1X149M
TGTCCCTCACCTGCGGTGTTTATGGTGGGTCCTTCAGTGGTTACTACTGGAGCTGGATCCGCCAGCCCCCAGGGAAGGGG
CTGGAGTACATTGGGGAAATCAATCATAGTGGAAGCACCAACTACAACCCGTCCCTCAAGAGTCGAGTAACCATATCAGT
AGACACGTCCAAGAAACAGCTCTCCCTGAAGTTGAGGTCTGTGAACGCCGCGGACACGGCTGTGTATTACTGTGCGAGAG
TTATTACTAGGGCGAGTCCTGGCACAGACGGGAGGTACGGTATGGACGTCTGGGGCCAAGGGACCACGGTCACCGTCTCC
TCAGGTAAGAATGGCCACTCTAGGGC
>1118_12726_9406|VPRIMER=Ramos_FW|CPRIMER=Ramos_REV|DUPCOUNT=12|CONSCOUNT=12|CIGAR=247M1X98M
TGTCCCTCACCTGCGGTGTTTATGGTGGGTCCTTCAGTGGTTACTACTGGAGCTGGATCCGCCAGCCCCCAGGGAAGGGG
CTGGAGTACATTGGGGAAATCAATCATAGTGGAAGCACCAACTACAACCCGTCCCTCAAGAGTCGAGTCACCATATCAGT
AGACACGTCCAAGAAACAGCTCTCCCTGAAGTTGAGCTCTGTGAACGCCGCGGACACGGCTGTGTATTACTGTGCGAGAG
TTATTACGAGGGCGAGTCCTGGCACAGACGGGAGGTACGGTATGGACGTCTGGGGCCAAGGGACCACGGTCACCGTCTCC
TCAGGTAAGAATGGCCACTCTAGGGC
>1118_3192_9759|VPRIMER=Ramos_FW|CPRIMER=Ramos_REV|DUPCOUNT=5|CONSCOUNT=7|CIGAR=61M1X284M
TGTCCCTCACCTGCGGTGTTTATGGTGGGTCCTTCAGTGGTTACTACTGGAGCTGGATCCGGCAGCCCCCAGGGAAGGGG
CTGGAGTACATTGGGGAAATCAATCATAGTGGAAGCACCAACTACAACCCGTCCCTCAAGAGTCGAGTCACCATATCAGT
AGACACGTCCAAGAAACAGCTCTCCCTGAAGTTGAGCTCTGTGAACGCCGCGGACACGGCTGTGTATTACTGTGCGAGAG
TTATTACTAGGGCGAGTCCTGGCACAGACGGGAGGTACGGTATGGACGTCTGGGGCCAAGGGACCACGGTCACCGTCTCC
TCAGGTAAGAATGGCCACTCTAGGGC
>1118_26246_12552|VPRIMER=Ramos_FW|CPRIMER=Ramos_REV|DUPCOUNT=4|CONSCOUNT=4|CIGAR=155M1X23M1X137M1X28M
TGTCCCTCACCTGCGGTGTTTATGGTGGGTCCTTCAGTGGTTACTACTGGAGCTGGATCCGCCAGCCCCCAGGGAAGGGG
CTGGAGTACATTGGGGAAATCAATCATAGTGGAAGCACCAACTACAACCCGTCCCTCAAGAGTCGAGTCACCATAGCAGT
AGACACGTCCAAGAAACAGGTCTCCCTGAAGTTGAGCTCTGTGAACGCCGCGGACACGGCTGTGTATTACTGTGCGAGAG
TTATTACTAGGGCGAGTCCTGGCACAGACGGGAGGTACGGTATGGACGTCTGGGGCCAAGGGACCACGGTCACCGTCGCC
TCAGGTAAGAATGGCCACTCTAGGGC
>1118_4492_12643|VPRIMER=Ramos_FW|CPRIMER=Ramos_REV|DUPCOUNT=4|CONSCOUNT=7|CIGAR=79M1X3M1X1M1X260M
TGTCCCTCACCTGCGGTGTTTATGGTGGGTCCTTCAGTGGTTACTACTGGAGCTGGATCCGCCAGCCCCCAGGGAAGGGA
CTGAATTACATTGGGGAAATCAATCATAGTGGAAGCACCAACTACAACCCGTCCCTCAAGAGTCGAGTCACCATATCAGT
AGACACGTCCAAGAAACAGCTCTCCCTGAAGTTGAGCTCTGTGAACGCCGCGGACACGGCTGTGTATTACTGTGCGAGAG
TTATTACTAGGGCGAGTCCTGGCACAGACGGGAGGTACGGTATGGACGTCTGGGGCCAAGGGACCACGGTCACCGTCTCC
TCAGGTAAGAATGGCCACTCTAGGGC
>1118_26820_13711|VPRIMER=Ramos_FW|CPRIMER=Ramos_REV|DUPCOUNT=28|CONSCOUNT=37|CIGAR=61M1X284M
TGTCCCTCACCTGCGGTGTTTATGGTGGGTCCTTCAGTGGTTACTACTGGAGCTGGATCCGTCAGCCCCCAGGGAAGGGG
CTGGAGTACATTGGGGAAATCAATCATAGTGGAAGCACCAACTACAACCCGTCCCTCAAGAGTCGAGTCACCATATCAGT
AGACACGTCCAAGAAACAGCTCTCCCTGAAGTTGAGCTCTGTGAACGCCGCGGACACGGCTGTGTATTACTGTGCGAGAG
TTATTACTAGGGCGAGTCCTGGCACAGACGGGAGGTACGGTATGGACGTCTGGGGCCAAGGGACCACGGTCACCGTCTCC
TCAGGTAAGAATGGCCACTCTAGGGC
>1118_23835_14335|VPRIMER=Ramos_FW|CPRIMER=Ramos_REV|DUPCOUNT=18|CONSCOUNT=24|CIGAR=54M1X291M
TGTCCCTCACCTGCGGTGTTTATGGTGGGTCCTTCAGTGGTTACTACTGGAGCTTGATCCGCCAGCCCCCAGGGAAGGGG
CTGGAGTACATTGGGGAAATCAATCATAGTGGAAGCACCAACTACAACCCGTCCCTCAAGAGTCGAGTCACCATATCAGT
AGACACGTCCAAGAAACAGCTCTCCCTGAAGTTGAGCTCTGTGAACGCCGCGGACACGGCTGTGTATTACTGTGCGAGAG
TTATTACTAGGGCGAGTCCTGGCACAGACGGGAGGTACGGTATGGACGTCTGGGGCCAAGGGACCACGGTCACCGTCTCC
TCAGGTAAGAATGGCCACTCTAGGGC
>1118_23723_14607|VPRIMER=Ramos_FW|CPRIMER=Ramos_REV|DUPCOUNT=10|CONSCOUNT=10|CIGAR=50M1X5M1X289M
TGTCCCTCACCTGCGGTGTTTATGGTGGGTCCTTCAGTGGTTACTACTGGCGCTGGCTCCGCCAGCCCCCAGGGAAGGGG
CTGGAGTACATTGGGGAAATCAATCATAGTGGAAGCACCAACTACAACCCGTCCCTCAAGAGTCGAGTCACCATATCAGT
AGACACGTCCAAGAAACAGCTCTCCCTGAAGTTGAGCTCTGTGAACGCCGCGGACACGGCTGTGTATTACTGTGCGAGAG
TTATTACTAGGGCGAGTCCTGGCACAGACGGGAGGTACGGTATGGACGTCTGGGGCCAAGGGACCACGGTCACCGTCTCC
TCAGGTAAGAATGGCCACTCTAGGGC
>1118_22676_16276|VPRIMER=Ramos_FW|CPRIMER=Ramos_REV|DUPCOUNT=12|CONSCOUNT=12|CIGAR=152M1X193M
TGTCCCTCACCTGCGGTGTTTATGGTGGGTCCTTCAGTGGTTACTACTGGAGCTGGATCCGCCAGCCCCCAGGGAAGGGG
CTGGAGTACATTGGGGAAATCAATCATAGTGGAAGCACCAACTACAACCCGTCCCTCAAGAGTCGAGTCACCCTATCAGT
AGACACGTCCAAGAAACAGCTCTCCCTGAAGTTGAGCTCTGTGAACGCCGCGGACACGGCTGTGTATTACTGTGCGAGAG
TTATTACTAGGGCGAGTCCTGGCACAGACGGGAGGTACGGTATGGACGTCTGGGGCCAAGGGACCACGGTCACCGTCTCC
TCAGGTAAGAATGGCCACTCTAGGGC
>1118_27112_16321|VPRIMER=Ramos_FW|CPRIMER=Ramos_REV|DUPCOUNT=3|CONSCOUNT=4|CIGAR=193M1X80M1X71M
TGTCCCTCACCTGCGGTGTTTATGGTGGGTCCTTCAGTGGTTACTACTGGAGCTGGATCCGCCAGCCCCCAGGGAAGGGG
CTGGAGTACATTGGGGAAATCAATCATAGTGGAAGCACCAACTACAACCCGTCCCTCAAGAGTCGAGTCACCATATCAGT
AGACACGTCCAAGAAACAGCTCTCCCTGAAGTTTAGCTCTGTGAACGCCGCGGACACGGCTGTGTATTACTGTGCGAGAG
TTATTACTAGGGCGAGTCCTGGCACAGACGGGAGATACGGTATGGACGTCTGGGGCCAAGGGACCACGGTCACCGTCTCC
TCAGGTAAGAATGGCCACTCTAGGGC
>1118_15973_18281|VPRIMER=Ramos_FW|CPRIMER=Ramos_REV|DUPCOUNT=2|CONSCOUNT=3|CIGAR=39M1X156M1X149M
TGTCCCTCACCTGCGGTGTTTATGGTGGGTCCTTCAGTGATTACTACTGGAGCTGGATCCGCCAGCCCCCAGGGAAGGGG
CTGGAGTACATTGGGGAAATCAATCATAGTGGAAGCACCAACTACAACCCGTCCCTCAAGAGTCGAGTCACCATATCAGT
AGACACGTCCAAGAAACAGCTCTCCCTGAAGTTGAGGTCTGTGAACGCCGCGGACACGGCTGTGTATTACTGTGCGAGAG
TTATTACTAGGGCGAGTCCTGGCACAGACGGGAGGTACGGTATGGACGTCTGGGGCCAAGGGACCACGGTCACCGTCTCC
TCAGGTAAGAATGGCCACTCTAGGGC
>1118_24734_18385|VPRIMER=Ramos_FW|CPRIMER=Ramos_REV|DUPCOUNT=34|CONSCOUNT=43|CIGAR=114M1X231M
TGTCCCTCACCTGCGGTGTTTATGGTGGGTCCTTCAGTGGTTACTACTGGAGCTGGATCCGCCAGCCCCCAGGGAAGGGG
CTGGAGTACATTGGGGAAATCAATCATAGTGGAACCACCAACTACAACCCGTCCCTCAAGAGTCGAGTCACCATATCAGT
AGACACGTCCAAGAAACAGCTCTCCCTGAAGTTGAGCTCTGTGAACGCCGCGGACACGGCTGTGTATTACTGTGCGAGAG
TTATTACTAGGGCGAGTCCTGGCACAGACGGGAGGTACGGTATGGACGTCTGGGGCCAAGGGACCACGGTCACCGTCTCC
TCAGGTAAGAATGGCCACTCTAGGGC
>1118_14144_20795|VPRIMER=Ramos_FW|CPRIMER=Ramos_REV|DUPCOUNT=4|CONSCOUNT=4|CIGAR=233M1X49M1X62M
TGTCCCTCACCTGCGGTGTTTATGGTGGGTCCTTCAGTGGTTACTACTGGAGCTGGATCCGCCAGCCCCCAGGGAAGGGG
CTGGAGTACATTGGGGAAATCAATCATAGTGGAAGCACCAACTACAACCCGTCCCTCAAGAGTCGAGTCACCATATCAGT
AGACACGTCCAAGAAACAGCTCTCCCTGAAGTTGAGCTCTGTGAACGCCGCGGACACGGCTGTGTATTACTGTACGAGAG
TTATTACTAGGGCGAGTCCTGGCACAGACGGGAGGTACGGTATTGACGTCTGGGGCCAAGGGACCACGGTCACCGTCTCC
TCAGGTAAGAATGGCCACTCTAGGGC
>1118_5089_21099|VPRIMER=Ramos_FW|CPRIMER=Ramos_REV|DUPCOUNT=12|CONSCOUNT=16|CIGAR=77M1X268M
TGTCCCTCACCTGCGGTGTTTATGGTGGGTCCTTCAGTGGTTACTACTGGAGCTGGATCCGCCAGCCCCCAGGGAAGTGG
CTGGAGTACATTGGGGAAATCAATCATAGTGGAAGCACCAACTACAACCCGTCCCTCAAGAGTCGAGTCACCATATCAGT
AGACACGTCCAAGAAACAGCTCTCCCTGAAGTTGAGCTCTGTGAACGCCGCGGACACGGCTGTGTATTACTGTGCGAGAG
TTATTACTAGGGCGAGTCCTGGCACAGACGGGAGGTACGGTATGGACGTCTGGGGCCAAGGGACCACGGTCACCGTCTCC
TCAGGTAAGAATGGCCACTCTAGGGC
>1118_24498_21322|VPRIMER=Ramos_FW|CPRIMER=Ramos_REV|DUPCOUNT=12|CONSCOUNT=12|CIGAR=30M1X315M
TGTCCCTCACCTGCGGTGTTTATGGTGGGTACTTCAGTGGTTACTACTGGAGCTGGATCCGCCAGCCCCCAGGGAAGGGG
CTGGAGTACATTGGGGAAATCAATCATAGTGGAAGCACCAACTACAACCCGTCCCTCAAGAGTCGAGTCACCATATCAGT
AGACACGTCCAAGAAACAGCTCTCCCTGAAGTTGAGCTCTGTGAACGCCGCGGACACGGCTGTGTATTACTGTGCGAGAG
TTATTACTAGGGCGAGTCCTGGCACAGACGGGAGGTACGGTATGGACGTCTGGGGCCAAGGGACCACGGTCACCGTCTCC
TCAGGTAAGAATGGCCACTCTAGGGC
>1119_14236_1777|VPRIMER=Ramos_FW|CPRIMER=Ramos_REV|DUPCOUNT=4|CONSCOUNT=6|CIGAR=196M1X8M1X140M
TGTCCCTCACCTGCGGTGTTTATGGTGGGTCCTTCAGTGGTTACTACTGGAGCTGGATCCGCCAGCCCCCAGGGAAGGGG
CTGGAGTACATTGGGGAAATCAATCATAGTGGAAGCACCAACTACAACCCGTCCCTCAAGAGTCGAGTCACCATATCAGT
AGACACGTCCAAGAAACAGCTCTCCCTGAAGTTGAGTTCTGTGAATGCCGCGGACACGGCTGTGTATTACTGTGCGAGAG
TTATTACTAGGGCGAGTCCTGGCACAGACGGGAGGTACGGTATGGACGTCTGGGGCCAAGGGACCACGGTCACCGTCTCC
TCAGGTAAGAATGGCCACTCTAGGGC
>1119_16650_1913|VPRIMER=Ramos_FW|CPRIMER=Ramos_REV|DUPCOUNT=41|CONSCOUNT=50|CIGAR=104M1X241M
TGTCCCTCACCTGCGGTGTTTATGGTGGGTCCTTCAGTGGTTACTACTGGAGCTGGATCCGCCAGCCCCCAGGGAAGGGG
CTGGAGTACATTGGGGAAATCAATTATAGTGGAAGCACCAACTACAACCCGTCCCTCAAGAGTCGAGTCACCATATCAGT
AGACACGTCCAAGAAACAGCTCTCCCTGAAGTTGAGCTCTGTGAACGCCGCGGACACGGCTGTGTATTACTGTGCGAGAG
TTATTACTAGGGCGAGTCCTGGCACAGACGGGAGGTACGGTATGGACGTCTGGGGCCAAGGGACCACGGTCACCGTCTCC
TCAGGTAAGAATGGCCACTCTAGGGC
>1119_13103_2809|VPRIMER=Ramos_FW|CPRIMER=Ramos_REV|DUPCOUNT=6|CONSCOUNT=6|CIGAR=254M1X91M
TGTCCCTCACCTGCGGTGTTTATGGTGGGTCCTTCAGTGGTTACTACTGGAGCTGGATCCGCCAGCCCCCAGGGAAGGGG
CTGGAGTACATTGGGGAAATCAATCATAGTGGAAGCACCAACTACAACCCGTCCCTCAAGAGTCGAGTCACCATATCAGT
AGACACGTCCAAGAAACAGCTCTCCCTGAAGTTGAGCTCTGTGAACGCCGCGGACACGGCTGTGTATTACTGTGCGAGAG
TTATTACTAGGGCGCGTCCTGGCACAGACGGGAGGTACGGTATGGACGTCTGGGGCCAAGGGACCACGGTCACCGTCTCC
TCAGGTAAGAATGGCCACTCTAGGGC
>1119_25567_5318|VPRIMER=Ramos_FW|CPRIMER=Ramos_REV|DUPCOUNT=57|CONSCOUNT=72|CIGAR=211M1X134M
TGTCCCTCACCTGCGGTGTTTATGGTGGGTCCTTCAGTGGTTACTACTGGAGCTGGATCCGCCAGCCCCCAGGGAAGGGG
CTGGAGTACATTGGGGAAATCAATCATAGTGGAAGCACCAACTACAACCCGTCCCTCAAGAGTCGAGTCACCATATCAGT
AGACACGTCCAAGAAACAGCTCTCCCTGAAGTTGAGCTCTGTGAACGCCGCAGACACGGCTGTGTATTACTGTGCGAGAG
TTATTACTAGGGCGAGTCCTGGCACAGACGGGAGGTACGGTATGGACGTCTGGGGCCAAGGGACCACGGTCACCGTCTCC
TCAGGTAAGAATGGCCACTCTAGGGC
>1119_20818_7960|VPRIMER=Ramos_FW|CPRIMER=Ramos_REV|DUPCOUNT=2|CONSCOUNT=7|CIGAR=124M1X53M1X167M
TGTCCCTCACCTGCGGTGTTTATGGTGGGTCCTTCAGTGGTTACTACTGGAGCTGGATCCGCCAGCCCCCAGGGAAGGGG
CTGGAGTACATTGGGGAAATCAATCATAGTGGAAGCACCAACTATAACCCGTCCCTCAAGAGTCGAGTCACCATATCAGT
AGACACGTCCAAGAAACAACTCTCCCTGAAGTTGAGCTCTGTGAACGCCGCGGACACGGCTGTGTATTACTGTGCGAGAG
TTATTACTAGGGCGAGTCCTGGCACAGACGGGAGGTACGGTATGGACGTCTGGGGCCAAGGGACCACGGTCACCGTCTCC
TCAGGTAAGAATGGCCACTCTAGGGC
>1119_14384_9131|VPRIMER=Ramos_FW|CPRIMER=Ramos_REV|DUPCOUNT=3|CONSCOUNT=3|CIGAR=124M1X2M1X118M1X99M
TGTCCCTCACCTGCGGTGTTTATGGTGGGTCCTTCAGTGGTTACTACTGGAGCTGGATCCGCCAGCCCCCAGGGAAGGGG
CTGGAGTACATTGGGGAAATCAATCATAGTGGAAGCACCAACTAAAAACCGTCCCTCAAGAGTCGAGTCACCATATCAGT
AGACACGTCCAAGAAACAGCTCTCCCTGAAGTTGAGCTCTGTGAACGCCGCGGACACGGCTGTGTATTACTGTGCGAGAG
TTATTAGTAGGGCGAGTCCTGGCACAGACGGGAGGTACGGTATGGACGTCTGGGGCCAAGGGACCACGGTCACCGTCTCC
TCAGGTAAGAATGGCCACTCTAGGGC
>1119_11619_10607|VPRIMER=Ramos_FW|CPRIMER=Ramos_REV|DUPCOUNT=71|CONSCOUNT=87|CIGAR=261M1X84M
TGTCCCTCACCTGCGGTGTTTATGGTGGGTCCTTCAGTGGTTACTACTGGAGCTGGATCCGCCAGCCCCCAGGGAAGGGG
CTGGAGTACATTGGGGAAATCAATCATAGTGGAAGCACCAACTACAACCCGTCCCTCAAGAGTCGAGTCACCATATCAGT
AGACACGTCCAAGAAACAGCTCTCCCTGAAGTTGAGCTCTGTGAACGCCGCGGACACGGCTGTGTATTACTGTGCGAGAG
TTATTACTAGGGCGAGTCCTGCCACAGACGGGAGGTACGGTATGGACGTCTGGGGCCAAGGGACCACGGTCACCGTCTCC
TCAGGTAAGAATGGCCACTCTAGGGC
>1119_5497_11242|VPRIMER=Ramos_FW|CPRIMER=Ramos_REV|DUPCOUNT=5|CONSCOUNT=7|CIGAR=169M1X6M1X169M
TGTCCCTCACCTGCGGTGTTTATGGTGGGTCCTTCAGTGGTTACTACTGGAGCTGGATCCGCCAGCCCCCAGGGAAGGGG
CTGGAGTACATTGGGGAAATCAATCATAGTGGAAGCACCAACTACAACCCGTCCCTCAAGAGTCGAGTCACCATATCAGT
AGACACGTCAAAGAAATAGCTCTCCCTGAAGTTGAGCTCTGTGAACGCCGCGGACACGGCTGTGTATTACTGTGCGAGAG
TTATTACTAGGGCGAGTCCTGGCACAGACGGGAGGTACGGTATGGACGTCTGGGGCCAAGGGACCACGGTCACCGTCTCC
TCAGGTAAGAATGGCCACTCTAGGGC
>1119_20879_11694|VPRIMER=Ramos_FW|CPRIMER=Ramos_REV|DUPCOUNT=18|CONSCOUNT=19|CIGAR=298M1X47M
TGTCCCTCACCTGCGGTGTTTATGGTGGGTCCTTCAGTGGTTACTACTGGAGCTGGATCCGCCAGCCCCCAGGGAAGGGG
CTGGAGTACATTGGGGAAATCAATCATAGTGGAAGCACCAACTACAACCCGTCCCTCAAGAGTCGAGTCACCATATCAGT
AGACACGTCCAAGAAACAGCTCTCCCTGAAGTTGAGCTCTGTGAACGCCGCGGACACGGCTGTGTATTACTGTGCGAGAG
TTATTACTAGGGCGAGTCCTGGCACAGACGGGAGGTACGGTATGGACGTCTGGGGCCATGGGACCACGGTCACCGTCTCC
TCAGGTAAGAATGGCCACTCTAGGGC
>1119_7466_14554|VPRIMER=Ramos_FW|CPRIMER=Ramos_REV|DUPCOUNT=12|CONSCOUNT=17|CIGAR=64M1X281M
TGTCCCTCACCTGCGGTGTTTATGGTGGGTCCTTCAGTGGTTACTACTGGAGCTGGATCCGCCACCCCCCAGGGAAGGGG
CTGGAGTACATTGGGGAAATCAATCATAGTGGAAGCACCAACTACAACCCGTCCCTCAAGAGTCGAGTCACCATATCAGT
AGACACGTCCAAGAAACAGCTCTCCCTGAAGTTGAGCTCTGTGAACGCCGCGGACACGGCTGTGTATTACTGTGCGAGAG
TTATTACTAGGGCGAGTCCTGGCACAGACGGGAGGTACGGTATGGACGTCTGGGGCCAAGGGACCACGGTCACCGTCTCC
TCAGGTAAGAATGGCCACTCTAGGGC
>1119_4060_14738|VPRIMER=Ramos_FW|CPRIMER=Ramos_REV|DUPCOUNT=22|CONSCOUNT=29|CIGAR=134M1X211M
TGTCCCTCACCTGCGGTGTTTATGGTGGGTCCTTCAGTGGTTACTACTGGAGCTGGATCCGCCAGCCCCCAGGGAAGGGG
CTGGAGTACATTGGGGAAATCAATCATAGTGGAAGCACCAACTACAACCCGTCCTTCAAGAGTCGAGTCACCATATCAGT
AGACACGTCCAAGAAACAGCTCTCCCTGAAGTTGAGCTCTGTGAACGCCGCGGACACGGCTGTGTATTACTGTGCGAGAG
TTATTACTAGGGCGAGTCCTGGCACAGACGGGAGGTACGGTATGGACGTCTGGGGCCAAGGGACCACGGTCACCGTCTCC
TCAGGTAAGAATGGCCACTCTAGGGC
>1119_3936_15048|VPRIMER=Ramos_FW|CPRIMER=Ramos_REV|DUPCOUNT=6|CONSCOUNT=6|CIGAR=292M1X53M
TGTCCCTCACCTGCGGTGTTTATGGTGGGTCCTTCAGTGGTTACTACTGGAGCTGGATCCGCCAGCCCCCAGGGAAGGGG
CTGGAGTACATTGGGGAAATCAATCATAGTGGAAGCACCAACTACAACCCGTCCCTCAAGAGTCGAGTCACCATATCAGT
AGACACGTCCAAGAAACAGCTCTCCCTGAAGTTGAGCTCTGTGAACGCCGCGGACACGGCTGTGTATTACTGTGCGAGAG
TTATTACTAGGGCGAGTCCTGGCACAGACGGGAGGTACGGTATGGACGTCTGCGGCCAAGGGACCACGGTCACCGTCTCC
TCAGGTAAGAATGGCCACTCTAGGGC
>1119_13126_15424|VPRIMER=Ramos_FW|CPRIMER=Ramos_REV|DUPCOUNT=25|CONSCOUNT=25|CIGAR=213M1X132M
TGTCCCTCACCTGCGGTGTTTATGGTGGGTCCTTCAGTGGTTACTACTGGAGCTGGATCCGCCAGCCCCCAGGGAAGGGG
CTGGAGTACATTGGGGAAATCAATCATAGTGGAAGCACCAACTACAACCCGTCCCTCAAGAGTCGAGTCACCATATCAGT
AGACACGTCCAAGAAACAGCTCTCCCTGAAGTTGAGCTCTGTGAACGCCGCGGTCACGGCTGTGTATTACTGTGCGAGAG
TTATTACTAGGGCGAGTCCTGGCACAGACGGGAGGTACGGTATGGACGTCTGGGGCCAAGGGACCACGGTCACCGTCTCC
TCAGGTAAGAATGGCCACTCTAGGGC
>1119_15361_15502|VPRIMER=Ramos_FW|CPRIMER=Ramos_REV|DUPCOUNT=13|CONSCOUNT=13|CIGAR=314M1X17M1X13M
TGTCCCTCACCTGCGGTGTTTATGGTGGGTCCTTCAGTGGTTACTACTGGAGCTGGATCCGCCAGCCCCCAGGGAAGGGG
CTGGAGTACATTGGGGAAATCAATCATAGTGGAAGCACCAACTACAACCCGTCCCTCAAGAGTCGAGTCACCATATCAGT
AGACACGTCCAAGAAACAGCTCTCCCTGAAGTTGAGCTCTGTGAACGCCGCGGACACGGCTGTGTATTACTGTGCGAGAG
TTATTACTAGGGCGAGTCCTGGCACAGACGGGAGGTACGGTATGGACGTCTGGGGCCAAGGGACCACGGTCACCTTCTCC
TCAGGTAAGAATTGCCACTCTAGGGC
>1119_5063_15906|VPRIMER=Ramos_FW|CPRIMER=Ramos_REV|DUPCOUNT=3|CONSCOUNT=3|CIGAR=17M1X310M1X17M
TGTCCCTCACCTGCGGTATTTATGGTGGGTCCTTCAGTGGTTACTACTGGAGCTGGATCCGCCAGCCCCCAGGGAAGGGG
CTGGAGTACATTGGGGAAATCAATCATAGTGGAAGCACCAACTACAACCCGTCCCTCAAGAGTCGAGTCACCATATCAGT
AGACACGTCCAAGAAACAGCTCTCCCTGAAGTTGAGCTCTGTGAACGCCGCGGACACGGCTGTGTATTACTGTGCGAGAG
TTATTACTAGGGCGAGTCCTGGCACAGACGGGAGGTACGGTATGGACGTCTGGGGCCAAGGGACCACGGTCACCGTCTCC
TCAGGTAAAAATGGCCACTCTAGGGC
>1119_3346_16634|VPRIMER=Ramos_FW|CPRIMER=Ramos_REV|DUPCOUNT=10|CONSCOUNT=11|CIGAR=193M1X1M1X150M
TGTCCCTCACCTGCGGTGTTTATGGTGGGTCCTTCAGTGGTTACTACTGGAGCTGGATCCGCCAGCCCCCAGGGAAGGGG
CTGGAGTACATTGGGGAAATCAATCATAGTGGAAGCACCAACTACAACCCGTCCCTCAAGAGTCGAGTCACCATATCAGT
AGACACGTCCAAGAAACAGCTCTCCCTGAAGTTAAACTCTGTGAACGCCGCGGACACGGCTGTGTATTACTGTGCGAGAG
TTATTACTAGGGCGAGTCCTGGCACAGACGGGAGGTACGGTATGGACGTCTGGGGCCAAGGGACCACGGTCACCGTCTCC
TCAGGTAAGAATGGCCACTCTAGGGC
>1119_15804_16984|VPRIMER=Ramos_FW|CPRIMER=Ramos_REV|DUPCOUNT=4|CONSCOUNT=6|CIGAR=26M1X8M1X310M
TGTCCCTCACCTGCGGTGTTTATGGTTGGTCCTTCGGTGGTTACTACTGGAGCTGGATCCGCCAGCCCCCAGGGAAGGGG
CTGGAGTACATTGGGGAAATCAATCATAGTGGAAGCACCAACTACAACCCGTCCCTCAAGAGTCGAGTCACCATATCAGT
AGACACGTCCAAGAAACAGCTCTCCCTGAAGTTGAGCTCTGTGAACGCCGCGGACACGGCTGTGTATTACTGTGCGAGAG
TTATTACTAGGGCGAGTCCTGGCACAGACGGGAGGTACGGTATGGACGTCTGGGGCCAAGGGACCACGGTCACCGTCTCC
TCAGGTAAGAATGGCCACTCTAGGGC
>1119_23602_17603|VPRIMER=Ramos_FW|CPRIMER=Ramos_REV|DUPCOUNT=33|CONSCOUNT=44|CIGAR=62M1X283M
TGTCCCTCACCTGCGGTGTTTATGGTGGGTCCTTCAGTGGTTACTACTGGAGCTGGATCCGCTAGCCCCCAGGGAAGGGG
CTGGAGTACATTGGGGAAATCAATCATAGTGGAAGCACCAACTACAACCCGTCCCTCAAGAGTCGAGTCACCATATCAGT
AGACACGTCCAAGAAACAGCTCTCCCTGAAGTTGAGCTCTGTGAACGCCGCGGACACGGCTGTGTATTACTGTGCGAGAG
TTATTACTAGGGCGAGTCCTGGCACAGACGGGAGGTACGGTATGGACGTCTGGGGCCAAGGGACCACGGTCACCGTCTCC
TCAGGTAAGAATGGCCACTCTAGGGC
>1119_15775_18227|VPRIMER=Ramos_FW|CPRIMER=Ramos_REV|DUPCOUNT=17|CONSCOUNT=20|CIGAR=90M1X255M
TGTCCCTCACCTGCGGTGTTTATGGTGGGTCCTTCAGTGGTTACTACTGGAGCTGGATCCGCCAGCCCCCAGGGAAGGGG
CTGGAGTACAATGGGGAAATCAATCATAGTGGAAGCACCAACTACAACCCGTCCCTCAAGAGTCGAGTCACCATATCAGT
AGACACGTCCAAGAAACAGCTCTCCCTGAAGTTGAGCTCTGTGAACGCCGCGGACACGGCTGTGTATTACTGTGCGAGAG
TTATTACTAGGGCGAGTCCTGGCACAGACGGGAGGTACGGTATGGACGTCTGGGGCCAAGGGACCACGGTCACCGTCTCC
TCAGGTAAGAATGGCCACTCTAGGGC
>1119_7028_22482|VPRIMER=Ramos_FW|CPRIMER=Ramos_REV|DUPCOUNT=3|CONSCOUNT=3|CIGAR=27M1X195M1X122M
TGTCCCTCACCTGCGGTGTTTATGGTGTGTCCTTCAGTGGTTACTACTGGAGCTGGATCCGCCAGCCCCCAGGGAAGGGG
CTGGAGTACATTGGGGAAATCAATCATAGTGGAAGCACCAACTACAACCCGTCCCTCAAGAGTCGAGTCACCATATCAGT
AGACACGTCCAAGAAACAGCTCTCCCTGAAGTTGAGCTCTGTGAACGCCGCGGACACGGCTGTATATTACTGTGCGAGAG
TTATTACTAGGGCGAGTCCTGGCACAGACGGGAGGTACGGTATGGACGTCTGGGGCCAAGGGACCACGGTCACCGTCTCC
TCAGGTAAGAATGGCCACTCTAGGGC
>2101_5569_4706|VPRIMER=Ramos_FW|CPRIMER=Ramos_REV|DUPCOUNT=15|CONSCOUNT=16|CIGAR=199M1X146M
TGTCCCTCACCTGCGGTGTTTATGGTGGGTCCTTCAGTGGTTACTACTGGAGCTGGATCCGCCAGCCCCCAGGGAAGGGG
CTGGAGTACATTGGGGAAATCAATCATAGTGGAAGCACCAACTACAACCCGTCCCTCAAGAGTCGAGTCACCATATCAGT
AGACACGTCCAAGAAACAGCTCTCCCTGAAGTTGAGCTCGGTGAACGCCGCGGACACGGCTGTGTATTACTGTGCGAGAG
TTATTACTAGGGCGAGTCCTGGCACAGACGGGAGGTACGGTATGGACGTCTGGGGCCAAGGGACCACGGTCACCGTCTCC
TCAGGTAAGAATGGCCACTCTAGGGC
>2101_23471_5259|VPRIMER=Ramos_FW|CPRIMER=Ramos_REV|DUPCOUNT=2|CONSCOUNT=3|CIGAR=52M1X61M1X231M
TGTCCCTCACCTGCGGTGTTTATGGTGGGTCCTTCAGTGGTTACTACTGGAGTTGGATCCGCCAGCCCCCAGGGAAGGGG
CTGGAGTACATTGGGGAAATCAATCATAGTGGAATCACCAACTACAACCCGTCCCTCAAGAGTCGAGTCACCATATCAGT
AGACACGTCCAAGAAACAGCTCTCCCTGAAGTTGAGCTCTGTGAACGCCGCGGACACGGCTGTGTATTACTGTGCGAGAG
TTATTACTAGGGCGAGTCCTGGCACAGACGGGAGGTACGGTATGGACGTCTGGGGCCAAGGGACCACGGTCACCGTCTCC
TCAGGTAAGAATGGCCACTCTAGGGC
>2101_4773_5281|VPRIMER=Ramos_FW|CPRIMER=Ramos_REV|DUPCOUNT=1|CONSCOUNT=3|CIGAR=52M1X175M1X117M
TGTCCCTCACCTGCGGTGTTTATGGTGGGTCCTTCAGTGGTTACTACTGGAGTTGGATCCGCCAGCCCCCAGGGAAGGGG
CTGGAGTACATTGGGGAAATCAATCATAGTGGAAGCACCAACTACAACCCGTCCCTCAAGAGTCGAGTCACCATATCAGT
AGACACGTCCAAGAAACAGCTCTCCCTGAAGTTGAGCTCTGTGAACGCCGCGGACACGGCTGTGTATTGCTGTGCGAGAG
TTATTACTAGGGCGAGTCCTGGCACAGACGGGAGGTACGGTATGGACGTCTGGGGCCAAGGGACCACGGTCACCGTCTCC
TCAGGTAAGAATGGCCACTCTAGGGC
>2101_27589_6648|VPRIMER=Ramos_FW|CPRIMER=Ramos_REV|DUPCOUNT=38|CONSCOUNT=42|CIGAR=103M1X242M
TGTCCCTCACCTGCGGTGTTTATGGTGGGTCCTTCAGTGGTTACTACTGGAGCTGGATCCGCCAGCCCCCAGGGAAGGGG
CTGGAGTACATTGGGGAAATCAACCATAGTGGAAGCACCAACTACAACCCGTCCCTCAAGAGTCGAGTCACCATATCAGT
AGACACGTCCAAGAAACAGCTCTCCCTGAAGTTGAGCTCTGTGAACGCCGCGGACACGGCTGTGTATTACTGTGCGAGAG
TTATTACTAGGGCGAGTCCTGGCACAGACGGGAGGTACGGTATGGACGTCTGGGGCCAAGGGACCACGGTCACCGTCTCC
TCAGGTAAGAATGGCCACTCTAGGGC
>2101_12980_7434|VPRIMER=Ramos_FW|CPRIMER=Ramos_REV|DUPCOUNT=1|CONSCOUNT=3|CIGAR=39M1X239M1X66M
TGTCCCTCACCTGCGGTGTTTATGGTGGGTCCTTCAGTGCTTACTACTGGAGCTGGATCCGCCAGCCCCCAGGGAAGGGG
CTGGAGTACATTGGGGAAATCAATCATAGTGGAAGCACCAACTACAACCCGTCCCTCAAGAGTCGAGTCACCATATCAGT
AGACACGTCCAAGAAACAGCTCTCCCTGAAGTTGAGCTCTGTGAACGCCGCGGACACGGCTGTGTATTACTGTGCGAGAG
TTATTACTAGGGCGAGTCCTGGCACAGACGGGAGGTACGCTATGGACGTCTGGGGCCAAGGGACCACGGTCACCGTCTCC
TCAGGTAAGAATGGCCACTCTAGGGC
>2101_23264_8323|VPRIMER=Ramos_FW|CPRIMER=Ramos_REV|DUPCOUNT=42|CONSCOUNT=44|CIGAR=113M1X232M
TGTCCCTCACCTGCGGTGTTTATGGTGGGTCCTTCAGTGGTTACTACTGGAGCTGGATCCGCCAGCCCCCAGGGAAGGGG
CTGGAGTACATTGGGGAAATCAATCATAGTGGAGGCACCAACTACAACCCGTCCCTCAAGAGTCGAGTCACCATATCAGT
AGACACGTCCAAGAAACAGCTCTCCCTGAAGTTGAGCTCTGTGAACGCCGCGGACACGGCTGTGTATTACTGTGCGAGAG
TTATTACTAGGGCGAGTCCTGGCACAGACGGGAGGTACGGTATGGACGTCTGGGGCCAAGGGACCACGGTCACCGTCTCC
TCAGGTAAGAATGGCCACTCTAGGGC
>2101_25234_9542|VPRIMER=Ramos_FW|CPRIMER=Ramos_REV|DUPCOUNT=43|CONSCOUNT=52|CIGAR=198M1X147M
TGTCCCTCACCTGCGGTGTTTATGGTGGGTCCTTCAGTGGTTACTACTGGAGCTGGATCCGCCAGCCCCCAGGGAAGGGG
CTGGAGTACATTGGGGAAATCAATCATAGTGGAAGCACCAACTACAACCCGTCCCTCAAGAGTCGAGTCACCATATCAGT
AGACACGTCCAAGAAACAGCTCTCCCTGAAGTTGAGCTTTGTGAACGCCGCGGACACGGCTGTGTATTACTGTGCGAGAG
TTATTACTAGGGCGAGTCCTGGCACAGACGGGAGGTACGGTATGGACGTCTGGGGCCAAGGGACCACGGTCACCGTCTCC
TCAGGTAAGAATGGCCACTCTAGGGC
>2101_3278_10009|VPRIMER=Ramos_FW|CPRIMER=Ramos_REV|DUPCOUNT=3|CONSCOUNT=3|CIGAR=273M1X34M1X37M
TGTCCCTCACCTGCGGTGTTTATGGTGGGTCCTTCAGTGGTTACTACTGGAGCTGGATCCGCCAGCCCCCAGGGAAGGGG
CTGGAGTACATTGGGGAAATCAATCATAGTGGAAGCACCAACTACAACCCGTCCCTCAAGAGTCGAGTCACCATATCAGT
AGACACGTCCAAGAAACAGCTCTCCCTGAAGTTGAGCTCTGTGAACGCCGCGGACACGGCTGTGTATTACTGTGCGAGAG
TTATTACTAGGGCGAGTCCTGGCACAGACGGGATGTACGGTATGGACGTCTGGGGCCAAGGGACCACGTTCACCGTCTCC
TCAGGTAAGAATGGCCACTCTAGGGC
>2101_2869_10595|VPRIMER=Ramos_FW|CPRIMER=Ramos_REV|DUPCOUNT=5|CONSCOUNT=6|CIGAR=113M1X232M
TGTCCCTCACCTGCGGTGTTTATGGTGGGTCCTTCAGTGGTTACTACTGGAGCTGGATCCGCCAGCCCCCAGGGAAGGGG
CTGGAGTACATTGGGGAAATCAATCATAGTGGACGCACCAACTACAACCCGTCCCTCAAGAGTCGAGTCACCATATCAGT
AGACACGTCCAAGAAACAGCTCTCCCTGAAGTTGAGCTCTGTGAACGCCGCGGACACGGCTGTGTATTACTGTGCGAGAG
TTATTACTAGGGCGAGTCCTGGCACAGACGGGAGGTACGGTATGGACGTCTGGGGCCAAGGGACCACGGTCACCGTCTCC
TCAGGTAAGAATGGCCACTCTAGGGC
>2101_4878_10951|VPRIMER=Ramos_FW|CPRIMER=Ramos_REV|DUPCOUNT=45|CONSCOUNT=55|CIGAR=287M1X58M
TGTCCCTCACCTGCGGTGTTTATGGTGGGTCCTTCAGTGGTTACTACTGGAGCTGGATCCGCCAGCCCCCAGGGAAGGGG
CTGGAGTACATTGGGGAAATCAATCATAGTGGAAGCACCAACTACAACCCGTCCCTCAAGAGTCGAGTCACCATATCAGT
AGACACGTCCAAGAAACAGCTCTCCCTGAAGTTGAGCTCTGTGAACGCCGCGGACACGGCTGTGTATTACTGTGCGAGAG
TTATTACTAGGGCGAGTCCTGGCACAGACGGGAGGTACGGTATGGACATCTGGGGCCAAGGGACCACGGTCACCGTCTCC
TCAGGTAAGAATGGCCACTCTAGGGC
>2101_2185_12266|VPRIMER=Ramos_FW|CPRIMER=Ramos_REV|DUPCOUNT=24|CONSCOUNT=30|CIGAR=182M1X163M
TGTCCCTCACCTGCGGTGTTTATGGTGGGTCCTTCAGTGGTTACTACTGGAGCTGGATCCGCCAGCCCCCAGGGAAGGGG
CTGGAGTACATTGGGGAAATCAATCATAGTGGAAGCACCAACTACAACCCGTCCCTCAAGAGTCGAGTCACCATATCAGT
AGACACGTCCAAGAAACAGCTCACCCTGAAGTTGAGCTCTGTGAACGCCGCGGACACGGCTGTGTATTACTGTGCGAGAG
TTATTACTAGGGCGAGTCCTGGCACAGACGGGAGGTACGGTATGGACGTCTGGGGCCAAGGGACCACGGTCACCGTCTCC
TCAGGTAAGAATGGCCACTCTAGGGC
>2101_2278_12311|VPRIMER=Ramos_FW|CPRIMER=Ramos_REV|DUPCOUNT=34|CONSCOUNT=40|CIGAR=181M1X164M
TGTCCCTCACCTGCGGTGTTTATGGTGGGTCCTTCAGTGGTTACTACTGGAGCTGGATCCGCCAGCCCCCAGGGAAGGGG
CTGGAGTACATTGGGGAAATCAATCATAGTGGAAGCACCAACTACAACCCGTCCCTCAAGAGTCGAGTCACCATATCAGT
AGACACGTCCAAGAAACAGCTTTCCCTGAAGTTGAGCTCTGTGAACGCCGCGGACACGGCTGTGTATTACTGTGCGAGAG
TTATTACTAGGGCGAGTCCTGGCACAGACGGGAGGTACGGTATGGACGTCTGGGGCCAAGGGACCACGGTCACCGTCTCC
TCAGGTAAGAATGGCCACTCTAGGGC
>2101_7210_12547|VPRIMER=Ramos_FW|CPRIMER=Ramos_REV|DUPCOUNT=5|CONSCOUNT=6|CIGAR=10M1X35M1X299M
TGTCCCTCACGTGCGGTGTTTATGGTGGGTCCTTCAGTGGTTACTATTGGAGCTGGATCCGCCAGCCCCCAGGGAAGGGG
CTGGAGTACATTGGGGAAATCAATCATAGTGGAAGCACCAACTACAACCCGTCCCTCAAGAGTCGAGTCACCATATCAGT
AGACACGTCCAAGAAACAGCTCTCCCTGAAGTTGAGCTCTGTGAACGCCGCGGACACGGCTGTGTATTACTGTGCGAGAG
TTATTACTAGGGCGAGTCCTGGCACAGACGGGAGGTACGGTATGGACGTCTGGGGCCAAGGGACCACGGTCACCGTCTCC
TCAGGTAAGAATGGCCACTCTAGGGC
>2101_19190_12798|VPRIMER=Ramos_FW|CPRIMER=Ramos_REV|DUPCOUNT=1|CONSCOUNT=3|CIGAR=233M1X5M1X68M1X37M
TGTCCCTCACCTGCGGTGTTTATGGTGGGTCCTTCAGTGGTTACTACTGGAGCTGGATCCGCCAGCCCCCAGGGAAGGGG
CTGGAGTACATTGGGGAAATCAATCATAGTGGAAGCACCAACTACAACCCGTCCCTCAAGAGTCGAGTCACCATATCAGT
AGACACGTCCAAGAAACAGCTCTCCCTGAAGTTGAGCTCTGTGAACGCCGCGGACACGGCTGTGTATTACTGTACGAGAA
TTATTACTAGGGCGAGTCCTGGCACAGACGGGAGGTACGGTATGGACGTCTGGGGCCAAGGGACCACGTTCACCGTCTCC
TCAGGTAAGAATGGCCACTCTAGGGC
>2101_15494_12814|VPRIMER=Ramos_FW|CPRIMER=Ramos_REV|DUPCOUNT=3|CONSCOUNT=4|CIGAR=94M1X84M1X166M
TGTCCCTCACCTGCGGTGTTTATGGTGGGTCCTTCAGTGGTTACTACTGGAGCTGGATCCGCCAGCCCCCAGGGAAGGGG
CTGGAGTACATTGGAGAAATCAATCATAGTGGAAGCACCAACTACAACCCGTCCCTCAAGAGTCGAGTCACCATATCAGT
AGACACGTCCAAGAAACAGTTCTCCCTGAAGTTGAGCTCTGTGAACGCCGCGGACACGGCTGTGTATTACTGTGCGAGAG
TTATTACTAGGGCGAGTCCTGGCACAGACGGGAGGTACGGTATGGACGTCTGGGGCCAAGGGACCACGGTCACCGTCTCC
TCAGGTAAGAATGGCCACTCTAGGGC
>2101_3123_15092|VPRIMER=Ramos_FW|CPRIMER=Ramos_REV|DUPCOUNT=15|CONSCOUNT=19|CIGAR=58M1X287M
TGTCCCTCACCTGCGGTGTTTATGGTGGGTCCTTCAGTGGTTACTACTGGAGCTGGATGCGCCAGCCCCCAGGGAAGGGG
CTGGAGTACATTGGGGAAATCAATCATAGTGGAAGCACCAACTACAACCCGTCCCTCAAGAGTCGAGTCACCATATCAGT
AGACACGTCCAAGAAACAGCTCTCCCTGAAGTTGAGCTCTGTGAACGCCGCGGACACGGCTGTGTATTACTGTGCGAGAG
TTATTACTAGGGCGAGTCCTGGCACAGACGGGAGGTACGGTATGGACGTCTGGGGCCAAGGGACCACGGTCACCGTCTCC
TCAGGTAAGAATGGCCACTCTAGGGC
>2101_19361_15219|VPRIMER=Ramos_FW|CPRIMER=Ramos_REV|DUPCOUNT=22|CONSCOUNT=34|CIGAR=4M1X341M
TGTCACTCACCTGCGGTGTTTATGGTGGGTCCTTCAGTGGTTACTACTGGAGCTGGATCCGCCAGCCCCCAGGGAAGGGG
CTGGAGTACATTGGGGAAATCAATCATAGTGGAAGCACCAACTACAACCCGTCCCTCAAGAGTCGAGTCACCATATCAGT
AGACACGTCCAAGAAACAGCTCTCCCTGAAGTTGAGCTCTGTGAACGCCGCGGACACGGCTGTGTATTACTGTGCGAGAG
TTATTACTAGGGCGAGTCCTGGCACAGACGGGAGGTACGGTATGGACGTCTGGGGCCAAGGGACCACGGTCACCGTCTCC
TCAGGTAAGAATGGCCACTCTAGGGC
>2101_10047_15305|VPRIMER=Ramos_FW|CPRIMER=Ramos_REV|DUPCOUNT=5|CONSCOUNT=7|CIGAR=211M1X134M
TGTCCCTCACCTGCGGTGTTTATGGTGGGTCCTTCAGTGGTTACTACTGGAGCTGGATCCGCCAGCCCCCAGGGAAGGGG
CTGGAGTACATTGGGGAAATCAATCATAGTGGAAGCACCAACTACAACCCGTCCCTCAAGAGTCGAGTCACCATATCAGT
AGACACGTCCAAGAAACAGCTCTCCCTGAAGTTGAGCTCTGTGAACGCCGCCGACACGGCTGTGTATTACTGTGCGAGAG
TTATTACTAGGGCGAGTCCTGGCACAGACGGGAGGTACGGTATGGACGTCTGGGGCCAAGGGACCACGGTCACCGTCTCC
TCAGGTAAGAATGGCCACTCTAGGGC
>2101_24840_17120|VPRIMER=Ramos_FW|CPRIMER=Ramos_REV|DUPCOUNT=13|CONSCOUNT=15|CIGAR=241M1X104M
TGTCCCTCACCTGCGGTGTTTATGGTGGGTCCTTCAGTGGTTACTACTGGAGCTGGATCCGCCAGCCCCCAGGGAAGGGG
CTGGAGTACATTGGGGAAATCAATCATAGTGGAAGCACCAACTACAACCCGTCCCTCAAGAGTCGAGTCACCATATCAGT
AGACACGTCCAAGAAACAGCTCTCCCTGAAGTTGAGCTCTGTGAACGCCGCGGACACGGCTGTGTATTACTGTGCGAGAG
TAATTACTAGGGCGAGTCCTGGCACAGACGGGAGGTACGGTATGGACGTCTGGGGCCAAGGGACCACGGTCACCGTCTCC
TCAGGTAAGAATGGCCACTCTAGGGC
>2101_20159_19045|VPRIMER=Ramos_FW|CPRIMER=Ramos_REV|DUPCOUNT=14|CONSCOUNT=14|CIGAR=226M1X119M
TGTCCCTCACCTGCGGTGTTTATGGTGGGTCCTTCAGTGGTTACTACTGGAGCTGGATCCGCCAGCCCCCAGGGAAGGGG
CTGGAGTACATTGGGGAAATCAATCATAGTGGAAGCACCAACTACAACCCGTCCCTCAAGAGTCGAGTCACCATATCAGT
AGACACGTCCAAGAAACAGCTCTCCCTGAAGTTGAGCTCTGTGAACGCCGCGGACACGGCTGTGTACTACTGTGCGAGAG
TTATTACTAGGGCGAGTCCTGGCACAGACGGGAGGTACGGTATGGACGTCTGGGGCCAAGGGACCACGGTCACCGTCTCC
TCAGGTAAGAATGGCCACTCTAGGGC
>2101_16734_21021|VPRIMER=Ramos_FW|CPRIMER=Ramos_REV|DUPCOUNT=29|CONSCOUNT=30|CIGAR=311M1X34M
TGTCCCTCACCTGCGGTGTTTATGGTGGGTCCTTCAGTGGTTACTACTGGAGCTGGATCCGCCAGCCCCCAGGGAAGGGG
CTGGAGTACATTGGGGAAATCAATCATAGTGGAAGCACCAACTACAACCCGTCCCTCAAGAGTCGAGTCACCATATCAGT
AGACACGTCCAAGAAACAGCTCTCCCTGAAGTTGAGCTCTGTGAACGCCGCGGACACGGCTGTGTATTACTGTGCGAGAG
TTATTACTAGGGCGAGTCCTGGCACAGACGGGAGGTACGGTATGGACGTCTGGGGCCAAGGGACCACGGTCGCCGTCTCC
TCAGGTAAGAATGGCCACTCTAGGGC
>2101_16881_21530|VPRIMER=Ramos_FW|CPRIMER=Ramos_REV|DUPCOUNT=3|CONSCOUNT=5|CIGAR=34M1X242M1X68M
TGTCCCTCACCTGCGGTGTTTATGGTGGGTCCTTAAGTGGTTACTACTGGAGCTGGATCCGCCAGCCCCCAGGGAAGGGG
CTGGAGTACATTGGGGAAATCAATCATAGTGGAAGCACCAACTACAACCCGTCCCTCAAGAGTCGAGTCACCATATCAGT
AGACACGTCCAAGAAACAGCTCTCCCTGAAGTTGAGCTCTGTGAACGCCGCGGACACGGCTGTGTATTACTGTGCGAGAG
TTATTACTAGGGCGAGTCCTGGCACAGACGGGAGGTAAGGTATGGACGTCTGGGGCCAAGGGACCACGGTCACCGTCTCC
TCAGGTAAGAATGGCCACTCTAGGGC
>2101_18041_22580|VPRIMER=Ramos_FW|CPRIMER=Ramos_REV|DUPCOUNT=8|CONSCOUNT=8|CIGAR=74M1X271M
TGTCCCTCACCTGCGGTGTTTATGGTGGGTCCTTCAGTGGTTACTACTGGAGCTGGATCCGCCAGCCCCCAGGGCAGGGG
CTGGAGTACATTGGGGAAATCAATCATAGTGGAAGCACCAACTACAACCCGTCCCTCAAGAGTCGAGTCACCATATCAGT
AGACACGTCCAAGAAACAGCTCTCCCTGAAGTTGAGCTCTGTGAACGCCGCGGACACGGCTGTGTATTACTGTGCGAGAG
TTATTACTAGGGCGAGTCCTGGCACAGACGGGAGGTACGGTATGGACGTCTGGGGCCAAGGGACCACGGTCACCGTCTCC
TCAGGTAAGAATGGCCACTCTAGGGC
>2101_10171_23185|VPRIMER=Ramos_FW|CPRIMER=Ramos_REV|DUPCOUNT=34|CONSCOUNT=34|CIGAR=149M1X196M
TGTCCCTCACCTGCGGTGTTTATGGTGGGTCCTTCAGTGGTTACTACTGGAGCTGGATCCGCCAGCCCCCAGGGAAGGGG
CTGGAGTACATTGGGGAAATCAATCATAGTGGAAGCACCAACTACAACCCGTCCCTCAAGAGTCGAGTCGCCATATCAGT
AGACACGTCCAAGAAACAGCTCTCCCTGAAGTTGAGCTCTGTGAACGCCGCGGACACGGCTGTGTATTACTGTGCGAGAG
TTATTACTAGGGCGAGTCCTGGCACAGACGGGAGGTACGGTATGGACGTCTGGGGCCAAGGGACCACGGTCACCGTCTCC
TCAGGTAAGAATGGCCACTCTAGGGC
>2101_10932_24412|VPRIMER=Ramos_FW|CPRIMER=Ramos_REV|DUPCOUNT=25|CONSCOUNT=33|CIGAR=2M1X343M
TGACCCTCACCTGCGGTGTTTATGGTGGGTCCTTCAGTGGTTACTACTGGAGCTGGATCCGCCAGCCCCCAGGGAAGGGG
CTGGAGTACATTGGGGAAATCAATCATAGTGGAAGCACCAACTACAACCCGTCCCTCAAGAGTCGAGTCACCATATCAGT
AGACACGTCCAAGAAACAGCTCTCCCTGAAGTTGAGCTCTGTGAACGCCGCGGACACGGCTGTGTATTACTGTGCGAGAG
TTATTACTAGGGCGAGTCCTGGCACAGACGGGAGGTACGGTATGGACGTCTGGGGCCAAGGGACCACGGTCACCGTCTCC
TCAGGTAAGAATGGCCACTCTAGGGC
>2102_13274_2119|VPRIMER=Ramos_FW|CPRIMER=Ramos_REV|DUPCOUNT=2|CONSCOUNT=3|CIGAR=82M1X263M
TGTCCCTCACCTGCGGTGTTTATGGTGGGTCCTTCAGTGGTTACTACTGGAGCTGGATCCGCCAGCCCCCAGGGAAGGGG
CTCGAGTACATTGGGGAAATCAATCATAGTGGAAGCACCAACTACAACCCGTCCCTCAAGAGTCGAGTCACCATATCAGT
AGACACGTCCAAGAAACAGCTCTCCCTGAAGTTGAGCTCTGTGAACGCCGCGGACACGGCTGTGTATTACTGTGCGAGAG
TTATTACTAGGGCGAGTCCTGGCACAGACGGGAGGTACGGTATGGACGTCTGGGGCCAAGGGACCACGGTCACCGTCTCC
TCAGGTAAGAATGGCCACTCTAGGGC
>2102_15111_7758|VPRIMER=Ramos_FW|CPRIMER=Ramos_REV|DUPCOUNT=27|CONSCOUNT=31|CIGAR=187M1X158M
TGTCCCTCACCTGCGGTGTTTATGGTGGGTCCTTCAGTGGTTACTACTGGAGCTGGATCCGCCAGCCCCCAGGGAAGGGG
CTGGAGTACATTGGGGAAATCAATCATAGTGGAAGCACCAACTACAACCCGTCCCTCAAGAGTCGAGTCACCATATCAGT
AGACACGTCCAAGAAACAGCTCTCCCTTAAGTTGAGCTCTGTGAACGCCGCGGACACGGCTGTGTATTACTGTGCGAGAG
TTATTACTAGGGCGAGTCCTGGCACAGACGGGAGGTACGGTATGGACGTCTGGGGCCAAGGGACCACGGTCACCGTCTCC
TCAGGTAAGAATGGCCACTCTAGGGC
>2102_24278_8545|VPRIMER=Ramos_FW|CPRIMER=Ramos_REV|DUPCOUNT=19|CONSCOUNT=19|CIGAR=259M1X86M
TGTCCCTCACCTGCGGTGTTTATGGTGGGTCCTTCAGTGGTTACTACTGGAGCTGGATCCGCCAGCCCCCAGGGAAGGGG
CTGGAGTACATTGGGGAAATCAATCATAGTGGAAGCACCAACTACAACCCGTCCCTCAAGAGTCGAGTCACCATATCAGT
AGACACGTCCAAGAAACAGCTCTCCCTGAAGTTGAGCTCTGTGAACGCCGCGGACACGGCTGTGTATTACTGTGCGAGAG
TTATTACTAGGGCGAGTCCGGGCACAGACGGGAGGTACGGTATGGACGTCTGGGGCCAAGGGACCACGGTCACCGTCTCC
TCAGGTAAGAATGGCCACTCTAGGGC
>2102_2697_8842|VPRIMER=Ramos_FW|CPRIMER=Ramos_REV|DUPCOUNT=2|CONSCOUNT=4|CIGAR=229M1X16M1X99M
TGTCCCTCACCTGCGGTGTTTATGGTGGGTCCTTCAGTGGTTACTACTGGAGCTGGATCCGCCAGCCCCCAGGGAAGGGG
CTGGAGTACATTGGGGAAATCAATCATAGTGGAAGCACCAACTACAACCCGTCCCTCAAGAGTCGAGTCACCATATCAGT
AGACACGTCCAAGAAACAGCTCTCCCTGAAGTTGAGCTCTGTGAACGCCGCGGACACGGCTGTGTATTAGTGTGCGAGAG
TTATTAGTAGGGCGAGTCCTGGCACAGACGGGAGGTACGGTATGGACGTCTGGGGCCAAGGGACCACGGTCACCGTCTCC
TCAGGTAAGAATGGCCACTCTAGGGC
>2102_3155_9280|VPRIMER=Ramos_FW|CPRIMER=Ramos_REV|DUPCOUNT=15|CONSCOUNT=18|CIGAR=191M1X154M
TGTCCCTCACCTGCGGTGTTTATGGTGGGTCCTTCAGTGGTTACTACTGGAGCTGGATCCGCCAGCCCCCAGGGAAGGGG
CTGGAGTACATTGGGGAAATCAATCATAGTGGAAGCACCAACTACAACCCGTCCCTCAAGAGTCGAGTCACCATATCAGT
AGACACGTCCAAGAAACAGCTCTCCCTGAAGATGAGCTCTGTGAACGCCGCGGACACGGCTGTGTATTACTGTGCGAGAG
TTATTACTAGGGCGAGTCCTGGCACAGACGGGAGGTACGGTATGGACGTCTGGGGCCAAGGGACCACGGTCACCGTCTCC
TCAGGTAAGAATGGCCACTCTAGGGC
>2102_9422_10896|VPRIMER=Ramos_FW|CPRIMER=Ramos_REV|DUPCOUNT=2|CONSCOUNT=4|CIGAR=114M1X12M1X218M
TGTCCCTCACCTGCGGTGTTTATGGTGGGTCCTTCAGTGGTTACTACTGGAGCTGGATCCGCCAGCCCCCAGGGAAGGGG
CTGGAGTACATTGGGGAAATCAATCATAGTGGAAACACCAACTACAATCCGTCCCTCAAGAGTCGAGTCACCATATCAGT
AGACACGTCCAAGAAACAGCTCTCCCTGAAGTTGAGCTCTGTGAACGCCGCGGACACGGCTGTGTATTACTGTGCGAGAG
TTATTACTAGGGCGAGTCCTGGCACAGACGGGAGGTACGGTATGGACGTCTGGGGCCAAGGGACCACGGTCACCGTCTCC
TCAGGTAAGAATGGCCACTCTAGGGC
>2102_18487_12293|VPRIMER=Ramos_FW|CPRIMER=Ramos_REV|DUPCOUNT=3|CONSCOUNT=6|CIGAR=174M1X171M
TGTCCCTCACCTGCGGTGTTTATGGTGGGTCCTTCAGTGGTTACTACTGGAGCTGGATCCGCCAGCCCCCAGGGAAGGGG
CTGGAGTACATTGGGGAAATCAATCATAGTGGAAGCACCAACTACAACCCGTCCCTCAAGAGTCGAGTCACCATATCAGT
AGACACGTCCAAGACACAGCTCTCCCTGAAGTTGAGCTCTGTGAACGCCGCGGACACGGCTGTGTATTACTGTGCGAGAG
TTATTACTAGGGCGAGTCCTGGCACAGACGGGAGGTACGGTATGGACGTCTGGGGCCAAGGGACCACGGTCACCGTCTCC
TCAGGTAAGAATGGCCACTCTAGGGC
>2102_12181_13228|VPRIMER=Ramos_FW|CPRIMER=Ramos_REV|DUPCOUNT=16|CONSCOUNT=20|CIGAR=251M1X94M
TGTCCCTCACCTGCGGTGTTTATGGTGGGTCCTTCAGTGGTTACTACTGGAGCTGGATCCGCCAGCCCCCAGGGAAGGGG
CTGGAGTACATTGGGGAAATCAATCATAGTGGAAGCACCAACTACAACCCGTCCCTCAAGAGTCGAGTCACCATATCAGT
AGACACGTCCAAGAAACAGCTCTCCCTGAAGTTGAGCTCTGTGAACGCCGCGGACACGGCTGTGTATTACTGTGCGAGAG
TTATTACTAGGACGAGTCCTGGCACAGACGGGAGGTACGGTATGGACGTCTGGGGCCAAGGGACCACGGTCACCGTCTCC
TCAGGTAAGAATGGCCACTCTAGGGC
>2102_2533_13699|VPRIMER=Ramos_FW|CPRIMER=Ramos_REV|DUPCOUNT=26|CONSCOUNT=26|CIGAR=42M1X303M
TGTCCCTCACCTGCGGTGTTTATGGTGGGTCCTTCAGTGGTTCCTACTGGAGCTGGATCCGCCAGCCCCCAGGGAAGGGG
CTGGAGTACATTGGGGAAATCAATCATAGTGGAAGCACCAACTACAACCCGTCCCTCAAGAGTCGAGTCACCATATCAGT
AGACACGTCCAAGAAACAGCTCTCCCTGAAGTTGAGCTCTGTGAACGCCGCGGACACGGCTGTGTATTACTGTGCGAGAG
TTATTACTAGGGCGAGTCCTGGCACAGACGGGAGGTACGGTATGGACGTCTGGGGCCAAGGGACCACGGTCACCGTCTCC
TCAGGTAAGAATGGCCACTCTAGGGC
>2102_2706_16095|VPRIMER=Ramos_FW|CPRIMER=Ramos_REV|DUPCOUNT=10|CONSCOUNT=13|CIGAR=60M1X285M
TGTCCCTCACCTGCGGTGTTTATGGTGGGTCCTTCAGTGGTTACTACTGGAGCTGGATCCTCCAGCCCCCAGGGAAGGGG
CTGGAGTACATTGGGGAAATCAATCATAGTGGAAGCACCAACTACAACCCGTCCCTCAAGAGTCGAGTCACCATATCAGT
AGACACGTCCAAGAAACAGCTCTCCCTGAAGTTGAGCTCTGTGAACGCCGCGGACACGGCTGTGTATTACTGTGCGAGAG
TTATTACTAGGGCGAGTCCTGGCACAGACGGGAGGTACGGTATGGACGTCTGGGGCCAAGGGACCACGGTCACCGTCTCC
TCAGGTAAGAATGGCCACTCTAGGGC
>2102_5074_18097|VPRIMER=Ramos_FW|CPRIMER=Ramos_REV|DUPCOUNT=31|CONSCOUNT=38|CIGAR=55M1X290M
TGTCCCTCACCTGCGGTGTTTATGGTGGGTCCTTCAGTGGTTACTACTGGAGCTGTATCCGCCAGCCCCCAGGGAAGGGG
CTGGAGTACATTGGGGAAATCAATCATAGTGGAAGCACCAACTACAACCCGTCCCTCAAGAGTCGAGTCACCATATCAGT
AGACACGTCCAAGAAACAGCTCTCCCTGAAGTTGAGCTCTGTGAACGCCGCGGACACGGCTGTGTATTACTGTGCGAGAG
TTATTACTAGGGCGAGTCCTGGCACAGACGGGAGGTACGGTATGGACGTCTGGGGCCAAGGGACCACGGTCACCGTCTCC
TCAGGTAAGAATGGCCACTCTAGGGC
>2102_27543_18871|VPRIMER=Ramos_FW|CPRIMER=Ramos_REV|DUPCOUNT=15|CONSCOUNT=18|CIGAR=90M1X255M
TGTCCCTCACCTGCGGTGTTTATGGTGGGTCCTTCAGTGGTTACTACTGGAGCTGGATCCGCCAGCCCCCAGGGAAGGGG
CTGGAGTACACTGGGGAAATCAATCATAGTGGAAGCACCAACTACAACCCGTCCCTCAAGAGTCGAGTCACCATATCAGT
AGACACGTCCAAGAAACAGCTCTCCCTGAAGTTGAGCTCTGTGAACGCCGCGGACACGGCTGTGTATTACTGTGCGAGAG
TTATTACTAGGGCGAGTCCTGGCACAGACGGGAGGTACGGTATGGACGTCTGGGGCCAAGGGACCACGGTCACCGTCTCC
TCAGGTAAGAATGGCCACTCTAGGGC
>2102_4151_18907|VPRIMER=Ramos_FW|CPRIMER=Ramos_REV|DUPCOUNT=27|CONSCOUNT=27|CIGAR=322M1X23M
TGTCCCTCACCTGCGGTGTTTATGGTGGGTCCTTCAGTGGTTACTACTGGAGCTGGATCCGCCAGCCCCCAGGGAAGGGG
CTGGAGTACATTGGGGAAATCAATCATAGTGGAAGCACCAACTACAACCCGTCCCTCAAGAGTCGAGTCACCATATCAGT
AGACACGTCCAAGAAACAGCTCTCCCTGAAGTTGAGCTCTGTGAACGCCGCGGACACGGCTGTGTATTACTGTGCGAGAG
TTATTACTAGGGCGAGTCCTGGCACAGACGGGAGGTACGGTATGGACGTCTGGGGCCAAGGGACCACGGTCACCGTCTCC
TCGGGTAAGAATGGCCACTCTAGGGC
>2102_8148_19755|VPRIMER=Ramos_FW|CPRIMER=Ramos_REV|DUPCOUNT=50|CONSCOUNT=60|CIGAR=189M1X156M
TGTCCCTCACCTGCGGTGTTTATGGTGGGTCCTTCAGTGGTTACTACTGGAGCTGGATCCGCCAGCCCCCAGGGAAGGGG
CTGGAGTACATTGGGGAAATCAATCATAGTGGAAGCACCAACTACAACCCGTCCCTCAAGAGTCGAGTCACCATATCAGT
AGACACGTCCAAGAAACAGCTCTCCCTGAGGTTGAGCTCTGTGAACGCCGCGGACACGGCTGTGTATTACTGTGCGAGAG
TTATTACTAGGGCGAGTCCTGGCACAGACGGGAGGTACGGTATGGACGTCTGGGGCCAAGGGACCACGGTCACCGTCTCC
TCAGGTAAGAATGGCCACTCTAGGGC
>2102_14553_20085|VPRIMER=Ramos_FW|CPRIMER=Ramos_REV|DUPCOUNT=3|CONSCOUNT=4|CIGAR=83M1X1M1X260M
TGTCCCTCACCTGCGGTGTTTATGGTGGGTCCTTCAGTGGTTACTACTGGAGCTGGATCCGCCAGCCCCCAGGGAAGGGG
CTGAAATACATTGGGGAAATCAATCATAGTGGAAGCACCAACTACAACCCGTCCCTCAAGAGTCGAGTCACCATATCAGT
AGACACGTCCAAGAAACAGCTCTCCCTGAAGTTGAGCTCTGTGAACGCCGCGGACACGGCTGTGTATTACTGTGCGAGAG
TTATTACTAGGGCGAGTCCTGGCACAGACGGGAGGTACGGTATGGACGTCTGGGGCCAAGGGACCACGGTCACCGTCTCC
TCAGGTAAGAATGGCCACTCTAGGGC
>2102_8304_21545|VPRIMER=Ramos_FW|CPRIMER=Ramos_REV|DUPCOUNT=17|CONSCOUNT=18|CIGAR=75M1X270M
TGTCCCTCACCTGCGGTGTTTATGGTGGGTCCTTCAGTGGTTACTACTGGAGCTGGATCCGCCAGCCCCCAGGGATGGGG
CTGGAGTACATTGGGGAAATCAATCATAGTGGAAGCACCAACTACAACCCGTCCCTCAAGAGTCGAGTCACCATATCAGT
AGACACGTCCAAGAAACAGCTCTCCCTGAAGTTGAGCTCTGTGAACGCCGCGGACACGGCTGTGTATTACTGTGCGAGAG
TTATTACTAGGGCGAGTCCTGGCACAGACGGGAGGTACGGTATGGACGTCTGGGGCCAAGGGACCACGGTCACCGTCTCC
TCAGGTAAGAATGGCCACTCTAGGGC
>2102_9178_22775|VPRIMER=Ramos_FW|CPRIMER=Ramos_REV|DUPCOUNT=34|CONSCOUNT=45|CIGAR=253M1X92M
TGTCCCTCACCTGCGGTGTTTATGGTGGGTCCTTCAGTGGTTACTACTGGAGCTGGATCCGCCAGCCCCCAGGGAAGGGG
CTGGAGTACATTGGGGAAATCAATCATAGTGGAAGCACCAACTACAACCCGTCCCTCAAGAGTCGAGTCACCATATCAGT
AGACACGTCCAAGAAACAGCTCTCCCTGAAGTTGAGCTCTGTGAACGCCGCGGACACGGCTGTGTATTACTGTGCGAGAG
TTATTACTAGGGCAAGTCCTGGCACAGACGGGAGGTACGGTATGGACGTCTGGGGCCAAGGGACCACGGTCACCGTCTCC
TCAGGTAAGAATGGCCACTCTAGGGC
>2102_24319_23828|VPRIMER=Ramos_FW|CPRIMER=Ramos_REV|DUPCOUNT=8|CONSCOUNT=8|CIGAR=308M1X5M1X31M
TGTCCCTCACCTGCGGTGTTTATGGTGGGTCCTTCAGTGGTTACTACTGGAGCTGGATCCGCCAGCCCCCAGGGAAGGGG
CTGGAGTACATTGGGGAAATCAATCATAGTGGAAGCACCAACTACAACCCGTCCCTCAAGAGTCGAGTCACCATATCAGT
[truncated: 477,954 more chars]
