# Supplementary material for: A Bayesian model based computational analysis of the relationship between bisulfite accessible single-stranded DNA in chromatin and somatic hypermutation of immunoglobulin genes
Source: PLoS Comput Biol. 2021 Sep 7;17(9):e1009323. doi: 10.1371/journal.pcbi.1009323 (PMC8462741; doi:10.1371/journal.pcbi.1009323)
Supplement: S10 Dataset — (TXT) [file pcbi.1009323.s014.txt]

dataset_id	id	frequency
S4_Data	26963904	83
S4_Data	26963905	314065
S4_Data	26963906	162
S4_Data	26963907	65
S4_Data	26963908	12
S4_Data	26963909	50
S4_Data	26963910	19
S4_Data	26963911	62
S4_Data	26963912	56
S4_Data	26963913	37
S4_Data	26963914	100
S4_Data	26963915	100
S4_Data	26963916	27
S4_Data	26963917	5862
S4_Data	26963918	62
S4_Data	26963919	16
S4_Data	26963920	24
S4_Data	26963921	82
S4_Data	26963922	581
S4_Data	26963923	1041
S4_Data	26963924	147
S4_Data	26963925	311
S4_Data	26963926	53
S4_Data	26963927	188
S4_Data	26963928	25
S4_Data	26963929	41
S4_Data	26963930	17
S4_Data	26963931	57
S4_Data	26963932	38
S4_Data	26963933	52
S4_Data	26963934	75
S4_Data	26963935	17
S4_Data	26963936	381
S4_Data	26963937	103
S4_Data	26963938	50
S4_Data	26963939	983
S4_Data	26963940	34
S4_Data	26963941	55
S4_Data	26963942	69
S4_Data	26963943	38
S4_Data	26963944	43
S4_Data	26963945	54
S4_Data	26963946	14
S4_Data	26963947	14
S4_Data	26963948	5
S4_Data	26963949	46
S4_Data	26963950	19
S4_Data	26963951	47
S4_Data	26963952	22
S4_Data	26963953	36
S4_Data	26963954	53
S4_Data	26963955	95
S4_Data	26963956	18
S4_Data	26963957	57
S4_Data	26963958	37
S4_Data	26963959	40
S4_Data	26963960	43
S4_Data	26963961	256
S4_Data	26963962	64
S4_Data	26963963	45
S4_Data	26963964	60
S4_Data	26963965	37
S4_Data	26963966	39
S4_Data	26963967	135
S4_Data	26963968	46
S4_Data	26963969	10
S4_Data	26963970	41
S4_Data	26963971	22
S4_Data	26963972	53
S4_Data	26963973	46
S4_Data	26963974	27
S4_Data	26963975	34
S4_Data	26963976	94
S4_Data	26963977	9
S4_Data	26963978	144
S4_Data	26963979	130
S4_Data	26963980	62
S4_Data	26963981	30
S4_Data	26963982	45
S4_Data	26963983	33
S4_Data	26963984	11
S4_Data	26963985	80
S4_Data	26963986	271
S4_Data	26963987	17
S4_Data	26963988	43
S4_Data	26963989	32
S4_Data	26963990	36
S4_Data	26963991	71
S4_Data	26963992	38
S4_Data	26963993	38
S4_Data	26963994	60
S4_Data	26963995	73
S4_Data	26963996	21
S4_Data	26963997	38
S4_Data	26963998	297
S4_Data	26963999	9
S4_Data	26964000	29
S4_Data	26964001	15
S4_Data	26964002	29
S4_Data	26964003	28
S4_Data	26964004	2
S4_Data	26964005	46
S4_Data	26964006	14
S4_Data	26964007	31
S4_Data	26964008	92
S4_Data	26964009	18
S4_Data	26964010	9
S4_Data	26964011	37
S4_Data	26964012	47
S4_Data	26964013	46
S4_Data	26964014	18
S4_Data	26964015	130
S4_Data	26964016	4
S4_Data	26964017	62
S4_Data	26964018	64
S4_Data	26964019	77
S4_Data	26964020	31
S4_Data	26964021	264
S4_Data	26964022	22
S4_Data	26964023	40
S4_Data	26964024	16
S4_Data	26964025	56
S4_Data	26964026	27
S4_Data	26964027	124
S4_Data	26964028	57
S4_Data	26964029	89
S4_Data	26964030	149
S4_Data	26964031	54
S4_Data	26964032	87
S4_Data	26964033	56
S4_Data	26964034	21
S4_Data	26964035	49
S4_Data	26964036	62
S4_Data	26964037	20
S4_Data	26964038	140
S4_Data	26964039	90
S4_Data	26964040	57
S4_Data	26964041	105
S4_Data	26964042	7
S4_Data	26964043	168
S4_Data	26964044	62
S4_Data	26964045	62
S4_Data	26964046	30
S4_Data	26964047	13
S4_Data	26964048	24
S4_Data	26964049	34
S4_Data	26964050	31
S4_Data	26964051	57
S4_Data	26964052	61
S4_Data	26964053	42
S4_Data	26964054	185
S4_Data	26964055	42
S4_Data	26964056	30
S4_Data	26964057	34
S4_Data	26964058	244
S4_Data	26964059	30
S4_Data	26964060	18
S4_Data	26964061	25
S4_Data	26964062	82
S4_Data	26964063	29
S4_Data	26964064	24
S4_Data	26964065	15
S4_Data	26964066	40
S4_Data	26964067	47
S4_Data	26964068	20
S4_Data	26964069	24
S4_Data	26964070	52
S4_Data	26964071	34
S4_Data	26964072	19
S4_Data	26964073	27
S4_Data	26964074	87
S4_Data	26964075	27
S4_Data	26964076	38
S4_Data	26964077	35
S4_Data	26964078	45
S4_Data	26964079	26
S4_Data	26964080	61
S4_Data	26964081	14
S4_Data	26964082	69
S4_Data	26964083	14
S4_Data	26964084	19
S4_Data	26964085	772
S4_Data	26964086	19
S4_Data	26964087	8
S4_Data	26964088	22
S4_Data	26964089	13
S4_Data	26964090	64
S4_Data	26964091	50
S4_Data	26964092	20
S4_Data	26964093	46
S4_Data	26964094	11
S4_Data	26964095	38
S4_Data	26964096	10
S4_Data	26964097	34
S4_Data	26964098	12
S4_Data	26964099	17
S4_Data	26964100	29
S4_Data	26964101	11
S4_Data	26964102	121
S4_Data	26964103	197
S4_Data	26964104	54
S4_Data	26964105	4
S4_Data	26964106	55
S4_Data	26964107	3
S4_Data	26964108	23
S4_Data	26964109	64
S4_Data	26964110	11
S4_Data	26964111	52
S4_Data	26964112	24
S4_Data	26964113	40
S4_Data	26964114	66
S4_Data	26964115	16
S4_Data	26964116	9
S4_Data	26964117	29
S4_Data	26964118	38
S4_Data	26964119	39
S4_Data	26964120	43
S4_Data	26964121	24
S4_Data	26964122	3
S4_Data	26964123	25
S4_Data	26964124	29
S4_Data	26964125	33
S4_Data	26964126	21
S4_Data	26964127	79
S4_Data	26964128	45
S4_Data	26964129	106
S4_Data	26964130	7
S4_Data	26964131	47
S4_Data	26964132	110
S4_Data	26964133	56
S4_Data	26964134	12
S4_Data	26964135	8
S4_Data	26964136	50
S4_Data	26964137	587
S4_Data	26964138	39
S4_Data	26964139	44
S4_Data	26964140	143
S4_Data	26964141	19
S4_Data	26964142	50
S4_Data	26964143	3
S4_Data	26964144	36
S4_Data	26964145	47
S4_Data	26964146	4
S4_Data	26964147	64
S4_Data	26964148	3
S4_Data	26964149	56
S4_Data	26964150	43
S4_Data	26964151	32
S4_Data	26964152	42
S4_Data	26964153	55
S4_Data	26964154	46
S4_Data	26964155	33
S4_Data	26964156	49
S4_Data	26964157	129
S4_Data	26964158	52
S4_Data	26964159	41
S4_Data	26964160	21
S4_Data	26964161	33
S4_Data	26964162	26
S4_Data	26964163	16
S4_Data	26964164	14
S4_Data	26964165	242
S4_Data	26964166	15
S4_Data	26964167	340
S4_Data	26964168	19
S4_Data	26964169	25
S4_Data	26964170	49
S4_Data	26964171	82
S4_Data	26964172	22
S4_Data	26964173	39
S4_Data	26964174	39
S4_Data	26964175	32
S4_Data	26964176	79
S4_Data	26964177	36
S4_Data	26964178	33
S4_Data	26964179	21
S4_Data	26964180	47
S4_Data	26964181	34
S4_Data	26964182	70
S4_Data	26964183	4
S4_Data	26964184	9
S4_Data	26964185	40
S4_Data	26964186	19
S4_Data	26964187	38
S4_Data	26964188	6
S4_Data	26964189	81
S4_Data	26964190	42
S4_Data	26964191	4
S4_Data	26964192	12
S4_Data	26964193	39
S4_Data	26964194	54
S4_Data	26964195	33
S4_Data	26964196	39
S4_Data	26964197	229
S4_Data	26964198	68
S4_Data	26964199	23
S4_Data	26964200	41
S4_Data	26964201	51
S4_Data	26964202	31
S4_Data	26964203	3
S4_Data	26964204	14
S4_Data	26964205	90
S4_Data	26964206	26
S4_Data	26964207	21
S4_Data	26964208	40
S4_Data	26964209	21
S4_Data	26964210	29
S4_Data	26964211	81
S4_Data	26964212	12
S4_Data	26964213	13
S4_Data	26964214	39
S4_Data	26964215	19
S4_Data	26964216	37
S4_Data	26964217	16
S4_Data	26964218	74
S4_Data	26964219	39
S4_Data	26964220	7
S4_Data	26964221	22
S4_Data	26964222	60
S4_Data	26964223	87
S4_Data	26964224	83
S4_Data	26964225	23
S4_Data	26964226	57
S4_Data	26964227	74
S4_Data	26964228	53
S4_Data	26964229	20
S4_Data	26964230	19
S4_Data	26964231	3
S4_Data	26964232	33
S4_Data	26964233	4
S4_Data	26964234	37
S4_Data	26964235	23
S4_Data	26964236	27
S4_Data	26964237	29
S4_Data	26964238	35
S4_Data	26964239	40
S4_Data	26964240	93
S4_Data	26964241	7
S4_Data	26964242	7
S4_Data	26964243	3
S4_Data	26964244	44
S4_Data	26964245	28
S4_Data	26964246	16
S4_Data	26964247	93
S4_Data	26964248	16
S4_Data	26964249	40
S4_Data	26964250	48
S4_Data	26964251	37
S4_Data	26964252	52
S4_Data	26964253	47
S4_Data	26964254	46
S4_Data	26964255	42
S4_Data	26964256	88
S4_Data	26964257	9
S4_Data	26964258	13
S4_Data	26964259	6
S4_Data	26964260	21
S4_Data	26964261	11
S4_Data	26964262	35
S4_Data	26964263	52
S4_Data	26964264	20
S4_Data	26964265	29
S4_Data	26964266	203
S4_Data	26964267	15
S4_Data	26964268	8
S4_Data	26964269	38
S4_Data	26964270	28
S4_Data	26964271	52
S4_Data	26964272	16
S4_Data	26964273	76
S4_Data	26964274	97
S4_Data	26964275	98
S4_Data	26964276	24
S4_Data	26964277	51
S4_Data	26964278	54
S4_Data	26964279	15
S4_Data	26964280	78
S4_Data	26964281	54
S4_Data	26964282	67
S4_Data	26964283	7
S4_Data	26964284	16
S4_Data	26964285	4
S4_Data	26964286	63
S4_Data	26964287	106
S4_Data	26964288	38
S4_Data	26964289	24
S4_Data	26964290	25
S4_Data	26964291	40
S4_Data	26964292	32
S4_Data	26964293	34
S4_Data	26964294	39
S4_Data	26964295	45
S4_Data	26964296	8
S4_Data	26964297	21
S4_Data	26964298	36
S4_Data	26964299	22
S4_Data	26964300	44
S4_Data	26964301	42
S4_Data	26964302	13
S4_Data	26964303	80
S4_Data	26964304	70
S4_Data	26964305	40
S4_Data	26964306	5
S4_Data	26964307	16
S4_Data	26964308	5
S4_Data	26964309	33
S4_Data	26964310	30
S4_Data	26964311	28
S4_Data	26964312	27
S4_Data	26964313	28
S4_Data	26964314	20
S4_Data	26964315	25
S4_Data	26964316	12
S4_Data	26964317	25
S4_Data	26964318	47
S4_Data	26964319	18
S4_Data	26964320	56
S4_Data	26964321	54
S4_Data	26964322	51
S4_Data	26964323	24
S4_Data	26964324	64
S4_Data	26964325	40
S4_Data	26964326	31
S4_Data	26964327	20
S4_Data	26964328	36
S4_Data	26964329	167
S4_Data	26964330	43
S4_Data	26964331	28
S4_Data	26964332	39
S4_Data	26964333	23
S4_Data	26964334	26
S4_Data	26964335	31
S4_Data	26964336	27
S4_Data	26964337	46
S4_Data	26964338	45
S4_Data	26964339	30
S4_Data	26964340	14
S4_Data	26964341	54
S4_Data	26964342	35
S4_Data	26964343	47
S4_Data	26964344	20
S4_Data	26964345	17
S4_Data	26964346	45
S4_Data	26964347	20
S4_Data	26964348	3
S4_Data	26964349	26
S4_Data	26964350	58
S4_Data	26964351	65
S4_Data	26964352	8
S4_Data	26964353	12
S4_Data	26964354	20
S4_Data	26964355	28
S4_Data	26964356	36
S4_Data	26964357	136
S4_Data	26964358	41
S4_Data	26964359	6
S4_Data	26964360	34
S4_Data	26964361	43
S4_Data	26964362	2
S4_Data	26964363	45
S4_Data	26964364	13
S4_Data	26964365	50
S4_Data	26964366	22
S4_Data	26964367	3
S4_Data	26964368	15
S4_Data	26964369	20
S4_Data	26964370	39
S4_Data	26964371	18
S4_Data	26964372	55
S4_Data	26964373	109
S4_Data	26964374	9
S4_Data	26964375	25
S4_Data	26964376	24
S4_Data	26964377	55
S4_Data	26964378	3
S4_Data	26964379	23
S4_Data	26964380	41
S4_Data	26964381	116
S4_Data	26964382	25
S4_Data	26964383	71
S4_Data	26964384	29
S4_Data	26964385	24
S4_Data	26964386	28
S4_Data	26964387	101
S4_Data	26964388	21
S4_Data	26964389	69
S4_Data	26964390	66
S4_Data	26964391	38
S4_Data	26964392	42
S4_Data	26964393	6
S4_Data	26964394	53
S4_Data	26964395	70
S4_Data	26964396	23
S4_Data	26964397	62
S4_Data	26964398	9
S4_Data	26964399	25
S4_Data	26964400	22
S4_Data	26964401	51
S4_Data	26964402	30
S4_Data	26964403	23
S4_Data	26964404	32
S4_Data	26964405	19
S4_Data	26964406	59
S4_Data	26964407	11
S4_Data	26964408	35
S4_Data	26964409	46
S4_Data	26964410	36
S4_Data	26964411	39
S4_Data	26964412	9
S4_Data	26964413	33
S4_Data	26964414	41
S4_Data	26964415	69
S4_Data	26964416	81
S4_Data	26964417	32
S4_Data	26964418	7
S4_Data	26964419	31
S4_Data	26964420	25
S4_Data	26964421	45
S4_Data	26964422	54
S4_Data	26964423	20
S4_Data	26964424	35
S4_Data	26964425	20
S4_Data	26964426	45
S4_Data	26964427	26
S4_Data	26964428	72
S4_Data	26964429	58
S4_Data	26964430	57
S4_Data	26964431	24
S4_Data	26964432	11
S4_Data	26964433	48
S4_Data	26964434	10
S4_Data	26964435	20
S4_Data	26964436	61
S4_Data	26964437	31
S4_Data	26964438	3
S4_Data	26964439	26
S4_Data	26964440	29
S4_Data	26964441	43
S4_Data	26964442	7
S4_Data	26964443	47
S4_Data	26964444	31
S4_Data	26964445	22
S4_Data	26964446	57
S4_Data	26964447	25
S4_Data	26964448	3
S4_Data	26964449	20
S4_Data	26964450	34
S4_Data	26964451	11
S4_Data	26964452	30
S4_Data	26964453	31
S4_Data	26964454	28
S4_Data	26964455	39
S4_Data	26964456	30
S4_Data	26964457	33
S4_Data	26964458	5
S4_Data	26964459	3
S4_Data	26964460	54
S4_Data	26964461	36
S4_Data	26964462	36
S4_Data	26964463	44
S4_Data	26964464	6
S4_Data	26964465	18
S4_Data	26964466	8
S4_Data	26964467	26
S4_Data	26964468	6
S4_Data	26964469	7
S4_Data	26964470	71
S4_Data	26964471	49
S4_Data	26964472	46
S4_Data	26964473	28
S4_Data	26964474	24
S4_Data	26964475	125
S4_Data	26964476	51
S4_Data	26964477	6
S4_Data	26964478	19
S4_Data	26964479	29
S4_Data	26964480	31
S4_Data	26964481	16
S4_Data	26964482	42
S4_Data	26964483	40
S4_Data	26964484	5
S4_Data	26964485	21
S4_Data	26964486	57
S4_Data	26964487	49
S4_Data	26964488	34
S4_Data	26964489	47
S4_Data	26964490	14
S4_Data	26964491	23
S4_Data	26964492	25
S4_Data	26964493	13
S4_Data	26964494	3
S4_Data	26964495	26
S4_Data	26964496	27
S4_Data	26964497	23
S4_Data	26964498	15
S4_Data	26964499	30
S4_Data	26964500	5
S4_Data	26964501	30
S4_Data	26964502	21
S4_Data	26964503	41
S4_Data	26964504	29
S4_Data	26964505	35
S4_Data	26964506	35
S4_Data	26964507	3
S4_Data	26964508	24
S4_Data	26964509	10
S4_Data	26964510	29
S4_Data	26964511	25
S4_Data	26964512	28
S4_Data	26964513	11
S4_Data	26964514	155
S4_Data	26964515	5
S4_Data	26964516	49
S4_Data	26964517	44
S4_Data	26964518	29
S4_Data	26964519	43
S4_Data	26964520	3
S4_Data	26964521	4
S4_Data	26964522	38
S4_Data	26964523	9
S4_Data	26964524	10
S4_Data	26964525	28
S4_Data	26964526	2
S4_Data	26964527	17
S4_Data	26964528	36
S4_Data	26964529	26
S4_Data	26964530	22
S4_Data	26964531	38
S4_Data	26964532	26
S4_Data	26964533	53
S4_Data	26964534	23
S4_Data	26964535	36
S4_Data	26964536	48
S4_Data	26964537	86
S4_Data	26964538	13
S4_Data	26964539	28
S4_Data	26964540	46
S4_Data	26964541	15
S4_Data	26964542	20
S4_Data	26964543	43
S4_Data	26964544	40
S4_Data	26964545	53
S4_Data	26964546	27
S4_Data	26964547	16
S4_Data	26964548	78
S4_Data	26964549	46
S4_Data	26964550	22
S4_Data	26964551	23
S4_Data	26964552	10
S4_Data	26964553	3
S4_Data	26964554	34
S4_Data	26964555	58
S4_Data	26964556	27
S4_Data	26964557	3
S4_Data	26964558	20
S4_Data	26964559	39
S4_Data	26964560	24
S4_Data	26964561	16
S4_Data	26964562	21
S4_Data	26964563	26
S4_Data	26964564	48
S4_Data	26964565	36
S4_Data	26964566	52
S4_Data	26964567	5
S4_Data	26964568	4
S4_Data	26964569	9
S4_Data	26964570	4
S4_Data	26964571	19
S4_Data	26964572	6
S4_Data	26964573	44
S4_Data	26964574	28
S4_Data	26964575	7
S4_Data	26964576	29
S4_Data	26964577	43
S4_Data	26964578	13
S4_Data	26964579	39
S4_Data	26964580	19
S4_Data	26964581	33
S4_Data	26964582	3
S4_Data	26964583	23
S4_Data	26964584	18
S4_Data	26964585	3
S4_Data	26964586	40
S4_Data	26964587	69
S4_Data	26964588	27
S4_Data	26964589	9
S4_Data	26964590	30
S4_Data	26964591	5
S4_Data	26964592	45
S4_Data	26964593	45
S4_Data	26964594	29
S4_Data	26964595	19
S4_Data	26964596	37
S4_Data	26964597	30
S4_Data	26964598	28
S4_Data	26964599	38
S4_Data	26964600	39
S4_Data	26964601	9
S4_Data	26964602	5
S4_Data	26964603	8
S4_Data	26964604	12
S4_Data	26964605	36
S4_Data	26964606	30
S4_Data	26964607	28
S4_Data	26964608	25
S4_Data	26964609	50
S4_Data	26964610	18
S4_Data	26964611	71
S4_Data	26964612	42
S4_Data	26964613	28
S4_Data	26964614	9
S4_Data	26964615	26
S4_Data	26964616	35
S4_Data	26964617	18
S4_Data	26964618	3
S4_Data	26964619	10
S4_Data	26964620	11
S4_Data	26964621	31
S4_Data	26964622	33
S4_Data	26964623	8
S4_Data	26964624	6
S4_Data	26964625	48
S4_Data	26964626	14
S4_Data	26964627	20
S4_Data	26964628	10
S4_Data	26964629	9
S4_Data	26964630	37
S4_Data	26964631	29
S4_Data	26964632	33
S4_Data	26964633	18
S4_Data	26964634	18
S4_Data	26964635	5
S4_Data	26964636	4
S4_Data	26964637	8
S4_Data	26964638	25
S4_Data	26964639	50
S4_Data	26964640	35
S4_Data	26964641	11
S4_Data	26964642	33
S4_Data	26964643	24
S4_Data	26964644	29
S4_Data	26964645	26
S4_Data	26964646	8
S4_Data	26964647	40
S4_Data	26964648	5
S4_Data	26964649	16
S4_Data	26964650	23
S4_Data	26964651	25
S4_Data	26964652	47
S4_Data	26964653	37
S4_Data	26964654	17
S4_Data	26964655	37
S4_Data	26964656	8
S4_Data	26964657	31
S4_Data	26964658	15
S4_Data	26964659	20
S4_Data	26964660	15
S4_Data	26964661	16
S4_Data	26964662	3
S4_Data	26964663	20
S4_Data	26964664	35
S4_Data	26964665	26
S4_Data	26964666	68
S4_Data	26964667	20
S4_Data	26964668	9
S4_Data	26964669	11
S4_Data	26964670	41
S4_Data	26964671	3
S4_Data	26964672	2
S4_Data	26964673	11
S4_Data	26964674	2
S4_Data	26964675	15
S4_Data	26964676	60
S4_Data	26964677	16
S4_Data	26964678	27
S4_Data	26964679	30
S4_Data	26964680	57
S4_Data	26964681	6
S4_Data	26964682	3
S4_Data	26964683	23
S4_Data	26964684	33
S4_Data	26964685	8
S4_Data	26964686	16
S4_Data	26964687	7
S4_Data	26964688	26
S4_Data	26964689	22
S4_Data	26964690	32
S4_Data	26964691	4
S4_Data	26964692	7
S4_Data	26964693	27
S4_Data	26964694	30
S4_Data	26964695	34
S4_Data	26964696	17
S4_Data	26964697	28
S4_Data	26964698	18
S4_Data	26964699	12
S4_Data	26964700	39
S4_Data	26964701	20
S4_Data	26964702	46
S4_Data	26964703	16
S4_Data	26964704	32
S4_Data	26964705	26
S4_Data	26964706	46
S4_Data	26964707	28
S4_Data	26964708	6
S4_Data	26964709	46
S4_Data	26964710	3
S4_Data	26964711	49
S4_Data	26964712	13
S4_Data	26964713	27
S4_Data	26964714	29
S4_Data	26964715	4
S4_Data	26964716	47
S4_Data	26964717	29
S4_Data	26964718	30
S4_Data	26964719	6
S4_Data	26964720	26
S4_Data	26964721	9
S4_Data	26964722	10
S4_Data	26964723	6
S4_Data	26964724	17
S4_Data	26964725	26
S4_Data	26964726	19
S4_Data	26964727	20
S4_Data	26964728	34
S4_Data	26964729	12
S4_Data	26964730	12
S4_Data	26964731	21
S4_Data	26964732	27
S4_Data	26964733	17
S4_Data	26964734	27
S4_Data	26964735	12
S4_Data	26964736	33
S4_Data	26964737	37
S4_Data	26964738	52
S4_Data	26964739	7
S4_Data	26964740	27
S4_Data	26964741	74
S4_Data	26964742	31
S4_Data	26964743	5
S4_Data	26964744	14
S4_Data	26964745	4
S4_Data	26964746	37
S4_Data	26964747	48
S4_Data	26964748	19
S4_Data	26964749	41
S4_Data	26964750	12
S4_Data	26964751	7
S4_Data	26964752	38
S4_Data	26964753	56
S4_Data	26964754	7
S4_Data	26964755	23
S4_Data	26964756	3
S4_Data	26964757	13
S4_Data	26964758	42
S4_Data	26964759	4
S4_Data	26964760	7
S4_Data	26964761	40
S4_Data	26964762	8
S4_Data	26964763	4
S4_Data	26964764	5
S4_Data	26964765	30
S4_Data	26964766	5
S4_Data	26964767	6
S4_Data	26964768	7
S4_Data	26964769	25
S4_Data	26964770	21
S4_Data	26964771	9
S4_Data	26964772	26
S4_Data	26964773	5
S4_Data	26964774	18
S4_Data	26964775	37
S4_Data	26964776	30
S4_Data	26964777	72
S4_Data	26964778	11
S4_Data	26964779	46
S4_Data	26964780	13
S4_Data	26964781	30
S4_Data	26964782	7
S4_Data	26964783	46
S4_Data	26964784	11
S4_Data	26964785	22
S4_Data	26964786	12
S4_Data	26964787	8
S4_Data	26964788	3
S4_Data	26964789	28
S4_Data	26964790	38
S4_Data	26964791	14
S4_Data	26964792	17
S4_Data	26964793	20
S4_Data	26964794	7
S4_Data	26964795	16
S4_Data	26964796	20
S4_Data	26964797	33
S4_Data	26964798	10
S4_Data	26964799	17
S4_Data	26964800	10
S4_Data	26964801	35
S4_Data	26964802	4
S4_Data	26964803	11
S4_Data	26964804	34
S4_Data	26964805	7
S4_Data	26964806	1
S4_Data	26964807	10
S4_Data	26964808	21
S4_Data	26964809	29
S4_Data	26964810	6
S4_Data	26964811	5
S4_Data	26964812	48
S4_Data	26964813	1
S4_Data	26964814	20
S4_Data	26964815	13
S4_Data	26964816	18
S4_Data	26964817	43
S4_Data	26964818	31
S4_Data	26964819	22
S4_Data	26964820	27
S4_Data	26964821	40
S4_Data	26964822	8
S4_Data	26964823	3
S4_Data	26964824	2
S4_Data	26964825	11
S4_Data	26964826	13
S4_Data	26964827	3
S4_Data	26964828	12
S4_Data	26964829	5
S4_Data	26964830	1
S4_Data	26964831	9
S4_Data	26964832	59
S4_Data	26964833	8
S4_Data	26964834	4
S4_Data	26964835	11
S4_Data	26964836	6
S4_Data	26964837	8
S4_Data	26964838	9
S4_Data	26964839	15
S4_Data	26964840	4
S4_Data	26964841	43
S4_Data	26964842	29
S4_Data	26964843	10
S4_Data	26964844	2
S4_Data	26964845	24
S4_Data	26964846	4
S4_Data	26964847	18
S4_Data	26964848	2
S4_Data	26964849	3
S4_Data	26964850	7
S4_Data	26964851	3
S4_Data	26964852	21
S4_Data	26964853	49
S4_Data	26964854	21
S4_Data	26964855	31
S4_Data	26964856	3
S4_Data	26964857	10
S4_Data	26964858	6
S4_Data	26964859	31
S4_Data	26964860	18
S4_Data	26964861	3
S4_Data	26964862	9
S4_Data	26964863	11
S4_Data	26964864	37
S4_Data	26964865	6
S4_Data	26964866	3
S4_Data	26964867	3
S4_Data	26964868	20
S4_Data	26964869	13
S4_Data	26964870	3
S4_Data	26964871	28
S4_Data	26964872	15
S4_Data	26964873	13
S4_Data	26964874	3
S4_Data	26964875	2
S4_Data	26964876	3
S4_Data	26964877	21
S4_Data	26964878	7
S4_Data	26964879	8
S4_Data	26964880	23
S4_Data	26964881	4
S4_Data	26964882	46
S4_Data	26964883	13
S4_Data	26964884	10
S4_Data	26964885	6
S4_Data	26964886	4
S4_Data	26964887	3
S4_Data	26964888	3
S4_Data	26964889	4
S4_Data	26964890	4
S4_Data	26964891	3
S4_Data	26964892	7
S4_Data	26964893	17
S4_Data	26964894	6
S4_Data	26964895	44
S4_Data	26964896	5
S4_Data	26964897	6
S4_Data	26964898	3
S4_Data	26964899	6
S4_Data	26964900	6
S4_Data	26964901	15
S4_Data	26964902	5
S4_Data	26964903	6
S4_Data	26964904	17
S4_Data	26964905	2
S4_Data	26964906	2
S4_Data	26964907	19
S4_Data	26964908	9
S4_Data	26964909	4
S4_Data	26964910	4
S4_Data	26964911	10
S4_Data	26964912	13
S4_Data	26964913	8
S4_Data	26964914	18
S4_Data	26964915	11
S4_Data	26964916	38
S4_Data	26964917	2
S4_Data	26964918	5
S4_Data	26964919	20
S4_Data	26964920	4
S4_Data	26964921	26
S4_Data	26964922	2
S4_Data	26964923	16
S4_Data	26964924	31
S4_Data	26964925	21
S4_Data	26964926	8
S4_Data	26964927	3
S4_Data	26964928	2
S4_Data	26964929	42
S4_Data	26964930	6
S4_Data	26964931	2
S4_Data	26964932	13
S4_Data	26964933	28
S4_Data	26964934	4
S4_Data	26964935	4
S4_Data	26964936	8
S4_Data	26964937	24
S4_Data	26964938	8
S4_Data	26964939	9
S4_Data	26964940	6
S4_Data	26964941	2
S4_Data	26964942	5
S4_Data	26964943	4
S4_Data	26964944	14
S4_Data	26964945	3
S4_Data	26964946	14
S4_Data	26964947	15
S4_Data	26964948	7
S4_Data	26964949	20
S4_Data	26964950	17
S4_Data	26964951	3
S4_Data	26964952	11
S4_Data	26964953	5
S4_Data	26964954	18
S4_Data	26964955	16
S4_Data	26964956	11
S4_Data	26964957	31
S4_Data	26964958	4
S4_Data	26964959	2
S4_Data	26964960	4
S4_Data	26964961	4
S4_Data	26964962	3
S4_Data	26964963	3
S4_Data	26964964	13
S4_Data	26964965	4
S4_Data	26964966	10
S4_Data	26964967	17
S4_Data	26964968	8
S4_Data	26964969	5
S4_Data	26964970	3
S4_Data	26964971	18
S4_Data	26964972	3
S4_Data	26964973	16
S4_Data	26964974	1
S4_Data	26964975	16
S4_Data	26964976	3
S4_Data	26964977	7
S4_Data	26964978	8
S4_Data	26964979	11
S4_Data	26964980	2
S4_Data	26964981	3
S4_Data	26964982	17
S4_Data	26964983	11
S4_Data	26964984	3
S4_Data	26964985	5
S4_Data	26964986	24
S4_Data	26964987	17
S4_Data	26964988	6
S4_Data	26964989	23
S4_Data	26964990	25
S4_Data	26964991	7
S4_Data	26964992	11
S4_Data	26964993	3
S4_Data	26964994	25
S4_Data	26964995	6
S4_Data	26964996	3
S4_Data	26964997	22
S4_Data	26964998	1
S4_Data	26964999	3
S4_Data	26965000	3
S4_Data	26965001	2
S4_Data	26965002	6
S4_Data	26965003	2
S4_Data	26965004	4
S4_Data	26965005	3
S4_Data	26965006	5
S4_Data	26965007	8
S4_Data	26965008	5
S4_Data	26965009	2
S4_Data	26965010	16
S4_Data	26965011	2
S4_Data	26965012	7
S4_Data	26965013	12
S4_Data	26965014	2
S4_Data	26965015	5
S4_Data	26965016	6
S4_Data	26965017	4
S4_Data	26965018	5
S4_Data	26965019	3
S4_Data	26965020	8
S4_Data	26965021	3
S4_Data	26965022	4
S4_Data	26965023	7
S4_Data	26965024	22
S4_Data	26965025	5
S4_Data	26965026	11
S4_Data	26965027	3
S4_Data	26965028	12
S4_Data	26965029	10
S4_Data	26965030	6
S4_Data	26965031	4
S4_Data	26965032	11
S4_Data	26965033	12
S4_Data	26965034	9
S4_Data	26965035	11
S4_Data	26965036	3
S4_Data	26965037	4
S4_Data	26965038	5
S4_Data	26965039	2
S4_Data	26965040	9
S4_Data	26965041	4
S4_Data	26965042	25
S4_Data	26965043	18
S4_Data	26965044	11
S4_Data	26965045	8
S4_Data	26965046	3
S4_Data	26965047	6
S4_Data	26965048	2
S4_Data	26965049	5
S4_Data	26965050	4
S4_Data	26965051	3
S4_Data	26965052	3
S4_Data	26965053	24
S4_Data	26965054	4
S4_Data	26965055	3
S4_Data	26965056	4
S4_Data	26965057	4
S4_Data	26965058	8
S4_Data	26965059	4
S4_Data	26965060	3
S4_Data	26965061	11
S4_Data	26965062	5
S4_Data	26965063	3
S4_Data	26965064	9
S4_Data	26965065	8
S4_Data	26965066	4
S4_Data	26965067	3
S4_Data	26965068	2
S4_Data	26965069	5
S4_Data	26965070	3
S4_Data	26965071	2
S4_Data	26965072	3
S4_Data	26965073	4
S4_Data	26965074	6
S4_Data	26965075	15
S4_Data	26965076	3
S4_Data	26965077	4
S4_Data	26965078	5
S4_Data	26965079	6
S4_Data	26965080	3
S4_Data	26965081	4
S4_Data	26965082	3
S4_Data	26965083	4
S4_Data	26965084	5
S4_Data	26965085	6
S4_Data	26965086	9
S4_Data	26965087	4
S4_Data	26965088	3
S4_Data	26965089	2
S4_Data	26965090	3
S4_Data	26965091	10
S4_Data	26965092	3
S4_Data	26965093	5
S4_Data	26965094	5
S4_Data	26965095	7
S4_Data	26965096	3
S4_Data	26965097	2
S4_Data	26965098	2
S4_Data	26965099	7
S4_Data	26965100	8
S4_Data	26965101	9
S4_Data	26965102	3
S4_Data	26965103	10
S4_Data	26965104	11
S4_Data	26965105	2
S4_Data	26965106	6
S4_Data	26965107	3
S4_Data	26965108	1
S4_Data	26965109	3
S4_Data	26965110	4
S4_Data	26965111	3
S4_Data	26965112	7
S4_Data	26965113	3
S4_Data	26965114	3
S4_Data	26965115	13
S4_Data	26965116	5
S4_Data	26965117	3
S4_Data	26965118	6
S4_Data	26965119	2
S4_Data	26965120	2
S4_Data	26965121	2
S4_Data	26965122	3
S4_Data	26965123	4
S4_Data	26965124	5
S4_Data	26965125	4
S4_Data	26965126	3
S4_Data	26965127	3
S4_Data	26965128	4
S4_Data	26965129	9
S4_Data	26965130	8
S4_Data	26965131	2
S4_Data	26965132	4
S4_Data	26965133	10
S4_Data	26965134	7
S4_Data	26965135	4
S4_Data	26965136	6
S4_Data	26965137	8
S4_Data	26965138	2
S4_Data	26965139	6
S4_Data	26965140	11
S4_Data	26965141	5
S4_Data	26965142	3
S4_Data	26965143	3
S4_Data	26965144	9
S4_Data	26965145	3
S4_Data	26965146	4
S4_Data	26965147	4
S4_Data	26965148	4
S4_Data	26965149	3
S4_Data	26965150	3
S4_Data	26965151	7
S4_Data	26965152	3
S4_Data	26965153	11
S4_Data	26965154	4
S4_Data	26965155	3
S4_Data	26965156	3
S4_Data	26965157	6
S4_Data	26965158	3
S4_Data	26965159	2
S4_Data	26965160	5
S4_Data	26965161	3
S4_Data	26965162	3
S4_Data	26965163	2
S4_Data	26965164	2
S4_Data	26965165	2
S4_Data	26965166	2
S4_Data	26965167	7
S4_Data	26965168	2
S4_Data	26965169	4
S4_Data	26965170	8
S4_Data	26965171	3
S4_Data	26965172	3
S4_Data	26965173	5
S4_Data	26965174	7
S4_Data	26965175	4
S4_Data	26965176	3
S4_Data	26965177	1
S4_Data	26965178	2
S4_Data	26965179	11
S4_Data	26965180	3
S4_Data	26965181	3
S4_Data	26965182	3
S4_Data	26965183	1
S4_Data	26965184	9
S4_Data	26965185	6
S4_Data	26965186	3
S4_Data	26965187	6
S4_Data	26965188	3
S4_Data	26965189	3
S4_Data	26965190	4
S4_Data	26965191	6
S4_Data	26965192	3
S4_Data	26965193	5
S4_Data	26965194	2
S4_Data	26965195	3
S4_Data	26965196	6
S4_Data	26965197	3
S4_Data	26965198	3
S4_Data	26965199	3
S4_Data	26965200	2
S4_Data	26965201	3
S4_Data	26965202	2
S4_Data	26965203	3
S4_Data	26965204	3
S4_Data	26965205	4
S4_Data	26965206	3
S4_Data	26965207	5
S4_Data	26965208	4
S4_Data	26965209	4
S4_Data	26965210	5
S4_Data	26965211	6
S4_Data	26965212	5
S4_Data	26965213	2
S4_Data	26965214	3
S4_Data	26965215	2
S4_Data	26965216	3
S4_Data	26965217	3
S4_Data	26965218	2
S4_Data	26965219	6
S4_Data	26965220	5
S4_Data	26965221	3
S4_Data	26965222	3
S4_Data	26965223	2
S4_Data	26965224	3
S4_Data	26965225	3
S4_Data	26965226	4
S4_Data	26965227	4
S4_Data	26965228	3
S4_Data	26965229	3
S4_Data	26965230	3
S4_Data	26965231	3
S4_Data	26965232	4
S4_Data	26965233	3
S4_Data	26965234	2
S4_Data	26965235	5
S4_Data	26965236	3
S4_Data	26965237	3
S4_Data	26965238	3
S4_Data	26965239	2
S4_Data	26965240	3
S4_Data	26965241	3
S4_Data	26965242	3
S4_Data	26965243	4
S4_Data	26965244	4
S4_Data	26965245	3
S4_Data	26965246	3
S4_Data	26965247	3
S4_Data	26965248	3
S4_Data	26965249	3
S4_Data	26965250	3
S4_Data	26965251	4
S4_Data	26965252	3
S4_Data	26965253	3
S7_Data	26965254	214
S7_Data	26965255	212008
S7_Data	26965256	172
S7_Data	26965257	5
S7_Data	26965258	18
S7_Data	26965259	9
S7_Data	26965260	12
S7_Data	26965261	3
S7_Data	26965262	4067
S7_Data	26965263	27
S7_Data	26965264	22
S7_Data	26965265	26
S7_Data	26965266	293
S7_Data	26965267	23
S7_Data	26965268	202
S7_Data	26965269	19
S7_Data	26965270	29
S7_Data	26965271	210
S7_Data	26965272	4
S7_Data	26965273	8
S7_Data	26965274	59
S7_Data	26965275	198
S7_Data	26965276	24
S7_Data	26965277	375
S7_Data	26965278	55
S7_Data	26965279	43
S7_Data	26965280	15
S7_Data	26965281	130
S7_Data	26965282	52
S7_Data	26965283	333
S7_Data	26965284	45
S7_Data	26965285	31
S7_Data	26965286	54
S7_Data	26965287	19
S7_Data	26965288	523
S7_Data	26965289	39
S7_Data	26965290	24
S7_Data	26965291	34
S7_Data	26965292	116
S7_Data	26965293	534
S7_Data	26965294	75
S7_Data	26965295	100
S7_Data	26965296	7
S7_Data	26965297	44
S7_Data	26965298	83
S7_Data	26965299	27
S7_Data	26965300	745
S7_Data	26965301	121
S7_Data	26965302	30
S7_Data	26965303	38
S7_Data	26965304	111
S7_Data	26965305	59
S7_Data	26965306	3
S7_Data	26965307	40
S7_Data	26965308	97
S7_Data	26965309	146
S7_Data	26965310	64
S7_Data	26965311	57
S7_Data	26965312	538
S7_Data	26965313	16
S7_Data	26965314	898
S7_Data	26965315	22
S7_Data	26965316	203
S7_Data	26965317	16
S7_Data	26965318	201
S7_Data	26965319	42
S7_Data	26965320	98
S7_Data	26965321	20
S7_Data	26965322	262
S7_Data	26965323	59
S7_Data	26965324	43
S7_Data	26965325	33
S7_Data	26965326	3
S7_Data	26965327	12
S7_Data	26965328	207
S7_Data	26965329	16
S7_Data	26965330	67
S7_Data	26965331	42
S7_Data	26965332	1
S7_Data	26965333	135
S7_Data	26965334	64
S7_Data	26965335	88
S7_Data	26965336	49
S7_Data	26965337	28
S7_Data	26965338	97
S7_Data	26965339	321
S7_Data	26965340	24
S7_Data	26965341	3
S7_Data	26965342	16
S7_Data	26965343	38
S7_Data	26965344	74
S7_Data	26965345	39
S7_Data	26965346	15
S7_Data	26965347	206
S7_Data	26965348	835
S7_Data	26965349	64
S7_Data	26965350	136
S7_Data	26965351	93
S7_Data	26965352	27
S7_Data	26965353	78
S7_Data	26965354	50
S7_Data	26965355	4
S7_Data	26965356	96
S7_Data	26965357	27
S7_Data	26965358	26
S7_Data	26965359	36
S7_Data	26965360	28
S7_Data	26965361	126
S7_Data	26965362	20
S7_Data	26965363	19
S7_Data	26965364	30
S7_Data	26965365	67
S7_Data	26965366	56
S7_Data	26965367	266
S7_Data	26965368	5
S7_Data	26965369	19
S7_Data	26965370	9
S7_Data	26965371	22
S7_Data	26965372	264
S7_Data	26965373	19
S7_Data	26965374	26
S7_Data	26965375	18
S7_Data	26965376	21
S7_Data	26965377	2
S7_Data	26965378	29
S7_Data	26965379	15
S7_Data	26965380	28
S7_Data	26965381	10
S7_Data	26965382	14
S7_Data	26965383	233
S7_Data	26965384	247
S7_Data	26965385	31
S7_Data	26965386	27
S7_Data	26965387	14
S7_Data	26965388	11
S7_Data	26965389	414
S7_Data	26965390	81
S7_Data	26965391	41
S7_Data	26965392	246
S7_Data	26965393	1
S7_Data	26965394	54
S7_Data	26965395	30
S7_Data	26965396	280
S7_Data	26965397	223
S7_Data	26965398	171
S7_Data	26965399	115
S7_Data	26965400	16
S7_Data	26965401	33
S7_Data	26965402	35
S7_Data	26965403	30
S7_Data	26965404	11
S7_Data	26965405	179
S7_Data	26965406	82
S7_Data	26965407	125
S7_Data	26965408	32
S7_Data	26965409	31
S7_Data	26965410	85
S7_Data	26965411	36
S7_Data	26965412	25
S7_Data	26965413	208
S7_Data	26965414	163
S7_Data	26965415	17
S7_Data	26965416	60
S7_Data	26965417	142
S7_Data	26965418	25
S7_Data	26965419	31
S7_Data	26965420	8
S7_Data	26965421	37
S7_Data	26965422	19
S7_Data	26965423	33
S7_Data	26965424	10
S7_Data	26965425	61
S7_Data	26965426	5
S7_Data	26965427	68
S7_Data	26965428	37
S7_Data	26965429	298
S7_Data	26965430	19
S7_Data	26965431	19
S7_Data	26965432	12
S7_Data	26965433	52
S7_Data	26965434	12
S7_Data	26965435	6
S7_Data	26965436	28
S7_Data	26965437	133
S7_Data	26965438	15
S7_Data	26965439	4
S7_Data	26965440	31
S7_Data	26965441	70
S7_Data	26965442	52
S7_Data	26965443	33
S7_Data	26965444	34
S7_Data	26965445	8
S7_Data	26965446	65
S7_Data	26965447	23
S7_Data	26965448	56
S7_Data	26965449	49
S7_Data	26965450	44
S7_Data	26965451	20
S7_Data	26965452	183
S7_Data	26965453	59
S7_Data	26965454	9
S7_Data	26965455	158
S7_Data	26965456	1
S7_Data	26965457	203
S7_Data	26965458	30
S7_Data	26965459	28
S7_Data	26965460	24
S7_Data	26965461	53
S7_Data	26965462	50
S7_Data	26965463	188
S7_Data	26965464	27
S7_Data	26965465	339
S7_Data	26965466	117
S7_Data	26965467	69
S7_Data	26965468	67
S7_Data	26965469	2
S7_Data	26965470	26
S7_Data	26965471	40
S7_Data	26965472	94
S7_Data	26965473	16
S7_Data	26965474	13
S7_Data	26965475	30
S7_Data	26965476	25
S7_Data	26965477	29
S7_Data	26965478	222
S7_Data	26965479	13
S7_Data	26965480	28
S7_Data	26965481	64
S7_Data	26965482	23
S7_Data	26965483	37
S7_Data	26965484	2
S7_Data	26965485	29
S7_Data	26965486	37
S7_Data	26965487	42
S7_Data	26965488	28
S7_Data	26965489	134
S7_Data	26965490	580
S7_Data	26965491	32
S7_Data	26965492	54
S7_Data	26965493	34
S7_Data	26965494	38
S7_Data	26965495	121
S7_Data	26965496	101
S7_Data	26965497	75
S7_Data	26965498	22
S7_Data	26965499	72
S7_Data	26965500	32
S7_Data	26965501	9
S7_Data	26965502	14
S7_Data	26965503	34
S7_Data	26965504	36
S7_Data	26965505	87
S7_Data	26965506	29
S7_Data	26965507	22
S7_Data	26965508	47
S7_Data	26965509	4
S7_Data	26965510	4
S7_Data	26965511	3
S7_Data	26965512	17
S7_Data	26965513	14
S7_Data	26965514	3
S7_Data	26965515	26
S7_Data	26965516	28
S7_Data	26965517	84
S7_Data	26965518	25
S7_Data	26965519	34
S7_Data	26965520	58
S7_Data	26965521	13
S7_Data	26965522	43
S7_Data	26965523	57
S7_Data	26965524	17
S7_Data	26965525	54
S7_Data	26965526	18
S7_Data	26965527	34
S7_Data	26965528	62
S7_Data	26965529	22
S7_Data	26965530	38
S7_Data	26965531	18
S7_Data	26965532	45
S7_Data	26965533	2
S7_Data	26965534	72
S7_Data	26965535	57
S7_Data	26965536	34
S7_Data	26965537	89
S7_Data	26965538	39
S7_Data	26965539	9
S7_Data	26965540	22
S7_Data	26965541	214
S7_Data	26965542	31
S7_Data	26965543	246
S7_Data	26965544	155
S7_Data	26965545	117
S7_Data	26965546	28
S7_Data	26965547	21
S7_Data	26965548	68
S7_Data	26965549	18
S7_Data	26965550	47
S7_Data	26965551	36
S7_Data	26965552	142
S7_Data	26965553	27
S7_Data	26965554	123
S7_Data	26965555	17
S7_Data	26965556	10
S7_Data	26965557	34
S7_Data	26965558	59
S7_Data	26965559	79
S7_Data	26965560	28
S7_Data	26965561	46
S7_Data	26965562	5
S7_Data	26965563	4
S7_Data	26965564	3
S7_Data	26965565	10
S7_Data	26965566	41
S7_Data	26965567	25
S7_Data	26965568	72
S7_Data	26965569	12
S7_Data	26965570	10
S7_Data	26965571	21
S7_Data	26965572	57
S7_Data	26965573	84
S7_Data	26965574	18
S7_Data	26965575	17
S7_Data	26965576	29
S7_Data	26965577	2
S7_Data	26965578	25
S7_Data	26965579	47
S7_Data	26965580	20
S7_Data	26965581	26
S7_Data	26965582	18
S7_Data	26965583	33
S7_Data	26965584	65
S7_Data	26965585	11
S7_Data	26965586	112
S7_Data	26965587	32
S7_Data	26965588	52
S7_Data	26965589	5
S7_Data	26965590	30
S7_Data	26965591	48
S7_Data	26965592	40
S7_Data	26965593	16
S7_Data	26965594	92
S7_Data	26965595	67
S7_Data	26965596	16
S7_Data	26965597	6
S7_Data	26965598	101
S7_Data	26965599	2
S7_Data	26965600	21
S7_Data	26965601	3
S7_Data	26965602	25
S7_Data	26965603	64
S7_Data	26965604	77
S7_Data	26965605	46
S7_Data	26965606	23
S7_Data	26965607	43
S7_Data	26965608	26
S7_Data	26965609	37
S7_Data	26965610	104
S7_Data	26965611	40
S7_Data	26965612	29
S7_Data	26965613	35
S7_Data	26965614	119
S7_Data	26965615	51
S7_Data	26965616	40
S7_Data	26965617	37
S7_Data	26965618	17
S7_Data	26965619	40
S7_Data	26965620	5
S7_Data	26965621	4
S7_Data	26965622	6
S7_Data	26965623	4
S7_Data	26965624	18
S7_Data	26965625	2
S7_Data	26965626	47
S7_Data	26965627	5
S7_Data	26965628	4
S7_Data	26965629	37
S7_Data	26965630	37
S7_Data	26965631	18
S7_Data	26965632	33
S7_Data	26965633	3
S7_Data	26965634	30
S7_Data	26965635	103
S7_Data	26965636	116
S7_Data	26965637	3
S7_Data	26965638	124
S7_Data	26965639	14
S7_Data	26965640	18
S7_Data	26965641	151
S7_Data	26965642	21
S7_Data	26965643	29
S7_Data	26965644	17
S7_Data	26965645	22
S7_Data	26965646	4
S7_Data	26965647	13
S7_Data	26965648	22
S7_Data	26965649	24
S7_Data	26965650	30
S7_Data	26965651	12
S7_Data	26965652	3
S7_Data	26965653	7
S7_Data	26965654	76
S7_Data	26965655	26
S7_Data	26965656	3
S7_Data	26965657	99
S7_Data	26965658	10
S7_Data	26965659	37
S7_Data	26965660	42
S7_Data	26965661	32
S7_Data	26965662	67
S7_Data	26965663	40
S7_Data	26965664	17
S7_Data	26965665	69
S7_Data	26965666	65
S7_Data	26965667	22
S7_Data	26965668	21
S7_Data	26965669	6
S7_Data	26965670	38
S7_Data	26965671	5
S7_Data	26965672	49
S7_Data	26965673	8
S7_Data	26965674	2
S7_Data	26965675	15
S7_Data	26965676	33
S7_Data	26965677	11
S7_Data	26965678	46
S7_Data	26965679	56
S7_Data	26965680	37
S7_Data	26965681	23
S7_Data	26965682	27
S7_Data	26965683	3
S7_Data	26965684	91
S7_Data	26965685	82
S7_Data	26965686	10
S7_Data	26965687	23
S7_Data	26965688	29
S7_Data	26965689	5
S7_Data	26965690	5
S7_Data	26965691	45
S7_Data	26965692	1
S7_Data	26965693	41
S7_Data	26965694	2
S7_Data	26965695	32
S7_Data	26965696	34
S7_Data	26965697	14
S7_Data	26965698	88
S7_Data	26965699	55
S7_Data	26965700	36
S7_Data	26965701	10
S7_Data	26965702	3
S7_Data	26965703	19
S7_Data	26965704	10
S7_Data	26965705	18
S7_Data	26965706	28
S7_Data	26965707	68
S7_Data	26965708	10
S7_Data	26965709	19
S7_Data	26965710	1
S7_Data	26965711	50
S7_Data	26965712	13
S7_Data	26965713	23
S7_Data	26965714	31
S7_Data	26965715	31
S7_Data	26965716	59
S7_Data	26965717	77
S7_Data	26965718	21
S7_Data	26965719	13
S7_Data	26965720	7
S7_Data	26965721	11
S7_Data	26965722	8
S7_Data	26965723	77
S7_Data	26965724	15
S7_Data	26965725	30
S7_Data	26965726	2
S7_Data	26965727	22
S7_Data	26965728	7
S7_Data	26965729	36
S7_Data	26965730	4
S7_Data	26965731	97
S7_Data	26965732	18
S7_Data	26965733	2
S7_Data	26965734	11
S7_Data	26965735	12
S7_Data	26965736	13
S7_Data	26965737	79
S7_Data	26965738	43
S7_Data	26965739	2
S7_Data	26965740	25
S7_Data	26965741	22
S7_Data	26965742	89
S7_Data	26965743	87
S7_Data	26965744	18
S7_Data	26965745	18
S7_Data	26965746	10
S7_Data	26965747	135
S7_Data	26965748	23
S7_Data	26965749	13
S7_Data	26965750	24
S7_Data	26965751	43
S7_Data	26965752	3
S7_Data	26965753	25
S7_Data	26965754	36
S7_Data	26965755	98
S7_Data	26965756	42
S7_Data	26965757	39
S7_Data	26965758	38
S7_Data	26965759	2
S7_Data	26965760	9
S7_Data	26965761	22
S7_Data	26965762	22
S7_Data	26965763	38
S7_Data	26965764	15
S7_Data	26965765	25
S7_Data	26965766	15
S7_Data	26965767	21
S7_Data	26965768	3
S7_Data	26965769	33
S7_Data	26965770	30
S7_Data	26965771	43
S7_Data	26965772	36
S7_Data	26965773	33
S7_Data	26965774	13
S7_Data	26965775	27
S7_Data	26965776	6
S7_Data	26965777	11
S7_Data	26965778	3
S7_Data	26965779	22
S7_Data	26965780	35
S7_Data	26965781	3
S7_Data	26965782	7
S7_Data	26965783	5
S7_Data	26965784	2
S7_Data	26965785	3
S7_Data	26965786	27
S7_Data	26965787	32
S7_Data	26965788	2
S7_Data	26965789	25
S7_Data	26965790	27
S7_Data	26965791	21
S7_Data	26965792	29
S7_Data	26965793	3
S7_Data	26965794	38
S7_Data	26965795	3
S7_Data	26965796	35
S7_Data	26965797	72
S7_Data	26965798	73
S7_Data	26965799	11
S7_Data	26965800	27
S7_Data	26965801	44
S7_Data	26965802	2
S7_Data	26965803	19
S7_Data	26965804	24
S7_Data	26965805	9
S7_Data	26965806	59
S7_Data	26965807	39
S7_Data	26965808	76
S7_Data	26965809	67
S7_Data	26965810	15
S7_Data	26965811	74
S7_Data	26965812	1
S7_Data	26965813	38
S7_Data	26965814	33
S7_Data	26965815	13
S7_Data	26965816	36
S7_Data	26965817	31
S7_Data	26965818	4
S7_Data	26965819	7
S7_Data	26965820	2
S7_Data	26965821	19
S7_Data	26965822	6
S7_Data	26965823	29
S7_Data	26965824	43
S7_Data	26965825	47
S7_Data	26965826	62
S7_Data	26965827	29
S7_Data	26965828	34
S7_Data	26965829	2
S7_Data	26965830	46
S7_Data	26965831	12
S7_Data	26965832	19
S7_Data	26965833	27
S7_Data	26965834	36
S7_Data	26965835	45
S7_Data	26965836	28
S7_Data	26965837	55
S7_Data	26965838	8
S7_Data	26965839	12
S7_Data	26965840	36
S7_Data	26965841	14
S7_Data	26965842	30
S7_Data	26965843	4
S7_Data	26965844	19
S7_Data	26965845	24
S7_Data	26965846	37
S7_Data	26965847	133
S7_Data	26965848	41
S7_Data	26965849	36
S7_Data	26965850	3
S7_Data	26965851	3
S7_Data	26965852	3
S7_Data	26965853	34
S7_Data	26965854	4
S7_Data	26965855	19
S7_Data	26965856	3
S7_Data	26965857	39
S7_Data	26965858	43
S7_Data	26965859	59
S7_Data	26965860	5
S7_Data	26965861	23
S7_Data	26965862	29
S7_Data	26965863	52
S7_Data	26965864	43
S7_Data	26965865	33
S7_Data	26965866	21
S7_Data	26965867	39
S7_Data	26965868	29
S7_Data	26965869	32
S7_Data	26965870	47
S7_Data	26965871	34
S7_Data	26965872	40
S7_Data	26965873	25
S7_Data	26965874	39
S7_Data	26965875	2
S7_Data	26965876	25
S7_Data	26965877	30
S7_Data	26965878	16
S7_Data	26965879	3
S7_Data	26965880	28
S7_Data	26965881	13
S7_Data	26965882	3
S7_Data	26965883	4
S7_Data	26965884	44
S7_Data	26965885	7
S7_Data	26965886	36
S7_Data	26965887	4
S7_Data	26965888	35
S7_Data	26965889	47
S7_Data	26965890	12
S7_Data	26965891	22
S7_Data	26965892	3
S7_Data	26965893	7
S7_Data	26965894	1
S7_Data	26965895	148
S7_Data	26965896	37
S7_Data	26965897	2
S7_Data	26965898	9
S7_Data	26965899	24
S7_Data	26965900	20
S7_Data	26965901	29
S7_Data	26965902	20
[truncated: 19,073 more rows]
